# Supplementary material for: Towards a morphological metric of assemblage dynamics in the fossil record: a test case using planktonic foraminifera
Source: Philos Trans R Soc Lond B Biol Sci. 2016 Apr 5;371(1691):20150227. doi: 10.1098/rstb.2015.0227 (PMC4810820; doi:10.1098/rstb.2015.0227)
Supplement: Supplementary Table 2 [file rstb20150227supp3.xlsx]

## Sheet: Sheet1
TOHOKU	(A)	Highest PCs	% Variance	Lambda	P	(B)	Individual/Species	PC Number	PC Value	Min/Max
		2	7.315	0.666815	0.014		dehiscens_000038_080423	2	0.0698393	Max
		4	4.681	0.82308	0.017		siphonifera_000031_080423	2	0.0679317	Max
		12	2.877	0.600693	0.042		ruber_000026_080423	2	0.041661	Max
		39	0	0.731955	0.013		dehiscens_000068_080423	2	0.0352723	Max
							inflata_00335_081029	2	0.0349701	Max
	(C)		Path Difference Tree Distance				tumida_000022_080514	2	-0.0264704	Min
			PC4 Only	All High PCs	Phylogeny		menardii_000053_080423	2	-0.0274456	Min
		PC4 Only	-				dehiscens_000009_080423	2	-0.028445	Min
		All High PCs	27.9691	-			glutinata_000088_080423	2	-0.0327985	Min
		Phylogeny	29.4958	26.6088	-		menardii_000011_080514	2	-0.0556245	Min
							truncatulionoides_000015_080423	4	0.0301153	Max
							sacculifer_000010_080423	4	0.0291399	Max
							truncatulionoides_000035_080423	4	0.0281864	Max
							crassiformis_000013_080423	4	0.0224699	Max
							ruber_000027_080423	4	0.0202873	Max
							tumida_000014_080423	4	-0.0252569	Min
							dehiscens_000038_080423	4	-0.0291164	Min
							dehiscens_000009_080423	4	-0.0319911	Min
							glutinata_000088_080423	4	-0.0340229	Min
							siphonifera_000031_080423	4	-0.0703909	Min
							crassiformis_000147_080929	12	0.0277716	Max
							dehiscens_000068_080423	12	0.0221355	Max
							crassiformis_000097_080825	12	0.0199479	Max
							dehiscens_000038_080423	12	0.019361	Max
							tumida_000014_080423	12	0.0182637	Max
							tumida_000012_080514	12	-0.0130646	Min
							inflata_000030_080514	12	-0.0230111	Min
							siphonifera_000031_080423	12	-0.0334634	Min
							sacculifer_000039_080423	12	-0.0337179	Min
							conglobatus_000087_080423	12	-0.0474494	Min
SEMI-3D	(D)	Highest PCs	% Variance	Lambda	P	(E)	Individual	PC Number	PC Value	Min/Max
		2	3.099	0.667107	0.01		rep_19_IP307758_obj00001/G. ruber	2	0.0540189	Max
		17	0.727	0.611278	0.025		rep_6_IP307758_obj00001/G. ruber	2	0.0519798	Max
		96	0.277	0.55585	0.033		rep_10_IP307758_obj00001/G. ruber	2	0.0508097	Max
		457	0.017	0.601575	0.045		rep_15_IP307758_obj00001/G. ruber	2	0.0503874	Max
		555	0.004	0.691678	0.01		rep_5_IP307758_obj00001/G. ruber	2	0.0503135	Max
		588	0.001	0.529156	0.044		rep_5_IP307749_obj00001/G. tumida	2	-0.0419944	Min
							IP307754_obj00003/G. tumida	2	-0.0433899	Min
	(F)		Path Difference Tree Distance				IP307749_obj00003_1/M. menardii	2	-0.0438732	Min
			PC2 Only	All High PCs	Phylogeny		rep_9_IP307749_obj00001/G. tumida	2	-0.0445967	Min
		PC2 Onlly	-				IP307630_obj00702/M. menardii	2	-0.0460255	Min
		All High PCs	25.0599	-			IP307630_obj00181/T. truncatulinoides	17	0.0311579	Max
		Phylogeny	25.2982	24.5764	-		rep_24_IP307758_obj00001/G. ruber	17	0.0212161	Max
							rep_18_IP307758_obj00001/G. ruber	17	0.0209455	Max
							rep_3_IP307762_obj00001/G. sacculifer	17	0.0200947	Max
							IP307630_obj00410/M. menardii	17	0.015966	Max
							IP307630_obj00469/G. ruber	17	-0.0198671	Min
							IP307625_obj00035/G. ruber	17	-0.0206292	Min
							rep_12_IP307765_obj00001/G. siphonifera	17	-0.021427	Min
							rep_25_IP307758_obj00001/G. siphonifera	17	-0.0249748	Min
							rep_4_IP307758_obj00001/G. bulloides	17	-0.04448	Min
							rep_14_IP307758_obj00001/G. ruber	96	0.0197616	Max
							rep_18_IP307758_obj00001/G. ruber	96	0.0164913	Max
							rep_7_IP307758_obj00001/G. ruber	96	0.0150138	Max
							rep_13_IP307758_obj00001/G. ruber	96	0.0146556	Max
							IP307754_obj00002/M. menardii	96	0.0130256	Max
							IP307767_obj00034_1/G. ruber	96	-0.0133957	Min
							IP307630_obj00613 /P. obliquiloculata	96	-0.0144856	Min
							rep_22_IP307751_obj00001/N. dutertrei	96	-0.0147585	Min
							IP307862_obj00007/G. inflata	96	-0.0173453	Min
							rep_6_IP307758_obj00001/M. menardii	96	-0.0185798	Min
