# Supplementary material for: Towards a morphological metric of assemblage dynamics in the fossil record: a test case using planktonic foraminifera
Source: Philos Trans R Soc Lond B Biol Sci. 2016 Apr 5;371(1691):20150227. doi: 10.1098/rstb.2015.0227 (PMC4810820; doi:10.1098/rstb.2015.0227)
Supplement: Supplementary Table 3 [file rstb20150227supp4.txt]

[Individuals]
597
[landmarks]
256
[dimensions]
3
[names]
IP307625_obj00002
IP307625_obj00003
IP307625_obj00013
IP307625_obj00014
IP307625_obj00019
IP307625_obj00023
IP307625_obj00027
IP307625_obj00032
IP307625_obj00035
IP307625_obj00038
IP307625_obj00047
IP307625_obj00051
IP307625_obj00054
IP307625_obj00057
IP307625_obj00059
IP307625_obj00061
IP307625_obj00064
IP307625_obj00066
IP307625_obj00070
IP307625_obj00072
IP307625_obj00073
IP307625_obj00075
IP307625_obj00077
IP307625_obj00085
IP307625_obj00086
IP307625_obj00090
IP307625_obj00094
IP307625_obj00099
IP307630_obj00025
IP307630_obj00027
IP307630_obj00032
IP307630_obj00041
IP307630_obj00044
IP307630_obj00045
IP307630_obj00050
IP307630_obj00067
IP307630_obj00068
IP307630_obj00077
IP307630_obj00095
IP307630_obj00104
IP307630_obj00122
IP307630_obj00126
IP307630_obj00131
IP307630_obj00132
IP307630_obj00139
IP307630_obj00140
IP307630_obj00146
IP307630_obj00153
IP307630_obj00154
IP307630_obj00156
IP307630_obj00159
IP307630_obj00167
IP307630_obj00171
IP307630_obj00181
IP307630_obj00196
IP307630_obj00202
IP307630_obj00205
IP307630_obj00209
IP307630_obj00212
IP307630_obj00241
IP307630_obj00243
IP307630_obj00248
IP307630_obj00258
IP307630_obj00266
IP307630_obj00267
IP307630_obj00269
IP307630_obj00272
IP307630_obj00283
IP307630_obj00284
IP307630_obj00287
IP307630_obj00288
IP307630_obj00293
IP307630_obj00297
IP307630_obj00303
IP307630_obj00306
IP307630_obj00307
IP307630_obj00313
IP307630_obj00328
IP307630_obj00334
IP307630_obj00347
IP307630_obj00350
IP307630_obj00361
IP307630_obj00368
IP307630_obj00375
IP307630_obj00377
IP307630_obj00378
IP307630_obj00379
IP307630_obj00394
IP307630_obj00410
IP307630_obj00412
IP307630_obj00430
IP307630_obj00433
IP307630_obj00438
IP307630_obj00449
IP307630_obj00452
IP307630_obj00469
IP307630_obj00506
IP307630_obj00507
IP307630_obj00512
IP307630_obj00532
IP307630_obj00533
IP307630_obj00537
IP307630_obj00540
IP307630_obj00557
IP307630_obj00581
IP307630_obj00590
IP307630_obj00613
IP307630_obj00643
IP307630_obj00648
IP307630_obj00651
IP307630_obj00655
IP307630_obj00659
IP307630_obj00670
IP307630_obj00673
IP307630_obj00677
IP307630_obj00692
IP307630_obj00702
IP307630_obj00703
IP307630_obj00708
IP307630_obj00724
IP307630_obj00738
IP307630_obj00749
IP307630_obj00774
IP307720_obj00005
IP307720_obj00008
IP307720_obj00010
IP307720_obj00012
IP307720_obj00014
IP307720_obj00015
IP307720_obj00016
IP307720_obj00017
IP307720_obj00020
IP307720_obj00021
IP307720_obj00023
IP307727_obj00001
IP307727_obj00004
IP307727_obj00007
IP307727_obj00009
IP307727_obj00013
IP307727_obj00014
IP307727_obj00015
IP307727_obj00018
IP307727_obj00020
IP307727_obj00021
IP307727_obj00024
IP307733_obj00001
IP307733_obj00003
IP307733_obj00004
IP307733_obj00006
IP307733_obj00007
IP307733_obj00008
IP307733_obj00010
IP307733_obj00014
IP307733_obj00019
IP307733_obj00021
IP307733_obj00023
IP307733_obj00024
IP307749_obj00001
IP307749_obj00001_1
IP307749_obj00003
IP307749_obj00003_1
IP307749_obj00004
IP307749_obj00005
IP307749_obj00005_1
IP307749_obj00006
IP307749_obj00006_1
IP307749_obj00007
IP307749_obj00008
IP307749_obj00009
IP307754_obj00001
IP307754_obj00001_1
IP307754_obj00001_2
IP307754_obj00002
IP307754_obj00002_1
IP307754_obj00003
IP307754_obj00003_1
IP307754_obj00004
IP307754_obj00006
IP307754_obj00008
IP307754_obj00011
IP307757_obj00001
IP307757_obj00002
IP307760_obj00002
IP307763_obj00001
IP307763_obj00001_1
IP307763_obj00006
IP307763_obj00006_1
IP307763_obj00007
IP307763_obj00008
IP307763_obj00008_1
IP307763_obj00009
IP307763_obj00009_1
IP307764_obj00001
IP307764_obj00003
IP307764_obj00004
IP307764_obj00005
IP307764_obj00007
IP307764_obj00007_1
IP307764_obj00008
IP307767_obj00003
IP307767_obj00004
IP307767_obj00005
IP307767_obj00007
IP307767_obj00008
IP307767_obj00009
IP307767_obj00010
IP307767_obj00012
IP307767_obj00014
IP307767_obj00015
IP307767_obj00015_1
IP307767_obj00016
IP307767_obj00017
IP307767_obj00018
IP307767_obj00020
IP307767_obj00021
IP307767_obj00021_1
IP307767_obj00022
IP307767_obj00023
IP307767_obj00024
IP307767_obj00026
IP307767_obj00027
IP307767_obj00028
IP307767_obj00031
IP307767_obj00032
IP307767_obj00032_1
IP307767_obj00033
IP307767_obj00034
IP307767_obj00034_1
IP307767_obj00037
IP307767_obj00040
IP307767_obj00043
IP307772_obj00004
IP307772_obj00012
IP307772_obj00014
IP307772_obj00017
IP307773_obj00001
IP307773_obj00002
IP307773_obj00003
IP307862_obj00001
IP307862_obj00004
IP307862_obj00006
IP307862_obj00007
IP307862_obj00010
IP307862_obj00011
IP307862_obj00012
IP307862_obj00013
IP307862_obj00014
IP307862_obj00016
IP307862_obj00017
IP307862_obj00018
IP307862_obj00020
IP307862_obj00021
IP307862_obj00022
IP307862_obj00023
IP307862_obj00024
IP307862_obj00025
IP307863_obj00002
IP307863_obj00005
IP307863_obj00007
IP307863_obj00010
IP307863_obj00011
IP307863_obj00012
IP307863_obj00013
IP307863_obj00014
IP307863_obj00015
IP307863_obj00016
IP307863_obj00017
IP307863_obj00018
IP307863_obj00019
IP307863_obj00020
IP307863_obj00022
IP307863_obj00023
IP307863_obj00024
IP307863_obj00025
IP307865_obj00001
IP307865_obj00003
IP307865_obj00004
IP307865_obj00005
IP307865_obj00006
IP307865_obj00007
IP307865_obj00008
ct_IP307625_obj00002
ct_IP307625_obj00003
ct_IP307625_obj00004
ct_IP307625_obj00005
ct_IP307625_obj00006
ct_IP307625_obj00007
ct_IP307625_obj00009
ct_IP307625_obj00010
ct_IP307625_obj00011
ct_IP307625_obj00014
ct_IP307625_obj00015
ct_IP307625_obj00016
ct_IP307625_obj00018
ct_IP307625_obj00019
ct_IP307625_obj00021
ct_IP307625_obj00022
ct_IP307625_obj00023
ct_IP307625_obj00024
ct_IP307625_obj00025
ct_IP307625_obj00026
ct_IP307625_obj00027
ct_IP307625_obj00029
ct_IP307625_obj00031
ct_IP307625_obj00032
ct_IP307625_obj00033
ct_IP307625_obj00035
ct_IP307625_obj00036
ct_IP307625_obj00037
ct_IP307625_obj00038
ct_IP307625_obj00042
ct_IP307625_obj00043
ct_IP307625_obj00045
ct_IP307625_obj00046
ct_IP307625_obj00048
ct_IP307625_obj00049
ct_IP307625_obj00050
ct_IP307636_obj00005
ct_IP307636_obj00007
ct_IP307636_obj00011
ct_IP307636_obj00012
ct_IP307636_obj00018
ct_IP307636_obj00019
ct_IP307636_obj00023
ct_IP307636_obj00025
ct_IP307636_obj00028
ct_IP307636_obj00031
ct_IP307636_obj00034
ct_IP307636_obj00038
ct_IP307636_obj00040
ct_IP307636_obj00043
ct_IP307636_obj00045
ct_IP307636_obj00049
ct_IP307636_obj00050
ct_IP307647_obj00001
ct_IP307647_obj00002
ct_IP307647_obj00003
ct_IP307647_obj00004
ct_IP307647_obj00006
ct_IP307647_obj00007
ct_IP307647_obj00009
ct_IP307647_obj00010
ct_IP307647_obj00011
ct_IP307647_obj00012
ct_IP307647_obj00013
ct_IP307647_obj00015
ct_IP307647_obj00017
ct_IP307647_obj00018
ct_IP307647_obj00019
ct_IP307647_obj00020
ct_IP307647_obj00021
ct_IP307647_obj00022
ct_IP307647_obj00023
ct_IP307647_obj00025
ct_IP307647_obj00026
ct_IP307647_obj00027
ct_IP307647_obj00029
ct_IP307647_obj00030
ct_IP307647_obj00032
ct_IP307647_obj00034
ct_IP307647_obj00036
ct_IP307647_obj00037
ct_IP307647_obj00038
ct_IP307647_obj00040
ct_IP307647_obj00041
ct_IP307647_obj00042
ct_IP307647_obj00043
ct_IP307647_obj00044
ct_IP307647_obj00045
ct_IP307647_obj00046
ct_IP307647_obj00047
ct_IP307647_obj00048
ct_IP307715_obj00006
ct_IP307715_obj00008
ct_IP307715_obj00009
ct_IP307715_obj00010
ct_IP307715_obj00012
ct_IP307715_obj00013
ct_IP307715_obj00015
ct_IP307715_obj00016
ct_IP307715_obj00017
ct_IP307715_obj00019
ct_IP307715_obj00020
ct_IP307715_obj00021
ct_IP307715_obj00022
ct_IP307715_obj00023
ct_IP307715_obj00024
ct_IP307715_obj00025
ct_IP307715_obj00026
ct_IP307715_obj00028
ct_IP307715_obj00031
ct_IP307715_obj00038
ct_IP307715_obj00040
ct_IP307715_obj00043
ct_IP307715_obj00046
ct_IP307715_obj00048
ct_IP307715_obj00050
rep_10_IP307747_obj00001
rep_10_IP307749_obj00001
rep_10_IP307751_obj00001
rep_10_IP307753_obj00001
rep_10_IP307756_obj00001
rep_10_IP307758_obj00001
rep_10_IP307762_obj00001
rep_10_IP307765_obj00001
rep_11_IP307747_obj00001
rep_11_IP307749_obj00001
rep_11_IP307751_obj00001
rep_11_IP307753_obj00001
rep_11_IP307756_obj00001
rep_11_IP307758_obj00001
rep_11_IP307762_obj00001
rep_11_IP307765_obj00001
rep_12_IP307747_obj00001
rep_12_IP307749_obj00001
rep_12_IP307751_obj00001
rep_12_IP307753_obj00001
rep_12_IP307756_obj00001
rep_12_IP307758_obj00001
rep_12_IP307762_obj00001
rep_12_IP307765_obj00001
rep_13_IP307747_obj00001
rep_13_IP307749_obj00001
rep_13_IP307751_obj00001
rep_13_IP307753_obj00001
rep_13_IP307756_obj00001
rep_13_IP307758_obj00001
rep_13_IP307762_obj00001
rep_13_IP307765_obj00001
rep_14_IP307747_obj00001
rep_14_IP307749_obj00001
rep_14_IP307751_obj00001
rep_14_IP307753_obj00001
rep_14_IP307756_obj00001
rep_14_IP307758_obj00001
rep_14_IP307762_obj00001
rep_14_IP307765_obj00001
rep_15_IP307747_obj00001
rep_15_IP307749_obj00001
rep_15_IP307751_obj00001
rep_15_IP307753_obj00001
rep_15_IP307756_obj00001
rep_15_IP307758_obj00001
rep_15_IP307762_obj00001
rep_15_IP307765_obj00001
rep_16_IP307747_obj00001
rep_16_IP307749_obj00001
rep_16_IP307751_obj00001
rep_16_IP307753_obj00001
rep_16_IP307756_obj00001
rep_16_IP307758_obj00001
rep_16_IP307762_obj00001
rep_16_IP307765_obj00001
rep_17_IP307747_obj00001
rep_17_IP307749_obj00001
rep_17_IP307751_obj00001
rep_17_IP307753_obj00001
rep_17_IP307756_obj00001
rep_17_IP307758_obj00001
rep_17_IP307762_obj00001
rep_17_IP307765_obj00001
rep_18_IP307747_obj00001
rep_18_IP307749_obj00001
rep_18_IP307751_obj00001
rep_18_IP307753_obj00001
rep_18_IP307756_obj00001
rep_18_IP307758_obj00001
rep_18_IP307762_obj00001
rep_18_IP307765_obj00001
rep_19_IP307747_obj00001
rep_19_IP307749_obj00001
rep_19_IP307751_obj00001
rep_19_IP307753_obj00001
rep_19_IP307756_obj00001
rep_19_IP307758_obj00001
rep_19_IP307762_obj00001
rep_19_IP307765_obj00001
rep_1_IP307747_obj00001
rep_1_IP307749_obj00001
rep_1_IP307751_obj00001
rep_1_IP307753_obj00001
rep_1_IP307756_obj00001
rep_1_IP307758_obj00001
rep_1_IP307762_obj00001
rep_1_IP307765_obj00001
rep_20_IP307747_obj00001
rep_20_IP307749_obj00001
rep_20_IP307751_obj00001
rep_20_IP307753_obj00001
rep_20_IP307756_obj00001
rep_20_IP307758_obj00001
rep_20_IP307762_obj00001
rep_20_IP307765_obj00001
rep_21_IP307747_obj00001
rep_21_IP307749_obj00001
rep_21_IP307751_obj00001
rep_21_IP307753_obj00001
rep_21_IP307756_obj00001
rep_21_IP307758_obj00001
rep_21_IP307762_obj00001
rep_21_IP307765_obj00001
rep_22_IP307747_obj00001
rep_22_IP307749_obj00001
rep_22_IP307751_obj00001
rep_22_IP307753_obj00001
rep_22_IP307756_obj00001
rep_22_IP307758_obj00001
rep_22_IP307762_obj00001
rep_22_IP307765_obj00001
rep_23_IP307747_obj00001
rep_23_IP307749_obj00001
rep_23_IP307751_obj00001
rep_23_IP307753_obj00001
rep_23_IP307756_obj00001
rep_23_IP307758_obj00001
rep_23_IP307762_obj00001
rep_23_IP307765_obj00001
rep_24_IP307747_obj00001
rep_24_IP307749_obj00001
rep_24_IP307751_obj00001
rep_24_IP307753_obj00001
rep_24_IP307756_obj00001
rep_24_IP307758_obj00001
rep_24_IP307762_obj00001
rep_24_IP307765_obj00001
rep_25_IP307747_obj00001
rep_25_IP307749_obj00001
rep_25_IP307751_obj00001
rep_25_IP307753_obj00001
rep_25_IP307756_obj00001
rep_25_IP307758_obj00001
rep_25_IP307762_obj00001
rep_25_IP307765_obj00001
rep_2_IP307747_obj00001
rep_2_IP307749_obj00001
rep_2_IP307751_obj00001
rep_2_IP307753_obj00001
rep_2_IP307756_obj00001
rep_2_IP307758_obj00001
rep_2_IP307762_obj00001
rep_2_IP307765_obj00001
rep_3_IP307747_obj00001
rep_3_IP307749_obj00001
rep_3_IP307751_obj00001
rep_3_IP307753_obj00001
rep_3_IP307756_obj00001
rep_3_IP307758_obj00001
rep_3_IP307762_obj00001
rep_3_IP307765_obj00001
rep_4_IP307747_obj00001
rep_4_IP307749_obj00001
rep_4_IP307751_obj00001
rep_4_IP307753_obj00001
rep_4_IP307756_obj00001
rep_4_IP307758_obj00001
rep_4_IP307762_obj00001
rep_4_IP307765_obj00001
rep_5_IP307747_obj00001
rep_5_IP307749_obj00001
rep_5_IP307751_obj00001
rep_5_IP307753_obj00001
rep_5_IP307756_obj00001
rep_5_IP307758_obj00001
rep_5_IP307762_obj00001
rep_5_IP307765_obj00001
rep_6_IP307747_obj00001
rep_6_IP307749_obj00001
rep_6_IP307751_obj00001
rep_6_IP307753_obj00001
rep_6_IP307756_obj00001
rep_6_IP307758_obj00001
rep_6_IP307762_obj00001
rep_6_IP307765_obj00001
rep_7_IP307747_obj00001
rep_7_IP307749_obj00001
rep_7_IP307751_obj00001
rep_7_IP307753_obj00001
rep_7_IP307756_obj00001
rep_7_IP307758_obj00001
rep_7_IP307762_obj00001
rep_7_IP307765_obj00001
rep_8_IP307747_obj00001
rep_8_IP307749_obj00001
rep_8_IP307751_obj00001
rep_8_IP307753_obj00001
rep_8_IP307756_obj00001
rep_8_IP307758_obj00001
rep_8_IP307762_obj00001
rep_8_IP307765_obj00001
rep_9_IP307747_obj00001
rep_9_IP307749_obj00001
rep_9_IP307751_obj00001
rep_9_IP307753_obj00001
rep_9_IP307756_obj00001
rep_9_IP307758_obj00001
rep_9_IP307762_obj00001
rep_9_IP307765_obj00001

[rawpoints]

'IP307625_obj00002

7.1513672e+00 1.7409668e+00 8.1748291e-01
-5.3486328e+00 -5.0715332e+00 -5.0137671e+00
-3.7861328e+00 6.8034668e+00 -1.1262671e+00
1.5263672e+00 -6.7590332e+00 2.7612329e+00
-4.1113281e-01 -2.5903320e-01 -1.1262671e+00
3.0888672e+00 6.4909668e+00 -2.1318921e+00
-5.4736328e+00 1.6159668e+00 -5.0137671e+00
4.9638672e+00 -3.8215332e+00 -1.9037671e+00
2.1386719e-01 4.3659668e+00 2.7612329e+00
-3.8486328e+00 -4.8215332e+00 8.1748291e-01
-4.7363281e-01 -7.6340332e+00 -3.0700171e+00
-4.8486328e+00 2.2409668e+00 8.1748291e-01
2.4013672e+00 -1.9465332e+00 2.7612329e+00
6.5263672e+00 3.8659668e+00 -3.0700171e+00
-5.2861328e+00 -1.8215332e+00 -2.0725171e+00
-1.9736328e+00 7.1784668e+00 -5.0137671e+00
2.9013672e+00 1.7409668e+00 8.1748291e-01
-3.6611328e+00 5.6159668e+00 2.7612329e+00
-1.6611328e+00 -1.8215332e+00 2.7612329e+00
2.9013672e+00 -7.0715332e+00 -1.1262671e+00
5.2636719e-01 7.7409668e+00 8.1748291e-01
-1.4736328e+00 -7.6340332e+00 8.1748291e-01
6.3388672e+00 -8.2153320e-01 -3.0700171e+00
-5.2236328e+00 3.8659668e+00 -2.3756421e+00
5.1513672e+00 -1.0715332e+00 8.1748291e-01
4.3388672e+00 4.8659668e+00 8.1748291e-01
-2.0361328e+00 1.8034668e+00 2.7612329e+00
3.2138672e+00 -4.4465332e+00 8.1748291e-01
-3.4111328e+00 -7.1965332e+00 -1.7743921e+00
-1.2236328e+00 -5.0715332e+00 2.7612329e+00
-3.4111328e+00 3.6596680e-01 -1.1262671e+00
-3.9111328e+00 -1.8215332e+00 8.1748291e-01
2.6367188e-02 1.7409668e+00 8.1748291e-01
3.3886719e-01 -2.1340332e+00 8.1748291e-01
-1.1611328e+00 6.7409668e+00 2.7612329e+00
-1.3486328e+00 8.0534668e+00 -1.1262671e+00
1.7763672e+00 5.4284668e+00 8.1748291e-01
3.5888672e+00 -1.7590332e+00 -1.1262671e+00
-5.3486328e+00 -4.2590332e+00 -1.1993921e+00
1.2138672e+00 -4.1965332e+00 2.7612329e+00
7.2763672e+00 1.4909668e+00 -3.0700171e+00
-6.0986328e+00 3.6596680e-01 -2.9393921e+00
-1.7861328e+00 -3.3840332e+00 8.1748291e-01
1.4013672e+00 1.1784668e+00 2.7612329e+00
-4.7236328e+00 -6.9653320e-01 -5.0137671e+00
5.0888672e+00 3.6159668e+00 -1.1262671e+00
-4.7236328e+00 4.6159668e+00 5.3998291e-01
2.1513672e+00 -5.7153320e-01 8.1748291e-01
-5.6611328e+00 -2.8215332e+00 -4.2662671e+00
7.7636719e-01 -8.1965332e+00 -1.1262671e+00
-3.9111328e+00 3.2409668e+00 2.7612329e+00
-1.8486328e+00 3.0346680e-01 8.1748291e-01
-2.4736328e+00 7.0534668e+00 8.1748291e-01
6.4013672e+00 4.9096680e-01 -1.1262671e+00
2.6513672e+00 4.4909668e+00 2.7612329e+00
-3.4863281e-01 7.3659668e+00 -3.0700171e+00
4.5263672e+00 4.9909668e+00 -3.0700171e+00
-3.0361328e+00 -3.6340332e+00 2.7612329e+00
6.0263672e+00 -1.9465332e+00 -1.1262671e+00
1.2138672e+00 7.6159668e+00 -1.3275171e+00
5.0263672e+00 2.4909668e+00 8.1748291e-01
4.6386719e-01 -6.5715332e+00 8.1748291e-01
4.6386719e-01 -8.8403320e-01 2.7612329e+00
-2.4736328e+00 -1.6340332e+00 -1.1262671e+00
-5.5361328e+00 1.4909668e+00 -1.1262671e+00
7.0888672e+00 2.7409668e+00 -1.1262671e+00
-1.9736328e+00 4.2409668e+00 2.7612329e+00
4.5263672e+00 -2.0090332e+00 -3.0700171e+00
1.3388672e+00 6.1784668e+00 2.7612329e+00
-4.1611328e+00 -5.6965332e+00 -3.0700171e+00
-3.4736328e+00 -6.8840332e+00 8.1748291e-01
2.7763672e+00 4.6784668e+00 -1.1262671e+00
-5.9863281e-01 -7.0715332e+00 2.7612329e+00
-1.8486328e+00 -5.5715332e+00 8.1748291e-01
3.0888672e+00 -5.1965332e+00 2.7612329e+00
2.5263672e+00 -6.4465332e+00 8.1748291e-01
3.1513672e+00 -2.3840332e+00 8.1748291e-01
-2.7861328e+00 2.1159668e+00 8.1748291e-01
-1.2861328e+00 -8.1965332e+00 -1.1262671e+00
4.2138672e+00 -5.5090332e+00 -1.1262671e+00
2.5263672e+00 -6.8840332e+00 -3.0700171e+00
-1.6113281e-01 2.4284668e+00 2.7612329e+00
-3.7236328e+00 2.3034668e+00 -1.1262671e+00
1.9013672e+00 3.4284668e+00 8.1748291e-01
1.5136719e-01 -1.9653320e-01 8.1748291e-01
-4.7363281e-01 -3.3215332e+00 2.7612329e+00
6.0888672e+00 4.0534668e+00 8.1748291e-01
-5.9111328e+00 2.2409668e+00 -3.0700171e+00
4.4638672e+00 6.7846680e-01 8.1748291e-01
-3.8486328e+00 -3.1340332e+00 -1.1262671e+00
-3.9111328e+00 4.3659668e+00 -1.1262671e+00
-3.9736328e+00 -5.5090332e+00 -1.1262671e+00
-1.4111328e+00 -1.5090332e+00 8.1748291e-01
-2.9736328e+00 -5.5715332e+00 2.7612329e+00
9.6386719e-01 9.2846680e-01 -1.1262671e+00
6.6513672e+00 -7.1533203e-02 8.1748291e-01
-4.1611328e+00 6.3034668e+00 8.1748291e-01
1.5888672e+00 3.0534668e+00 2.7612329e+00
3.4013672e+00 -3.4465332e+00 2.7612329e+00
-5.0361328e+00 -3.2153320e-01 -1.1262671e+00
-1.4111328e+00 1.1784668e+00 -1.1262671e+00
-4.7363281e-01 6.3034668e+00 8.1748291e-01
1.5136719e-01 -8.2590332e+00 8.1748291e-01
3.5888672e+00 3.3659668e+00 8.1748291e-01
1.7763672e+00 6.0534668e+00 -1.1262671e+00
-2.4111328e+00 -7.4465332e+00 -3.0700171e+00
1.4638672e+00 9.2846680e-01 8.1748291e-01
3.3886719e-01 -5.6340332e+00 2.7612329e+00
-4.4736328e+00 -2.8215332e+00 -3.0700171e+00
-4.8486328e+00 -6.3403320e-01 -3.0700171e+00
-4.4736328e+00 -3.3215332e+00 8.1748291e-01
9.0136719e-01 -2.5090332e+00 2.7612329e+00
-1.9111328e+00 7.1784668e+00 -3.0700171e+00
-5.4111328e+00 -4.2590332e+00 -3.6681421e+00
-4.0361328e+00 -1.5715332e+00 -1.1262671e+00
-3.7861328e+00 3.3659668e+00 8.1748291e-01
-3.6611328e+00 8.6596680e-01 8.1748291e-01
3.6513672e+00 -8.2153320e-01 8.1748291e-01
5.2763672e+00 5.1159668e+00 -1.1262671e+00
-2.0361328e+00 -1.9653320e-01 -1.1262671e+00
-2.8486328e+00 5.6159668e+00 8.1748291e-01
-1.3486328e+00 2.4284668e+00 8.1748291e-01
1.7138672e+00 7.2409668e+00 1.0810791e-01
-9.1113281e-01 5.3034668e+00 2.7612329e+00
-5.8486328e+00 -1.4465332e+00 -3.8175171e+00
3.9013672e+00 -3.1965332e+00 -1.1262671e+00
-2.5986328e+00 6.6159668e+00 2.7612329e+00
6.4638672e+00 4.0534668e+00 -1.1262671e+00
-3.9736328e+00 4.0534668e+00 -3.0700171e+00
5.8388672e+00 1.1159668e+00 8.1748291e-01
-3.4111328e+00 -2.2590332e+00 2.7612329e+00
1.7763672e+00 -2.0090332e+00 8.1748291e-01
2.1513672e+00 -3.5090332e+00 8.1748291e-01
-4.5361328e+00 5.6159668e+00 -1.3343921e+00
-2.4111328e+00 7.1159668e+00 -1.1262671e+00
-2.7236328e+00 -1.0090332e+00 8.1748291e-01
-1.1611328e+00 7.5534668e+00 8.1748291e-01
5.5888672e+00 -2.6340332e+00 -2.4037671e+00
2.9638672e+00 4.6159668e+00 8.1748291e-01
-3.0986328e+00 -2.9465332e+00 8.1748291e-01
-3.4111328e+00 1.9284668e+00 2.7612329e+00
-5.0986328e+00 3.6784668e+00 -9.7689209e-01
1.4013672e+00 -7.5715332e+00 8.1748291e-01
-2.2363281e-01 7.3034668e+00 -1.1262671e+00
2.1386719e-01 6.9284668e+00 2.7612329e+00
5.9638672e+00 1.9909668e+00 -1.1262671e+00
-4.5986328e+00 2.8659668e+00 -3.0700171e+00
-1.4111328e+00 2.9909668e+00 2.7612329e+00
1.7763672e+00 -5.4465332e+00 2.7612329e+00
3.1513672e+00 4.2846680e-01 8.1748291e-01
9.0136719e-01 6.4284668e+00 8.1748291e-01
-1.7236328e+00 -3.8215332e+00 2.7612329e+00
1.2763672e+00 2.2409668e+00 8.1748291e-01
3.6513672e+00 -5.7590332e+00 8.1748291e-01
4.0888672e+00 4.5534668e+00 -1.1262671e+00
-5.5361328e+00 -3.0715332e+00 -1.7131421e+00
-2.5986328e+00 -4.4465332e+00 8.1748291e-01
-2.2861328e+00 -7.3840332e+00 -1.1262671e+00
1.4013672e+00 4.8659668e+00 2.7612329e+00
2.0263672e+00 -3.1965332e+00 2.7612329e+00
5.0263672e+00 -1.1340332e+00 -1.1262671e+00
6.3388672e+00 2.7409668e+00 8.1748291e-01
-3.2861328e+00 4.3659668e+00 2.7612329e+00
6.6513672e+00 -8.2153320e-01 -1.1262671e+00
3.4013672e+00 5.5534668e+00 -2.9312671e+00
-2.6611328e+00 3.1159668e+00 2.7612329e+00
3.9013672e+00 -3.3840332e+00 8.1748291e-01
5.7763672e+00 4.8659668e+00 -3.0700171e+00
5.0888672e+00 -2.8215332e+00 -1.1262671e+00
2.5263672e+00 5.6159668e+00 -1.5439209e-01
7.1513672e+00 3.0346680e-01 -2.0981421e+00
4.8388672e+00 3.7409668e+00 8.1748291e-01
-4.3486328e+00 1.1784668e+00 -1.1262671e+00
-2.2861328e+00 5.4284668e+00 2.7612329e+00
-1.5361328e+00 -6.2590332e+00 2.7612329e+00
1.5136719e-01 1.2409668e+00 2.7612329e+00
1.7138672e+00 -7.3840332e+00 -1.1262671e+00
-5.9111328e+00 -8.2153320e-01 -2.4981421e+00
2.6367188e-02 -4.4465332e+00 2.7612329e+00
-3.0361328e+00 -5.7590332e+00 8.1748291e-01
-2.8486328e+00 1.4284668e+00 -1.1262671e+00
2.7636719e-01 5.6159668e+00 2.7612329e+00
7.7636719e-01 -4.4653320e-01 -1.1262671e+00
1.4638672e+00 -5.8840332e+00 8.1748291e-01
-2.2861328e+00 -6.6965332e+00 8.1748291e-01
-1.0986328e+00 1.2409668e+00 8.1748291e-01
-7.2363281e-01 -1.0715332e+00 2.7612329e+00
1.0263672e+00 -1.0715332e+00 8.1748291e-01
-4.1113281e-01 -7.3840332e+00 -1.1262671e+00
-2.2363281e-01 1.0534668e+00 -1.1262671e+00
7.1513672e+00 1.5534668e+00 -1.1262671e+00
-4.3486328e+00 -6.3215332e+00 -1.9037671e+00
-3.4736328e+00 -6.9465332e+00 -3.0700171e+00
4.2138672e+00 -4.3215332e+00 -1.1262671e+00
2.7763672e+00 6.6159668e+00 -9.1314209e-01
2.2763672e+00 2.1159668e+00 2.7612329e+00
4.0888672e+00 1.8034668e+00 8.1748291e-01
-4.8486328e+00 2.5534668e+00 -1.1262671e+00
-9.7363281e-01 -4.4653320e-01 8.1748291e-01
-1.0361328e+00 1.2409668e+00 2.7612329e+00
-3.2236328e+00 -7.5903320e-01 -1.1262671e+00
4.2138672e+00 5.8034668e+00 -2.1906421e+00
-2.2861328e+00 -2.7590332e+00 2.7612329e+00
-8.4863281e-01 3.9909668e+00 2.7612329e+00
2.4638672e+00 -4.2590332e+00 2.7612329e+00
5.4013672e+00 5.3466797e-02 8.1748291e-01
-6.6113281e-01 -6.5715332e+00 8.1748291e-01
4.4638672e+00 -2.5715332e+00 -2.0981421e+00
-4.8486328e+00 3.5534668e+00 1.1060791e-01
4.1513672e+00 -1.8215332e+00 8.1748291e-01
2.1513672e+00 7.0534668e+00 -1.7293921e+00
-5.4736328e+00 -3.8840332e+00 -4.7150171e+00
1.2138672e+00 4.3034668e+00 8.1748291e-01
-4.7861328e+00 -1.7590332e+00 -3.0700171e+00
-2.4111328e+00 -2.0715332e+00 8.1748291e-01
-5.0986328e+00 -5.3215332e+00 -1.1262671e+00
5.2636719e-01 3.3034668e+00 2.7612329e+00
-5.4736328e+00 1.2409668e+00 -3.0700171e+00
6.7138672e+00 2.8034668e+00 -3.0700171e+00
-4.9111328e+00 4.6159668e+00 -1.6818921e+00
2.6513672e+00 -5.3840332e+00 8.1748291e-01
-4.5361328e+00 -4.1340332e+00 -3.0700171e+00
-2.4111328e+00 -4.6340332e+00 2.7612329e+00
-3.4863281e-01 -1.3215332e+00 8.1748291e-01
6.0263672e+00 3.0534668e+00 -1.1262671e+00
-3.9111328e+00 5.2409668e+00 8.1748291e-01
-2.5986328e+00 1.0534668e+00 8.1748291e-01
5.9013672e+00 -1.7590332e+00 -2.9031421e+00
-3.8486328e+00 1.9284668e+00 8.1748291e-01
-1.6113281e-01 -2.3215332e+00 2.7612329e+00
3.3388672e+00 -6.0715332e+00 -1.1262671e+00
9.6386719e-01 2.1159668e+00 2.7612329e+00
2.7138672e+00 -1.4465332e+00 8.1748291e-01
3.2138672e+00 5.6159668e+00 -1.1262671e+00
-4.3486328e+00 -4.5090332e+00 -1.1262671e+00
2.7138672e+00 2.8034668e+00 8.1748291e-01
1.2138672e+00 -7.1533203e-02 8.1748291e-01
-4.7861328e+00 4.5534668e+00 -5.7064209e-01
-3.4736328e+00 -3.8840332e+00 8.1748291e-01
-7.2363281e-01 -2.2590332e+00 8.1748291e-01
-3.5986328e+00 -6.4465332e+00 -1.1262671e+00
5.2636719e-01 -3.4465332e+00 2.7612329e+00
1.4013672e+00 -1.6340332e+00 2.7612329e+00
5.7763672e+00 -3.2153320e-01 -1.1262671e+00
5.5263672e+00 5.0534668e+00 -2.0981421e+00
2.0888672e+00 -4.5090332e+00 8.1748291e-01
7.0888672e+00 4.9096680e-01 -3.0700171e+00
-5.5986328e+00 4.9096680e-01 -1.1262671e+00
-5.5986328e+00 3.1784668e+00 -3.0700171e+00
-4.7861328e+00 -3.4465332e+00 -1.1262671e+00
-1.2861328e+00 -2.7590332e+00 2.7612329e+00
-5.9863281e-01 -5.9465332e+00 2.7612329e+00
6.3388672e+00 4.1784668e+00 -2.0981421e+00
4.0888672e+00 -4.8840332e+00 8.1748291e-01
-1.2861328e+00 -8.2153320e-01 -1.1262671e+00
-1.4111328e+00 6.5534668e+00 8.1748291e-01

'IP307625_obj00003

3.9846204e+00 3.5203994e+00 1.0923854e+00
-4.7640562e+00 -5.8752692e+00 -3.1076111e+00
-1.9330999e+00 7.5000767e+00 -4.2947321e+00
-7.0917119e-01 -2.7514204e+00 2.4929360e+00
-6.1363061e+00 -2.7671512e+00 1.4036314e+00
-7.2833064e-01 7.6120718e+00 -4.0591067e+00
-4.8534227e+00 4.0547443e+00 -4.6848354e+00
5.4965256e+00 -4.4094906e+00 -2.1229179e+00
3.5328299e-01 2.2909765e+00 4.3305241e-01
-3.3000814e+00 -6.9601487e+00 -3.7444827e+00
2.6970101e+00 -6.4566160e+00 -2.5685108e+00
-3.4032674e+00 2.8308199e-01 1.7786506e+00
4.2266714e+00 1.8016936e+00 3.2247259e+00
5.6597148e-01 6.8551622e+00 -5.7416094e+00
-6.4807832e+00 -3.6467178e+00 -3.9103227e+00
-1.7869709e+00 7.3414597e+00 -5.5799023e+00
4.4885367e+00 4.9618930e-01 3.3517987e+00
-4.3060650e+00 4.6095810e+00 -6.3517578e-01
1.0991362e+00 -5.2823437e+00 1.0148809e+00
6.6413017e+00 -3.8523843e+00 -1.9247342e+00
3.7077102e+00 5.8801582e+00 -1.0835249e+00
-1.3702567e+00 -7.4653349e+00 -1.7835156e+00
5.1188297e+00 -2.0902864e+00 1.6402731e+00
-3.7714247e+00 5.5371980e+00 -2.5663689e+00
7.9052641e+00 -1.7575720e+00 -1.7903232e+00
5.3045136e+00 3.1606697e+00 1.3780452e+00
-4.4507492e+00 7.8874168e-01 1.5393885e+00
3.5848976e+00 -2.1820986e+00 1.3373743e+00
-3.7170314e+00 -6.5821668e+00 -4.8426396e+00
-9.7023638e-01 -3.8738445e+00 2.5045192e+00
-3.7668531e+00 -3.5708018e+00 3.9111269e+00
-5.5120395e+00 -4.5943923e+00 1.6332645e+00
1.3788726e+00 1.3103766e+00 6.9500861e-01
2.0514643e-02 5.0296634e-01 2.4538766e+00
9.3262193e-01 4.5709497e+00 2.4050523e+00
-4.1545543e+00 5.2432574e+00 -4.6122427e+00
-1.1838702e+00 7.1945202e+00 -1.5544139e-01
4.7588701e+00 5.8038048e-01 1.4156228e+00
-6.2471427e+00 -4.4647618e+00 -1.6988821e+00
4.0718049e+00 -1.3833887e+00 3.3753016e+00
4.6160980e+00 5.3095443e+00 -2.8541768e+00
-4.7791846e+00 4.9833071e+00 -2.7372122e+00
-4.8622753e+00 -4.1385002e+00 -2.4789419e-01
7.5125232e+00 1.6158867e+00 -7.5969705e-02
-6.2664749e+00 -1.2411719e+00 -6.9524062e-01
7.7528600e+00 1.9226334e+00 -2.0308664e+00
-2.0943566e+00 2.9870377e+00 -9.8334135e-02
3.0024309e+00 -1.3526692e+00 3.1587336e+00
-6.9970542e+00 -1.8167690e-01 -4.8737914e+00
4.2697393e+00 -4.6248194e+00 6.2144527e-01
-2.8986029e+00 6.1496122e+00 -4.4029237e-01
-3.1348979e+00 3.1359387e+00 1.6698263e+00
-1.7939125e+00 5.6790776e+00 1.7941361e+00
5.8837178e+00 -2.1061190e+00 -1.9085109e-01
2.5828418e+00 3.8503001e+00 7.9197798e-01
2.1571122e+00 6.9820996e+00 -3.4435442e+00
2.3488019e+00 6.7574634e+00 -5.3779017e+00
-7.2993688e+00 -1.9910047e+00 -8.5995578e-01
6.7739122e+00 -3.2294335e+00 5.2047745e-02
1.6946320e+00 6.9213067e+00 -1.5473015e+00
5.6940335e+00 4.7825670e+00 -6.2190319e-01
-3.3603244e+00 -5.7718245e+00 2.1326644e+00
7.5666329e-01 -1.5170012e+00 2.7169781e+00
-3.0303408e+00 -3.5035781e+00 2.0695648e+00
-4.4921853e+00 3.8737447e+00 -2.6162675e+00
7.9654963e+00 2.5611468e-01 -9.0025063e-01
-1.9597615e+00 5.5576806e+00 -2.1793276e-01
6.6660926e+00 -1.0272761e+00 -9.5227747e-02
1.4307821e+00 6.2791189e+00 4.2200637e-01
-5.7257148e+00 -2.9587429e+00 -4.8863815e-01
-5.3240487e+00 -4.7412681e+00 -2.2919496e+00
2.0855024e+00 4.4305602e+00 2.6446509e+00
-3.1523119e+00 -4.5610480e+00 4.0910620e+00
-3.0992592e+00 -4.6494004e+00 2.1210812e+00
2.5265059e+00 -5.2150645e+00 3.2834508e+00
3.8948389e+00 -5.9878622e+00 -4.3403080e+00
6.4087262e+00 -2.2274605e+00 1.9072121e+00
-1.8129475e+00 -1.8784099e+00 4.2070888e+00
-6.6677861e-01 -7.1216115e+00 -3.2062950e+00
7.3969216e+00 -2.8299841e+00 -1.8312658e+00
3.4705738e+00 -4.1383022e+00 1.4259958e+00
-3.2403622e-01 4.2065700e+00 2.1734002e+00
-4.6023532e+00 2.0410187e+00 1.4375012e+00
2.0469443e+00 5.1493736e+00 6.1022449e-01
-2.9893410e+00 -2.0734614e+00 3.9819013e+00
1.9046811e+00 -1.2388933e+00 2.9317277e+00
6.6239497e+00 2.5997020e+00 -3.1058554e-01
-7.3439534e+00 -5.1295667e-01 -9.5322357e-01
2.5370520e+00 -3.7636302e+00 3.2027758e+00
-2.0631235e+00 -4.1785660e+00 2.3023623e+00
-2.7746706e-01 4.6762142e+00 1.7028736e-01
-1.8713438e+00 -7.4586607e+00 -2.9878509e+00
-4.5699563e+00 -5.4653221e+00 1.8721900e+00
-1.1385270e+00 -6.1441715e+00 6.1454038e-01
-1.8571890e+00 -3.0295283e+00 2.2781864e+00
6.4046844e+00 4.7946621e-01 1.7519901e+00
-3.9347386e+00 5.6787778e+00 -6.2157352e-01
1.6185026e+00 2.1590984e+00 2.6804101e+00
5.3069139e+00 -4.1231156e+00 1.7940132e+00
-6.5664619e+00 -3.7319739e+00 -6.1342021e-01
-2.7976513e+00 -2.2980976e+00 2.0475438e+00
-1.3885476e+00 3.8187920e+00 1.9816812e+00
3.8553283e+00 -5.5191143e+00 -1.6256815e+00
2.5585079e+00 1.2264297e+00 9.3676209e-01
7.4946237e-01 7.1948344e+00 -2.4148752e+00
-1.7803454e+00 -7.5906641e+00 -4.2856138e+00
-7.5158681e-02 -6.9929874e-01 2.5032380e+00
1.7955630e+00 -6.2427608e+00 1.2095636e+00
-5.5995878e+00 -1.7777955e+00 1.4550119e+00
1.3752464e+00 -5.2141741e+00 3.0521352e+00
-6.1708223e+00 -4.7552645e+00 -4.7557307e-01
3.8585661e+00 -4.2628591e+00 3.4967186e+00
3.3099926e+00 6.8417100e+00 -3.2039456e+00
-6.7671494e+00 1.5040399e+00 -2.9380879e+00
-7.0593751e+00 9.4490846e-01 -9.7921790e-01
-7.6797993e-01 2.0693113e+00 2.2045766e-01
-2.2520078e+00 2.8219158e-01 2.0099662e+00
2.4657126e+00 -2.3420250e+00 3.1073531e+00
4.2200946e+00 4.2456436e+00 -8.8736029e-01
-3.6403624e+00 -3.0266307e-01 3.7501133e+00
-1.9735493e+00 4.3852446e+00 -1.5382370e-01
-2.4927810e+00 4.4905645e+00 1.7215433e+00
1.1826840e+00 4.0407015e+00 4.9985353e-01
-1.1344437e+00 5.8161711e-01 2.3170437e-01
-5.6775040e+00 2.0877597e+00 -2.7524970e+00
5.7726358e+00 -4.3413210e+00 -8.5663570e-02
-3.3558774e+00 3.0411554e+00 -3.5483523e-01
6.3818987e+00 4.3184078e+00 -2.4429260e+00
-2.7669065e+00 6.3700871e+00 -2.4120916e+00
4.4653873e+00 2.2479395e+00 1.2615462e+00
-1.6471222e-01 -4.5467517e+00 4.6903950e+00
1.0295317e+00 -1.1698333e+00 4.7376665e+00
1.1822996e+00 -2.7628474e+00 2.8735461e+00
-2.7421069e+00 6.6335867e+00 -5.9963608e+00
-8.6525343e-01 5.7229031e+00 -7.4928838e-03
-1.5251274e+00 -6.9954310e-01 4.1976604e+00
-9.7487270e-02 3.3408808e+00 2.8261252e-01
6.6643577e+00 -3.7181812e+00 -3.9134360e+00
3.7648980e+00 1.1989257e+00 1.1806704e+00
-4.6558837e+00 -2.7882245e+00 1.7022205e+00
4.2590026e-01 3.3590384e+00 2.3723927e+00
-4.0100157e+00 4.7193455e+00 -3.5604836e+00
-1.6026280e+00 -6.0654653e+00 2.5025002e+00
-2.1827388e-01 6.6590315e+00 6.9073090e-02
7.3435541e-01 7.2395359e+00 2.2732363e-01
7.8959026e+00 1.1666143e+00 -3.9446847e+00
-3.9734107e+00 3.5671868e+00 -6.4659252e+00
2.5760966e-01 1.0887114e+00 4.8241385e-01
7.8339746e-01 -6.1769162e+00 2.9881620e+00
1.4745459e+00 2.5126416e+00 6.4564716e-01
2.5520451e+00 6.5007840e+00 6.3460112e-01
-4.0648555e+00 -4.1139117e+00 1.8965667e+00
6.5696192e+00 1.9838726e-01 -1.8452229e-01
3.1936428e+00 -6.4949011e+00 -4.8088550e-01
3.7227552e+00 4.8259037e+00 9.6531264e-01
-7.1439183e+00 3.8330698e-01 -3.3469792e+00
-3.1702556e+00 -5.8569616e+00 1.9002389e-01
-4.0377576e+00 -6.6866353e+00 6.3086946e-02
-3.3643455e+00 1.6514599e+00 1.7084134e+00
9.9709340e-01 -3.0962078e+00 4.8410356e+00
5.7625675e+00 -8.7515965e-01 1.7002731e+00
5.7029380e+00 1.6571428e+00 -4.4183224e-01
-4.6563200e+00 1.7268952e+00 -5.4109915e-01
7.8976168e+00 -8.5883825e-01 1.4255249e-01
1.3323556e+00 7.0714369e+00 -4.6071562e+00
-6.0227824e+00 1.6169808e+00 1.1763539e+00
2.9403390e+00 -5.6856545e+00 1.4077473e+00
1.2450256e+00 7.6304739e+00 -3.6637490e+00
4.2132679e+00 -5.7067135e+00 -2.9688070e+00
5.4029158e+00 5.1669400e+00 -1.6370456e+00
7.5631342e+00 -6.2139588e-01 -1.9238606e+00
5.1261547e+00 4.3565039e+00 1.2740031e+00
-6.6438278e+00 -1.5511341e+00 1.2323158e+00
-1.0115585e+00 2.0415629e+00 2.1587884e+00
-8.9424274e-02 -6.7893304e+00 8.6208547e-01
3.2027027e+00 2.6427944e+00 2.9710527e+00
1.6945699e+00 -7.2277663e+00 -7.4021449e-01
-5.7028700e+00 3.2822726e+00 -2.9087332e+00
4.4199613e+00 -3.2787994e+00 1.5676804e+00
-1.9726766e+00 -4.6449948e+00 4.3328155e+00
-2.3180482e+00 -3.2298204e+00 4.1827121e+00
-7.8453176e-01 6.0934692e+00 1.9732623e+00
-4.6185827e+00 -1.2803474e+00 1.6237003e+00
6.4663105e-01 -6.9233446e+00 -2.9537672e+00
2.5804602e-01 -3.4264083e+00 2.7257335e+00
-3.6414256e-01 -1.5374284e+00 4.4786740e+00
-3.9281824e+00 -1.4815299e+00 3.7595417e+00
-5.1647559e+00 2.5404365e+00 -4.6609960e+00
-2.9104683e+00 -7.2242047e+00 -1.6654769e+00
-5.2347449e+00 -1.5060212e-01 1.4354822e+00
6.7540253e+00 2.9596761e+00 -2.2906678e+00
-6.8749897e+00 -1.0101604e+00 -2.8163344e+00
-2.5854613e+00 -7.3678651e+00 -5.5633507e+00
5.4221626e+00 -4.9664469e+00 -1.1132467e+00
6.1841073e-01 5.4228315e+00 3.0766217e-01
3.3186267e+00 -2.5685882e-01 3.1597431e+00
6.2182211e+00 2.3727963e+00 1.6065330e+00
-6.9721699e+00 7.5747801e-01 1.0346693e+00
-4.2428714e+00 -5.5472438e+00 -4.3110092e-02
2.2087306e+00 3.2613396e+00 2.7361003e+00
-3.8418914e+00 -2.0714362e+00 1.8248476e+00
1.5700107e-01 6.9072548e+00 -3.8410569e+00
3.5440540e-01 -7.4824760e+00 -9.9489722e-01
-1.4562089e+00 4.4627923e-01 4.1461441e+00
4.3141056e+00 -3.8453075e+00 -4.0694674e-01
5.4609803e+00 1.4898952e+00 1.5047815e+00
2.9138338e+00 -6.4853103e+00 -4.5089964e+00
5.3218655e+00 -3.2914167e+00 -2.3610346e-01
-5.5513770e+00 3.2687072e+00 -8.0884696e-01
7.9907551e+00 8.0450077e-02 -3.8636732e+00
2.4996991e+00 6.0471614e+00 -1.3357162e+00
-6.1591124e+00 -3.6445673e+00 -2.5222557e+00
1.8914466e-02 5.3588232e+00 2.1765646e+00
-7.1847020e+00 -2.6639674e+00 -2.7842119e+00
-6.0564778e+00 1.9172967e+00 -8.3322359e-01
-2.3935642e+00 -6.6480504e+00 3.9117125e-01
3.0368538e+00 2.5213975e+00 9.5898385e-01
-3.3831827e+00 4.6694281e+00 -6.4102349e+00
7.5753012e+00 6.9053928e-01 -1.9962526e+00
-3.3705935e+00 6.1295295e+00 -4.9305448e+00
3.8691121e+00 -2.8114248e+00 3.4160436e+00
-6.4060260e+00 -1.5073641e+00 -4.6794452e+00
-6.4872087e-01 -2.9952936e+00 4.5046683e+00
3.0283857e+00 1.1317019e+00 3.0222325e+00
5.5796163e+00 4.7123167e+00 -4.6122359e+00
-1.5070066e+00 6.4554685e+00 -2.1638735e+00
-3.3615608e+00 1.1712236e+00 -2.4931121e-01
6.9798468e+00 -2.0803958e+00 2.7871783e-02
-2.1065236e+00 1.6751025e+00 -2.5942080e-02
9.0584636e-01 -2.0185067e-01 2.6719264e+00
4.4454383e+00 -5.7120239e+00 -2.7408236e-01
-1.2029051e+00 -3.6296728e-01 2.2575113e+00
-2.5726092e+00 -1.9388340e-01 3.9583983e+00
-5.0143109e-01 7.1599771e+00 -2.2855465e+00
-4.2352241e+00 -6.4459775e+00 -1.9759857e+00
5.2237367e-01 2.1333751e+00 2.4616872e+00
1.2487970e+00 9.5040248e-01 2.6750908e+00
-3.1029166e+00 4.8610753e+00 -4.0783341e-01
-5.4841002e+00 -1.6232898e-01 -5.9961728e-01
-1.4380155e+00 9.9897981e-01 2.1325934e+00
-2.3500185e-01 -6.2962879e+00 -1.1809605e+00
2.0003544e+00 -3.6628253e-02 2.8823663e+00
-4.9061261e-01 -8.9209541e-02 4.3706586e+00
4.2570111e+00 -1.0500283e+00 1.4078121e+00
5.9259021e+00 3.6996182e+00 -5.1355128e-01
-3.9623784e-01 -6.0929693e+00 2.7464085e+00
4.0878478e+00 5.7098841e+00 -4.9688059e+00
-5.9574379e+00 2.4689570e+00 -3.8233135e+00
-1.8917571e+00 6.3010271e+00 -4.2180303e+00
-6.4395141e+00 -2.6259720e-01 1.1998568e+00
-3.5569513e-01 -4.8640906e+00 2.6844543e+00
1.1701326e+00 -4.0747826e+00 2.9459382e+00
5.3109038e+00 4.4886264e+00 -2.6677770e+00
4.7923375e+00 -5.3807441e+00 -4.1946502e+00
-3.1981536e+00 -8.5630953e-01 1.8848476e+00
-4.4284932e+00 3.3508732e+00 -5.8796921e-01

'IP307625_obj00013

1.1297134e+01 -9.4858584e-01 -4.4955103e+00
-6.7833152e+00 -7.6465129e+00 -4.9648271e+00
-4.4995461e+00 1.2479613e+01 -1.0397681e+00
2.0010675e+00 -7.8986556e+00 1.9924462e+00
-2.6955060e+00 1.1951727e+00 1.2429738e+00
5.7595936e+00 9.2708918e+00 -1.1688440e+00
-8.6347007e+00 1.9205949e+00 -4.7560563e+00
7.7013854e+00 -6.4135131e+00 -3.4843787e+00
3.8229477e+00 7.9567686e+00 2.4982583e+00
-5.6907830e+00 -4.6516878e+00 2.2170514e+00
6.1102218e-01 -9.3725594e+00 -4.1818160e+00
-7.4431975e+00 7.0048566e+00 -7.3416520e-03
1.1119773e+00 -4.4284497e+00 6.4231807e+00
8.4220276e+00 6.0225441e+00 -5.5038931e+00
-6.3981118e+00 -4.4518708e+00 -1.7117775e+00
-4.9478523e-01 1.3416438e+01 -2.7246941e+00
5.1843448e+00 1.5884941e+00 3.5453520e+00
-3.6298105e+00 8.2170746e+00 2.2773675e+00
-3.6742936e+00 -5.4010901e+00 4.1408788e+00
6.0408194e+00 -7.3177293e+00 -3.6798136e+00
4.7756342e+00 9.7620613e+00 -3.0958291e+00
2.0140536e+00 -8.8193421e+00 -1.1424419e-01
1.1206581e+01 2.2755566e+00 -3.3527794e+00
-9.3003779e+00 1.3415889e+00 -6.8345419e+00
5.1702745e+00 -3.7886152e+00 7.6052064e-01
2.9688055e+00 8.8602949e+00 6.3847130e-01
6.8221721e-01 2.8457823e+00 -3.5539855e-01
6.2213068e+00 -6.1987211e+00 -1.5362251e+00
-6.4291784e+00 -8.7129139e+00 -2.3603689e+00
-3.4151070e+00 -7.1538696e+00 5.8508223e+00
-2.5904472e+00 4.5490390e+00 -6.1126520e+00
-6.5930483e+00 -1.4036048e+00 7.1186017e-01
2.7893764e+00 4.1279867e+00 -8.6917952e-02
1.1009018e+00 -4.1768578e+00 4.4937882e+00
1.4661713e+00 9.2115585e+00 2.6065747e+00
2.8193847e+00 1.2002330e+01 -8.5652577e-01
-1.4454580e+00 7.6632980e+00 2.2695511e+00
9.8165651e+00 -5.5220681e+00 -3.2749974e+00
-6.7395861e+00 -6.9655264e+00 -8.0073961e+00
5.1733294e+00 -3.6494477e+00 2.7490124e+00
1.0308876e+01 4.6270004e+00 -3.0268268e+00
-1.0054668e+01 -3.0060900e+00 -5.5543352e+00
-1.6051803e+00 -3.9021547e+00 6.4082014e+00
5.9211053e+00 5.3183971e-02 1.3705571e+00
-1.0501769e+01 -4.7203772e-01 -5.1848866e+00
8.8261171e+00 4.2351498e+00 -1.8269086e+00
-7.5845978e+00 9.7561321e+00 -1.5614380e+00
2.5133567e+00 -1.7714540e+00 4.9086721e+00
-1.0581914e+01 -2.0539770e+00 -3.4608408e+00
3.6380067e+00 -8.2002157e+00 -9.4702946e-01
-7.4051086e+00 8.9989066e+00 2.9700412e-01
-6.1128671e+00 -3.6244611e+00 3.9116069e-01
-4.6378314e+00 9.8805223e+00 5.2768022e-01
9.0191430e+00 1.8559784e+00 -2.1446338e-01
4.4369563e+00 5.9528894e+00 2.2152074e+00
2.6744818e+00 1.2036945e+01 -2.8235668e+00
4.3676806e+00 1.0676864e+01 -1.0038356e+00
-4.3219333e+00 -3.0091475e+00 2.5144872e+00
9.5980748e+00 -4.2135642e+00 -1.1165561e+00
1.4400531e+00 1.2120903e+01 1.0805271e+00
1.1049126e+01 -2.7261509e+00 -8.3982063e-01
-1.3365184e-02 -8.8863195e+00 1.7719643e+00
-3.8418526e-01 -5.6429198e+00 6.1863451e+00
-4.1394922e+00 -3.4845276e-01 2.9251805e+00
-9.2275996e+00 -6.6572451e-01 -3.2025544e+00
1.1388905e+01 -3.1949795e-01 -2.4294702e+00
-2.6258428e+00 4.5382255e+00 1.7534167e+00
8.7328141e+00 -5.2692271e+00 -7.2089234e+00
1.4939486e-01 1.0518615e+01 7.9194062e-01
-6.8030535e+00 -5.6086819e+00 6.5520121e-02
-5.1358698e+00 -7.3381710e+00 3.7954444e+00
6.7195515e+00 4.4624670e+00 2.0684920e+00
-3.4231705e+00 -8.9738912e+00 3.6067339e+00
-5.3734562e+00 -5.3873159e+00 4.0835924e+00
3.7067447e+00 -7.2673826e+00 2.1479813e+00
4.3786714e+00 -8.2722919e+00 -2.7494209e+00
8.1235124e+00 -5.2299587e+00 6.4469982e-01
-6.9915786e+00 1.3633841e+00 -8.4883417e-01
-1.0063433e+00 -9.8806243e+00 -3.8106791e-01
6.1381498e+00 -5.7090468e+00 5.0251666e-01
8.7977827e-01 -1.0341124e+01 -3.8513211e-01
-4.4668533e+00 4.7257820e+00 1.7175811e+00
-2.9858194e+00 4.1764427e+00 -2.2486139e+00
1.7208142e+00 6.5510345e-01 1.3152395e+00
4.4469096e-01 -6.9289623e-01 1.0658024e+00
3.3759241e+00 -2.6990276e+00 2.8306250e+00
5.5440722e+00 6.2970011e+00 -1.6282864e+00
-7.2572797e+00 2.4711163e+00 -2.6570263e+00
7.0509228e+00 -8.0714752e-01 3.2465418e+00
-3.0830037e+00 1.4997886e+00 -6.9151575e-01
-7.3255572e+00 9.0713242e+00 -5.5909229e+00
-1.3324889e+00 -1.0520933e+01 -5.1807733e+00
-3.4271979e+00 -1.0781968e+00 4.8064184e+00
-4.0853881e+00 -9.0470174e+00 -3.6199488e-01
5.9645282e-01 5.7737822e+00 -1.8806957e+00
1.1001365e+01 -2.2256631e+00 -6.6671475e+00
-5.4654078e+00 1.0452197e+01 -1.3816064e+00
9.1778987e-01 4.8427743e+00 -4.3704368e-02
4.4145210e+00 -4.8897064e+00 4.5012630e+00
-4.8222088e+00 -2.0221736e+00 6.7974720e-01
-2.8365017e+00 4.3131604e+00 -4.1898574e+00
-1.4153897e+00 1.0048107e+01 2.6329962e+00
1.6010914e+00 -9.5853938e+00 1.7221527e+00
6.6669276e+00 2.2141291e+00 1.7249968e+00
-3.2168053e+00 1.1193907e+01 2.7441584e+00
-7.8799900e-01 -1.0121157e+01 -8.2789376e+00
-2.0618507e+00 -2.1523172e+00 4.6909095e+00
-5.1504362e-01 -1.0142291e+01 3.5308129e+00
-8.0217333e+00 -4.1702991e+00 -7.6274413e+00
-4.9313810e+00 -1.9019074e+00 4.6286820e+00
-5.2817709e+00 -9.1797900e+00 1.5432571e+00
2.9774540e+00 -5.4215724e+00 2.4029835e+00
6.7613312e-01 1.2478543e+01 -8.5905954e-01
-6.7164369e+00 -5.5924764e+00 -3.8634648e+00
-7.5554504e+00 -2.9251407e+00 -1.5202212e+00
-6.3941358e+00 1.0753379e+01 5.9894257e-01
-8.9478711e+00 1.3928716e+00 -9.1271856e-01
4.8133958e+00 -1.8004493e+00 1.0501696e+00
6.3821734e+00 6.1749937e+00 3.4969925e-01
-2.7256775e+00 2.0891160e+00 -2.5567119e+00
-7.9995565e+00 5.2376129e+00 -2.9533372e-01
-1.4026880e+00 -2.2183586e+00 6.6711465e+00
-6.6610782e-01 1.2714932e+01 1.0971928e+00
-3.4221894e+00 6.0265727e-01 5.0620150e+00
-8.3689394e+00 -4.6766710e+00 -1.8148113e+00
1.0666116e+01 -2.7841884e+00 -3.8128806e+00
-5.3360383e+00 8.2870610e+00 2.6113895e-01
1.0880205e+01 6.9152322e-01 -3.2637600e-01
-5.4994263e+00 2.7732339e+00 -5.8244890e-01
9.4532579e+00 2.4261257e-01 1.5227784e+00
-5.9794443e+00 -3.7741961e+00 4.3075441e+00
-9.6576734e-01 6.5416744e-01 1.2212110e+00
7.0990459e+00 -3.1517042e+00 2.8919460e+00
-7.8593177e+00 9.3783900e+00 -3.5956772e+00
-1.9668433e+00 1.3240470e+01 -8.3563987e-01
2.4885923e-01 -2.7996167e+00 6.6405344e+00
-6.1705338e+00 7.8469765e+00 2.1323386e+00
7.1364552e+00 -7.0887378e+00 -5.5739649e+00
7.1831411e+00 3.7243890e+00 5.2976492e-03
-8.1884519e+00 -3.5576628e+00 3.2877718e-01
-3.8032155e+00 -6.5846057e-01 9.2258636e-01
-7.1138829e+00 3.4723082e+00 -5.3263734e-01
-9.4614648e-01 -1.0600539e+01 1.4788751e+00
-2.6564790e+00 1.0554990e+01 6.9941303e-01
-5.0172055e+00 6.5156261e+00 1.9703320e+00
1.1725841e+01 1.7750358e+00 -1.6914152e+00
-9.3870246e+00 4.0701503e+00 -3.4720835e+00
-4.0688737e+00 2.6600527e+00 1.4175820e+00
7.7866960e-01 -8.4008364e+00 5.8078912e+00
1.4617307e+00 -8.7086972e-01 3.0415367e+00
-5.3755902e+00 9.5395988e+00 2.4173289e+00
-6.7348361e+00 -6.7193561e+00 1.8663639e+00
4.7823120e+00 1.6388222e+00 1.5717131e+00
4.4334280e+00 -6.6748671e+00 -1.6710599e+00
3.2600140e+00 1.1034011e+01 9.7896470e-01
-8.5153482e+00 -3.6062495e+00 -3.6245043e+00
-6.4732913e+00 -6.5637370e+00 -2.0353227e+00
-2.7225452e+00 -1.0961565e+01 -6.0530204e-01
-2.2497073e-01 8.8345733e+00 2.4901890e+00
2.6151621e+00 -5.4809728e+00 6.3157707e+00
7.8909346e+00 -1.5982495e+00 1.1884445e+00
8.8868646e+00 2.8139756e+00 1.8937279e+00
-5.8848244e+00 3.5515647e+00 1.4895948e+00
1.1380334e+01 7.7252095e-01 -4.2310644e+00
4.0348701e-01 2.6634199e+00 -2.3600881e+00
-5.4723098e+00 1.7401231e+00 1.2287450e+00
1.0292822e+01 -3.1259826e+00 1.0402283e+00
8.1672986e+00 6.5784830e+00 -3.1334155e+00
9.7324528e+00 -4.6978466e+00 7.8178589e-01
7.1515066e+00 7.8649200e+00 -1.3338523e+00
9.4677070e+00 -3.9246616e+00 -3.0444477e+00
1.0690234e+01 3.2098622e+00 4.9670571e-02
-1.0029015e+01 -7.9261302e-01 -1.2826056e+00
-3.0198121e+00 6.4085751e+00 2.0238662e+00
-1.7641105e+00 -7.0338682e+00 3.9595168e+00
2.8985700e-01 4.0157253e-01 3.1939436e+00
8.1410278e-01 -1.0261752e+01 -2.3729656e+00
-9.9123728e+00 -6.0237911e-01 -7.1513332e+00
2.4066029e+00 -5.2323229e+00 4.3790298e+00
-3.4407175e+00 -7.1565656e+00 3.8822804e+00
-1.6876913e+00 6.0892303e+00 -3.8798201e+00
3.7098316e-01 1.1560060e+01 2.9251789e+00
9.6330561e-01 4.9365433e+00 -3.9623391e+00
1.3535310e+00 -8.7854656e+00 3.8022952e+00
-2.8548236e+00 -1.0003568e+01 1.5028892e+00
2.9181058e-01 1.9432590e+00 1.4610484e+00
-1.2779825e+00 -2.0810309e-01 3.0465073e+00
-3.7323908e+00 -4.2074605e+00 6.2874691e+00
-3.1111443e+00 -9.2544301e+00 -6.2611786e+00
-9.4376246e-01 1.2189553e+00 -6.5943233e-01
1.1329810e+01 -1.0021021e+00 -5.6802627e-01
-4.7741716e+00 -8.7882923e+00 -4.2812241e+00
-1.3472240e+00 -1.0884758e+01 -2.5128053e+00
4.6672041e+00 -8.3208050e+00 -4.6367756e+00
5.1303931e+00 8.0381782e+00 2.8672261e-01
4.1622364e+00 5.5751473e+00 1.8096821e-01
7.6678833e+00 6.0689352e-01 1.5157420e+00
-7.2908678e+00 5.0699608e+00 -2.2632812e+00
3.2465545e+00 -5.3389121e-01 1.1878796e+00
-5.3580260e+00 2.1958399e-02 9.7164747e-01
-7.2386918e-01 2.1533974e+00 -6.4114622e+00
5.6918839e+00 7.4695256e+00 -3.4121820e+00
-1.4347529e+00 -8.3556355e+00 5.7374088e+00
1.2426295e+00 6.6284273e+00 2.2062316e+00
7.1781927e+00 -3.4459987e+00 8.8275388e-01
1.0610596e+01 -1.2841175e+00 1.3312221e+00
-4.7294448e-01 -8.3436212e+00 3.8056090e+00
8.4307191e+00 -6.0485422e+00 -1.4361931e+00
-6.1625563e+00 5.2454360e+00 -2.2994845e-01
9.5193756e+00 -1.3417765e+00 -6.8291110e-01
-1.1994895e+00 3.4776145e+00 -4.2596189e+00
-8.2626487e+00 -5.4479202e+00 -5.4256763e+00
2.4901903e+00 4.5558108e+00 1.9348757e+00
-7.4126042e+00 -1.2226892e+00 -1.2565257e+00
-7.4601767e+00 4.2060800e-01 9.5876353e-01
-5.7384414e+00 -7.4299526e+00 -1.7403482e-01
2.8365442e+00 2.1179773e+00 1.5765277e+00
-1.0050469e+01 1.5202937e+00 -3.2267866e+00
1.1534661e+01 2.5900927e+00 -5.9167113e+00
-8.6756384e+00 6.5721909e+00 -3.9234900e+00
5.1472713e+00 -6.2296368e+00 2.3560177e+00
-8.2210976e+00 -6.2489134e+00 -3.0321804e+00
-2.3404778e+00 -5.6134323e+00 6.1224607e+00
-1.0595952e+00 1.7621457e+00 -2.5481746e+00
1.1427993e+01 3.5507858e+00 -1.8399781e+00
-4.4353390e+00 1.1564318e+01 7.9062529e-01
-3.8944962e+00 3.5007258e+00 -4.1581318e-01
8.7775235e+00 -5.6308513e+00 -5.0762129e+00
-6.9905373e+00 5.4503988e+00 1.7394999e+00
1.1375448e+00 -6.6365348e+00 6.0885348e+00
2.7380281e+00 -9.3244282e+00 -2.8894661e+00
-6.7105623e-01 5.5445446e+00 1.9746491e+00
-6.0447041e-02 -2.4547480e+00 4.7148941e+00
3.2234741e+00 1.0214936e+01 2.8204587e+00
-4.1780717e+00 -7.1307770e+00 1.8931942e+00
4.6043718e+00 3.5710220e+00 1.8591107e+00
4.7335643e-01 -5.5103272e-01 5.0228361e+00
-8.3264098e+00 7.3998072e+00 -1.9454274e+00
-8.4485939e+00 -1.4703360e+00 6.3687516e-01
-1.5320575e+00 -5.3222230e-02 5.0284012e+00
-4.3029662e+00 -1.0283842e+01 -2.5247828e+00
2.9855174e+00 -3.6015509e+00 4.6470720e+00
4.6771071e+00 -6.4707246e-01 3.1879105e+00
5.7707893e+00 -1.9597675e+00 3.0266543e+00
9.0161310e+00 3.9275919e+00 1.0023257e-01
2.7554610e+00 -6.8297294e+00 4.1484802e+00
9.9689206e+00 2.4541319e+00 -2.0576143e+00
-5.0498211e+00 1.0796086e+00 -8.2409917e-01
-7.3189826e+00 4.2268378e+00 -4.3596214e+00
-9.2546130e+00 -2.9113664e+00 -1.5775076e+00
-3.6362047e+00 -3.4070401e+00 4.4452246e+00
-1.7761842e+00 -8.6585101e+00 1.7449779e+00
8.2131368e+00 5.3704959e+00 -6.9218488e-01
4.2164436e+00 -6.4021700e+00 3.3003342e-01
3.5682693e-01 1.7613888e+00 -4.4660280e+00
-5.9551585e+00 1.1888839e+01 -3.1476474e+00

'IP307625_obj00014

3.0488306e+00 3.1583434e+00 1.3037935e+00
-3.2718114e+00 -4.6903423e+00 -2.8586456e+00
-1.4557571e+00 5.1394750e+00 -3.3768930e+00
-1.2072012e+00 -2.2661985e+00 3.1228634e+00
-6.1030862e+00 -2.4125511e+00 5.3798692e-01
8.1879509e-01 6.4882515e+00 -3.1605336e+00
-4.1225020e+00 2.6647544e+00 -3.5135335e+00
4.4642122e+00 -5.0091334e+00 -1.8385512e+00
-2.6485977e-01 1.7226057e+00 9.8341151e-01
-2.4044018e+00 -4.6686655e+00 -7.8342400e-01
1.3596554e+00 -6.3635870e+00 -2.1380217e+00
-4.0263370e+00 -1.6568326e-01 2.6040034e+00
1.8259963e+00 1.7038710e+00 1.2541188e+00
1.1268399e+00 6.3322292e+00 -5.0743872e+00
-3.0101874e+00 -4.7720303e+00 -4.7839898e+00
-1.4692819e+00 4.8290844e+00 -4.6503136e+00
5.9659185e+00 -8.4263026e-01 1.1072156e-02
-2.4600013e+00 3.6605717e+00 -1.4081215e+00
1.8036874e+00 -4.7526884e+00 1.7299394e+00
5.8312868e+00 -3.2029938e+00 -1.7963701e+00
3.1621708e+00 6.5207857e+00 -1.8785511e+00
-4.4381182e-01 -4.9782101e+00 -5.0793515e-01
4.4106301e+00 -4.1828534e+00 2.0234855e+00
-1.6777926e+00 3.9105471e+00 -3.2910002e+00
6.3014321e+00 -1.7085139e+00 -1.8466136e+00
4.3700966e+00 3.5439334e+00 -5.1970504e-01
-3.1787554e+00 6.4548510e-01 6.8793799e-01
5.1782524e+00 -2.4988515e+00 1.9975080e+00
-2.3983323e+00 -4.7573035e+00 -2.7411703e+00
-5.3324705e-01 -4.4231401e+00 1.4044914e+00
-2.4610435e+00 -1.0907512e+00 2.8742104e+00
-5.6528520e+00 -3.2167504e+00 6.5560447e-01
1.3123571e+00 -1.4144921e-01 3.2898713e+00
6.1263799e-01 5.6716217e-01 1.1821054e+00
1.2744035e+00 4.0021272e+00 1.0126750e+00
-2.2398134e+00 4.3231130e+00 -4.1307352e+00
-2.4337736e-01 4.1895531e+00 -1.1618225e+00
7.7242382e-01 1.1479550e+00 -8.0547317e-01
-4.7888489e+00 -3.6014752e+00 7.9541846e-01
4.4021132e+00 -2.8374649e+00 1.9226404e+00
4.7390159e+00 4.2060103e+00 -2.4863721e+00
-2.6306187e+00 3.3554580e+00 -3.3725768e+00
-3.3438659e+00 -3.6680134e+00 9.8647651e-01
5.6989203e+00 9.2098277e-01 -2.1191746e+00
-5.4647709e+00 6.4379298e-01 3.9360717e-01
5.5141960e+00 2.8814716e+00 -2.2883206e+00
-1.2805283e+00 2.4377440e+00 -1.1655350e+00
2.8586986e+00 -1.7020443e+00 3.6047556e+00
-4.9320470e+00 7.9818046e-01 -3.4794199e+00
3.6854099e+00 -4.8527072e+00 1.9797351e+00
-1.3594205e+00 5.3545850e+00 -2.3745036e+00
-3.3220366e+00 1.9569700e+00 5.7224780e-01
2.9557705e-02 4.6637620e+00 8.0327519e-01
3.8251024e+00 1.1704969e+00 -4.1393609e-01
1.9891886e+00 2.6910654e+00 1.2019479e+00
2.7358911e+00 5.8278667e+00 -8.9953573e-01
4.6756940e+00 4.6446616e+00 -4.4921501e+00
-6.1630017e+00 -1.5674982e+00 4.6761648e-01
5.1338824e+00 -1.4246730e+00 -5.2947361e-02
1.6258096e+00 6.5234051e+00 -1.0940905e+00
5.6771370e+00 1.6012429e+00 -1.3699471e+00
4.8106589e-01 -4.5448357e+00 -4.2093452e-01
1.1576817e+00 -2.4740321e+00 3.4428874e+00
-2.5778149e+00 -2.1522798e+00 2.9378719e+00
-1.8060909e+00 1.5314107e+00 -1.1660353e+00
5.9617087e+00 -3.7414516e-01 -1.0206549e+00
-8.4392139e-01 4.7307232e+00 6.8579985e-01
5.1578122e+00 -2.1447608e-01 -1.3958994e-01
-5.0696909e-01 6.3595677e+00 -1.3566617e+00
-6.3061502e+00 -2.5824732e+00 -1.4406709e+00
-5.0712599e+00 -4.3934477e+00 -1.1473406e+00
3.2264766e+00 5.0379711e+00 1.1873187e+00
-4.6926008e+00 -3.3437421e+00 2.7538072e+00
-3.0339860e+00 -3.5859023e+00 2.9854034e+00
2.5374245e+00 -5.4282231e+00 1.8745350e+00
4.0269931e+00 -5.8072288e+00 -1.8356970e+00
2.9805804e+00 -2.3923058e+00 1.7065317e+00
-1.4528001e+00 -1.1238088e+00 3.0065308e+00
-6.8382070e-01 -4.7560344e+00 -2.5204222e+00
6.1154179e+00 -2.0624649e+00 -6.6527163e-01
2.9376987e+00 -4.2380299e+00 1.8378515e+00
-1.4822367e+00 1.6743791e+00 8.3017960e-01
-4.2484857e+00 1.3553273e+00 2.4626201e+00
3.0308377e+00 4.1859683e+00 1.2252870e+00
-5.9622210e-01 -8.2645288e-01 1.1297186e+00
7.9579092e-01 -1.5615949e+00 3.3286243e+00
4.2053330e+00 2.3884708e+00 1.5098388e+00
-6.3851503e+00 -4.6487632e-02 3.2623317e-01
1.9668797e+00 -3.7654941e+00 1.6777685e+00
-1.7082218e+00 -3.4572186e+00 1.1815315e+00
-1.8330802e+00 3.0728481e+00 -1.2837950e+00
-5.8932091e-01 -5.7425518e+00 -1.1252528e+00
-4.2038504e+00 -4.3717709e+00 9.2788104e-01
-5.4333525e-01 -3.2460199e+00 3.2810191e+00
-3.3664903e-01 -1.9079852e+00 1.2433392e+00
2.2757509e+00 6.8095648e-02 1.4333282e+00
-1.8231246e+00 4.2221877e+00 -1.3677256e+00
2.5597333e+00 1.0283363e+00 1.3987144e+00
3.4632613e+00 -3.3316966e+00 1.8383518e+00
-5.2480795e+00 -2.2834635e+00 6.3854766e-01
-4.8733063e+00 -2.4717355e+00 2.6658797e+00
-2.4045046e-01 3.7643787e+00 8.3517703e-01
2.3678988e+00 -6.3966446e+00 -2.0057013e+00
1.2859800e+00 -9.4895655e-02 1.3179224e+00
7.7979936e-01 5.8805050e+00 -1.1553980e+00
-1.2394852e+00 -5.1840217e+00 -2.0244433e+00
-1.6153342e-01 -1.8597778e+00 3.2274211e+00
1.3775156e+00 -5.0647520e+00 -2.6691795e-01
-4.6760961e+00 -1.4514644e+00 6.5053846e-01
2.3516084e+00 -2.8044264e+00 3.6211700e+00
-5.3028846e+00 -3.1902006e+00 -1.2663853e+00
3.8220925e+00 -1.4924994e+00 1.7482125e+00
1.7925410e+00 5.5905412e+00 -1.0034510e+00
-5.6207629e+00 9.1283853e-01 -3.0149047e+00
-3.9109211e+00 1.4892880e+00 -1.4340305e+00
-8.8680313e-01 2.8849991e+00 8.1711973e-01
-3.1853045e+00 -9.7452947e-02 2.7072762e+00
2.5353240e+00 -1.0134367e+00 1.5469488e+00
3.3528567e+00 4.0908034e+00 -6.9127867e-01
-3.5147486e+00 6.7979266e-01 2.6072157e+00
-1.1358084e+00 3.6209872e+00 -1.2346206e+00
-2.2389444e+00 2.8028689e+00 6.4904278e-01
1.1730450e+00 5.4961841e+00 8.8884870e-01
3.8905067e-01 -4.0655535e-01 1.2254978e+00
-3.7517475e+00 3.5649647e+00 -1.5674200e+00
4.8629152e+00 -3.9872084e+00 1.0213828e-01
-1.1048005e+00 9.9106755e-01 -1.0356423e+00
4.4424980e+00 5.6796404e+00 -2.6338219e+00
-1.0469854e+00 4.5608011e+00 -1.2928580e+00
-2.5429202e-01 1.3770614e+00 -9.5470815e-01
-1.4067262e+00 -4.3561789e+00 1.2870160e+00
3.0267499e-01 -2.6031197e+00 3.3423266e+00
5.7688340e-02 -2.9556139e+00 1.3718049e+00
-1.6482728e+00 4.2005300e+00 -5.2737972e+00
-1.0850220e+00 5.6162067e+00 5.8909383e-01
-2.2389626e-01 2.4202562e-01 1.0984592e+00
-2.1430432e+00 -9.7433831e-02 8.7642622e-01
5.3012260e+00 -3.8524208e+00 -1.8164970e+00
4.0047163e+00 9.6179812e-01 1.5897724e+00
-5.5002275e+00 -1.8840118e+00 2.5415532e+00
1.9580953e-01 2.8993220e+00 9.5550661e-01
-3.4123337e+00 4.1275093e+00 -3.0389173e+00
1.4459314e-01 -5.3421042e+00 1.5599351e+00
1.2656599e-02 5.0280791e+00 -1.1910123e+00
5.0625209e-01 6.9011800e+00 -1.2663066e+00
4.8678434e+00 2.0020921e+00 -2.3063779e+00
-3.7166378e+00 2.9347336e+00 -5.4463713e+00
9.2906700e-01 1.3922113e+00 1.1616941e+00
3.2687005e-01 -6.0458425e+00 -3.2951035e-01
1.6163832e+00 7.9101082e-01 1.2947991e+00
1.8333718e+00 6.4364210e+00 9.0419398e-01
-3.8096457e+00 -3.0929397e+00 2.8489439e+00
5.3070303e+00 7.1186094e-01 -1.8904883e-01
2.9643163e+00 -6.2301879e+00 -9.5866948e-01
2.7622682e+00 5.7813131e+00 1.0724131e+00
-5.8192348e+00 5.4477196e-01 -2.2145035e+00
-1.3542358e+00 -4.5191511e+00 -6.5923969e-01
-3.2549103e+00 -5.0546594e+00 -8.6435812e-01
-2.9567394e+00 1.4509344e+00 2.6219185e+00
8.6129640e-01 -3.3268619e+00 1.5028404e+00
5.1183369e+00 -1.6537986e+00 1.9271376e+00
4.0341034e+00 3.5782409e+00 1.3995727e+00
-5.2411835e+00 1.6175105e+00 3.5021478e-01
5.7304078e+00 -8.7736085e-01 -1.9817882e+00
-3.8508722e-01 5.6693062e+00 -3.2548856e+00
-4.2099695e+00 1.1314978e+00 5.1907638e-01
2.3253640e+00 -5.0843328e+00 -1.4337610e-01
1.6693035e+00 6.8742454e+00 -3.0795995e+00
4.5230359e+00 -5.1908785e+00 1.4760024e-01
4.8352641e+00 4.4637435e+00 -5.2798332e-01
4.6163076e+00 9.0665986e-01 -2.2575615e+00
3.6607688e+00 6.2612410e+00 -8.1253511e-01
-5.4562540e+00 -7.0159552e-01 4.9445232e-01
5.1701891e-02 2.2119492e-01 -8.2959698e-01
1.2781249e+00 -5.6590217e+00 1.7294391e+00
2.2127759e+00 3.6647829e+00 1.1585555e+00
2.0089350e+00 -5.9093819e+00 -1.2296481e-01
-3.4178052e+00 2.5308128e+00 -1.4477328e+00
2.0221643e+00 -2.0271808e+00 3.5211095e+00
-3.9868121e+00 -4.1409914e+00 2.9038268e+00
-3.9903513e+00 -2.2209331e+00 2.7610164e+00
-2.2551714e-01 5.4883881e+00 7.0928120e-01
-4.5474013e+00 -1.3289228e+00 2.6231298e+00
2.3539229e-02 -5.3850156e+00 -4.3477754e+00
-7.6037348e-01 -3.4767993e+00 1.3050733e+00
-1.8071331e+00 -3.2199122e+00 3.1162967e+00
-5.7732952e+00 -3.1760809e-02 2.3690527e+00
-5.3962554e+00 1.5415224e+00 -3.5943254e+00
-1.3826637e+00 -5.4724418e+00 -5.9222374e-01
-4.5788889e+00 4.6942086e-01 2.4857434e+00
5.6993998e+00 1.7525588e+00 -2.1807665e+00
-5.4127600e+00 -3.5075524e-01 -1.4910567e+00
-2.2199872e+00 -5.3786768e+00 -1.3622731e+00
5.3611415e+00 -4.6974737e+00 -1.7461265e+00
9.0911864e-02 6.3134372e+00 6.8886992e-01
3.2700201e+00 -2.5819281e-02 1.5683606e+00
-2.2586404e-01 2.3303522e+00 -1.0217241e+00
-5.1314407e+00 1.1045250e+00 2.3674834e+00
-2.7124466e+00 -4.5126433e+00 1.1304296e+00
2.1019413e+00 4.8410762e+00 1.0570679e+00
-4.0496545e+00 -2.8707641e+00 8.3645687e-01
2.5752293e+00 6.6720926e+00 -2.9479215e+00
1.1679025e+00 -5.9776122e+00 -2.2623758e-01
-1.2830587e+00 6.0632364e-01 9.3502169e-01
3.1983635e+00 -5.9828700e+00 3.5691149e-02
4.3681783e+00 2.1762921e-01 -2.7333743e-01
3.1255656e+00 -5.8619823e+00 -1.9477483e+00
5.5886148e+00 -2.4857786e+00 8.4296816e-02
-4.8767624e+00 2.5364937e+00 -1.6360789e+00
5.9864418e+00 -3.8834871e-02 -2.0109781e+00
4.0440589e+00 4.7275805e+00 1.3156421e+00
-5.9897212e+00 -1.7574241e+00 -1.4610822e+00
8.7059017e-01 4.7319923e+00 9.0654796e-01
-6.3051911e+00 -9.1932117e-01 -1.5638547e+00
-5.1562465e+00 1.3193468e+00 -1.5818384e+00
-1.6311027e+00 -4.9109949e+00 6.4400522e-01
5.6866449e-01 -6.1525414e-01 3.2292063e+00
-4.1220225e+00 3.4963304e+00 -3.5751254e+00
5.8193830e+00 6.1357180e-01 -1.1949919e+00
-2.6421703e+00 4.7451655e+00 -2.4945488e+00
2.5573355e+00 -3.1295439e+00 1.7066739e+00
-5.0412606e+00 -3.2718887e+00 -3.1917295e+00
-1.2056299e+00 -2.0979302e+00 1.1454905e+00
3.0668235e+00 2.1307185e+00 1.3823000e+00
5.1815225e+00 4.3282979e+00 -1.7831964e+00
-8.2339809e-01 5.5345186e+00 -1.3362504e+00
-4.4136457e+00 2.4564595e+00 3.9460767e-01
6.0258340e+00 -1.6876832e+00 8.1442586e-02
-2.4999561e+00 1.3896731e+00 7.2019787e-01
7.2251343e-01 -2.2722832e+00 1.4067768e+00
3.3755300e+00 -4.9348183e+00 -1.9191795e-02
-1.0709983e+00 2.6243330e-01 2.9529328e+00
-2.3582463e+00 -9.0079978e-02 2.8132610e+00
-1.6599323e+00 5.2093821e+00 -1.4198965e+00
-4.0769907e+00 -4.4873626e+00 -1.0123082e+00
1.0318642e+00 2.3928825e+00 1.1007447e+00
1.6927202e+00 -1.2499352e+00 3.4210490e+00
-1.1603504e+00 3.9056741e+00 7.0621113e-01
-4.7030854e+00 8.9972998e-02 5.3277871e-01
-1.9300236e+00 1.2218279e+00 2.7711535e+00
-6.1877338e-02 -5.9184279e+00 -2.3541304e+00
2.2137846e+00 -8.6695743e-02 3.4019226e+00
3.6062270e-01 -1.3598461e+00 1.2925137e+00
4.4499727e+00 -4.1707099e-01 1.7493552e+00
4.6436438e+00 2.5232584e+00 -4.0879645e-01
1.5585681e+00 -2.7787227e+00 1.5520148e+00
3.2206228e+00 5.8883201e+00 -2.8066804e+00
-5.1402214e+00 2.3800484e+00 -3.6235152e+00
-2.6396947e+00 4.5157521e+00 -3.3087552e+00
-4.9696871e+00 -4.0300876e-01 2.5000882e+00
1.6402468e-01 -3.8750010e+00 1.4536659e+00
9.8160694e-01 -4.1853916e+00 1.5819893e+00
3.8459726e+00 5.1323282e+00 -7.0498100e-01
5.2000001e+00 -4.6848238e+00 -3.7329204e+00
-3.5157077e+00 -9.8335942e-01 2.7303995e+00
-2.3306943e+00 2.2882295e+00 -1.2897193e+00

'IP307625_obj00019

2.3818243e+00 3.5796677e+00 1.7095653e+00
-5.1607181e+00 -5.6888070e+00 -2.7863008e+00
-1.4477293e-01 7.8017505e+00 -1.0029151e+00
6.8090060e-01 -4.0911557e+00 4.9258164e+00
-6.9629385e+00 -1.7332542e+00 4.6902809e-01
7.3478601e-01 7.7053269e+00 -2.9432176e+00
-3.8958482e+00 3.8565836e+00 -4.3501992e+00
5.5836386e+00 -4.6598347e+00 -2.7825242e+00
-4.8460818e-01 6.9084609e+00 1.1104406e+00
-3.1296809e+00 -6.6331595e+00 -4.5671451e+00
2.4667686e+00 -7.0785134e+00 -4.6108929e-01
-3.7540570e+00 2.6382361e-01 1.8966954e-01
4.5608433e+00 -4.3750410e-01 2.4117855e+00
3.8923398e+00 6.7512354e+00 -4.7041414e+00
-5.7485768e+00 -4.9790343e+00 -4.8842677e+00
-7.1676598e-01 7.4717222e+00 -4.8986257e+00
2.3444303e+00 5.0238661e-02 2.2948117e+00
-4.1320136e+00 3.8481480e+00 -4.1143772e-01
-9.4209358e-01 -5.3596300e+00 3.1394018e+00
6.1704315e+00 -3.6798604e+00 -2.9356568e+00
4.2123941e+00 6.2796706e+00 -6.7946698e-01
-1.6683485e-01 -7.9072926e+00 -2.3369100e+00
5.5770127e+00 -1.9236434e+00 -1.2662161e+00
-3.0992969e+00 6.2163303e+00 -7.8775520e-01
6.0008291e+00 -3.3433127e+00 -1.0236773e+00
4.8751378e+00 3.0553281e+00 1.8371130e+00
-5.2465799e+00 4.1343066e-01 2.1111845e+00
3.4751540e+00 -2.3057561e+00 7.3365901e-01
-4.2616357e+00 -6.2733274e+00 -1.7552653e+00
-1.8806720e+00 -3.7884375e+00 2.8633475e+00
-1.8768489e+00 4.4917629e-01 4.1306025e+00
-4.9960454e+00 -3.4125254e+00 7.7973081e-01
2.8640298e+00 -8.8115539e-01 2.4578575e+00
-6.7090153e-01 1.8959078e+00 1.9394531e+00
1.1156482e+00 3.8026728e+00 1.6519753e+00
-2.3373414e+00 5.8133125e+00 -6.6202752e+00
-8.6396910e-01 5.8652362e+00 -6.9315652e-01
5.7362174e+00 -4.3387603e-01 4.5968180e-01
-6.0542107e+00 -5.0141236e+00 -2.9128099e+00
2.9163720e+00 -2.9474707e+00 2.8016980e+00
4.7065452e+00 6.1148608e+00 -4.5852795e+00
-2.7143758e+00 6.2131108e+00 -2.7515658e+00
-5.7706329e+00 -4.4591740e+00 -1.0297197e+00
6.0682173e+00 3.3905725e+00 -1.6974838e-01
-7.4654630e+00 -2.0366288e+00 -1.4593788e+00
6.2696023e+00 4.3021604e+00 -2.2883910e+00
-3.9014084e+00 4.9030279e+00 -5.8279152e-01
3.3445905e+00 -1.8908789e+00 2.6332709e+00
-6.9926455e+00 -1.9481519e+00 -5.4075813e+00
2.9894173e+00 -6.8334578e+00 1.4773251e+00
-1.6867838e+00 6.3716055e+00 1.1800206e+00
-3.9277230e+00 4.4414064e+00 1.4640053e+00
-2.3929685e+00 7.0413575e+00 -9.1322581e-01
5.8265327e+00 -7.3211496e-01 -1.4599450e+00
3.6077522e+00 3.4733009e+00 1.7471405e+00
3.2067659e+00 7.4342740e+00 -2.8580599e+00
3.2542706e+00 6.1478296e+00 -2.6437496e+00
-7.1574103e+00 -2.3914750e+00 -3.3660715e+00
4.2893594e+00 -2.9421307e+00 8.5252098e-01
2.5059055e+00 7.3957610e+00 -8.9245555e-01
5.1193335e+00 4.9551216e+00 -2.4154667e+00
-9.7266677e-01 -6.8027334e+00 3.3784474e+00
-4.3153875e-01 -3.1648974e+00 4.7539905e+00
-2.9657309e+00 -4.0903045e+00 2.8958245e+00
-5.9538304e+00 2.7729296e+00 -2.2331616e+00
6.0359480e+00 2.0708310e+00 -3.8924059e+00
-2.0107534e+00 4.4385150e+00 1.4956326e+00
6.7658850e+00 7.5785673e-01 -1.6920043e+00
7.8035861e-01 6.8804236e+00 1.1356481e+00
-6.3881449e+00 -4.5067961e+00 -2.0171480e+00
-4.9095019e+00 -4.6206405e+00 9.8167339e-01
2.3721492e+00 5.1394094e+00 1.4505048e+00
-3.7524122e+00 -3.1872760e+00 7.6254825e-01
-2.1241450e+00 -5.9548045e+00 3.2189893e+00
2.6512245e+00 -7.3076122e+00 5.6523582e-01
3.1908023e+00 -5.9218699e+00 -6.4131760e-01
6.8170178e+00 -1.1134909e+00 -1.3805463e+00
-2.2409232e+00 1.2750321e-01 2.2074826e+00
1.7086771e+00 -7.5985779e+00 -2.3576801e+00
6.6708268e+00 -3.8672267e+00 -1.9111255e+00
2.5119058e+00 -4.6472848e+00 3.0772802e+00
-3.1756810e-01 5.4670694e+00 1.3524130e+00
-3.6033180e+00 3.1183650e+00 1.6888895e+00
3.7700984e+00 4.3065594e+00 -3.5913451e-01
-1.7214672e+00 -2.2986701e+00 4.5892454e+00
1.6605012e+00 -2.7178223e+00 4.7137720e+00
4.6312293e+00 4.1450930e+00 1.6522586e+00
-6.2186370e+00 8.5984939e-01 -1.9199098e+00
3.6524995e+00 -3.7405043e+00 2.9452953e+00
-2.3660702e+00 -1.9988431e+00 2.5584038e+00
-9.4460926e-01 4.6037334e+00 1.4855308e+00
-3.3393241e+00 -6.9478894e+00 -9.0533252e-01
-3.1963361e+00 -5.1451844e+00 3.0671783e+00
-1.8758858e+00 -7.8960460e+00 -3.9594662e-01
-2.9850811e+00 -9.7082117e-01 2.3777034e+00
5.0524320e+00 -1.7071578e+00 6.5992499e-01
-3.2211589e+00 4.9282543e+00 -6.4877238e+00
2.1121802e+00 2.4464584e+00 1.8932868e+00
4.4711070e+00 -1.9006179e+00 2.6531914e+00
-6.6500483e+00 -2.8679712e+00 -1.3081343e+00
-3.7610215e+00 -3.3172813e+00 2.7545874e+00
-3.2073175e+00 6.1829530e+00 1.1866293e+00
-2.2792989e-01 -7.4657617e+00 1.5300057e+00
4.7829828e+00 1.9821498e+00 2.0137538e+00
1.6344691e+00 7.5505841e+00 -4.8735127e+00
6.1573154e-01 -8.2970237e+00 -4.2301020e+00
2.2607559e-01 -8.5845799e-01 4.3818271e+00
3.6597662e+00 -6.6305085e+00 1.4100762e-01
-5.7418481e+00 -1.0597502e+00 3.7707296e-01
1.1451089e+00 -4.1326841e+00 2.9696530e+00
-3.8348921e+00 -5.8201960e+00 1.1982495e+00
2.9028738e+00 -5.6253428e+00 1.2753825e+00
1.9039696e+00 7.1890143e+00 -2.8385171e+00
-6.9992714e+00 7.8803934e-01 -3.8912732e+00
-6.6433733e+00 1.5938100e+00 -3.0339417e+00
-2.6377946e+00 3.5751790e+00 1.6287504e+00
-3.8487744e+00 -1.9141985e+00 2.5202622e+00
8.3599041e-01 -2.0880910e+00 2.6252460e+00
5.3864152e+00 4.9834872e+00 -4.4523622e-01
-3.8206200e+00 -8.1159698e-02 2.2164515e+00
-4.0147533e+00 5.5779156e+00 -2.6672578e+00
-4.2846846e+00 1.4551478e+00 1.9538978e+00
3.0784776e+00 5.9644366e+00 1.3250342e+00
9.4662474e-01 2.3778679e+00 1.8857340e+00
-6.0172520e+00 1.7714374e+00 -4.0385525e+00
5.1194304e+00 -4.6183064e+00 -8.2636078e-01
-2.9634090e+00 5.0931881e+00 1.3714837e+00
5.1669817e+00 5.1634564e+00 -4.4198735e+00
-6.4729748e-01 7.4983759e+00 -2.9313220e+00
3.2789451e+00 2.3200812e+00 1.9332222e+00
-1.3141468e+00 -4.2449233e+00 4.9189244e+00
5.4622213e-01 -3.1629812e+00 2.7989601e+00
1.7508165e+00 -3.0160612e+00 2.7941452e+00
-3.7286645e+00 3.9099713e+00 -6.3269440e+00
-1.9715709e+00 6.0116237e+00 -7.3545214e-01
-6.4758475e-02 -2.4360131e-01 2.3044415e+00
-8.8558981e-01 3.1289646e+00 3.7018876e+00
6.2571186e+00 -3.3931963e+00 -4.9524313e+00
4.6901974e+00 -6.5741357e-01 4.7979107e-01
-6.2610122e+00 -3.3844881e+00 7.5452336e-01
-1.6364250e+00 1.4390937e+00 1.9995922e+00
-5.9398968e+00 2.1946698e+00 -1.6634990e-01
5.4061063e-01 -5.4442746e+00 3.1775434e+00
-1.1481259e+00 7.0716393e+00 -8.9802581e-01
1.1689079e+00 6.2923009e+00 -7.3101480e-01
5.9713170e+00 1.2643065e+00 -5.7301793e+00
-4.9300022e+00 4.1715851e+00 -2.7769126e+00
-4.3860378e-02 2.7592438e+00 1.8063353e+00
5.1003744e-01 -6.8873780e+00 3.4165890e+00
1.0716281e+00 3.0094350e+00 3.7535298e+00
2.7131939e+00 5.8377312e+00 -6.3046832e-01
-2.9736175e+00 -4.4868832e+00 9.9092560e-01
5.3636774e+00 6.0922485e-01 -1.6901161e+00
4.0163154e+00 -5.8313893e+00 9.5826768e-01
3.3437196e+00 4.6213849e+00 1.5522786e+00
-7.2823624e+00 3.0469555e-01 -1.8450429e+00
-1.5593160e+00 -6.2879284e+00 1.3128631e+00
-3.7723965e+00 -6.1641113e+00 -1.5094750e-01
-2.8611435e+00 1.3504929e+00 1.9943996e+00
6.1448124e-01 -2.9413598e+00 4.7338813e+00
3.6345023e+00 6.7879054e-01 2.4083982e-01
4.5146916e+00 2.1487519e+00 1.1140774e-02
-3.5282893e+00 2.0985743e+00 -1.1121452e-01
6.0522490e+00 -2.2251019e+00 -5.1496534e+00
4.4758010e-01 7.7352804e+00 -4.9234555e+00
-4.9801285e+00 -1.1245888e+00 2.3708115e+00
3.9354469e+00 -4.7519397e+00 3.1177821e+00
1.1805663e+00 7.5987557e+00 -9.4768531e-01
5.8691484e+00 -4.5664263e+00 -4.7639894e+00
4.1783363e+00 6.9162495e+00 -2.7562861e+00
5.9846716e+00 2.4473994e+00 -1.9851467e+00
4.6050582e+00 5.1782506e+00 1.4803384e+00
-7.5318824e+00 -8.8683294e-01 -1.6513140e+00
-2.1371098e+00 2.5071364e+00 1.8141713e+00
-1.9283715e+00 -7.3245099e+00 1.4789299e+00
2.2981350e+00 1.1417154e+00 2.1128840e+00
1.6421142e+00 -7.9435613e+00 -3.3089818e-01
-4.0569849e+00 2.8283574e+00 -2.2115417e+00
5.8147306e+00 -3.5333490e+00 9.7544259e-01
-2.1112772e+00 -4.8433174e+00 3.0347013e+00
-1.3248877e+00 -9.9543475e-01 2.4087643e+00
1.8123014e+00 6.1874417e+00 1.2674442e+00
-3.2461159e+00 -1.9740253e+00 5.6938580e-01
2.4284523e+00 -7.4234163e+00 -4.3456596e+00
2.4221695e+00 -6.1103985e+00 3.3186861e+00
-7.8153587e-01 -2.5700511e+00 2.6789652e+00
-4.4000129e+00 -7.3616097e-01 3.4516248e-01
-6.4143183e+00 3.9659630e-01 -5.7873920e+00
-3.4602765e+00 -5.8300589e+00 -2.7352250e+00
-6.5785964e+00 2.4878962e-02 1.8343843e-01
5.0126658e+00 6.2215558e+00 -2.6274167e+00
-7.0700929e+00 -5.3842583e-01 -3.6722425e+00
-2.4436203e+00 -7.2445924e+00 -2.4839061e+00
6.1477450e+00 -4.7263851e+00 -7.9171236e-01
1.2657568e+00 5.0908292e+00 1.4405918e+00
1.3550109e+00 -1.2581323e+00 4.4665127e+00
4.8415155e+00 4.3577511e-01 3.0079007e-01
-4.7859998e+00 9.5680548e-01 5.7873421e-02
-4.1647651e+00 -5.2836688e+00 -8.6676838e-01
-3.1136148e-02 2.3759517e+00 3.8407645e+00
-5.0825890e+00 -2.2044104e+00 5.7778823e-01
2.6664119e+00 6.8576022e+00 -4.7417166e+00
-6.7129140e-01 -7.7491260e+00 -4.0076149e-01
3.1460244e-01 7.9962348e-01 4.1080386e+00
5.0102004e+00 -4.4567160e+00 1.1156411e+00
3.9027935e+00 5.1218840e-01 2.2434528e+00
4.8974344e+00 -5.5431810e+00 -2.6470461e+00
6.2819880e+00 -2.3984277e+00 7.9464781e-01
-3.7507207e+00 4.4298316e+00 -2.4723960e+00
6.8633130e+00 -2.2049677e+00 -1.1986186e+00
2.1209844e+00 7.3989805e+00 1.0713550e+00
-5.0094000e+00 -4.5956183e+00 -2.9653018e+00
-1.4931864e-01 3.8307102e+00 1.6267679e+00
-6.7311752e+00 -4.2010797e+00 -3.0587675e+00
-4.6974729e+00 2.6148869e+00 -2.1591502e-01
-2.7071661e+00 -6.0249026e+00 1.2505526e+00
1.4191551e+00 -5.2321362e-01 2.3749656e+00
-3.2913500e+00 5.1681741e+00 -4.5580896e+00
5.9067374e+00 3.7855197e+00 -4.1791284e+00
-6.2403195e-01 6.7835478e+00 -6.7534874e+00
3.3890459e+00 -4.3537730e+00 1.0722126e+00
-6.7463182e+00 -3.4278522e+00 -5.1579618e+00
1.9308363e-01 -1.9116260e+00 4.5561076e+00
2.0997478e+00 -1.9211607e+00 2.6180709e+00
5.2408009e+00 4.3386334e+00 -6.2523600e+00
-2.0305904e+00 7.4863926e+00 -2.9518090e+00
-2.0121064e+00 3.1387035e+00 3.6819671e+00
6.1595470e+00 -1.9251511e+00 -3.2270999e+00
-1.3325795e+00 3.4305034e+00 1.6739728e+00
1.2777071e+00 1.6463729e+00 3.9831345e+00
4.4722651e+00 -5.4233232e+00 -7.0325040e-01
-7.8816182e-01 1.6614017e-01 4.1952733e+00
-2.4556115e+00 1.3605600e+00 3.9699170e+00
6.0096657e-02 6.6336561e+00 -8.0569299e-01
-1.6855288e+00 -6.7245278e+00 -5.8731530e-01
2.9628621e+00 7.8356939e-01 4.1537330e+00
2.6171235e+00 2.3598976e+00 3.8864589e+00
-2.8163495e+00 5.2048949e+00 -6.1526847e-01
-6.5858527e+00 1.1946852e+00 -1.0856960e-02
-1.1125669e+00 1.4891815e+00 3.9703891e+00
4.3872919e-01 -8.2854489e+00 -2.9370074e-01
-1.7582824e-01 -1.4534282e+00 2.5034574e+00
1.4447472e+00 2.0498141e-01 4.2251068e+00
3.7447981e+00 -1.1725467e+00 5.4993753e-01
5.5265103e+00 1.5140891e+00 1.3292945e-01
1.5493801e+00 -7.2553869e+00 1.5239635e+00
4.3178523e+00 5.2082042e+00 -4.9989952e-01
-5.2799630e+00 3.1225465e+00 -3.8928422e+00
-2.2702917e+00 6.2299016e+00 -4.7177366e+00
-5.4520798e+00 1.5140021e-02 2.0335892e-01
-2.9855644e-01 -3.9697100e+00 2.9191437e+00
1.6268789e+00 -5.3373753e+00 3.1774490e+00
4.7831264e+00 3.4769290e+00 -2.0496327e-01
4.4351582e+00 -5.9631939e+00 -4.5554381e+00
-2.6759626e+00 -3.0154143e+00 2.7221104e+00
-2.8835428e+00 3.2935266e+00 -2.9909002e-01

'IP307625_obj00023

3.7306934e+00 4.0680252e+00 1.7086179e+00
-4.9821016e+00 -2.7665543e+00 -2.5793904e+00
-9.3128601e-01 6.4307649e+00 -3.5174410e+00
-2.6750358e-01 -3.5343988e+00 4.1522783e+00
-4.9166919e+00 -1.8667696e+00 1.2348940e+00
-1.5046972e-02 7.2381740e+00 -1.6852092e+00
-4.9544475e+00 1.7799211e+00 -4.1767170e+00
5.5356877e+00 -4.8034903e+00 -5.6999003e-01
6.6263104e-01 2.0894122e+00 2.2279831e+00
-3.4137667e+00 -5.7176861e+00 -1.4513154e+00
8.2363334e-01 -7.0890407e+00 -7.2529271e-01
-4.7207273e+00 1.8726108e+00 1.9945707e+00
3.9021226e+00 2.0515398e+00 3.6416162e-01
-3.0789094e-01 5.2718353e+00 -5.1374872e+00
-5.5498931e+00 -2.5708872e+00 -4.7443436e+00
2.8078191e-01 6.6463551e+00 -3.5235406e+00
3.8958335e+00 -7.1215671e-01 1.3357445e+00
-4.3680596e+00 3.4402481e+00 -5.9993490e-01
1.6860701e+00 -5.8167682e+00 3.0038401e+00
6.0222986e+00 -2.8909976e+00 -1.5032122e+00
3.3576313e+00 4.8803540e+00 -2.7254840e+00
-1.5592084e+00 -6.8542057e+00 2.9314393e-01
4.5347884e+00 -2.6394118e+00 -1.3199875e-02
-2.8571264e+00 5.6883389e+00 -1.3036390e+00
6.4885229e+00 -8.5386193e-01 -2.0820158e+00
5.1861053e+00 3.4456687e+00 -5.2273187e-02
-4.7921584e+00 9.0666419e-01 2.3301687e+00
5.0180079e+00 -1.9697398e+00 1.8425638e+00
-4.5842057e+00 -4.1416698e+00 -4.1363788e+00
-2.0857393e+00 -5.2065514e+00 2.5722780e+00
-2.3375204e+00 -1.7601658e+00 1.3457606e+00
-3.9832256e+00 -3.6748525e+00 -1.3902047e-01
2.0796667e+00 -1.8517387e-01 1.0459454e+00
6.2702355e-01 3.6396762e-01 7.6926380e-01
5.7999405e-01 3.8051195e+00 1.6198450e+00
-3.0453506e+00 5.3504312e+00 -3.2591099e+00
-6.2626860e-01 6.1406338e+00 7.2909891e-01
2.7433732e+00 1.1584942e+00 -1.4519027e+00
-6.1066478e+00 -2.7612250e+00 -2.9896422e+00
4.1014189e+00 -1.6409737e+00 1.6742190e+00
5.6426413e+00 3.7316103e+00 -4.2535341e+00
-5.2133514e+00 3.3861935e+00 -2.6930275e+00
-4.8468460e+00 -2.8873665e+00 -4.6564235e-01
5.2379726e+00 2.1304372e+00 -1.6502258e+00
-5.7415861e+00 -5.6322936e-01 -1.3344681e+00
6.7806843e+00 2.4863813e+00 -2.7184066e+00
-3.5227679e+00 3.4943027e+00 1.4931577e+00
2.8686034e+00 -2.0779835e+00 3.8204750e+00
-6.8295220e+00 -2.0516877e+00 -5.0005431e+00
3.8691469e+00 -4.8334481e+00 2.7835968e+00
-2.1670041e+00 4.7182028e+00 -9.2276205e-01
-4.2167604e+00 2.7637024e+00 1.7101779e+00
-4.2068324e-01 5.2118168e+00 1.0675734e+00
2.4974764e+00 -4.1528652e-01 -9.1257539e-01
1.6691136e+00 3.2338194e+00 1.8834090e+00
3.3222915e+00 5.8524441e+00 -1.0059038e+00
4.3289901e+00 4.5119086e+00 -4.6035146e+00
-6.2280581e+00 -1.3722784e+00 -1.0779219e+00
6.0433029e+00 -1.4542812e+00 -3.4321825e-01
2.5106721e+00 6.6734659e+00 -1.3413284e+00
6.1712228e+00 2.8072969e+00 2.2889644e-01
-1.3578583e+00 -6.0858174e+00 8.5988901e-01
2.0218604e+00 -2.7698142e+00 1.9515939e+00
-2.8764773e+00 -2.8153427e+00 1.6858467e+00
-4.9212588e+00 2.4424055e+00 -2.3443119e+00
5.9980746e+00 1.4884716e+00 -1.3807354e+00
-2.9293912e+00 5.6459756e+00 7.7058310e-01
5.8552124e+00 -4.4342163e-01 -7.0953940e-01
1.3988700e+00 6.1729783e+00 8.3421252e-01
-6.1073536e+00 -2.2164359e+00 -1.8058434e+00
-4.2409458e+00 -4.1283387e+00 -2.0578420e+00
2.6930911e+00 4.4602692e+00 1.5109882e+00
-1.9428771e+00 -3.2746583e+00 1.9010820e+00
-2.7565654e+00 -4.6527719e+00 2.7545608e-01
2.6211215e+00 -5.6383076e+00 2.9948640e+00
4.2021169e+00 -6.8957562e+00 -2.6624131e+00
5.1077676e+00 -1.8453338e+00 -2.5950497e-01
-1.5408434e+00 -2.5150275e-01 2.9244960e+00
-3.3463226e-01 -7.7694943e+00 -2.6160942e+00
5.5075986e+00 -2.3700811e+00 -2.1154419e+00
2.9000731e+00 -4.7508098e+00 2.6987919e+00
-1.9466926e+00 3.9446436e+00 1.4254384e+00
-3.6476514e+00 1.8570441e+00 2.0617699e+00
4.1834930e+00 4.0019978e+00 -3.0559617e-01
-3.1888335e+00 -1.8803823e+00 3.4025504e+00
1.2065047e+00 -2.3007613e+00 3.8032161e+00
5.5292314e+00 2.1102325e+00 4.3711384e-01
-6.7971670e+00 -4.6562009e-01 -1.4295140e+00
2.8675021e+00 -3.8519349e+00 2.3807995e+00
-1.0588592e+00 -2.7045494e+00 1.7514344e+00
-2.2387851e+00 4.8884315e+00 1.0767229e+00
-8.0299171e-01 -6.9351413e+00 -8.7298207e-01
-3.1393852e+00 -4.2585740e+00 2.1782835e+00
-4.0627947e-01 -6.2504983e+00 9.7254051e-01
-1.8197949e+00 -1.1390006e+00 3.2205681e+00
3.7970191e+00 2.1051679e-01 -1.0579083e+00
-3.6721321e+00 5.0212165e+00 -1.1159037e+00
2.0992306e+00 2.0960042e+00 2.3082999e+00
5.5004758e+00 -4.2101944e+00 5.9476497e-01
-5.3080575e+00 -3.3666694e+00 -1.4661537e+00
-3.7391301e+00 -1.6026726e+00 1.2097505e+00
-9.2465018e-01 4.3207252e+00 1.3519662e+00
3.8358244e+00 -6.8446998e+00 -6.3795803e-01
2.1165917e+00 8.2927952e-01 6.9130350e-01
1.1780747e+00 6.7339455e+00 -1.4392508e+00
-1.5967662e+00 -7.1682521e+00 -2.9001403e+00
-6.0869453e-01 -1.3485944e+00 3.3639427e+00
1.4813184e+00 -5.8115345e+00 9.2674159e-01
-5.8664695e+00 -2.2004879e+00 -7.6585583e-01
1.8619870e+00 -4.5711579e+00 2.5758994e+00
-4.6420919e+00 -4.1625689e+00 -1.0079441e+00
3.8365759e+00 -3.9345731e+00 2.4656044e+00
3.7065626e+00 6.0960223e+00 -3.1329426e+00
-5.5803952e+00 5.2712321e-01 -3.7721348e+00
-6.5198499e+00 2.9595210e-01 -2.6587275e+00
-2.4185723e+00 1.9420849e+00 2.1025608e+00
-4.1535534e+00 1.1558433e-01 2.6451113e+00
3.1313775e+00 -1.9835195e+00 1.7388884e+00
3.3543787e+00 4.7409770e+00 -6.1317420e-01
-3.2904168e+00 -8.8449373e-01 3.0464703e+00
-3.3110273e+00 3.9804149e+00 -7.2910042e-01
-4.4568518e+00 3.7410262e+00 1.3526595e+00
2.6599025e+00 3.7977848e+00 -3.2141686e-01
5.5994641e-01 1.3113494e+00 4.3222754e-01
-5.0446910e+00 1.4429231e+00 -1.9999111e+00
4.6883728e+00 -3.6017646e+00 3.3407743e-01
-4.2464287e+00 4.9381296e+00 9.4376263e-01
5.9178565e+00 4.2671391e+00 -2.3625593e+00
-1.9040962e+00 6.1614341e+00 -1.4151989e+00
3.0025447e+00 2.2497565e+00 2.4270731e-01
-1.6266775e-01 -4.3909104e+00 2.3960486e+00
9.8390819e-01 -1.2413950e+00 3.4178511e+00
1.1242177e+00 -1.7212293e+00 1.5311910e+00
-1.8319652e+00 4.8550302e+00 -5.0785707e+00
-1.6138049e+00 5.7160454e+00 8.2161499e-01
-5.3726344e-01 -3.8264783e-01 3.0283447e+00
-2.0356186e+00 2.8966544e+00 1.7888831e+00
5.8677358e+00 -3.8360667e+00 -1.5791644e+00
3.1216229e+00 1.3359106e+00 5.7094077e-01
-5.6763102e+00 -1.0122120e+00 8.9066653e-01
-7.3655976e-01 3.3098656e+00 1.7182874e+00
-4.2276163e+00 4.3091811e+00 -8.9744522e-01
-8.5762775e-01 -5.5466947e+00 2.7625431e+00
4.4860858e-01 5.6266680e+00 -1.0918002e+00
1.6953165e+00 7.1425187e+00 5.1029380e-01
6.6612973e+00 2.6195476e+00 -3.8038464e+00
-3.9129750e+00 3.0884135e+00 -4.5769844e+00
2.0493807e+00 4.2789397e-01 -1.2348825e+00
1.3748974e+00 -6.9415663e+00 1.3180329e+00
1.4434806e+00 1.6688662e+00 3.5731706e-01
2.3342714e+00 5.2152636e+00 -8.3865053e-01
-4.3305718e+00 -2.9039773e+00 1.6333765e+00
5.1103203e+00 5.6639371e-01 9.5595910e-01
3.0233714e+00 -5.1000947e+00 7.6524134e-01
3.8716205e+00 5.1495503e+00 1.3363704e+00
-6.5998362e+00 -4.8496903e-01 -3.8875350e+00
-3.0700230e+00 -5.4917629e+00 5.5248431e-01
-2.4271979e+00 -5.7182817e+00 -1.3943572e+00
-3.0610474e+00 1.0324285e+00 2.3855153e+00
3.7448781e-01 -2.8373344e+00 3.9440609e+00
5.4539301e+00 -5.5645045e-01 1.3706090e+00
6.0813292e+00 1.3341236e+00 7.4181539e-01
-5.6170525e+00 2.2102045e+00 -2.3919339e-01
6.1516589e+00 5.2611879e-01 -1.0334581e+00
1.4923661e+00 6.6493533e+00 -3.4549031e+00
-5.7777596e+00 1.3324439e+00 2.1237362e+00
2.7789260e+00 -6.0360993e+00 1.0803573e+00
2.4949784e+00 6.0930241e+00 -3.2015801e+00
4.8423070e+00 -5.7002926e+00 -9.8253218e-01
5.7590845e+00 4.2397467e+00 -2.9857828e-01
6.6919332e+00 8.7030447e-01 -3.1869054e+00
4.8944966e+00 4.6020486e+00 -4.7572588e-01
-5.3109853e+00 -1.4884525e+00 -9.8431427e-01
-3.0595900e-01 2.3846425e+00 2.0684411e+00
2.8432658e-01 -7.0080423e+00 1.2786803e+00
2.9152039e+00 3.1883108e+00 1.9710903e+00
2.4157523e+00 -7.1944333e+00 -5.9664718e-01
-6.0293246e+00 2.2938869e+00 -2.3558179e+00
4.7030989e+00 -3.4465069e+00 2.3438034e+00
-1.5467825e+00 -4.1513746e+00 2.2321919e+00
-2.3422243e+00 -2.5373189e+00 3.6822818e+00
5.8241291e-01 4.8680797e+00 1.2461593e+00
-3.5466857e+00 -7.0020380e-01 9.0343740e-01
9.9796517e-01 -7.8299739e+00 -2.5181718e+00
-1.6024889e-01 -3.3279502e+00 2.0223629e+00
-1.0951665e+00 -2.1576435e+00 3.6204888e+00
-5.5206570e+00 2.2457075e-01 2.5281450e+00
-4.4846367e+00 1.5833443e+00 -6.1440405e+00
-1.8935626e+00 -7.0016173e+00 -9.1233468e-01
-4.2363242e+00 4.8252433e-01 4.4782333e-01
6.0709570e+00 3.0921943e+00 -1.9405449e+00
-6.7613434e+00 -1.2251181e+00 -3.2238313e+00
-2.4428916e+00 -6.2987235e+00 -3.2546088e+00
4.9487280e+00 -4.5702608e+00 -1.3738235e+00
3.7827887e-01 6.4346728e+00 6.8347333e-01
2.2502622e+00 -1.2780761e+00 1.4401132e+00
3.5930189e+00 3.1258772e+00 -3.1444427e-02
-5.9149503e+00 6.0288790e-01 3.0893676e-01
-3.8471362e+00 -4.7192479e+00 2.3610348e-01
1.6540375e+00 4.2147370e+00 1.5375699e+00
-4.4812534e+00 -6.6607233e-01 8.3767639e-01
1.6781714e+00 5.9243008e+00 -1.1257465e+00
-8.3835598e-03 -7.6256137e+00 -5.8444789e-01
-1.1883613e-01 9.4859888e-01 2.5842366e+00
4.4264324e+00 -4.6198118e+00 6.7704000e-01
4.6972145e+00 1.5736594e+00 5.7795866e-01
3.4566071e+00 -7.4473002e+00 -2.5113273e+00
5.8789712e+00 -3.1752791e+00 -3.2665962e-01
-4.7680245e+00 2.6162281e+00 -3.3314771e-01
6.3434857e+00 -1.3277177e-01 -2.8541839e+00
2.7484786e+00 5.9819493e+00 9.7902540e-01
-6.2904269e+00 -2.9903921e+00 -4.0608367e+00
1.6389614e+00 5.1956545e+00 1.1917309e+00
-5.7067300e+00 -1.7479114e+00 -2.9793111e+00
-5.7736733e+00 5.4823765e-01 -1.7271976e+00
-2.3444271e+00 -6.0852217e+00 8.0293080e-01
1.5427788e+00 9.5878473e-01 2.6762327e+00
-3.7211482e+00 2.4295230e+00 -6.3977102e+00
6.8475865e+00 2.1070872e+00 -1.5494269e+00
-3.8963138e+00 4.0940394e+00 -2.8662070e+00
3.6309905e+00 -3.0057562e+00 2.1271299e+00
-6.7146791e+00 -1.2683284e+00 -4.4440390e+00
1.6890245e-01 -1.9085174e+00 3.6055864e+00
3.1532264e+00 1.1851520e-02 1.0384075e+00
5.6609700e+00 2.8900696e+00 -6.0200048e+00
-1.2128725e+00 6.9652495e+00 4.0535352e-01
-5.3588485e+00 2.8762827e+00 1.6048909e+00
6.1898185e+00 -1.8361414e+00 -1.3762162e+00
-3.1091783e+00 2.6996290e+00 1.7964210e+00
1.0576243e+00 -5.6125550e-01 1.1194176e+00
4.4585196e+00 -5.7312788e+00 1.0697696e+00
-1.5734144e+00 6.4737221e-01 2.6065036e+00
-2.5614345e+00 1.0191746e-02 2.7737568e+00
-6.4051097e-01 6.1979681e+00 -1.3553642e+00
-3.6909581e+00 -5.1867281e+00 -6.2224838e-01
4.3955073e-01 2.9361865e+00 1.9173553e+00
1.1593414e+00 -2.0837675e-01 3.0646475e+00
-3.2438164e+00 4.3818005e+00 1.1970856e+00
-5.0999446e+00 1.2700103e+00 1.2120145e-01
-1.3450126e+00 2.1391103e+00 2.0950229e+00
1.3410971e+00 -7.4378487e+00 1.1519021e-01
1.9870043e+00 -1.5851321e+00 3.5964369e+00
2.9475346e-01 1.5392519e-01 2.8874999e+00
3.8992199e+00 7.7598757e-01 8.1258446e-01
4.6131262e+00 2.6515906e+00 1.9403191e-01
9.8135549e-01 -3.6531225e+00 2.2023870e+00
4.5172144e+00 4.8498164e+00 -2.6480437e+00
-6.3602772e+00 1.3728533e+00 -2.0509430e+00
-1.8332827e+00 5.5660214e+00 -3.2652095e+00
-5.3108515e+00 -1.3968515e-01 6.0483550e-01
8.9097814e-01 -5.3388878e+00 2.7900431e+00
1.6371055e+00 -3.2259845e+00 4.1533699e+00
4.3943998e+00 5.4116933e+00 -7.8923022e-01
5.3135691e+00 -5.2590934e+00 -3.1740672e+00
-4.7265326e+00 -6.7849370e-01 2.8914164e+00
-4.2504328e+00 1.8886260e+00 -4.7490015e-02

'IP307625_obj00027

3.4149172e+00 2.0858524e+00 5.4384726e-01
-6.0325084e+00 -4.9830340e+00 -3.5391542e+00
-7.7328102e-01 8.7076409e+00 -1.6432989e+00
-2.9267242e+00 -2.5637633e+00 2.3578147e+00
-7.1705298e+00 -1.2974610e+00 2.5482410e-01
-3.4963723e+00 7.7465141e+00 -3.6612150e+00
-8.0271970e+00 2.0094162e+00 -5.6611055e+00
5.9814754e+00 -2.6129784e+00 7.0251016e-01
-4.9642534e-01 5.8696049e+00 2.3012777e+00
-4.2638541e+00 -7.2086059e+00 -1.5010455e+00
8.0335546e-01 -9.2558558e+00 -3.2488587e+00
-2.3927418e+00 -7.6861902e-01 2.3463206e+00
3.8389575e+00 -1.2578808e-01 4.4831435e+00
2.9410322e+00 7.5787637e+00 -5.3947545e+00
-4.1169206e+00 -7.7123397e+00 -5.3782393e+00
-2.4101895e+00 7.5060564e+00 -2.6496152e+00
3.8090205e+00 -2.8599532e+00 2.5810354e+00
-6.8712491e+00 3.9470384e+00 -1.7646691e+00
-2.7178547e+00 -9.0366785e+00 -1.4215609e+00
7.1455076e+00 -1.8192110e+00 -5.1075432e+00
3.2814008e+00 7.4965788e+00 -3.4373736e+00
-1.4446592e+00 -9.2068259e+00 5.6748709e-01
6.4393874e+00 -3.3088586e+00 2.6735537e+00
-5.5601663e+00 4.2753660e+00 -1.7274154e+00
7.8909114e+00 -1.6037130e+00 -2.4125764e+00
3.9577373e+00 6.1275297e+00 2.4416038e+00
-2.6073656e+00 -2.4056901e+00 4.2061323e-01
4.6412175e+00 -1.7583128e+00 2.5903447e+00
-5.8517117e+00 -4.4977781e+00 -1.5960566e+00
-2.1246792e+00 -5.4892429e+00 2.4307840e+00
-7.5465443e-01 -4.5387531e+00 2.4599633e+00
-5.5570466e+00 -1.7509128e+00 3.1443390e-01
3.4858612e+00 -7.0778632e-01 2.5360103e+00
1.8259935e+00 -1.1413231e+00 2.4891329e+00
-1.2734763e-01 2.1813427e+00 4.2742503e-01
-2.1684207e+00 8.2868043e+00 -1.6817940e+00
1.0586267e+00 7.5810202e+00 2.3242448e+00
6.4986699e+00 -8.2867708e-01 2.6356679e+00
-6.8011116e+00 -3.1277038e+00 -1.6488399e+00
6.4103016e+00 -1.3979751e+00 6.9691707e-01
5.6553667e+00 6.4944770e+00 -1.3992698e+00
-5.4968682e+00 5.7382623e+00 -1.7488428e+00
-6.8808571e+00 -2.7434236e+00 2.8742798e-01
7.2473654e+00 3.3314286e+00 6.4815628e-01
-6.6241155e+00 -3.3220785e-01 -1.6879688e+00
7.5120126e+00 3.1430093e+00 -3.2302806e+00
-2.8747026e+00 6.3949176e+00 -1.6743355e+00
2.3597610e+00 -6.3913360e-01 4.4434069e+00
-3.9765392e+00 1.2888687e+00 3.1690545e-01
4.2746678e+00 -7.0844781e+00 2.6639446e+00
-3.5426313e+00 7.4245901e+00 -1.7125259e+00
-4.7365558e+00 4.2606026e+00 2.4455683e-01
-1.0004260e+00 7.1725708e+00 2.2640175e+00
7.0199246e+00 3.0228411e-01 2.6344216e+00
5.1634936e+00 4.9467067e+00 2.4996642e+00
2.0166578e+00 7.6912947e+00 -1.5364972e+00
4.2939732e+00 7.0243361e+00 -5.3419744e+00
-7.8971854e+00 4.0300418e-01 -1.7410601e+00
4.0146363e+00 -4.3984247e+00 2.6123978e+00
2.0985410e-01 7.9913537e+00 -2.2484643e+00
6.5248147e+00 4.7424987e+00 -5.2329945e+00
-3.0623282e+00 -8.6650986e+00 5.0632466e-01
2.4014489e+00 -2.4508986e+00 4.4738390e+00
-3.8431484e+00 -4.6869223e+00 2.3621696e+00
-8.2666845e+00 2.0321275e+00 -3.7242153e+00
7.4193692e+00 1.9340966e+00 -1.2688592e+00
-1.6644647e+00 6.6198934e+00 3.0632862e-01
7.6710737e+00 -2.1146067e-01 -3.1712802e+00
2.3862825e+00 6.6272360e+00 2.3826147e+00
-5.6377242e+00 -6.2128007e+00 -1.5615889e+00
-4.5960213e+00 -8.2319818e+00 -3.4404155e+00
3.4325117e+00 6.3777989e+00 4.7552934e-01
-3.9861025e+00 -5.0376483e+00 4.1814005e-01
-6.1204077e-01 -6.0460466e+00 4.4338042e+00
7.0741366e-01 -5.8942700e+00 4.4741632e+00
3.5937157e+00 -8.2130631e+00 7.1495081e-01
7.3183541e+00 9.0173494e-01 6.8945691e-01
-1.2288883e+00 -1.4306319e+00 4.3397170e+00
-7.5558655e-01 -9.3849212e+00 -1.3523274e+00
6.8596355e+00 -2.6834884e+00 -3.1579206e+00
1.7286535e+00 -5.0489894e+00 4.4937187e+00
1.4316753e+00 2.5115276e+00 2.4177129e+00
-3.6864004e+00 2.2659901e+00 2.2556547e+00
4.8567818e+00 5.2516971e+00 5.3979869e-01
-3.1740280e+00 7.8647318e-01 2.2960201e+00
4.7585460e+00 -3.6649629e+00 4.5697755e+00
7.0412388e+00 2.0828710e+00 6.6151096e-01
-8.3636393e+00 3.4642568e-01 -3.7003033e+00
-1.1517534e-01 -3.0544836e-01 2.4127568e+00
-2.4066612e+00 -7.9358701e+00 2.4609082e+00
-1.0220361e+00 3.8979096e+00 2.3158771e+00
-1.0204402e+00 -9.9626860e+00 -3.2966664e+00
-4.0115579e+00 -6.3660145e+00 4.3863559e-01
-2.9448657e+00 -9.4799134e+00 -3.3668319e+00
-2.6665225e+00 -4.3208070e+00 2.3944558e+00
6.6917283e+00 -2.1023221e+00 2.6623724e+00
-3.6521882e+00 5.6397698e+00 2.5759058e-01
3.6420984e+00 3.4580970e+00 2.4742125e+00
5.1535898e+00 -3.2378297e+00 2.6307102e+00
-5.4649139e+00 -3.3290293e+00 -1.6022704e+00
-5.2725827e-01 -1.8735538e+00 2.4245605e+00
-3.0933058e+00 5.6123062e+00 2.2211805e+00
5.1611996e+00 -7.3315391e+00 -1.1933809e+00
3.9688881e+00 -1.9333196e+00 4.5163698e+00
9.7039242e-01 8.1035574e+00 -5.4670934e+00
5.4268765e-01 -9.9218962e+00 -5.1916451e+00
-1.1152712e+00 -2.9915177e-01 4.3519638e-01
2.5895149e+00 -7.9173715e+00 2.6226569e+00
-2.5271094e+00 -2.9411786e-03 -1.5603718e+00
-7.6789286e-01 -7.9899654e+00 2.5149282e+00
-6.0618985e+00 -5.0929955e+00 3.5170221e-01
5.5060498e+00 -6.0079252e+00 2.6866037e+00
2.0649469e+00 7.6865486e+00 -4.4523883e+00
-7.9225515e+00 -1.9747191e-01 -5.6222895e+00
-4.8214639e+00 -4.7695483e-01 3.1784386e-01
-5.2363707e+00 5.4752930e+00 2.0884929e-01
-3.0477278e+00 2.2181914e+00 3.3211420e-01
3.3546942e+00 -5.7672678e+00 4.5579864e+00
6.4828672e+00 4.8973637e+00 -1.3467960e+00
-1.7166118e+00 -2.9038522e+00 2.4025220e+00
-4.5744431e+00 6.1535209e+00 -7.5307897e-01
-2.6691315e+00 4.4925010e+00 3.0788939e-01
4.0000253e+00 7.8306841e+00 -1.4744061e+00
-1.4386453e+00 5.6006026e-01 2.3559395e+00
-7.5313614e+00 1.6491856e+00 1.9582529e-01
3.9846184e+00 -7.3337093e+00 -3.1765296e+00
-6.4597215e+00 2.3641696e+00 2.1910681e-01
6.8022258e+00 5.0554370e+00 -3.2839975e+00
-3.5324784e-01 8.0400563e+00 -5.5090050e+00
5.8565372e+00 3.3873811e+00 2.5471705e+00
2.2451230e-01 -4.1036721e+00 4.4297605e+00
1.5734377e+00 -3.6408144e+00 4.4660823e+00
3.5059391e+00 -5.7942125e+00 2.6183020e+00
-7.1238857e+00 1.2464276e+00 -3.6745388e+00
-1.6059079e+00 5.0200909e+00 2.2789281e+00
-8.6711614e-01 9.9566025e-01 4.2246243e-01
-2.6095335e-01 6.8641789e+00 3.4792906e-01
7.2713333e+00 -3.3373475e+00 -1.1890504e+00
5.4611975e+00 1.4661736e+00 2.5651848e+00
-7.0575936e+00 -3.8820197e+00 -3.5900737e+00
2.2638723e+00 3.6131680e+00 2.4270223e+00
-6.4676633e+00 5.1266302e+00 -3.7155348e+00
-2.1293311e+00 -7.8240514e+00 5.2308605e-01
-1.1599532e+00 8.1039567e+00 2.9887171e-01
-9.7522179e-01 7.3708078e+00 -1.6283915e+00
7.5202586e+00 2.4013936e+00 -5.1631321e+00
-6.8293015e+00 3.7921733e+00 -5.6508675e+00
-9.1722040e-01 2.6200312e+00 2.3397875e+00
4.2133513e-01 -7.5247316e+00 6.0100988e-01
1.7380913e+00 7.1246288e-01 2.4565274e+00
3.4017240e-01 8.1759246e+00 3.4637154e-01
-4.0025500e+00 -3.1904718e+00 2.3329805e+00
5.5540112e+00 3.6040959e+00 5.8885766e-01
4.9217120e+00 -7.3088278e+00 7.4350936e-01
2.5540557e+00 4.9542345e+00 2.4149091e+00
-6.2080617e+00 -1.4533277e-01 2.6754830e-01
-4.1672844e+00 -7.7448687e+00 4.5571629e-01
-5.9613495e+00 -6.4837179e+00 -3.5127592e+00
-6.3128774e+00 1.1325456e+00 2.4363792e-01
2.1109696e+00 -5.2860394e+00 2.5649012e+00
5.3642427e+00 -2.1952823e-01 2.5890968e+00
5.7932838e+00 2.2884299e+00 6.1773552e-01
-4.4090405e+00 2.9491700e+00 2.7622880e-01
8.1755851e+00 1.2726026e+00 -3.1787371e+00
-1.6223022e+00 7.7579831e+00 -5.5456380e+00
-5.2412375e+00 1.8475296e+00 2.6691944e-01
5.6531089e+00 -5.9465943e+00 7.4536669e-01
3.0647769e-01 8.0105905e+00 -3.9311167e+00
2.0388786e+00 -8.6315235e+00 -1.2737844e+00
6.2918389e+00 5.8443387e+00 -2.3407026e+00
7.5059669e+00 4.4869646e+00 -2.2795369e+00
6.2013512e+00 4.8738205e+00 5.8947352e-01
-6.3470002e+00 -1.5133439e+00 -1.6600229e+00
8.0192976e-01 5.5337495e+00 2.3487791e+00
-2.7594171e+00 -6.6598489e+00 4.8396367e-01
3.8440392e+00 4.7949300e+00 2.4593052e+00
7.6170374e-01 -7.6069165e+00 2.5583908e+00
-5.9764350e+00 2.7955362e+00 -1.7171644e+00
7.2928987e+00 -4.2663134e-01 7.0995245e-01
-1.1962083e+00 -6.4179396e+00 2.4758042e+00
-1.0277988e+00 -4.7388474e+00 4.3993382e+00
-1.5554631e+00 5.2537395e+00 3.3179165e-01
-4.5271393e+00 4.1189104e-01 2.2581457e+00
1.3203350e+00 -8.7645093e+00 6.5006723e-01
4.5947356e-01 -5.8961272e+00 2.5211290e+00
-1.9184270e+00 -3.6756207e+00 4.3533861e+00
-3.6828955e+00 -1.5383243e+00 2.3168301e+00
-7.5185891e+00 2.6773138e+00 -1.7652849e+00
-3.0873985e+00 -7.7715003e+00 -1.4538536e+00
-3.5229385e+00 1.1619941e-01 3.5043962e-01
7.8230805e+00 3.6787530e+00 -1.2837681e+00
-8.1159951e+00 -1.1457914e+00 -3.6683201e+00
-1.7347086e+00 -9.4560571e+00 -5.2729870e+00
6.6238231e+00 -5.5360818e+00 -1.1747606e+00
1.1844161e+00 6.2257092e+00 4.0505592e-01
3.3088204e+00 -3.8672274e+00 4.5260017e+00
5.6963290e+00 6.0272811e-01 6.4164753e-01
-3.9099066e+00 -1.9815592e+00 3.7155914e-01
-3.3895477e+00 -5.8595916e+00 2.3957037e+00
2.8024257e+00 7.5420013e+00 4.3640696e-01
-5.1203595e+00 -3.4994897e+00 3.5666319e-01
1.6386168e+00 8.5679593e+00 -3.5078519e+00
1.9552431e+00 -6.6648935e+00 2.5819819e+00
4.8582485e-01 4.4123267e-01 4.7524254e-01
6.0988039e+00 -4.5196285e+00 2.6819409e+00
4.1040707e+00 2.1088767e+00 2.5108520e+00
6.9413901e-01 -9.1826567e+00 -1.3085536e+00
6.5233187e+00 -3.7814143e+00 7.3883843e-01
-4.4211234e+00 6.1638513e+00 -5.6108279e+00
7.0153174e+00 -1.6685793e+00 -1.2241389e+00
4.0249700e+00 6.3720212e+00 -1.4501845e+00
-7.6537270e+00 -1.0009374e+00 -1.7106296e+00
1.4787854e+00 7.4785002e+00 3.9449535e-01
-7.2169952e+00 -2.3855692e+00 -3.6192628e+00
-6.6948084e+00 3.5915601e+00 1.9178159e-01
-5.2343980e+00 -6.6901088e+00 4.0417602e-01
2.0447909e-01 1.3466992e+00 2.3966064e+00
-3.1855556e+00 7.1521287e+00 -5.5866161e+00
5.3569010e+00 6.0578517e+00 -5.2919868e+00
-4.5690395e+00 7.0128876e+00 -2.2257766e+00
4.2835055e+00 -4.8379451e+00 4.5731952e+00
-7.1077787e+00 -2.4587683e+00 -5.5595679e+00
1.1585125e-01 -8.7949875e-01 4.3744861e+00
-1.9978682e+00 -1.2704955e+00 4.2216100e-01
7.2809860e+00 3.7170596e+00 -5.1920099e+00
-2.3365791e+00 7.7378414e+00 2.6658551e-01
-2.3252133e+00 9.6994681e-01 3.7558333e-01
7.4148429e+00 1.6435268e-01 -1.2406004e+00
-3.4124048e+00 7.1111329e+00 2.4175135e-01
3.6374019e+00 7.5934335e-01 2.5173770e+00
3.6987463e+00 -8.1979867e+00 -1.2269070e+00
-2.2619600e+00 2.0688980e+00 2.3050183e+00
3.1205479e+00 8.3306143e-01 5.5440784e-01
2.6827712e+00 8.2812471e+00 -2.4968728e+00
-3.1254922e+00 -9.0361596e+00 -5.3248352e+00
1.7339501e+00 1.1646835e+00 5.0411228e-01
3.0578996e-01 3.8731351e+00 2.3593413e+00
-1.2986769e+00 8.0289003e+00 -3.5944676e+00
-6.4642032e+00 9.5837077e-01 -1.7034969e+00
-2.4171758e+00 3.4770730e+00 2.2773819e+00
-4.1147868e-02 -8.9625404e+00 6.0908753e-01
7.9215150e-01 -2.0857222e+00 4.4157819e+00
4.9427738e-01 4.6580115e-01 4.3651670e+00
6.5706800e+00 2.3156876e+00 2.5875344e+00
4.2514702e+00 4.0282269e+00 5.3980357e-01
-8.4771924e-01 -7.8068048e+00 5.6437693e-01
5.2476845e+00 6.1310509e+00 -3.3516817e+00
-7.7117730e+00 3.3858942e+00 -3.7279462e+00
-4.8412822e+00 6.2663712e+00 -3.6810784e+00
-2.9857918e+00 -3.7509900e+00 4.2993234e-01
1.7241272e+00 -6.8187333e+00 4.5219775e+00
-6.3245914e-01 -2.8176399e+00 4.3813239e+00
4.7477803e+00 6.6178510e+00 5.1433567e-01
2.7070221e+00 -8.3682412e+00 -3.2013621e+00
-1.9768945e+00 -1.3479281e+00 -1.5209382e+00
-3.9591596e+00 4.2878603e+00 2.2143557e+00

'IP307625_obj00032

7.3974263e+00 5.4415373e+00 3.1112912e+00
-9.0885736e+00 -2.7383474e+00 -2.4110767e+00
-8.4450871e-01 1.0799578e+01 -3.6824153e+00
-4.9851041e+00 -4.1230133e+00 4.3647738e+00
-7.8246148e+00 -2.5616351e+00 1.6718567e-01
-5.0002564e+00 9.3052254e+00 -3.5153156e+00
-9.0600367e+00 1.9165637e+00 -6.4058041e+00
9.1932060e+00 -5.7177794e+00 8.5391183e-01
-9.1145376e-01 6.0817919e+00 2.9091340e+00
-4.5498836e+00 -1.0754965e+01 -2.5094528e+00
1.8792604e+00 -1.0311567e+01 -1.7285281e+00
-3.9184553e+00 -2.9714584e+00 4.2083675e+00
5.2864059e+00 6.8851625e-02 3.8781011e+00
2.5364070e+00 8.9402575e+00 -5.3288701e+00
-8.4022358e+00 -7.0717089e+00 -1.1386916e+00
-3.4821227e+00 9.6695623e+00 -5.5145511e+00
5.0208314e+00 -2.8618144e+00 2.3428122e+00
-8.0269199e+00 6.9505104e+00 -3.2064360e+00
-2.8633966e+00 -1.0043204e+01 -6.2780362e-01
1.0565553e+01 -3.1086242e+00 -3.4440423e+00
1.5129743e+00 8.1852927e+00 6.6456349e-01
8.6079472e-01 -1.0485501e+01 -5.1423503e-01
7.0160518e+00 -3.0406715e+00 2.3950682e+00
-3.7389890e+00 7.3585694e+00 7.1879630e-01
1.0179805e+01 -2.7068732e+00 -1.5433872e+00
8.2764796e+00 6.9670269e+00 9.3215752e-01
-2.1371186e+00 -1.0178959e+00 -1.9524211e+00
4.5989018e+00 -4.7373551e+00 2.6145728e+00
-7.5858959e+00 -8.3525449e+00 -2.9038385e+00
-2.6973690e+00 -7.6629224e+00 4.9176067e+00
-4.5873589e-02 -2.8731887e+00 4.2439561e+00
-8.1519154e+00 -3.7957432e+00 2.3103908e+00
5.6177060e+00 1.7704759e+00 3.6308741e+00
2.8589314e+00 -5.3000613e-01 1.9701751e+00
-1.5521965e+00 5.5861445e+00 1.0090740e+00
-3.3386618e+00 9.4576024e+00 -1.5513070e+00
-1.5495518e-02 8.0752069e+00 -1.3039734e+00
9.4228885e+00 5.9741268e-01 1.8884750e+00
-8.0516935e+00 -6.0914427e+00 -3.2440761e+00
9.1363980e+00 -4.1122699e+00 -1.3491602e+00
8.9709723e+00 6.5182331e+00 -9.5754895e-01
-6.3789401e+00 7.4178376e+00 -1.2891558e+00
-7.7389493e+00 -5.6709691e+00 -1.3371493e+00
6.9402796e+00 4.1044391e+00 1.3379806e+00
-7.0507473e+00 -2.0236966e+00 2.0627173e+00
1.0380418e+01 1.2497905e+00 -2.6873268e+00
-6.8503880e+00 8.3981983e+00 -3.4051913e+00
5.5662842e-01 1.3526937e+00 3.6271321e+00
-5.0648986e+00 8.6743158e-01 -2.2689757e+00
4.1633460e+00 -7.1415204e+00 9.9926300e-01
-4.5135314e+00 9.6667144e+00 3.6761009e-01
-5.5506248e+00 5.8524009e+00 -1.0470523e+00
-3.7141002e-01 1.0632442e+01 -1.6865600e+00
8.2735863e+00 -1.4801755e+00 2.1806872e+00
3.8890132e+00 6.8521585e+00 2.8573885e+00
3.7070564e+00 7.6632598e+00 7.7011716e-01
4.9526155e+00 9.5083565e+00 -1.4515143e+00
-9.1176640e+00 6.6916278e-02 -3.8086092e+00
6.5828331e+00 -6.6341205e+00 9.5557478e-01
4.9310131e+00 9.7318488e+00 -3.4498570e+00
9.6492464e+00 3.5990049e+00 -5.1728531e-01
-5.1801924e-02 -8.9721732e+00 3.1803312e+00
1.8556938e+00 -3.4169627e-02 3.8489329e+00
-4.8008216e+00 -6.9669731e+00 4.7875196e+00
-7.4674578e+00 2.5151067e+00 -5.7857736e-01
1.0323510e+01 -6.3131431e-01 -3.8133416e+00
-4.9058940e+00 5.9719898e+00 9.0864385e-01
1.0256110e+01 -1.9026473e+00 -5.5913293e+00
2.6045156e+00 9.8962310e+00 4.2579776e-01
-8.9722777e+00 -4.6695728e+00 -1.5011241e+00
-6.9853113e+00 -8.9145561e+00 -8.4796751e-01
5.8891745e+00 8.2694023e+00 7.0876227e-01
-6.9331663e+00 -7.2979235e+00 2.8438137e+00
-3.9386848e+00 -6.7529839e+00 2.8020176e+00
1.2153594e+00 -7.3505689e+00 2.9570424e+00
4.0999233e+00 -9.6324865e+00 -2.5634304e+00
7.6208910e+00 -4.0727933e-03 1.9540606e+00
-3.2133598e+00 3.0016503e-01 3.7339186e+00
5.8820856e-01 -9.8483159e+00 -2.5769729e+00
1.0180480e+01 -5.5529569e+00 -3.0877326e+00
2.8563161e+00 -4.1589655e+00 2.5065318e+00
1.9778190e+00 3.9520311e+00 3.2613195e+00
-5.0402613e+00 -1.7042786e+00 2.0415217e+00
2.6148403e+00 8.7984052e+00 2.5532283e+00
-1.6208153e+00 -1.6320161e+00 4.0401197e+00
3.8163949e+00 -8.3351844e-01 3.9924561e+00
7.1726962e+00 1.5660209e+00 1.7161877e+00
-8.0809709e+00 1.3895590e+00 -2.3851804e+00
1.2478195e+00 -7.2255050e-01 1.9777859e+00
-5.6098948e+00 -6.1228945e+00 2.6872586e+00
-2.2539903e+00 3.9409715e+00 1.2431627e+00
-3.0101591e+00 -1.1457695e+01 -4.3506876e+00
-5.8857596e+00 -5.4250105e+00 4.5455648e+00
-2.9636643e+00 -1.1121804e+01 -2.4347043e+00
-3.5529140e+00 -5.4675854e+00 4.5820463e+00
7.7988368e+00 -2.1262652e+00 3.0501196e-01
-2.6009644e+00 8.5618240e+00 5.5567198e-01
4.9490587e+00 4.7508125e+00 3.1817027e+00
3.2068698e+00 -2.3351245e+00 2.2414892e+00
-8.3458591e+00 -3.5436159e+00 -3.6244729e+00
-6.8173751e-02 -1.4907622e+00 1.0927509e-01
-4.7225760e+00 3.1229587e-01 1.7475662e+00
8.1690525e+00 -7.0009595e+00 1.0303234e+00
7.0210157e+00 2.4257888e-01 3.8748698e+00
1.2605833e+00 1.0073279e+01 -5.5128502e+00
-1.1616668e+00 -1.0520318e+01 -2.5002898e+00
-1.8107595e+00 -9.1237258e-01 1.2340725e-03
2.2265730e+00 -8.5985223e+00 1.1895570e+00
-3.4361840e+00 3.6896736e-01 -2.1742219e+00
1.2531918e+00 -4.2600520e+00 4.4657569e+00
-7.3909993e+00 -6.6325128e+00 7.7450669e-01
3.9555439e+00 -8.8619618e+00 1.2508695e+00
6.0833389e+00 8.6176444e+00 -3.2702565e+00
-8.9737399e+00 1.1484455e+00 -5.0040906e+00
-8.3906686e+00 -5.3555758e-01 -1.3961063e-01
-5.7922484e+00 2.3525336e+00 1.4321597e+00
-4.7448647e+00 2.5382971e+00 -5.4677298e-01
3.2082426e+00 -6.3401423e+00 2.8334821e+00
8.6068037e+00 5.0093423e+00 -7.3923486e-01
1.7995607e+00 -1.2747438e+00 1.0151545e-01
-8.0602763e+00 5.3135895e+00 -3.9474317e+00
-4.2973449e+00 3.8142870e+00 1.2354454e+00
4.8899250e+00 8.3891804e+00 2.6431563e+00
-3.3909763e-01 8.0322271e-01 -2.3330099e-01
-7.5196029e+00 8.9847410e-01 -4.2703586e+00
9.8541209e+00 -5.6584802e+00 -5.0413878e+00
-6.0864139e+00 4.9003603e+00 1.0517629e+00
7.4786726e+00 7.8418643e+00 -3.1375332e+00
-3.3241169e+00 9.4276622e+00 -7.4417807e+00
6.3291267e+00 3.4767572e+00 3.3878777e+00
1.7126527e+00 -5.7993869e+00 2.7342000e+00
1.0980644e-01 -1.0822304e+00 3.9812521e+00
5.1513409e+00 -6.4484826e+00 2.8746406e+00
-8.0431385e+00 4.4800759e+00 -8.7646593e-01
-3.2907942e+00 5.7884757e+00 9.5666920e-01
-2.7144386e+00 9.7742281e-01 -2.8978768e-01
-2.8008273e-01 9.6474245e+00 4.2524488e-01
8.5332096e+00 -6.3356434e+00 -1.0283326e+00
6.0137672e+00 -5.7267561e-01 2.0173076e+00
-8.2754248e+00 -4.6205008e+00 4.6566946e-01
3.2722099e+00 4.9437351e+00 3.1314876e+00
-6.5123544e+00 1.7137286e+00 -2.4127965e+00
-3.3822578e+00 -8.8401698e+00 3.1177217e+00
-1.4861929e+00 9.1753458e+00 -1.4856149e+00
-3.3489864e+00 1.0555428e+01 -3.6787375e+00
9.7494912e+00 2.9904549e+00 -2.3910684e+00
-8.7893113e+00 3.4547421e+00 -5.6471418e+00
-2.8601908e+00 5.7529653e+00 2.9325194e+00
-1.3604941e+00 -7.6464182e+00 2.9674382e+00
3.8100697e+00 7.3182369e-01 3.7610036e+00
2.7103992e+00 9.7248478e+00 -1.5125293e+00
-6.6523375e+00 -4.7125571e+00 2.4653091e+00
9.7219950e+00 -3.5431313e-01 6.7989552e-02
6.0374057e+00 -8.4908441e+00 1.2229559e+00
4.1649209e-01 4.8782535e+00 3.1042115e+00
-8.3890293e+00 -5.6590708e-01 -2.1001326e+00
-5.4296003e+00 -8.5907958e+00 3.0543682e+00
-5.1232042e+00 -8.2921296e+00 1.0491587e+00
-6.9086821e+00 8.2211853e-02 1.7532849e+00
1.6847481e+00 -2.3234030e+00 4.1850886e+00
7.8927678e+00 -3.2589833e-01 4.0118220e-02
8.1623419e+00 3.0722840e+00 3.4713852e+00
-6.1056790e+00 3.9345689e+00 -7.7076345e-01
9.6273661e+00 -9.9574580e-01 -1.8034550e+00
-1.4467441e+00 1.0548364e+01 -5.6181062e+00
-5.6777024e+00 -5.7347550e-01 -9.8898500e-02
7.6591088e+00 -5.4214573e+00 7.9026073e-01
2.8375007e+00 9.9837530e+00 -3.9842726e+00
5.1071718e+00 -8.8172320e+00 -7.0586823e-01
8.7873648e+00 6.5161093e+00 -2.9246402e+00
9.7295512e+00 4.8707472e+00 -2.6692494e+00
9.4261786e+00 1.3802884e+00 -1.9222711e-01
-6.4114117e+00 -5.3755588e-02 -2.1502413e+00
-2.8599960e-01 4.3920147e+00 1.2019618e+00
-2.4464080e+00 -9.7637645e+00 1.3013181e+00
5.7414820e+00 6.5699018e+00 2.9230805e+00
1.7285818e+00 -8.9907702e+00 -7.2393899e-01
-7.8489512e+00 6.5154675e+00 -1.1748009e+00
9.7618751e+00 -4.1148977e+00 6.2435146e-01
4.1428518e-01 -5.5714578e+00 4.6487376e+00
-2.4517459e+00 -3.6955388e+00 4.3343728e+00
-6.7478259e-01 7.1419835e+00 7.9046232e-01
-5.4990358e+00 -2.1674526e+00 4.0690750e+00
3.0147524e+00 -1.0070908e+01 -6.0450757e-01
3.9832169e-01 -4.9107987e+00 2.5858509e+00
-3.6160357e+00 -1.4531590e+00 3.9878636e+00
-8.0934681e+00 -5.4316022e+00 2.5529408e+00
-8.8226448e+00 3.5049706e+00 -2.7074537e+00
-1.4873166e+00 -1.0941201e+01 -4.7726482e-01
-1.0784458e+00 8.8577585e-01 -2.2200998e+00
9.3275847e+00 2.8020636e+00 1.5613759e+00
-8.8508618e+00 -3.6801271e-01 -6.0654178e+00
-4.9668722e+00 -1.1034404e+01 -4.4385745e+00
7.4320415e+00 -8.1076901e+00 -7.8065914e-01
2.2008868e+00 6.1707476e+00 2.9362613e+00
4.4587655e+00 -1.2117953e+00 2.0916521e+00
7.9834202e+00 1.5351675e+00 3.6962685e+00
-7.6038842e+00 8.4636503e-01 -3.3368884e-01
-3.3460992e+00 -8.2500276e+00 1.0659325e+00
6.5716274e-01 6.4059614e+00 2.8815179e+00
-5.5568082e+00 -3.3776772e+00 2.2821795e+00
7.9616995e-01 9.1729382e+00 -3.4207529e+00
2.1873793e+00 -6.8404467e+00 9.2919149e-01
-2.4614247e-01 -1.0557193e+00 -1.9223601e+00
5.3495047e+00 -5.6327242e+00 7.9159997e-01
4.2376380e+00 3.0445312e+00 3.4246991e+00
3.9588111e+00 -9.7662356e+00 -4.5105164e+00
8.8884262e+00 -7.7339446e+00 -2.7820844e+00
-7.3075347e+00 7.0611001e+00 -5.1785019e+00
1.0337799e+01 -3.7923481e+00 -5.3109586e+00
4.4954917e+00 9.8584077e+00 4.5585883e-01
-8.0474275e+00 -1.6492581e+00 -3.9006129e+00
4.6559065e-01 7.9995292e+00 2.6434962e+00
-7.7980830e+00 -2.0326012e+00 -1.8756957e+00
-7.3101384e+00 4.2757155e+00 -2.8018034e+00
-4.4416399e+00 -1.0428482e+01 -5.9127982e-01
-5.6779279e-01 -1.0090858e+00 1.9966430e+00
-6.7020205e+00 7.2516152e+00 -7.1638550e+00
4.9502553e+00 9.0104907e+00 -5.3080144e+00
-5.4501134e+00 9.2185191e+00 -5.4733503e+00
6.3992485e+00 -4.9490949e+00 2.6691673e+00
-8.1188147e+00 -2.5445326e+00 -5.7342368e+00
-1.0968170e-01 3.1437465e+00 3.3537771e+00
-1.6703680e+00 -1.3068388e+00 -3.8687020e+00
7.8106476e+00 6.6974049e+00 -4.9291057e+00
-1.7852995e+00 1.0127072e+01 3.3487054e-01
-2.8090446e+00 2.0231396e+00 1.5194515e+00
9.6609324e+00 -2.3474135e+00 3.6179626e-01
-5.3637156e+00 7.4809751e+00 6.7967869e-01
2.7291197e+00 1.8977278e+00 3.5746850e+00
6.8513969e+00 -9.4259712e+00 -2.5583492e+00
-3.5812383e+00 3.9855757e+00 3.1844235e+00
-2.7329944e+00 -3.0372800e-01 1.8643661e+00
9.7578948e-01 9.5511205e+00 -1.5092979e+00
-5.6212068e+00 -9.5279522e+00 -2.7046792e+00
-6.6543381e-01 2.3848488e+00 1.4937276e+00
7.2824901e-01 7.9584343e-01 1.7466310e+00
-5.7485221e+00 9.0113108e+00 -1.5165265e+00
-6.0873898e+00 1.2410515e+00 -3.7240237e-01
-5.1909774e+00 -2.1198647e-01 3.7840272e+00
-4.1102952e-01 -8.8849631e+00 1.1977630e+00
1.2445179e+00 -2.3490009e+00 2.2181462e+00
-1.1892589e+00 3.0463288e-01 3.7594514e+00
7.3961609e+00 -3.8795892e+00 5.5895703e-01
8.8906675e+00 5.2464909e+00 1.1944151e+00
-4.3951451e+00 -1.0092591e+01 1.3247035e+00
6.6181866e+00 8.4411003e+00 -1.2722114e+00
-8.1530445e+00 2.4967935e+00 -4.5148007e+00
-8.0518353e+00 4.7039776e+00 -6.8047604e+00
-4.3215624e+00 4.0881999e-01 -2.2654065e-01
-1.6868303e+00 -6.0647921e+00 4.6944667e+00
-9.3291432e-01 -4.4901360e+00 4.4714756e+00
6.5883531e+00 6.2856160e+00 1.0110303e+00
5.6934208e+00 -9.5925083e+00 -4.5137477e+00
-8.3146144e-01 4.5669078e-03 -4.0516828e+00
-1.5843901e+00 2.9327944e+00 -5.6418438e-01

'IP307625_obj00035

1.0581612e+01 1.3911789e+00 7.9739187e-04
-8.0966572e+00 -7.6891962e+00 -3.5059550e+00
-5.4830130e+00 7.7017871e+00 -8.0278432e+00
3.8745587e+00 -7.9540799e+00 1.2310815e+00
-2.2598358e+00 -1.3213448e+00 -2.2892131e+00
3.5766886e+00 7.4152445e+00 -5.4432033e+00
-8.6313055e+00 2.4669271e+00 -5.3240838e+00
7.2440436e+00 -5.4557011e+00 -2.9552228e+00
1.4377099e+00 5.7552640e+00 4.6028963e+00
-6.6305624e+00 -5.1057900e+00 8.4420672e-02
2.8036363e+00 -1.1931654e+01 -4.0670935e+00
-9.0400265e+00 3.6875252e+00 2.3448955e+00
3.6326290e+00 -4.7374822e+00 2.6279559e+00
5.7808431e+00 6.9393552e+00 -5.2240121e+00
-9.5351849e+00 -3.4123978e+00 -3.9185770e-01
-3.1583795e+00 9.0889093e+00 -6.1515576e+00
5.6516079e+00 4.4669823e+00 3.1113070e+00
-5.2808364e+00 9.8014097e+00 1.5013537e+00
-1.7772281e+00 -5.5974634e+00 2.4464586e+00
6.0631104e+00 -9.2253698e+00 -2.3652058e+00
-8.6650960e-01 1.0516614e+01 -2.3072527e+00
2.1064742e+00 -1.2249398e+01 -2.0769429e+00
1.0670886e+01 1.6633894e+00 -5.9730651e+00
-8.6265394e+00 6.2909866e+00 -2.0416519e+00
8.4832345e+00 -1.2771029e+00 4.2951309e+00
5.3102429e+00 5.8661455e+00 8.6720195e-01
-2.5285470e+00 4.9682372e+00 2.5201779e+00
6.7740560e+00 -5.4775239e+00 -1.0031199e+00
-6.3324292e+00 -8.5352885e+00 -3.2487414e+00
-3.1918144e-02 -8.5981411e+00 3.0812437e+00
-5.8352072e+00 2.0808961e+00 2.8243825e+00
-7.9245322e+00 -2.3467622e+00 1.4970346e+00
3.1328654e-01 2.2983880e+00 1.1870701e+00
-3.7091331e-01 -3.1570228e+00 2.1039537e+00
8.5383810e-01 7.9542186e+00 2.2032909e+00
-2.1821000e+00 1.0813258e+01 -4.6312850e-01
9.4006691e-01 8.7583571e+00 4.0444087e+00
9.0914652e+00 -2.0712957e+00 5.1780124e-01
-9.1354907e+00 -7.1334700e+00 -1.6903539e+00
5.4482323e+00 -3.9952648e+00 2.6091343e+00
8.7038067e+00 4.9837421e+00 -6.6776801e+00
-8.8579486e+00 8.5348218e-01 -1.3619998e+00
-1.7318612e+00 -2.7817052e+00 -2.2875607e-02
7.0940185e+00 1.0717436e+00 3.7968223e+00
-8.9771398e+00 -2.3267070e+00 -6.4798885e+00
8.5627078e+00 5.2291130e+00 -3.7637368e+00
-6.5672491e+00 6.8071744e+00 1.9485782e+00
3.6981205e+00 -3.4532273e+00 4.3834034e+00
-1.0222820e+01 -3.7030465e+00 -3.6781190e+00
2.7696567e+00 -1.1099415e+01 -2.6113964e-01
-7.0762794e+00 6.1622696e+00 5.3470966e-02
-4.1220482e+00 1.7218763e-01 1.2880757e+00
-3.5517683e+00 9.2137952e+00 1.7109697e+00
9.7197942e+00 -1.3714125e-01 2.1645145e-01
4.0622696e+00 5.3380365e+00 2.8604600e+00
1.9401641e+00 8.1052424e+00 -3.6879581e+00
6.6630924e+00 7.4618654e+00 -3.2844401e+00
-5.2462009e+00 -1.3935755e+00 1.4941799e+00
1.0786403e+01 -2.5605091e+00 -1.1750558e+00
4.1766363e+00 8.6406753e+00 -2.1861512e+00
8.1526797e+00 1.3532519e+00 1.8352707e+00
-5.9593591e-01 -9.8218025e+00 1.2844895e+00
-6.0789513e-02 -4.7815678e+00 2.4085879e+00
-3.0029944e+00 1.6480484e+00 -8.7970659e-01
-9.5735997e+00 2.5352246e+00 -1.7950796e+00
1.0706649e+01 -4.3813273e-01 -3.6242910e+00
-3.4688191e+00 7.2933295e+00 2.0536516e+00
8.3740749e+00 -5.6427485e+00 -1.3588538e+00
2.7235456e+00 6.3326930e+00 2.6032970e+00
-7.5371349e+00 -8.3984815e+00 -1.3697022e+00
-6.3808313e+00 -7.9246875e+00 5.9528544e-01
7.0672464e+00 7.0391592e+00 7.6905112e-01
-1.5064533e+00 -8.3707838e+00 9.7343825e-01
-4.4357316e+00 -5.7134157e+00 2.3033628e+00
4.4965993e+00 -9.5780210e+00 1.5547900e+00
4.1182814e+00 -9.5455288e+00 -4.5135276e-01
8.2684509e+00 -5.6563376e+00 3.6880975e-01
-7.3875928e+00 4.3186214e+00 2.3355732e+00
2.1678588e-01 -1.1727954e+01 -1.2962207e+00
6.6039947e+00 -7.3036963e+00 -2.6697389e+00
4.7523482e+00 -1.0729936e+01 -2.1813340e+00
-4.2092487e+00 6.3106700e+00 4.1580210e+00
-1.9939155e+00 1.9663959e+00 -2.8507828e+00
1.7508426e+00 4.9642104e+00 2.7840361e+00
6.2223008e-01 1.0008123e-01 -2.3618471e+00
1.7031058e+00 -1.8935029e+00 3.9865553e+00
5.9355893e+00 2.7069579e+00 3.4381483e+00
-8.6063790e+00 3.3940639e+00 -3.5083563e+00
6.5531343e+00 -8.4992984e-01 4.1013554e+00
-1.2727103e+00 2.6877653e-01 -2.5080251e+00
-8.0393523e+00 5.4512167e+00 -3.8350965e+00
-3.7384645e+00 -1.0969244e+01 -2.3791184e+00
-6.5939423e+00 -4.9618423e-03 1.1672122e+00
-3.0624248e+00 -9.3833562e+00 1.0557485e+00
4.7378932e-01 7.3629209e-01 -4.4599764e+00
1.0522436e+01 -5.9483103e-01 -1.6309066e+00
-6.0900635e+00 9.0697418e+00 -3.9696209e-01
2.5609793e+00 4.3785274e+00 4.9139728e+00
6.5080737e+00 -3.1399946e+00 4.5011341e+00
-5.1840153e+00 1.4259258e+00 1.0023895e+00
-1.2841239e+00 8.8062926e-01 -4.5934466e+00
-7.4482400e-01 8.6935366e+00 3.9521948e+00
-4.6711929e-01 -1.1399889e+01 2.5190839e-01
7.0248885e+00 5.0568923e+00 1.1148910e+00
-3.6828968e-01 9.9303269e+00 -1.9639037e-01
-2.3568223e+00 -1.1876376e+01 -2.4169723e+00
-1.9810153e+00 2.4539985e+00 1.0186345e+00
1.6974563e+00 -8.6600621e+00 1.2213042e+00
-9.8464889e+00 -2.3616147e+00 -4.5500433e+00
-4.0883750e+00 -1.1857455e+00 -4.4832265e-01
-6.8706729e+00 -4.5238941e+00 1.9445371e+00
3.4045712e+00 -7.9759027e+00 3.1831844e+00
-3.1752340e+00 1.0450586e+01 -2.4376154e+00
-9.6598531e+00 -6.6826626e+00 -3.7790091e+00
-8.5321502e+00 -5.0118249e-01 1.1352531e+00
-6.7115007e+00 8.8506385e+00 1.5805059e+00
-8.0799267e+00 2.1996674e+00 2.6654714e+00
4.9214379e+00 -1.9611424e+00 4.1963482e+00
8.4555527e+00 6.0076636e+00 1.0357387e+00
-4.0042361e+00 3.6198197e-01 -2.6923772e+00
-7.4762442e+00 7.9922291e+00 -2.2699633e+00
-3.3110283e+00 2.5290043e+00 2.9008316e+00
1.6699926e+00 9.0355184e+00 8.6238866e-02
-1.9852665e+00 6.6720151e+00 4.2312617e+00
-9.0343142e+00 -9.0159410e-01 -4.3613108e+00
8.5127185e+00 -4.0422893e+00 8.2867559e-01
-5.0581574e+00 8.1643838e+00 1.8028046e+00
9.7086512e+00 2.3658242e+00 1.7529604e+00
-8.0525589e+00 4.4379207e+00 -5.6349581e+00
7.9065608e+00 3.1625964e+00 1.5020881e+00
-5.3877236e+00 -3.3021641e+00 1.8209706e+00
1.1498983e+00 -1.8859727e+00 1.9740459e+00
4.1648285e+00 -6.1560087e+00 9.3286442e-01
-5.5130741e+00 8.0501673e+00 -6.1137627e+00
-4.0394486e+00 9.1401610e+00 -4.2375782e+00
-1.1367775e-01 -3.2094822e+00 1.5182551e-01
-3.0778979e+00 1.0117178e+01 3.5584794e+00
7.3236870e+00 -5.8409204e+00 -4.8597788e+00
6.3646792e+00 6.1058198e+00 2.8670793e+00
-8.7656132e+00 -4.3551988e+00 1.7983591e+00
-6.1393489e+00 6.7378431e+00 3.9642455e+00
-7.4332567e+00 3.8716010e+00 4.3417521e-01
7.1664558e-01 -1.0951938e+01 1.5638597e+00
-1.5441504e+00 1.0510411e+01 1.6065029e+00
-1.5252060e+00 8.4051460e+00 1.9777331e+00
1.0423245e+01 3.7386978e+00 -2.3987575e+00
-9.3044508e+00 4.3936712e+00 -1.7498267e+00
-3.4267411e+00 4.4900523e+00 4.5261691e+00
1.5736357e+00 -7.6224079e+00 3.0084580e+00
3.5246912e+00 1.8811166e+00 5.4122309e+00
4.4725215e-01 9.9602397e+00 1.8256688e+00
-4.1929186e+00 -5.9875137e+00 3.8930758e-01
1.7481663e+00 3.9656189e-01 3.5867766e+00
5.4425565e+00 -6.5019734e+00 -9.0491854e-01
3.8032505e+00 6.6597784e+00 -1.3421398e+00
-9.0056879e+00 -5.1387222e+00 -2.0330104e+00
-7.0121955e+00 -6.4324827e+00 2.2713278e+00
-2.0136643e+00 -1.1650390e+01 -4.5842698e-01
2.0137539e+00 7.4184596e+00 4.3459607e+00
4.8929255e+00 -6.1385769e+00 2.9517403e+00
9.6185301e+00 -2.2143053e+00 2.5525177e+00
8.2812665e+00 4.1396572e+00 3.3305487e+00
-4.7913012e+00 5.8749229e+00 2.2216576e+00
1.1734672e+01 -2.2250505e+00 -5.2241370e+00
4.9508788e+00 6.6878037e+00 -7.2079984e+00
-4.4604401e+00 3.7702615e+00 2.6119622e+00
7.4062679e+00 -2.6618097e+00 2.4951429e+00
7.0946049e+00 6.3829812e+00 -1.0910906e+00
7.2739739e+00 -7.0674737e+00 8.7799104e-02
5.5954138e+00 7.5743143e+00 -1.3926931e+00
1.1261982e+01 -2.5546712e+00 -3.2180953e+00
9.4417950e+00 4.6552851e+00 1.3341074e+00
-8.1922980e+00 1.2600496e+00 8.4656059e-01
-3.7558093e+00 8.2198625e+00 3.8503047e+00
-2.0148802e+00 -1.0858733e+01 1.3795076e+00
-1.3177452e-01 3.2037021e+00 4.9549005e+00
4.1648450e-01 -1.2404121e+01 -4.1308349e+00
-9.1084912e+00 2.0435967e-01 -2.9785435e+00
2.8699754e+00 -6.3394806e+00 2.8626591e+00
-4.0225245e+00 -7.8954984e+00 7.3517270e-01
-7.2672723e-01 2.2803523e+00 -8.5088018e-01
3.3113096e+00 7.9097295e+00 2.3622272e+00
-1.0199702e+00 -1.7166295e+00 -4.1206547e+00
2.6431335e+00 -1.0369559e+01 1.5799530e+00
-2.8953366e+00 -9.7560944e+00 -8.4562415e-01
-1.7941352e+00 4.2839140e+00 4.6627973e+00
1.3900088e+00 -2.4678686e+00 1.1392947e-01
-1.8589877e+00 -2.0880454e-01 -4.8295958e-01
-1.6010605e+00 -1.1989429e+01 -4.3277937e+00
6.0929415e-01 9.7789792e-01 -5.3977836e-01
1.1249930e+01 1.2656452e+00 -1.9132073e+00
-6.9234991e+00 -8.5770784e+00 -5.2549095e+00
-4.5330414e+00 -9.6398585e+00 -2.9439303e+00
5.8335397e+00 -9.3033950e+00 -4.3427749e+00
3.5901921e+00 6.0598028e+00 7.2739051e-01
4.5518048e+00 1.4115497e+00 3.5807639e+00
8.9150269e+00 2.4295569e+00 3.6701231e+00
-8.9017834e+00 2.8715096e+00 5.1966876e-01
1.4413478e-01 -8.4513528e-01 -2.4792785e-01
-1.5359900e+00 2.9141037e+00 2.9422901e+00
9.2094027e-01 -9.1261098e-01 -4.1426344e+00
3.6548097e+00 7.2959892e+00 -3.4402691e+00
1.2402707e-01 -6.4679138e+00 2.7163800e+00
-8.7250113e-01 4.5897804e+00 2.6885378e+00
7.0925582e+00 -4.2875623e+00 2.7616283e+00
7.9119923e+00 -4.8165842e-01 2.1430123e+00
-2.5687267e+00 -7.6427392e+00 2.7573077e+00
9.2711829e+00 -3.8475441e+00 -1.1360846e+00
-8.8711454e+00 4.9399358e+00 1.5796308e-01
1.0322584e+01 -1.8151055e-01 2.2384854e+00
2.2427571e+00 7.9741099e+00 -1.6691327e+00
-9.3422248e+00 -5.5407694e+00 -5.9373679e+00
1.1340843e-01 6.9715591e+00 4.3076603e+00
-8.0819903e+00 -1.3165942e+00 -6.7089928e-01
-4.8826025e+00 7.2103149e-01 -8.3233654e-01
-5.2545530e+00 -8.4679326e+00 -1.2171324e+00
1.3938653e+00 2.6735418e+00 3.1647403e+00
-8.4876572e+00 2.2665073e+00 -7.2571881e+00
9.8883784e+00 3.4840071e+00 -6.3412132e+00
-6.8863546e+00 7.4602572e+00 -4.1173466e+00
6.4176558e+00 -5.3513863e+00 9.2995915e-01
-9.0113994e+00 -6.2800115e+00 1.4442273e-01
-2.9942570e+00 -3.5314528e+00 2.0084554e+00
-3.3784335e-01 -2.6719116e+00 -1.9336212e+00
9.9974344e+00 3.0644401e+00 -3.2925244e-01
-4.2104553e+00 9.9967587e+00 -4.4433213e-01
-4.0129828e+00 2.6470519e+00 8.5974862e-01
9.5897208e+00 -4.0230019e+00 -3.0628224e+00
-8.5550394e+00 6.3477929e+00 1.9070945e+00
2.7743966e+00 -3.0155047e+00 2.2724904e+00
4.5110575e+00 -1.0721802e+01 -4.1747689e+00
-2.5258621e-01 5.0748477e+00 4.6185599e+00
6.2972513e-01 -2.7911979e-02 1.6154477e+00
3.2070461e+00 7.8935054e+00 3.8150012e-01
-7.3670735e+00 -6.5723090e+00 2.9691673e-01
3.6557099e+00 3.0842070e+00 3.2316397e+00
2.9191988e+00 1.6176880e+00 3.4441357e+00
-7.4477055e+00 7.9098129e+00 -2.7655359e-01
-7.6402445e+00 -3.5810931e+00 -2.4567971e-01
-5.5082910e+00 4.7199449e+00 4.3577587e+00
-4.6703749e+00 -1.0141194e+01 -8.8708257e-01
1.6709812e+00 -5.0613843e+00 2.5642651e+00
3.9000359e+00 -3.5028624e-01 3.8503820e+00
9.0737010e+00 6.0773140e-01 4.0001224e+00
5.1254263e+00 7.5524915e+00 5.5940978e-01
6.0585567e+00 -8.7923515e+00 -2.5654587e-01
1.0410038e+01 2.7254018e+00 -4.1986191e+00
-6.6246066e+00 2.1864627e+00 7.8011616e-01
-8.0486403e+00 3.9540611e+00 -7.5268315e+00
-1.0062150e+01 -1.6920565e+00 -2.4781432e+00
-2.4128078e+00 -1.2526613e+00 1.6436423e+00
-1.2642529e+00 -9.6962688e+00 3.1984942e+00
9.4709464e+00 5.6242559e+00 -8.1159408e-01
5.6000146e+00 -7.5321414e+00 1.2630153e+00
-5.4862411e-03 -7.8268629e-01 -6.1996085e+00
-5.6029508e+00 9.6210011e+00 -2.4410767e+00

'IP307625_obj00038

3.9496648e+00 6.2659726e+00 1.7384302e+00
-5.4865304e+00 -7.6497290e+00 -5.1348774e+00
-5.0553283e-01 9.7103646e+00 -5.4412829e-01
2.0835332e+00 -3.9327729e+00 5.9841286e+00
-6.9231273e+00 -1.8420749e+00 1.6175491e+00
3.0699604e-01 8.9031568e+00 -2.4226587e+00
-6.2392334e+00 4.0823258e+00 -4.4452517e+00
5.2460414e+00 -4.8950149e+00 3.1779306e-01
-1.6710493e-01 6.8523951e+00 -4.0900537e-01
-3.7962520e+00 -7.4059984e+00 -5.8032052e+00
1.9481162e+00 -8.4350822e+00 2.2740160e+00
-5.8475894e+00 8.5027855e-01 1.5496727e+00
4.7428451e+00 1.2037627e+00 1.9860237e+00
3.4198949e+00 7.6053361e+00 -6.1296905e+00
-6.4309425e+00 -5.8779535e+00 -4.0327642e+00
-1.9586504e+00 1.0171757e+01 -4.5200249e+00
2.7602669e+00 1.8275675e+00 1.8751966e+00
-5.7637456e+00 4.9984506e+00 -5.6919115e-01
-5.6638702e-01 -6.5565428e+00 5.9820209e+00
5.3830135e+00 -5.3087222e+00 -1.6061431e+00
3.7727195e+00 7.3395640e+00 -2.6169628e-01
-3.7554934e-01 -8.5192437e+00 1.5617441e-01
5.1716886e+00 -4.1889475e-01 1.2558287e-01
-4.4004437e+00 8.3023914e+00 -6.5063481e-01
6.6445884e+00 -3.6775170e+00 -6.4765366e-01
5.7343061e+00 3.1889721e+00 1.9444297e+00
-5.9498380e+00 2.0419732e+00 -4.5225877e-01
5.9913661e+00 -2.9857671e+00 2.6891878e-01
-4.7408291e+00 -7.7284780e+00 -3.2333006e+00
-2.3430466e+00 -3.6795894e+00 3.8375652e+00
-1.2179109e+00 -2.5753822e+00 5.7861201e+00
-4.3772095e+00 -5.3336468e+00 1.8734968e+00
3.0890701e+00 -1.0213983e-01 3.9179508e+00
-2.5144747e+00 -1.7137227e+00 -1.4725510e-01
1.0629883e+00 4.1552821e+00 1.7045648e+00
-4.6190167e+00 8.8403570e+00 -2.6299138e+00
-6.7368653e-01 8.2960763e+00 -4.9156343e-01
6.6895574e+00 -5.8069547e-01 -1.7501493e+00
-6.4386796e+00 -7.1952093e+00 -3.9774616e+00
4.4387737e+00 -3.6019537e+00 6.0705186e+00
3.9297105e+00 8.2523939e+00 -3.2895610e+00
-5.9643799e+00 7.0786054e+00 -2.6128377e+00
-6.2685506e+00 -3.8386376e+00 -2.1748145e-01
8.8265573e+00 2.9585878e+00 1.3868159e-01
-8.0088552e+00 -2.8356368e+00 -2.2812446e+00
9.0225239e+00 2.8282496e+00 -2.4439987e+00
-4.6361455e+00 5.0103353e+00 1.4256013e+00
6.3295950e+00 -4.0485265e+00 9.9566335e-01
-7.6306756e+00 -9.8873749e-01 -4.2903755e+00
2.0674820e+00 -7.7204802e+00 4.1961674e+00
-3.3858821e+00 6.2041170e+00 1.4284601e+00
-6.1245635e+00 3.5405450e+00 -5.2299398e-01
-3.9150867e+00 6.7729510e+00 -5.6535926e-01
5.7786428e+00 1.1149724e+00 8.6665963e-02
3.8280676e+00 3.2026651e+00 1.8626227e+00
4.3815612e+00 6.6279130e+00 -2.1529419e+00
3.0398277e+00 8.0039549e+00 -2.2682308e+00
-7.3440769e+00 -4.6072661e+00 -4.1253401e+00
4.9878160e+00 -2.9503917e+00 2.1719065e+00
2.4108275e+00 6.7484361e+00 -2.2420090e+00
7.3872568e+00 5.8849776e+00 -2.1230941e+00
-1.2245820e+00 -5.7740486e+00 3.9736814e+00
-1.0172650e+00 -2.7318120e+00 3.8540316e+00
-2.5571799e+00 -2.2916629e+00 5.7170687e+00
-6.7268780e+00 2.9212771e+00 -3.2085772e+00
8.8661688e+00 2.0435130e+00 -3.9934729e+00
-1.4565316e+00 4.0306651e+00 -3.4477914e-01
8.4188505e+00 4.7920287e-01 -3.6684689e+00
-2.3711742e-01 6.0669497e+00 1.5684284e+00
-7.5655669e+00 -5.7121938e+00 -3.3511657e+00
-5.7531658e+00 -5.8464735e+00 -2.0579672e+00
2.6051231e+00 4.1401135e+00 1.7709189e+00
-4.2523264e+00 -3.7267694e+00 1.8109544e+00
-2.6997571e+00 -6.9580326e+00 3.9608249e+00
3.3053239e+00 -7.1766123e+00 2.2786999e+00
3.5453776e+00 -7.2223968e+00 -1.6036274e+00
8.0215811e+00 -3.6569136e-01 -1.8107889e+00
-2.8173806e+00 -2.2893232e+00 3.7586372e+00
-1.7130682e+00 -8.4932827e+00 -3.7212717e+00
6.9690027e+00 -3.2090495e+00 -2.0166862e+00
4.1198281e+00 -6.0415366e+00 4.2127145e+00
1.9090460e-01 4.8083998e+00 -3.0742494e-01
-3.6990774e+00 1.2157816e+00 -3.2145640e-01
7.2623765e+00 3.2521047e+00 5.9632455e-02
-4.2729741e+00 -2.6593330e+00 3.7122382e+00
1.3732644e+00 -2.3935349e+00 5.8888553e+00
5.8812352e+00 4.5175012e+00 1.8945823e+00
-7.7227341e+00 -1.4958345e+00 -2.3256368e+00
5.4337652e+00 -4.5904775e+00 4.2074208e+00
-2.5420380e+00 -2.3276497e+00 1.8247437e+00
-2.8950078e+00 5.5669520e+00 -4.7095817e-01
-2.6413446e+00 -7.1866086e+00 7.8477403e-02
-3.6233377e+00 -4.3949756e+00 5.7604677e+00
-1.8249529e+00 -8.2970509e+00 1.6016328e-01
-4.2776584e+00 -1.9919910e+00 1.7366094e+00
6.5426283e+00 -1.9092246e+00 -1.7003020e+00
-4.4710216e+00 8.2874755e+00 -4.5475025e+00
1.0254680e+00 1.7991187e+00 1.8024748e+00
5.7937616e+00 -2.7684643e+00 4.1458112e+00
-7.9743878e+00 -2.4640713e+00 -3.4822326e-01
-6.2302088e+00 -1.8465817e+00 -2.9997896e-01
-2.8905566e+00 8.3406379e+00 -5.8791074e-01
1.1837983e+00 -8.0813838e+00 2.7926391e-01
6.5327591e+00 5.3634061e-01 2.0904831e+00
2.0095473e+00 8.9850206e+00 -2.3535669e+00
-2.5404829e+00 -7.2436663e+00 -3.8093051e+00
1.1908134e+00 -2.8849396e-01 1.8976875e+00
4.0847837e+00 -7.5662975e+00 3.8112691e-01
-8.2395173e+00 -2.7708657e-01 -2.3991299e+00
1.1468702e-01 -6.0577679e+00 4.0427328e+00
-4.1782066e+00 -4.7618616e+00 -8.9416756e-02
3.5865047e+00 -5.5758899e+00 6.1175677e+00
3.2208920e+00 7.0335509e+00 -4.1667769e+00
-8.5868527e+00 -2.3252385e+00 -3.6253848e+00
-7.2158086e+00 1.6547078e+00 -2.4370939e+00
-2.5941002e+00 3.5281909e-01 -2.3792523e-01
-3.9380651e+00 -6.1984451e-01 1.6931297e+00
3.2786814e+00 -2.0431204e+00 5.9552498e+00
6.2398332e+00 5.5504263e+00 -8.1006165e-02
-3.6070145e-01 -8.6236622e-01 1.8558109e+00
-4.6581800e+00 7.2124086e+00 -2.5628288e+00
-4.3597484e+00 1.1668733e+00 1.5997017e+00
2.6404235e+00 6.0712964e+00 -2.5638242e-01
2.5373420e+00 5.7033736e+00 1.7020088e+00
-7.3274373e+00 2.2573616e+00 -4.4145478e+00
5.7760790e+00 -3.9042316e+00 -1.6487102e+00
-1.4830289e+00 1.5353275e+00 -2.4052161e-01
5.4840763e+00 7.2420181e+00 -2.9107953e+00
1.1184589e+00 9.9773596e+00 -2.4334479e+00
4.0064229e+00 4.8418867e+00 1.8009928e+00
3.8344633e-01 -5.1069593e+00 5.9612744e+00
3.7034176e+00 -1.8452403e+00 4.0177465e+00
3.0683231e+00 -5.1462300e+00 4.1300959e+00
-5.7110834e+00 7.3186272e+00 -4.5594262e+00
-1.6008969e+00 7.7213399e+00 1.4404444e+00
3.8322486e-01 2.5779365e-01 -1.0704213e-01
-3.4878977e+00 3.9547836e+00 1.5191100e+00
6.0373573e+00 -3.8642569e+00 -5.5337550e+00
7.3113974e+00 5.1076293e-01 1.7749757e-01
-6.3611861e+00 -5.4989301e+00 -1.5130901e-01
-1.3397295e+00 -2.7393681e-01 -1.5800391e-01
-5.4495836e+00 1.9938490e+00 -2.3761545e+00
4.8841539e-01 -6.9845545e+00 2.1505544e+00
-2.3582991e+00 9.7564017e+00 -6.2502272e-01
-1.7745564e+00 7.3385012e+00 -4.9803205e-01
7.3369854e+00 -8.1759354e-01 -5.6070462e+00
-6.3684684e+00 5.8132890e+00 -2.5766181e+00
-1.6690219e+00 4.6903765e+00 1.5655494e+00
-1.0710811e+00 -7.3583796e+00 4.0471341e+00
-4.2485276e-01 3.8386873e+00 1.6545357e+00
2.1126174e+00 7.4292185e+00 -3.3622301e-01
-3.7529051e+00 -5.3345110e+00 3.8473813e+00
8.5145227e+00 1.4308783e+00 -1.9954346e-01
4.8557288e+00 -6.8152303e+00 1.3558808e+00
5.3322045e+00 5.7896641e+00 1.8174592e+00
-7.8641706e+00 7.1778473e-01 -4.0073673e+00
-3.1652879e+00 -6.1319211e+00 1.9588531e+00
-4.8921051e+00 -6.3604170e+00 -5.2324960e-02
-2.6326866e+00 -1.2193375e-01 1.7277260e+00
-2.7335026e-01 -3.5353771e+00 5.8669137e+00
4.8318507e+00 -2.7373821e-01 2.0522163e+00
7.4282988e+00 2.3176875e+00 2.0534114e+00
-4.7444882e+00 4.1565591e+00 -4.9020256e-01
6.8802462e+00 -2.4793616e+00 -5.5563267e+00
-3.4181886e-01 1.0274692e+01 -4.4554757e+00
-3.8129375e+00 -5.3027007e-01 -2.5256648e-01
3.7295710e+00 -3.9441262e+00 4.1075040e+00
2.6820628e+00 8.5306472e+00 -4.2529650e+00
5.5718149e+00 -4.9618703e+00 -3.5599917e+00
6.1728899e+00 6.6642216e+00 -1.3906593e+00
7.9704254e+00 1.2878862e+00 -1.7744856e+00
4.4940113e+00 5.6611517e+00 -1.6007549e-01
-8.2955446e+00 -4.2816711e+00 -2.7188882e+00
-1.7902752e+00 6.2212925e+00 1.4957268e+00
-1.5223030e+00 -8.1278723e+00 2.1131599e+00
6.0372005e+00 1.8408477e+00 2.0142725e+00
6.1296609e-01 -8.0481756e+00 -1.6937080e+00
-5.6359090e+00 2.4783995e+00 -4.3518035e+00
6.7256678e+00 -9.3734504e-01 2.1369700e-01
-2.5379422e+00 -6.0719122e+00 5.8775414e+00
-1.6126077e+00 -1.3279328e+00 1.8221271e+00
2.0770839e+00 8.9390635e+00 -4.0150308e-01
-5.7426319e+00 -2.9510416e+00 1.7146879e+00
-2.1981806e+00 -8.4811454e+00 -5.6897010e+00
5.1432425e-01 -7.5661374e+00 4.1234658e+00
-1.8562912e+00 -4.4199418e+00 5.8368195e+00
-5.3410078e+00 -5.9340269e-01 1.6322307e+00
-6.7916494e+00 6.9939233e-01 -6.2731635e+00
-3.5558774e+00 -6.7050092e+00 -1.9280774e+00
-7.5396946e+00 -5.2395493e-01 -4.1163786e-01
7.8560878e+00 4.5001655e+00 -1.9150232e+00
-8.3633343e+00 -3.7653746e+00 -4.2043287e+00
-3.7144617e+00 -8.0644201e+00 -4.3812915e+00
6.0511655e+00 -4.3489800e+00 2.2762852e+00
1.5191506e+00 4.6638546e+00 -2.4472106e-01
1.8087790e+00 -8.1752597e-01 5.8408533e+00
7.2629534e+00 4.4053002e+00 1.9581987e+00
-5.5385893e+00 3.4713500e+00 -2.4423472e+00
-5.2788318e+00 -7.2367397e+00 -1.9790391e+00
7.2973380e-01 3.3113035e+00 -2.2123685e-01
-4.4819225e+00 -3.0496297e+00 -1.7467211e-01
1.6832085e+00 9.8224054e+00 -4.3500836e+00
9.4781678e-02 -8.4952770e+00 1.7110857e+00
9.0532001e-02 1.8308514e+00 -1.8594997e-01
4.2755604e+00 -5.2771621e+00 2.2398233e+00
4.6532509e+00 -3.9565678e-01 3.9969999e+00
2.0340921e+00 -8.0497312e+00 -3.5803303e+00
7.0293952e+00 -7.2585202e-01 -3.6767828e+00
-4.2869275e+00 5.4542196e+00 -5.2550962e-01
7.3441341e+00 -2.5772581e+00 -3.5851799e+00
1.2485038e+00 5.9585640e+00 -3.1093387e-01
-6.4527440e+00 -7.1169081e+00 -5.9286129e+00
1.0384779e+00 5.5259530e+00 1.6456322e+00
-6.8810105e+00 -4.3410551e+00 -2.1696059e+00
-4.5264921e+00 2.4653980e+00 -4.0948980e-01
-1.7394777e+00 -6.8008187e+00 2.0478596e+00
1.8581554e+00 2.9590807e+00 1.7889681e+00
-6.7203345e+00 4.6030093e+00 -3.2705579e+00
8.9794928e+00 2.1447862e+00 -5.6621671e+00
-3.4456700e+00 9.4910549e+00 -4.5546414e+00
5.5511557e+00 -5.8181589e+00 2.3170272e+00
-7.6712373e+00 -3.4057738e+00 -6.1372693e+00
7.0240348e-01 -7.4365149e-01 3.8433433e+00
3.9456911e+00 -1.4660443e+00 2.0648104e+00
5.7933071e+00 6.0373166e+00 -4.0150867e+00
-1.0661635e+00 9.9685062e+00 -2.5261652e+00
-1.5681717e+00 2.7095939e+00 1.6535021e+00
6.2432643e+00 -3.5348332e+00 -3.5916485e+00
-9.0750081e-01 2.7585021e+00 -2.6765604e-01
2.1282138e+00 -1.4125492e+00 3.9323498e+00
2.0048858e+00 -7.9354432e+00 -1.6391565e+00
-3.7032609e-01 6.5895955e-02 3.7634422e+00
-1.7165108e+00 -1.3317481e+00 3.7651058e+00
7.5048082e-01 8.3553936e+00 -4.3338195e-01
-2.2565932e+00 -8.2525694e+00 -1.8073535e+00
1.8498414e+00 4.8862929e-01 -5.4295611e-02
2.8713186e+00 7.1718191e-02 1.9540843e+00
-5.4453769e+00 6.2848380e+00 -6.0995335e-01
-6.9217174e+00 8.7073800e-01 -4.4420725e-01
1.3636513e+00 4.5845224e-01 3.8207515e+00
-8.4427032e-01 -7.6899703e+00 -1.7709320e+00
6.4119416e-01 -2.0932515e+00 3.8977333e+00
-6.3568878e-02 -1.5854630e+00 5.7935013e+00
5.7662098e+00 -1.4586664e+00 2.1420748e+00
7.1476950e+00 1.8701606e+00 1.1310987e-01
2.6385704e+00 -7.3472665e+00 3.1025040e-01
5.1764837e+00 6.9490146e+00 -1.8538481e-01
-5.7612697e+00 5.8298531e+00 -4.4986887e+00
-2.9376900e+00 8.8364616e+00 -2.5581046e+00
-5.4526365e+00 9.2511062e-03 -3.4522320e-01
1.6819091e+00 -6.2904119e+00 6.0665858e+00
2.1388929e+00 -6.1459468e+00 4.1327124e+00
7.9109584e+00 5.3215976e+00 -1.3192059e-04
4.0770581e+00 -6.9598284e+00 -3.5393057e+00
-3.7239433e+00 -3.9314960e+00 3.7893613e+00
-3.1464169e+00 3.0814121e+00 -3.7669837e-01

'IP307625_obj00047

6.5257475e+00 5.0602620e+00 2.6314353e+00
-8.5421402e+00 -4.9928153e+00 -3.1820409e+00
-1.8912786e-01 1.1012632e+01 -3.8598184e+00
-3.8047031e+00 -4.8629518e+00 3.4044785e+00
-6.1822148e+00 -2.7474931e+00 -8.2993310e-01
-5.1834058e+00 1.0223237e+01 -2.7938855e+00
-8.0660170e+00 8.1093693e-01 -5.0173349e+00
6.0240705e+00 -3.6113787e+00 6.9670171e-01
-3.6666406e+00 7.2859217e+00 3.3004959e+00
-4.0479018e+00 -1.1032184e+01 -2.4407038e+00
2.3255875e-01 -1.2606629e+01 -1.8926686e+00
-3.5358686e+00 -3.0074708e+00 1.4605887e+00
4.1886998e+00 2.2194404e-01 4.3478601e+00
6.3014377e+00 9.1724551e+00 -7.2315669e+00
-7.4565331e+00 -8.4327594e+00 -2.8905364e+00
-3.5464096e+00 1.0187088e+01 -2.5899419e+00
5.2171478e+00 -1.4620672e-01 2.5206135e+00
-6.3716131e+00 5.0683012e+00 -9.3142909e-01
-3.4984721e+00 -1.0511815e+01 -4.1874431e-01
1.0050258e+01 -1.5677282e+00 -3.2747146e+00
1.2813253e+00 8.7047434e+00 -1.9747641e+00
-1.0881080e+00 -1.2684289e+01 -9.7317668e-02
5.6164965e+00 -2.4021366e+00 2.5927749e+00
-5.5724226e+00 9.7103564e+00 1.0804888e+00
9.2743093e+00 -2.9744557e+00 -2.4672144e+00
6.2644360e+00 5.5233016e+00 6.3550041e-01
-3.5467170e+00 3.0542254e-01 1.4262023e+00
4.7123313e+00 -3.9141836e+00 2.4954081e+00
-7.6970835e+00 -5.0198089e+00 -4.9133068e+00
-1.6240652e+00 -9.0572514e+00 3.7174978e+00
-3.3474302e+00 -3.3694505e+00 3.4464530e+00
-7.4842999e+00 -2.4253928e+00 9.6374216e-01
2.5345752e+00 1.5584339e+00 4.1288190e+00
4.1638382e+00 -2.1903691e+00 4.3688246e+00
-3.9625654e-01 5.0852545e+00 1.7703394e+00
-3.8502276e+00 1.0082237e+01 -6.6786067e-01
2.2376024e+00 7.1658198e+00 -1.8404912e+00
8.7655039e+00 6.7759492e-01 2.9536853e+00
-8.4704514e+00 -2.8834848e+00 -5.0307899e+00
6.1944438e+00 -4.9172013e+00 -1.2279075e+00
6.1440680e+00 7.5936519e+00 -3.3177544e+00
-6.4992698e+00 8.3361468e+00 9.7892660e-01
-7.5180890e+00 -4.6125609e+00 9.8135119e-01
7.7453299e+00 6.3361995e+00 -1.1472561e+00
-5.8115938e+00 -3.3621225e+00 1.1811076e+00
1.0330870e+01 1.0484728e+00 -7.7297758e-01
-6.2910069e+00 8.6798948e+00 -9.5742060e-01
9.6489853e-01 3.3102074e-01 3.9458482e+00
-4.0473844e+00 2.4361407e-01 -2.5530854e+00
5.4162002e+00 -7.3370958e+00 2.6170783e+00
-3.8577264e+00 9.8855995e+00 1.2919873e+00
-7.3402160e+00 6.0981347e+00 8.9666154e-01
-2.1389296e+00 9.5232450e+00 1.5093569e+00
8.0099909e+00 2.3636290e+00 2.8429131e+00
4.6653051e+00 5.0871387e+00 2.3997956e+00
5.0304212e+00 7.5537725e+00 4.6178513e-01
5.0131070e+00 9.5818629e+00 -5.4370517e+00
-7.2472850e+00 -1.6010622e+00 -4.8914610e+00
3.3661008e+00 -5.1323239e+00 2.3401335e+00
3.4573579e+00 8.9314040e+00 -5.3613984e+00
9.4513268e+00 5.8116624e+00 -2.4647946e+00
-1.0673711e+00 -1.1856261e+01 1.8558235e+00
2.2498309e+00 -8.1262224e-01 4.1170520e+00
-4.2028575e+00 -6.5448204e+00 3.3717347e+00
-8.0472254e+00 2.6048300e+00 -1.1152480e+00
1.0989916e+01 -5.2096400e-01 -6.5518240e+00
-5.2872105e+00 7.2935637e+00 1.1400599e+00
1.0030008e+01 -2.0421532e+00 -4.7860205e+00
4.0801898e+00 7.5892332e+00 -1.6155625e+00
-8.4502194e+00 -6.3603731e+00 -2.0553717e+00
-6.3248456e+00 -9.5709201e+00 -7.7962574e-01
6.8042360e+00 7.5406482e+00 6.8251433e-01
-5.6936154e+00 -9.3767564e+00 1.2557598e+00
-3.7072272e+00 -8.1895975e+00 3.4497754e+00
2.8311035e+00 -8.9591008e+00 4.2705807e+00
5.1684089e+00 -1.0302765e+01 -1.3018025e+00
8.3179094e+00 1.9308819e+00 9.2670293e-01
-2.6177145e+00 2.1078997e+00 3.4825813e+00
1.5774049e-01 -1.1539704e+01 4.6206580e-02
7.8128828e+00 -3.2312279e+00 -3.0022650e+00
1.3992550e+00 -1.5536565e+00 2.0598414e+00
1.1733958e+00 4.1907846e+00 3.9332869e+00
-5.6347060e+00 8.6062391e-01 1.1609954e+00
3.5000629e+00 7.5541472e+00 2.2302798e+00
-3.8705695e+00 -1.8992886e+00 3.3667325e+00
2.8451168e+00 -3.2338943e+00 4.2152298e+00
9.0123829e+00 3.5209636e+00 9.9721347e-01
-6.6213739e+00 9.4661462e-01 -9.2138746e-01
6.2106002e-01 2.7021507e-01 1.9448739e+00
-4.1644757e+00 -7.5612157e+00 1.4278242e+00
-4.7874797e+00 5.1111891e+00 1.2239716e+00
-2.3903789e+00 -1.1634439e+01 -4.1873817e+00
-5.8130711e+00 -7.1841060e+00 3.1778576e+00
-2.6034688e+00 -1.2290639e+01 -2.2485189e+00
-1.9869774e+00 -6.8518515e+00 3.6503717e+00
7.2293820e+00 -1.8786661e+00 8.2931962e-01
-3.4033596e+00 7.9788998e+00 1.3675083e+00
2.7754085e+00 5.9052655e+00 4.1154219e+00
3.3270169e+00 -2.8440959e+00 2.3124539e+00
-7.0250575e+00 2.2412618e-01 -2.9232058e+00
-1.7675830e+00 -2.0612149e+00 -2.8775658e-01
-4.9216509e+00 2.8504657e+00 1.2298303e+00
5.3266908e+00 -8.6016613e+00 6.5973768e-01
6.8266350e+00 -3.5697137e-01 2.7228772e+00
4.2491587e+00 8.8270763e+00 -7.4833518e+00
-1.1073917e+00 -1.1812216e+01 -2.0672321e+00
-1.8747373e+00 -1.4813574e+00 1.6519544e+00
2.9464588e+00 -1.0614154e+01 2.3426118e+00
-3.5565811e+00 -1.7136156e+00 -2.4725291e+00
-8.1897538e-02 -8.0044534e+00 3.8987888e+00
-7.8983884e+00 -6.7447197e+00 9.5531831e-01
4.2473253e+00 -9.1203383e+00 2.4894957e+00
6.0567626e+00 1.1001120e+01 -7.2802316e+00
-8.7478234e+00 -1.1882166e+00 -4.6299616e+00
-7.7958024e+00 -1.9991308e+00 -1.0380679e+00
-6.3289208e+00 4.9084412e+00 1.0342941e+00
-2.7919062e+00 -1.0877873e-01 -4.3461563e-01
3.5330758e+00 -7.1723816e+00 2.3812433e+00
8.4480269e+00 7.1775357e+00 -2.4438388e+00
-2.7490422e-01 -2.3170272e+00 1.8592493e+00
-7.9602469e+00 5.4678265e+00 -2.4934481e+00
-4.6801153e+00 5.9254645e+00 3.1880233e+00
5.6334159e+00 6.7232708e+00 2.5038775e+00
-1.2873938e+00 2.8104648e+00 1.6821992e+00
-6.3443385e+00 1.7269003e+00 -2.8535351e+00
8.2941528e+00 -4.9700699e+00 -2.2127168e+00
-7.4379507e+00 3.7868814e+00 9.0755548e-01
5.7961290e+00 8.0704439e+00 -5.3245998e+00
-2.7956993e+00 1.0310484e+01 -4.4566309e+00
7.2648342e+00 3.4027354e+00 4.6986999e+00
2.3053168e+00 -5.2512408e+00 4.1682159e+00
4.6252272e-02 -2.1183841e+00 3.8560281e+00
4.0274875e+00 -7.0012432e+00 4.3998431e+00
-6.6302771e+00 3.2936427e+00 -2.9047196e+00
-1.5043255e+00 8.3297609e+00 3.5590001e+00
-2.8718135e-01 1.4176487e+00 -1.3834060e-01
6.0276152e-01 7.6302370e+00 -8.9617922e-02
7.5660038e+00 -6.0745966e+00 -1.0457932e+00
6.6046419e+00 1.3338562e+00 2.6784078e+00
-8.2764838e+00 -4.2048447e+00 -1.0758511e+00
-4.4839278e-01 6.0143422e+00 3.7134100e+00
-8.5430658e+00 2.8554741e+00 -5.0970513e+00
-2.2010039e+00 -9.7522352e+00 1.6938586e+00
-2.1857224e+00 1.0220703e+01 -4.6223732e-01
1.1727878e-01 1.0457566e+01 -2.3379298e+00
9.8832755e+00 2.3017598e+00 -2.7999599e+00
-7.4127827e+00 4.2609790e+00 -6.9293208e+00
-2.6162614e+00 3.8080002e+00 3.4658080e+00
4.3641477e-01 -9.7870679e+00 3.9810249e+00
3.0606207e+00 3.4884729e+00 4.1749930e+00
2.8260221e+00 8.2067524e+00 -3.4102532e+00
-5.3936635e+00 -5.2182923e+00 1.2515933e+00
9.4028285e+00 3.6120618e+00 -9.1395730e-01
4.1399609e+00 -9.9346138e+00 5.2544410e-01
1.1994761e+00 4.7871823e+00 1.9717632e+00
-5.5070249e+00 -2.8533871e-01 -2.7293370e+00
-3.9060461e+00 -9.3025731e+00 1.4773289e+00
-6.5646937e+00 -7.4298025e+00 -8.3080609e-01
-4.9112946e+00 2.2035381e+00 3.1963892e+00
4.1114676e+00 -4.7772974e+00 4.3881093e+00
7.8743667e+00 -1.5971948e+00 2.8655450e+00
5.8402014e+00 3.2450353e+00 2.5642802e+00
-6.4587571e+00 5.6261362e+00 2.9698096e+00
1.0699852e+01 -5.3850701e-01 -4.6289029e+00
2.9493488e+00 1.1026032e+01 -5.4901837e+00
-4.8702412e+00 1.0713278e+00 -7.0485364e-01
5.9861809e+00 -5.2609492e+00 7.0843968e-01
4.3210534e+00 1.0507916e+01 -6.6515885e+00
2.3989743e+00 -1.2100388e+01 -1.6282934e+00
8.5335918e+00 7.3611074e+00 -4.3239350e+00
1.0085493e+01 4.1489706e+00 -2.7932324e+00
8.4163706e+00 5.0921854e+00 9.0742237e-01
-6.1375529e+00 -1.7513352e+00 -2.7931324e+00
-2.4779898e+00 5.5311259e+00 3.4658204e+00
-3.8346261e+00 -1.1103733e+01 1.5041727e+00
4.6667339e+00 4.6653561e+00 4.3629990e+00
1.0034894e+00 -1.1111122e+01 2.1059327e+00
-7.6744005e+00 6.6622342e+00 -1.1093439e+00
8.2578299e+00 -2.2468168e+00 -9.9792697e-01
-6.3109282e-01 -5.0088061e+00 3.8006152e+00
-2.2130710e+00 -4.6234263e+00 3.6000313e+00
-1.7079714e+00 6.9043326e+00 1.5890691e+00
-5.8507020e+00 -3.1957775e+00 3.1334047e+00
2.3104016e+00 -1.1120770e+01 3.0974191e-01
1.1914599e+00 -6.6852532e+00 4.0439928e+00
-1.8286711e+00 -3.0288652e+00 3.6319352e+00
-6.2536834e+00 -5.1900988e+00 3.1031765e+00
-8.7018642e+00 1.6984535e+00 -3.1464423e+00
-2.0217031e+00 -1.1283203e+01 -2.2739519e-01
-1.4244224e+00 1.3933066e+00 -2.2383491e+00
8.9436347e+00 5.2063089e+00 -9.8696273e-01
-7.5148522e+00 -1.0286926e+00 -8.8480838e+00
-3.0257096e+00 -1.1291005e+01 -6.2286382e+00
5.6029998e+00 -8.6714258e+00 -1.2640234e+00
2.7086055e+00 6.6247455e+00 1.8229990e-01
6.3123988e+00 -1.2338375e+00 4.6264889e+00
6.8845348e+00 1.2705767e+00 4.6726670e+00
-5.2821500e+00 -6.9784839e-01 -7.3843738e-01
-6.0977911e+00 -7.4332791e+00 1.1861139e+00
1.1507381e+00 6.4505052e+00 1.9491148e+00
-5.2126753e+00 -1.5331435e+00 1.2373522e+00
1.8786023e+00 1.0282235e+01 -3.6545894e+00
1.7440535e+00 -8.9466653e+00 2.1764474e+00
3.7865563e-02 -3.1543869e-01 -2.0394532e+00
5.9482913e+00 -6.9105197e+00 7.2017765e-01
4.7786909e+00 2.2760682e+00 4.4007492e+00
3.4990767e+00 -1.0753683e+01 -1.5049103e+00
7.5633564e+00 -3.8368985e+00 -1.0684375e+00
-7.3382465e+00 7.2541525e+00 -3.0322609e+00
9.2540601e+00 -3.4488807e+00 -3.9785203e+00
4.6081804e+00 8.5534069e+00 -3.5183342e+00
-8.3363234e+00 -3.2343036e+00 -3.3156964e+00
-1.4794877e-01 7.5068406e+00 1.7770710e+00
-7.9567317e+00 -1.4625360e+00 -3.0222524e+00
-6.0451375e+00 2.9134312e+00 -8.6933826e-01
-4.8034391e+00 -1.1468033e+01 -5.7149922e-01
-1.1018372e+00 1.1701672e+00 1.7216333e+00
-5.6971255e+00 8.8022883e+00 -4.8024230e+00
8.0711520e+00 9.6969284e+00 -7.0167087e+00
-6.5798274e+00 8.9683193e+00 -2.9550353e+00
5.7325540e+00 -5.3290222e+00 2.6363961e+00
-8.3956970e+00 -9.9882925e-01 -6.8290489e+00
-9.6551074e-01 3.8591582e+00 3.6705914e+00
-1.5641472e+00 -2.0299195e+00 -2.2215882e+00
8.8809565e+00 7.5100743e+00 -6.8941903e+00
-9.6771047e-03 9.2299663e+00 1.7770835e+00
-2.2849344e+00 4.0874658e+00 1.5454066e+00
9.9643252e+00 -9.9637841e-01 -7.9817055e-01
-5.7642836e+00 7.2162179e+00 3.0403202e+00
2.7862812e+00 4.7142552e+00 2.1698316e+00
6.9260607e+00 -7.6690509e+00 -1.5547793e+00
-4.2209216e+00 4.3312174e+00 3.2610287e+00
-5.4441662e-01 -7.7879234e-01 -1.4842771e-01
-5.9481677e-01 9.6101778e+00 -2.5829792e-01
-5.8622536e+00 -1.0430932e+01 -2.6723393e+00
3.1799291e-01 3.1372978e+00 1.8785918e+00
2.8225859e-01 1.9159949e+00 3.8451466e+00
-2.0956966e+00 1.0941185e+01 -2.4170459e+00
-6.8556928e+00 2.1283520e+00 9.9650667e-01
-2.7882979e+00 2.0195894e+00 1.5034279e+00
-3.4056155e-01 -9.7791118e+00 1.9254982e+00
-1.7041540e+00 -1.3930470e+00 3.6311077e+00
-6.6799717e-01 -1.7042735e-01 3.7477757e+00
8.8492497e+00 -6.1447530e-01 1.0181656e+00
8.1118261e+00 4.1372846e+00 2.8378902e+00
-3.6908252e+00 -1.0339988e+01 3.4732596e+00
7.4379522e+00 8.3467469e+00 -5.1231718e+00
-8.5686296e+00 1.7149937e+00 -7.0476769e+00
-8.0463242e+00 4.9170756e+00 -4.2943504e+00
-3.5138888e+00 -1.8734755e+00 -5.0680597e-01
-1.3793901e+00 -1.0885916e+01 3.7661626e+00
1.2988486e+00 -3.7490947e+00 4.0280678e+00
6.4336150e+00 8.1552776e+00 -1.3285264e+00
3.2006022e+00 -1.1090163e+01 -3.4974938e+00
-2.2694691e+00 -3.0710786e-01 -2.3264852e+00
-3.1871544e+00 1.6095535e+00 -5.0090597e-01

'IP307625_obj00051

8.9011272e+00 6.8009886e+00 3.4084632e+00
-1.1681723e+01 -7.8978694e+00 -4.9445666e+00
-2.0537201e+00 1.5345364e+01 -3.9269819e+00
-4.6381269e+00 -5.3137829e+00 8.1227998e+00
-9.0913294e+00 -3.9660823e+00 -6.0321395e-02
-7.4721970e+00 1.3814564e+01 -3.9885473e+00
-1.2584341e+01 2.0612927e+00 -8.7385048e+00
8.1203841e+00 -6.4470467e+00 9.7808904e-01
-5.5285688e-01 8.0326221e+00 2.8531362e+00
-7.2176535e+00 -1.4642455e+01 -2.6696260e+00
3.6219508e+00 -1.8107657e+01 -5.7139919e+00
-4.1973551e+00 -3.7858278e+00 4.0500076e+00
5.4035878e+00 7.3317050e-01 5.9101057e+00
9.2941536e+00 1.2335147e+01 -8.9596737e+00
-1.1707592e+01 -8.0848630e+00 -7.5355954e+00
-5.7990054e+00 1.5598258e+01 -6.0783659e+00
6.2954123e+00 -2.0786595e+00 4.3135214e+00
-9.4947135e+00 9.1129759e+00 -1.5791254e+00
-5.9570324e+00 -1.4589250e+01 1.2961893e+00
1.4820567e+01 -3.1256063e+00 -4.8368468e+00
4.6507522e+00 1.1280508e+01 -3.1668679e+00
-4.2404523e-01 -1.6214386e+01 -2.3337179e-01
8.7739251e+00 -5.0110763e+00 2.8002546e+00
-9.3879919e+00 1.0920379e+01 1.7646528e-01
1.2705411e+01 -3.7484122e+00 -1.0892390e+00
8.9121500e+00 9.8838961e+00 1.0967460e+00
-4.9535649e+00 -2.7777833e+00 -1.5524981e-02
8.8162610e+00 -2.6929490e+00 2.5360468e+00
-1.1966429e+01 -1.0090914e+01 -3.3999636e+00
-4.6124858e+00 -9.8557716e+00 6.6868653e+00
-5.4084713e+00 -6.8263996e+00 6.3043167e+00
-1.1552451e+01 -6.5768708e+00 1.3156365e-01
6.8897058e+00 1.4314976e+00 3.9366679e+00
3.4610842e+00 -2.0465172e+00 4.1857239e+00
-3.1266570e+00 5.8457957e+00 2.9914273e+00
-6.1984545e+00 1.5325576e+01 -2.1478375e+00
2.6645415e-01 1.3338792e+01 3.2163828e-01
1.1139136e+01 1.1329801e+00 4.1570024e+00
-1.2020645e+01 -4.9607841e+00 -7.6012045e+00
1.0322063e+01 -4.3052450e+00 8.2867130e-01
9.0862424e+00 1.1004502e+01 -2.9409702e+00
-1.0640363e+01 1.1868391e+01 -3.9039028e+00
-1.0968095e+01 -8.8375765e+00 2.3749835e+00
1.3056957e+01 6.1528742e+00 -2.5189845e-01
-9.2971465e+00 2.0728385e+00 -7.6244700e-01
1.5235378e+01 5.2029896e+00 -3.9642106e+00
-9.6074642e+00 1.3287748e+01 -2.0632193e+00
2.5103514e+00 1.9556232e-01 5.8451215e+00
-6.7080540e+00 3.4156057e-01 -2.4087317e+00
5.3577509e+00 -1.0738076e+01 3.3079814e+00
-7.7447610e+00 1.1887771e+01 -1.8209746e+00
-8.4348935e+00 8.1600718e+00 5.3501173e-01
-3.1508779e+00 1.4050558e+01 9.0309143e-02
1.2614905e+01 2.4551916e+00 2.1115056e+00
7.3743605e+00 8.5541805e+00 3.1403883e+00
7.0873907e+00 1.1994519e+01 -1.1837625e+00
8.5565308e+00 1.3249983e+01 -6.9503312e+00
-1.0200315e+01 -2.6697487e+00 -6.1327506e+00
5.3951431e+00 -5.1257290e+00 4.6238263e+00
4.6165942e+00 1.3714407e+01 -3.4477129e+00
1.3776783e+01 9.5900030e+00 -4.5315957e+00
-2.3763637e+00 -1.6156443e+01 1.6328518e+00
2.5000749e+00 -2.9313634e+00 6.2035625e+00
-7.5254065e+00 -8.0827566e+00 6.3558188e+00
-1.1943388e+01 4.2532023e+00 -1.1285694e+00
1.5576258e+01 2.2619844e+00 -5.5700934e+00
-6.6105457e+00 1.2444196e+01 1.2318784e-01
1.5905777e+01 -1.1179910e+00 -7.1260912e+00
3.0367358e+00 1.1173437e+01 6.9146954e-01
-1.1341835e+01 -8.4083916e+00 -1.6073635e+00
-8.8863131e+00 -1.3325622e+01 -4.8521924e+00
6.1984834e+00 9.3864200e+00 -9.2334261e-01
-7.7730078e+00 -9.2636643e+00 2.5637926e+00
-4.3770472e+00 -1.2434453e+01 5.0347799e+00
2.6746512e+00 -1.1956314e+01 5.2886787e+00
5.1071101e+00 -1.5107548e+01 -1.1821250e-01
1.4533138e+01 1.0803384e+00 3.9493706e-01
-3.0476529e+00 -2.2898243e+00 5.8870086e+00
1.9146011e+00 -1.7457452e+01 -3.9050183e+00
1.1870753e+01 -8.5011150e+00 -4.4970205e+00
2.4743115e+00 -6.9978677e+00 6.6691648e+00
2.3056198e+00 3.5465277e+00 5.4515518e+00
-6.6537501e+00 1.5615939e+00 1.3703399e+00
4.6462201e+00 8.1799805e+00 1.1055171e+00
-4.8021419e+00 8.2951952e-01 3.4938019e+00
3.8004717e+00 -4.8994858e+00 6.4863937e+00
1.4371827e+01 4.0614757e+00 4.5715506e-02
-1.1869187e+01 9.0484838e-01 -2.6993763e+00
1.5360940e+00 -1.7609173e+00 2.1102925e+00
-6.5829238e+00 -1.1326053e+01 4.8109740e+00
-3.0254128e+00 8.7336734e+00 2.6644062e+00
-5.5247747e-01 -1.7836875e+01 -2.0111365e+00
-9.3191196e+00 -7.8437864e+00 4.2914876e+00
-3.1628293e+00 -1.7370183e+01 -2.9623462e+00
-5.3766788e+00 -8.7420709e+00 4.5672176e+00
1.1918282e+01 -1.2548879e+00 2.5068242e+00
-5.7556519e+00 9.9845743e+00 4.4292311e-01
4.0256116e+00 5.5050203e+00 5.3020813e+00
6.5566866e+00 -4.3416465e+00 2.6263337e+00
-7.9355302e+00 -3.2083984e+00 -5.9717580e+00
-2.0333100e+00 -2.1835949e+00 1.0233289e+00
-6.7824671e+00 5.9476785e+00 4.7780159e+00
8.2721642e+00 -1.2599128e+01 -2.6752475e-01
8.6242437e+00 -4.8409588e-01 4.2324802e+00
5.6318529e+00 1.2454649e+01 -9.1337528e+00
4.5168624e-01 -1.8428730e+01 -5.8159592e+00
-8.5171800e-01 -1.7442126e-01 1.8236469e+00
3.8111776e+00 -1.5282754e+01 1.8035121e+00
-5.1919029e+00 -1.8946198e+00 -4.0440481e+00
-1.8835760e-01 -1.0570747e+01 6.9626480e+00
-1.0001875e+01 -1.0140078e+01 6.0842446e-01
6.8387307e+00 -1.1603212e+01 1.5137642e+00
6.6748044e+00 1.3335629e+01 -5.4506806e+00
-1.2919050e+01 3.8272932e-01 -5.4970235e+00
-9.1082411e+00 4.2623174e-01 -2.5235482e+00
-8.3239746e+00 6.7172736e+00 2.6638261e+00
-5.3743177e+00 -2.6563278e-01 -3.2227924e-01
3.6103586e+00 -9.1734165e+00 6.9686068e+00
1.3201622e+01 8.6709239e+00 -5.3457148e-01
-1.4138203e+00 -1.2977980e+00 4.1042054e+00
-1.1762610e+01 1.0213872e+01 -1.8047857e+00
-5.2560396e+00 6.8384239e+00 2.7842586e+00
6.7207472e+00 1.0869020e+01 8.8772272e-01
-1.2897895e+00 4.1301245e+00 3.2687744e+00
-1.0139114e+01 1.1325838e+00 -4.6081199e+00
9.5253494e+00 -8.3473017e+00 -4.6173739e+00
-9.3568734e+00 5.2979164e+00 8.2314257e-01
1.1710167e+01 1.0546117e+01 -6.6901863e+00
-3.3254362e+00 1.5960062e+01 -6.0115800e+00
9.0448519e+00 4.5053737e+00 3.6782344e+00
-6.2020539e-01 -7.3906939e+00 8.5371110e+00
1.5484012e+00 -5.5029485e+00 8.4154042e+00
5.3052609e+00 -7.5746365e+00 4.9009624e+00
-1.3152070e+01 3.8505118e+00 -5.4172234e+00
-4.4384880e+00 1.1125758e+01 2.3279811e+00
-1.0246571e+00 1.2608729e+00 -3.0702186e-01
-1.0645774e+00 1.0783821e+01 2.5149621e+00
1.0193364e+01 -7.0346073e+00 -2.7804256e+00
9.0645362e+00 2.1947505e+00 3.9442966e+00
-1.1497386e+01 -5.7404256e+00 -2.9883569e+00
2.9094192e-01 6.2409031e+00 5.0540887e+00
-1.2832473e+01 9.2754238e+00 -4.3552808e+00
-2.4288537e+00 -1.2993003e+01 3.2258327e+00
-3.3424157e+00 1.5108520e+01 -1.9978659e+00
-2.4553323e-01 1.4983118e+01 -1.8478680e+00
1.6493846e+01 3.5166587e+00 -7.6322801e+00
-1.2257813e+01 7.8520566e+00 -9.3888383e+00
-2.9278822e+00 4.7261957e+00 5.0869938e+00
8.9852374e-01 -1.2402866e+01 3.3037979e+00
3.7049675e+00 1.2337010e+00 3.8199179e+00
3.4147412e+00 1.2737906e+01 -1.4299007e+00
-6.8920836e+00 -6.5499087e+00 4.2492577e+00
1.3601483e+01 2.5488591e+00 -1.7727676e+00
5.7895987e+00 -1.3918129e+01 1.7335185e+00
1.9196991e+00 7.3315707e+00 3.0418662e+00
-9.3679505e+00 -1.1496279e+00 -4.3124131e+00
-7.2719029e+00 -1.2497851e+01 9.9857535e-01
-9.9442469e+00 -1.1740055e+01 -1.1637769e+00
-8.0292885e+00 2.0644056e+00 3.2107597e+00
3.3950113e+00 -6.3054397e+00 4.6716459e+00
1.0110362e+01 2.1423125e-01 2.2590425e+00
1.1752774e+01 4.9764512e+00 1.7843789e+00
-9.5012719e+00 3.8867396e+00 2.9371478e+00
1.5687177e+01 8.1918611e-01 -3.4412791e+00
-1.6924463e-02 1.5065994e+01 -7.7224533e+00
-8.1805169e+00 3.3147857e+00 1.1022650e+00
9.0752420e+00 -8.1885180e+00 -7.3858494e-01
3.3334239e+00 1.4231727e+01 -6.8616337e+00
5.7156828e+00 -1.6578350e+01 -1.8811154e+00
1.2307165e+01 1.0894109e+01 -2.7872634e+00
1.5842865e+01 6.4201432e+00 -6.0356694e+00
1.1614188e+01 8.8355290e+00 1.3353873e+00
-6.9811517e+00 -3.7989785e+00 -3.9038234e+00
-2.3273650e+00 7.1118602e+00 4.8394758e+00
-4.6222829e+00 -1.4133589e+01 3.2606977e+00
5.4207619e+00 6.4423954e+00 3.2972238e+00
2.3043620e+00 -1.4733313e+01 3.6328317e+00
-1.2833720e+01 6.9769957e+00 -3.4385378e+00
1.3205964e+01 -2.0808980e+00 6.9965229e-01
-2.9743931e+00 -1.0451843e+01 4.8686459e+00
-3.1075020e+00 -7.6732394e+00 6.5022661e+00
-2.5916110e+00 1.1430140e+01 4.1555496e-01
-7.0841009e+00 -4.3410557e+00 5.9456911e+00
2.9426286e+00 -1.6494685e+01 -5.3782107e-02
1.4961960e+00 -8.3480827e+00 4.8229444e+00
-2.0829256e+00 -3.5042888e+00 8.0270023e+00
-9.7688199e+00 -5.0850838e+00 3.9551680e+00
-1.3012471e+01 3.1420353e+00 -3.0062096e+00
-3.8816867e+00 -1.5695038e+01 -4.4438130e-01
-3.6297703e+00 -1.6117344e-01 -2.2162402e+00
1.4642293e+01 7.6133700e+00 -2.3084691e+00
-1.2003364e+01 -7.4403960e-01 -8.3910850e+00
-5.3800397e+00 -1.6402144e+01 -4.3455553e+00
1.0682978e+01 -1.0537358e+01 -2.8745725e+00
3.8789153e+00 9.8559275e+00 -1.0787983e+00
4.6025364e+00 -1.5517304e+00 6.1372776e+00
1.0047256e+01 2.8946826e+00 1.9486321e+00
-7.1152739e+00 -2.0832296e+00 -2.1482591e+00
-9.1684250e+00 -1.1307912e+01 2.7373179e+00
1.4296893e+00 9.8978551e+00 2.7258661e+00
-8.7808894e+00 -6.5724989e+00 2.2107830e+00
1.3612464e+00 1.5151827e+01 -5.7135968e+00
4.1773417e+00 -1.3006364e+01 3.5166355e+00
4.6903708e-01 -7.4637515e-01 -1.1235959e-02
8.2269111e+00 -9.4973261e+00 1.3328475e+00
6.9819536e+00 3.3621771e+00 5.6774759e+00
4.7489292e+00 -1.7489594e+01 -3.7772208e+00
1.1309994e+01 -5.7926601e+00 -9.1571365e-01
-1.2048495e+01 1.0966255e+01 -5.8203806e+00
1.2501231e+01 -5.2991480e+00 -4.8369171e+00
7.6545684e+00 1.3019255e+01 -3.2349017e+00
-1.2697799e+01 -2.3294403e+00 -6.1344484e+00
4.9390958e-01 1.0865767e+01 6.1543789e-01
-9.5979686e+00 -4.8069339e+00 -4.9908384e+00
-1.0857804e+01 7.3668025e+00 5.1996532e-01
-8.2386566e+00 -1.3409096e+01 -8.9753008e-01
1.0349891e+00 1.4732697e+00 3.6755097e+00
-7.7146601e+00 1.4197120e+01 -7.9597941e+00
1.2864474e+01 1.1391838e+01 -8.6950703e+00
-9.2989827e+00 1.3799478e+01 -6.0251675e+00
7.1552498e+00 -7.8325011e+00 3.0532040e+00
-8.8991720e+00 -4.6818894e+00 -7.8031957e+00
-9.8935906e-01 -4.9634491e-01 7.7296520e+00
-1.7453564e+00 -1.7460645e+00 -1.9518213e+00
1.4797519e+01 7.2497713e+00 -8.1350238e+00
-4.1507041e+00 1.2885257e+01 -1.7780853e+00
-2.6668748e+00 1.3563359e+00 1.5684739e+00
1.4345797e+01 -1.1119014e+00 -1.3200143e+00
-7.4712517e+00 9.6335629e+00 2.3664494e+00
4.6776056e+00 3.6643903e+00 3.5835266e+00
9.5502442e+00 -1.2845272e+01 -4.1000320e+00
-3.7674837e+00 3.2677130e+00 3.2592649e+00
7.0261882e-02 2.6877342e+00 1.5355161e+00
2.1213143e+00 1.3537518e+01 -3.5366728e+00
-7.1541408e+00 -1.4722987e+01 -6.5743242e+00
2.1148282e+00 4.5604713e+00 1.4101004e+00
1.0700881e+00 3.8530351e+00 3.4039105e+00
-4.5562368e+00 1.5230113e+01 -4.0233332e+00
-1.0952825e+01 3.3544321e+00 9.7632191e-01
-5.5513274e+00 4.0336900e+00 5.0516014e+00
8.9934233e-01 -1.6197695e+01 1.7810216e+00
4.3792300e-01 -4.1185782e+00 6.2495277e+00
5.7535159e-01 -1.5388906e+00 5.9594633e+00
1.1475551e+01 3.3530382e-01 3.4656365e-01
1.0120566e+01 7.0919670e+00 1.4701015e+00
-9.1344892e-01 -1.5185166e+01 3.5437927e+00
1.0583722e+01 1.2141800e+01 -4.9642930e+00
-1.2520944e+01 6.6673658e+00 -6.3268462e+00
-9.9373037e+00 1.2196214e+01 -9.7858267e+00
-7.1177796e+00 -3.0580476e+00 1.8802376e+00
-1.0651567e+00 -1.2783894e+01 5.2199065e+00
-1.6573015e+00 -5.5598493e+00 6.3232038e+00
1.1090838e+01 1.0040884e+01 -7.8423395e-01
7.9977141e+00 -1.5158584e+01 -3.9025046e+00
-2.7193470e+00 -2.5956712e+00 -3.8553181e+00
-6.9946302e+00 4.5025991e+00 2.9762227e+00

'IP307625_obj00054

1.0785589e+01 3.1190487e+00 -2.2873574e+00
-7.3512060e+00 -8.4231752e+00 -1.4653703e+00
-3.7843957e+00 1.2669377e+01 -4.4910799e+00
2.7090341e+00 -6.7847443e+00 2.7264468e+00
-1.1693592e+00 -1.2677712e+00 -2.9988005e+00
4.7947233e+00 1.1943233e+01 -4.3133477e+00
-8.1635024e+00 1.9052087e+00 -3.0481922e+00
8.0544766e+00 -8.6703638e+00 -4.9983750e+00
2.0884894e+00 5.9912299e+00 3.1843992e+00
-7.9208749e+00 -6.3044191e+00 2.4907096e+00
1.9079860e+00 -1.2263980e+01 -9.1692019e+00
-6.4271591e+00 6.3479078e+00 1.0488767e+00
1.6510394e+00 -4.8183595e+00 2.7739774e+00
6.6239870e+00 9.9265783e+00 -4.3443445e+00
-1.1006435e+01 -3.6908047e+00 5.6820211e-01
-3.0229752e+00 1.2998211e+01 -6.4063856e+00
3.4247450e+00 2.8054884e+00 -7.9288044e-01
-3.1278677e+00 8.4715194e+00 3.1517738e+00
-4.9119326e+00 -8.8685247e+00 2.4675893e+00
6.5540286e+00 -1.0455176e+01 -3.5130419e+00
7.5666131e-01 1.3558417e+01 -2.4042511e+00
1.8714323e+00 -1.1952893e+01 5.6960049e-01
1.2315682e+01 -1.0386031e+00 -2.6687183e+00
-8.8307308e+00 6.2282688e+00 -4.8497704e+00
5.7005194e+00 -2.3044641e+00 2.9635748e+00
6.7307724e+00 8.0414640e+00 3.3709773e+00
-1.7454392e+00 3.6433917e+00 -8.8517813e-01
8.9644977e+00 -6.9809748e+00 9.2273845e-01
-7.1275415e+00 -1.0663132e+01 -1.6986975e+00
-1.7730402e-01 -1.0103063e+01 2.5348227e+00
-2.4289064e+00 1.1064151e+00 -2.9409868e+00
-9.0085058e+00 -2.4386759e+00 2.6078157e+00
2.0645467e+00 8.4389933e-01 -2.8435372e+00
-1.3572805e+00 -2.9525475e+00 2.7712735e+00
1.5303295e+00 1.1477019e+01 3.3740793e+00
-1.9596280e+00 1.3826536e+01 -2.4591102e+00
-1.1281194e-01 9.7180714e+00 5.2154383e+00
1.1707449e+01 -3.9427427e+00 -8.4505375e-01
-9.2446104e+00 -7.8150488e+00 -3.4336558e+00
3.8419174e+00 -4.9915155e+00 2.8198199e+00
8.1378092e+00 4.4240390e+00 -4.5118531e+00
-1.0500431e+01 1.0895697e+00 -2.8313134e+00
-2.7729684e+00 -2.8288936e+00 4.6877192e+00
6.9783115e+00 1.8007469e+00 1.2003219e+00
-1.1035358e+01 -3.2517863e+00 -5.2531403e+00
7.8603093e+00 6.6593436e+00 -2.4901252e+00
-8.2339590e+00 8.2416630e+00 1.0758616e+00
5.3072629e+00 -1.8679649e+00 4.9159805e+00
-1.0685736e+01 -2.3627859e+00 -3.2662739e+00
3.0821782e+00 -1.1605760e+01 2.5569529e+00
-7.3496096e+00 8.5928437e+00 -8.3568551e-01
-5.7951963e+00 -2.2989867e+00 2.6896182e+00
-3.9999471e+00 1.2503320e+01 -6.1109999e-01
1.0058083e+01 1.2812456e+00 1.2545476e+00
4.7796863e+00 6.9249433e+00 5.2287640e+00
3.2931703e+00 1.3416373e+01 -1.3761982e+00
4.8971034e+00 1.2469886e+01 -4.0015302e-01
-7.5907642e+00 -4.6668129e-01 2.7145972e+00
1.0926816e+01 -5.9259039e+00 -9.3705420e-01
2.8496121e+00 1.2923129e+01 1.5134207e+00
1.1275331e+01 -1.9260748e+00 -7.8073614e-01
-4.4574399e-02 -1.2936108e+01 4.8752390e-01
-1.9720633e+00 -4.7785218e+00 4.6346774e+00
-3.7164992e+00 -1.4340396e-01 8.7332354e-01
-7.7187208e+00 2.6210332e+00 -1.0654643e+00
1.1615242e+01 1.0562711e+00 -2.6079060e+00
-2.4915205e+00 7.4444048e+00 5.0745760e+00
1.0864059e+01 -7.0167779e+00 -4.8701818e+00
3.9113896e+00 9.2432699e+00 5.2938416e+00
-6.6746133e+00 -1.0712804e+01 4.1167463e-01
-5.4236219e+00 -1.1628186e+01 2.3532698e+00
4.5008938e+00 8.0805473e+00 3.3192435e+00
-3.2676846e+00 -1.0220406e+01 2.4567787e+00
-4.6514057e+00 -6.4719785e+00 2.5624823e+00
3.8529632e+00 -9.2434946e+00 7.1711399e-01
4.8052575e+00 -1.0816427e+01 -2.9119470e-01
7.5038821e+00 -6.6115220e+00 2.8472080e+00
-3.7400696e+00 3.0903242e+00 -9.5321296e-01
-5.7328435e-01 -1.3540207e+01 -1.4930714e+00
8.3663424e+00 -9.3120233e+00 -3.0690482e+00
2.6116340e+00 -1.2897746e+01 -1.3933417e+00
-4.1318949e+00 6.3207655e+00 3.0482442e+00
-3.0810292e+00 2.8925053e+00 -6.7817133e+00
1.4440228e+00 3.5883261e+00 1.1344817e+00
1.5971627e+00 -1.4632672e+00 -2.9400562e+00
3.2637836e+00 -2.1760011e+00 2.9102150e+00
4.8887070e+00 5.6113847e+00 3.2371256e+00
-1.3725714e+00 3.8062734e+00 -5.7343400e+00
6.9173310e+00 -6.2296150e-01 3.0548152e+00
-1.2749904e+00 -1.7197717e-02 -4.9006771e+00
-8.2913205e+00 6.7071646e+00 -8.7104506e+00
-3.6292081e+00 -1.2825951e+01 -3.4851544e+00
-4.5174043e+00 1.8062242e+00 9.2636534e-01
-3.5341387e+00 -1.2237080e+01 2.3758008e+00
6.8407663e-01 2.8150998e+00 -4.7491517e+00
1.2440479e+01 -3.1111374e+00 -2.7424324e+00
-3.8718520e+00 1.1129847e+01 1.2867646e+00
2.4597660e+00 3.2650951e+00 3.0923780e+00
5.4749334e+00 -6.2819467e+00 2.8110153e+00
-6.5173393e+00 9.3473483e-01 8.4642138e-01
-8.6113751e-01 1.5182845e+00 -6.7796220e+00
-6.3621718e-01 9.4323950e+00 3.2467522e+00
9.4870489e-01 -1.3136440e+01 2.4494321e+00
3.6508150e+00 4.3704359e+00 1.2160517e+00
-1.1191244e-01 1.2448261e+01 1.4252203e+00
1.3110326e+00 -1.2753281e+01 -3.3646465e+00
-1.8268775e+00 9.6194341e-01 -9.8634244e-01
3.1427291e-01 -1.1727918e+01 4.4320540e+00
-9.7889575e+00 -5.9459300e+00 -9.2143722e+00
-4.0610928e+00 -4.1424654e+00 2.6627600e+00
-6.9858090e+00 -8.2931504e+00 2.4394204e+00
4.4876290e+00 -3.9851990e+00 4.8180888e+00
-6.3125797e-01 1.3877594e+01 -4.7990825e-01
-1.0772548e+01 -6.2197768e+00 -2.4382489e+00
-9.8411007e+00 -6.8533788e-01 7.0720577e-01
-6.9616101e+00 1.0314211e+01 1.1828964e+00
-4.0665569e+00 3.8564186e+00 1.0129812e+00
3.9492568e+00 -1.9663952e-02 3.0063541e+00
6.7876931e+00 8.7501632e+00 1.4529263e+00
-3.0593263e+00 1.7536580e+00 -4.8777041e+00
-8.6278856e+00 6.9001679e+00 -9.2880526e-01
-5.3278123e+00 8.1798308e-03 2.7861373e+00
1.4036179e+00 1.3168147e+01 -4.5763066e-01
-3.1882256e+00 5.3495174e+00 4.9804429e+00
-9.9376921e+00 -3.3061041e+00 -1.3377071e+00
1.1565355e+01 -3.1431285e+00 1.1267783e+00
-5.3920646e+00 9.3932455e+00 3.1318822e+00
9.3490391e+00 2.3586366e+00 -6.6812798e-01
-9.9089529e+00 3.7310817e+00 -2.5455448e+00
7.1403794e+00 3.6714077e+00 -6.7222520e-01
-6.7377591e+00 -4.4385673e+00 2.5879680e+00
1.3491604e+00 -2.8415625e+00 8.9429308e-01
6.2555668e+00 -4.2987854e+00 2.9030158e+00
-6.3818159e+00 1.1244833e+01 -4.6057379e+00
-6.2218925e+00 1.1781892e+01 -2.6364185e+00
-3.3921564e+00 -2.2431004e+00 2.7489959e+00
-4.6173584e+00 1.1756278e+01 3.2377977e+00
6.0003878e+00 -9.6152439e+00 -7.0279587e+00
6.6447904e+00 6.0575416e+00 1.3498827e+00
-8.6352232e+00 -5.5454500e+00 5.5612493e-01
-7.0278953e+00 7.5720802e+00 3.0254807e+00
-8.1508393e+00 4.6377011e+00 -1.0011467e+00
-8.3500856e-01 -1.2063878e+01 2.4465809e+00
-2.5433435e+00 1.2895146e+01 1.3837697e+00
-2.7729416e+00 9.6789417e+00 5.1505494e+00
8.7539325e+00 4.5327503e+00 -2.4449048e+00
-8.9009371e+00 3.4853708e+00 -4.9529407e+00
-1.2597419e+00 4.8746960e+00 5.0088651e+00
3.0764372e+00 -7.0353589e+00 4.6715680e+00
3.9659796e+00 4.4278376e+00 5.1169572e+00
-1.8224455e+00 1.1058011e+01 3.2786150e+00
-5.5516693e+00 -7.7784251e+00 4.4383020e+00
4.2342535e+00 1.8733434e+00 1.1375656e+00
5.7650487e+00 -8.2610467e+00 -1.1465639e+00
5.0152116e+00 9.7612755e+00 1.4480691e+00
-1.1343441e+01 -4.3236006e+00 -3.3545157e+00
-6.4880279e+00 -6.8693944e+00 5.5834285e-01
-2.8811641e+00 -1.3769269e+01 -1.5565876e+00
1.9049048e+00 9.4499458e+00 5.2536369e+00
4.6050670e+00 -8.4718037e+00 2.7092384e+00
8.3500396e+00 -2.9021783e+00 3.0046454e+00
7.1304401e+00 4.8125581e+00 3.2610291e+00
-5.9580461e+00 4.8459521e+00 2.9501199e+00
1.2020305e+01 -2.6162592e+00 -8.5710387e+00
1.5921349e+00 1.6467938e+00 -6.7163592e+00
-4.9952116e+00 3.0527432e+00 2.9067279e+00
8.5250685e+00 -4.9020896e+00 2.9348165e+00
7.3534884e+00 9.1069272e+00 -4.6601131e-01
8.6881952e+00 -8.6185454e+00 -1.0900789e+00
6.4296545e+00 1.1034209e+01 -4.1672811e-01
1.2375715e+01 -3.8213719e+00 -4.7158905e+00
9.0113198e+00 3.1861807e+00 1.3000722e+00
-8.4378898e+00 6.4904518e-01 -1.1555855e+00
-4.6599347e+00 7.4946614e+00 5.0247216e+00
-2.1357485e+00 -1.3633654e+01 2.3574730e+00
1.2278489e+00 4.1205625e+00 5.0402859e+00
2.8318676e+00 -1.1714973e+01 -5.2355883e+00
-9.0266806e+00 3.5142782e-01 -5.0719054e+00
-4.1518083e-01 -8.4319792e+00 4.5366176e+00
-5.1750880e+00 -1.0186138e+01 4.3581900e+00
-4.1960690e-01 4.0113356e+00 -2.7855761e+00
-8.4618689e-01 1.3013243e+01 3.3742474e+00
1.9997836e+00 1.3366476e-01 -4.8169952e+00
2.2633530e+00 -1.0230758e+01 4.5339369e+00
-2.5421521e+00 -1.3517112e+01 4.0646063e-01
-7.8055107e-01 3.9458313e+00 1.0946571e+00
6.1426346e-01 -1.5782869e+00 2.8691445e+00
-1.3796059e+00 -1.1154065e+00 8.9308849e-01
1.5153520e+00 -1.2525774e+01 -7.2426204e+00
1.9615917e+00 3.4918278e+00 -2.7480108e+00
1.0395802e+01 4.5370154e-01 -7.1365258e-01
-6.4748376e+00 -9.7877713e+00 -5.3862295e+00
-6.0222612e+00 -1.1546699e+01 -3.4948895e+00
5.2785903e+00 -1.0508299e+01 -5.1325860e+00
2.4435540e+00 8.9128938e+00 3.3009779e+00
5.8978528e+00 3.8900312e+00 1.2518644e+00
9.0058766e+00 1.1535173e+00 3.1703599e+00
-9.4665529e+00 5.8470463e+00 -2.5736848e+00
1.3137356e+00 1.1519091e+00 -9.0441321e-01
-2.4057723e+00 2.7615099e+00 1.0120739e+00
2.2289682e-01 3.5565445e+00 -8.6239796e+00
5.7767706e+00 1.1804351e+01 -2.3494335e+00
-2.9920046e+00 -7.8845415e+00 4.4954204e+00
-2.1921792e+00 5.7844944e+00 3.0746604e+00
9.0240946e+00 -4.8749207e+00 1.0020905e+00
1.1322935e+01 -7.7451879e-01 1.2086430e+00
-2.0291701e+00 -9.6777503e+00 4.4520284e+00
9.9803317e+00 -8.0662522e+00 -2.9844590e+00
-8.8467357e+00 6.0350493e+00 9.7959587e-01
8.9423585e+00 -9.5330453e-01 1.1452534e+00
1.2043217e+00 4.1159564e+00 -6.6342412e+00
-7.7952267e+00 -8.1230519e+00 -5.3561194e+00
-4.4541266e-01 6.6735081e+00 5.0948476e+00
-6.9007950e+00 -1.4841579e+00 7.4776970e-01
-4.7163282e+00 1.1350928e+00 -1.0488453e+00
-4.4540991e+00 -1.2785319e+01 3.8794165e-01
4.3951159e-01 3.8501073e+00 -8.2542051e-01
-9.0109488e+00 3.1781911e+00 -7.8428387e+00
1.0248771e+01 3.6013304e+00 -8.3832172e+00
-8.9456787e+00 7.9216991e+00 -2.8442169e+00
5.1808492e+00 -6.7799022e+00 8.3994324e-01
-9.0456865e+00 -7.1439174e+00 -1.4584451e+00
-4.2396974e+00 -6.2700984e+00 4.5254039e+00
9.7546454e-02 -1.2278871e+00 -1.0214779e+00
9.5309424e+00 5.1853309e+00 -5.5919314e-01
-4.4849743e+00 1.3050010e+01 -2.5480706e+00
-2.6151672e+00 3.1677761e+00 -2.8691520e+00
1.1978399e+01 -5.0998820e+00 -2.8270423e+00
-8.0147633e+00 4.9800049e+00 2.9060300e+00
3.9852588e-01 -5.9348735e+00 4.6484244e+00
4.3127112e+00 -1.1522168e+01 -2.8502455e+00
-2.5246362e-01 5.2482233e+00 3.1010766e+00
-6.7194583e-01 -2.5104518e+00 4.7496094e+00
4.5817096e+00 1.1460289e+01 3.4462321e+00
-8.7615892e+00 -7.9810994e+00 4.6298449e-01
1.8955404e+00 7.4165147e+00 5.1781702e+00
2.9282089e+00 -1.4854929e-02 1.0365487e+00
-8.0811170e+00 9.7931342e+00 -2.7543491e+00
-8.4751613e+00 -3.2941499e+00 6.4324747e-01
-2.4698653e+00 3.8292696e+00 2.9956884e+00
-5.4196098e+00 -1.2389465e+01 -1.5660694e+00
1.9557330e+00 -3.6835601e+00 4.7688677e+00
5.4231581e+00 1.6450820e+00 3.1031058e+00
9.7453173e+00 -8.0728420e-01 3.1154388e+00
8.2436084e+00 7.5164041e+00 6.6374214e-01
2.7617566e+00 -9.5052957e+00 2.6270351e+00
1.0889662e+01 1.8766899e+00 -4.5404847e+00
-7.3241716e+00 3.2642347e+00 9.1337828e-01
-2.4206961e+00 3.7743871e+00 -8.6789653e+00
-1.1214211e+01 -1.4997567e+00 -1.5058829e+00
-4.5376551e+00 -4.2925337e+00 4.5914741e+00
-2.1614634e+00 -1.1733528e+01 4.3728031e+00
7.6302273e+00 5.8556748e+00 -5.7971809e-01
7.2163476e+00 -8.1876428e+00 8.3639659e-01
7.7842822e-01 -8.5031189e-01 -6.8281659e+00
-5.5914725e+00 1.1134649e+01 -6.9970114e-01

'IP307625_obj00057

4.6973668e+00 2.5966543e+00 8.7663195e-01
-4.8652598e+00 -4.4681074e+00 -5.0812575e+00
-6.3298329e-01 8.6123516e+00 -6.5822498e-01
-3.5855742e+00 -2.8684559e+00 2.7377550e+00
-6.2353581e+00 -1.2994902e+00 2.1321926e-01
-3.6716414e+00 7.4389236e+00 -2.8078559e+00
-6.0720630e+00 1.8197859e+00 -6.1826454e+00
5.3772556e+00 -3.5284420e+00 -8.6704128e-02
-7.3020305e-01 5.4292628e+00 1.7968276e+00
-4.7585977e+00 -7.2648221e+00 -1.6722981e+00
2.1127395e+00 -9.1246057e+00 -3.5645733e+00
-3.5880626e+00 -1.1101926e+00 2.4683733e+00
4.3037910e+00 6.7793428e-01 3.1040311e+00
2.4428188e+00 7.4096549e+00 -6.0570415e+00
-4.7649999e+00 -5.9314975e+00 -4.8457394e+00
-2.2656555e+00 7.3560588e+00 -3.6227197e+00
4.0360042e+00 -1.8700524e+00 1.4840389e+00
-6.3181086e+00 4.1660480e+00 -2.6118896e+00
-4.2783565e+00 -7.8892112e+00 -5.3185511e-01
7.7784222e+00 -2.3179315e+00 -3.9534898e+00
2.5717336e+00 8.4539393e+00 -2.2438193e+00
-1.8413463e+00 -9.2504535e+00 -4.2722841e-02
6.0011120e+00 -2.8102780e+00 1.8543623e+00
-5.2029060e+00 4.6003150e+00 -5.7075953e-01
7.4795766e+00 -1.7927898e+00 -2.0891987e+00
3.7266518e+00 6.0788676e+00 2.2109406e+00
-3.5244769e+00 -1.9132324e+00 6.1950593e-01
5.2731235e+00 -1.8274661e+00 1.6200659e+00
-5.8888799e+00 -3.7737548e+00 -2.1058256e+00
-2.6984416e+00 -5.2940240e+00 3.2111964e+00
-1.5407560e+00 -4.6277409e+00 3.2426165e+00
-5.5854209e+00 -2.6354182e+00 4.9256531e-01
3.9324251e+00 -5.5980162e-01 3.2506716e+00
2.4247539e+00 -1.1967487e+00 1.1953394e+00
-1.2724138e+00 2.5245013e+00 1.9981848e-01
-1.9678742e+00 8.2748920e+00 -7.6038835e-01
7.1858519e-01 8.5430664e+00 1.4872065e+00
6.4883108e+00 -1.6373619e-01 1.5054564e+00
-6.1964491e+00 -2.5933391e+00 -2.7508326e+00
6.5929958e+00 -2.2554373e+00 -1.4145103e-01
5.3011907e+00 6.6776008e+00 -1.9870988e+00
-5.3179081e+00 5.1029117e+00 -2.6400266e+00
-5.5959728e+00 -3.3666354e+00 1.5928072e+00
7.0141204e+00 2.9524075e+00 1.0891287e+00
-5.9589976e+00 1.8723695e-01 -1.9615710e+00
8.5539575e+00 2.2322663e+00 -2.5814236e+00
-3.0266823e+00 7.1220319e+00 -7.0594689e-01
2.7150259e+00 -6.6063082e-01 3.1258306e+00
-4.8837884e+00 1.1287149e+00 -2.6756439e-03
3.5132359e+00 -7.1351846e+00 2.2296109e+00
-4.4593447e+00 6.4896991e+00 -7.7424664e-01
-5.4423146e+00 4.7553654e+00 1.3570211e+00
-9.0989680e-01 7.5163496e+00 1.4567027e+00
7.1152098e+00 9.0292974e-01 1.4144408e+00
4.6915592e+00 4.2017783e+00 2.6094010e+00
1.8034740e+00 7.6418344e+00 -2.2895532e-01
3.3819220e+00 7.3912951e+00 -3.9669295e+00
-6.8611500e+00 -6.5011610e-01 -1.9373663e+00
3.8429495e+00 -4.2180622e+00 1.8211479e+00
4.7190220e-01 7.4575142e+00 -2.3332694e+00
7.4365430e+00 3.3609000e+00 -4.8620041e+00
-3.1820447e+00 -7.9827890e+00 1.5878828e+00
2.0103520e+00 -2.2757755e+00 3.2918273e+00
-4.8799187e+00 -4.1038516e+00 2.7776890e+00
-6.8072427e+00 2.8870444e+00 -2.4725029e+00
7.8982070e+00 1.4016168e+00 -1.2106686e+00
-2.1859036e+00 7.1995240e+00 1.3581662e+00
8.5411508e+00 -9.6065179e-02 -4.2056535e+00
2.0965109e+00 6.2243264e+00 2.0008489e+00
-5.6171183e+00 -5.4915945e+00 -1.0530567e+00
-4.5122328e+00 -6.6464319e+00 -2.7281012e+00
3.3566696e+00 6.3618091e+00 1.4591121e-01
-3.6380978e+00 -4.8849390e+00 1.0612217e+00
-1.6349332e+00 -7.4623278e+00 3.6655871e+00
1.5253652e+00 -6.4852180e+00 3.8801836e+00
2.7718877e+00 -8.0899790e+00 3.1122207e-01
8.0034496e+00 1.9340169e-01 -3.5371906e-01
-2.2526187e+00 -1.1634583e+00 2.6303993e+00
9.3146160e-01 -9.4950600e+00 -1.6648914e+00
6.1860616e+00 -3.6142733e+00 -1.9594708e+00
1.0912443e+00 -5.0085115e+00 3.6041590e+00
1.5323668e+00 2.4432182e+00 2.5145297e+00
-4.2202150e+00 1.5350306e+00 1.9906942e+00
3.4372093e+00 4.9566620e+00 3.7024327e-01
-3.2953010e+00 1.6515230e-01 2.3069199e+00
3.8585211e+00 -3.8433566e+00 3.7446908e+00
7.6329189e+00 2.1412795e+00 -3.4616713e-02
-7.1969464e+00 7.3073842e-01 -2.1873919e+00
7.1656168e-01 -1.4044060e+00 1.0302974e+00
-2.8912198e+00 -7.8373963e+00 3.5782367e+00
-2.0245476e+00 4.1938671e+00 1.8367616e+00
-5.0175381e-01 -9.7366676e+00 -1.7930537e+00
-4.8971505e+00 -5.8038720e+00 3.0358847e+00
-2.5840769e+00 -9.2284350e+00 -2.1107682e+00
-3.5247546e+00 -4.2153602e+00 2.9509010e+00
7.1771354e+00 -1.2254248e+00 1.7473120e+00
-4.0255002e+00 5.2083552e+00 -5.2815334e-01
2.6306153e+00 3.4795925e+00 2.4824604e+00
4.6465009e+00 -3.0894946e+00 1.7410129e+00
-5.4835008e+00 -2.7734934e+00 -1.4536551e+00
-5.5999809e-01 -1.3305065e+00 8.7189835e-01
-2.9691818e+00 5.6219883e+00 1.5093499e+00
5.2472336e+00 -6.2887664e+00 -1.6583251e+00
4.9937216e+00 -1.1652047e+00 3.4656118e+00
4.3937651e-01 7.6849160e+00 -6.3300118e+00
4.8342801e-01 -9.5652346e+00 -3.6848711e+00
-5.4221333e-01 -2.1211298e-02 6.7356529e-01
2.4144345e+00 -7.7808338e+00 2.2018177e+00
-1.4216029e+00 -5.6830538e-01 -1.3231260e+00
-4.7558865e-01 -7.9682202e+00 3.8765950e+00
-5.4251709e+00 -4.8596247e+00 8.5143551e-01
4.6895357e+00 -5.7456940e+00 2.1524919e+00
1.5159681e+00 7.6495810e+00 -4.2214599e+00
-6.6050626e+00 1.2855791e+00 -4.1832052e+00
-4.8426890e+00 -1.5994638e-01 1.9928429e-01
-4.6782036e+00 6.0004188e+00 1.2545140e+00
-3.6263958e+00 7.2233316e-01 2.0440000e-01
2.3878008e+00 -5.3360165e+00 3.8036754e+00
6.6616464e+00 4.7400068e+00 -1.2041650e+00
-9.9439672e-01 -2.1559278e+00 2.9272688e+00
-5.4795418e+00 5.8064408e+00 -7.8722697e-01
-3.2227795e+00 4.4255202e+00 1.6632441e+00
3.2172457e+00 7.7463224e+00 -8.2047716e-02
-1.7265326e+00 1.7573229e+00 2.2440029e+00
-7.0049989e+00 1.3627082e+00 -2.8289966e-01
5.4277581e+00 -6.4644507e+00 -3.5897327e+00
-5.8903494e+00 2.1877004e+00 1.6983678e+00
6.2722204e+00 4.8858287e+00 -3.2504491e+00
-7.0356692e-01 7.9794262e+00 -4.5276829e+00
6.0880992e+00 2.6062459e+00 3.0145042e+00
-2.0531215e-01 -4.6810065e+00 3.4046425e+00
6.1768297e-01 -3.4153193e+00 3.3057622e+00
3.0005107e+00 -5.6208691e+00 1.9387734e+00
-7.2283876e+00 1.7447782e+00 -3.1378476e+00
-1.7914995e+00 6.0346659e+00 1.5818874e+00
-2.4945171e-01 1.2541336e+00 5.1211184e-01
2.1028381e-01 6.9315804e+00 1.6752698e+00
6.9187562e+00 -4.1465477e+00 -1.1336743e+00
5.0878987e+00 1.6693822e+00 3.0426413e+00
-5.3018704e+00 -3.7306280e+00 -3.2653375e+00
1.3734992e+00 3.6906117e+00 2.3053160e+00
-5.4898589e+00 4.2173364e+00 -4.5034015e+00
-1.4152448e+00 -7.5591352e+00 1.7266204e+00
-7.5462361e-01 8.8086697e+00 1.2768094e+00
-5.9188394e-01 7.3236903e+00 -4.5626504e-01
8.1762526e+00 1.4222912e+00 -3.6884381e+00
-5.5637616e+00 3.4312718e+00 -6.3707087e+00
-1.2373985e+00 3.0363265e+00 2.1046161e+00
4.3043587e-01 -7.3684530e+00 1.9101022e+00
1.4559744e+00 9.1792649e-01 2.7391672e+00
6.6329668e-01 8.4802092e+00 -4.8863982e-01
-4.8424138e+00 -2.8527993e+00 2.5905420e+00
5.7958918e+00 3.4376661e+00 8.7449390e-01
4.4000932e+00 -6.8678997e+00 3.1179460e-01
1.0771432e+00 4.9549805e+00 2.0776625e+00
-6.0803614e+00 1.8819250e-01 3.3947066e-03
-4.3622154e+00 -6.6372033e+00 1.2459636e+00
-5.0835657e+00 -5.3481129e+00 -2.9926343e+00
-5.9270249e+00 3.5056034e-01 1.9753087e+00
1.9931202e+00 -3.9757959e+00 3.5500229e+00
5.3106285e+00 -5.7641378e-01 1.4329189e+00
6.0136434e+00 2.2109064e+00 1.0873345e+00
-5.5189834e+00 3.4254363e+00 1.5517273e+00
8.8114261e+00 6.9365819e-01 -2.3162796e+00
-1.5826800e+00 7.2369696e+00 -6.4944429e+00
-5.7298216e+00 2.2656217e+00 -2.7415707e-01
5.1636513e+00 -5.2321211e+00 1.4942486e-01
6.3104748e-01 8.5122484e+00 -4.4554509e+00
3.2073923e+00 -8.0460080e+00 -1.6244232e+00
5.4431413e+00 5.4206280e+00 -1.4487311e+00
7.8840236e+00 3.8217998e+00 -2.9018870e+00
6.1080971e+00 4.8501307e+00 6.9429522e-01
-5.2299031e+00 -1.5770253e+00 -1.6075494e+00
-8.0542358e-02 4.2886974e+00 2.0462424e+00
-2.5751423e+00 -6.6625176e+00 1.4557498e+00
2.7856120e+00 4.9672752e+00 2.2726358e+00
1.2173085e+00 -8.3306310e+00 2.1480254e+00
-6.7327870e+00 3.2823838e+00 -5.4533307e-01
7.5537558e+00 -1.2020878e+00 -1.9196018e-01
-2.4218058e+00 -6.5001498e+00 3.4276638e+00
-1.1849629e+00 -6.2622009e+00 3.5337595e+00
-2.5925613e+00 5.6453254e+00 -4.2992228e-01
-4.6301919e+00 -1.7230725e-01 2.2047565e+00
1.6928065e+00 -8.7938711e+00 2.9461487e-01
1.8936837e-01 -6.0412271e+00 3.6582950e+00
-1.8568322e+00 -3.3051293e+00 3.0037770e+00
-4.8049088e+00 -1.6017470e+00 2.4033950e+00
-6.8961225e+00 1.9980735e+00 -1.3571426e+00
-2.9829060e+00 -7.4352658e+00 -4.5206386e-01
-3.6441806e+00 -5.8696205e-01 4.0273306e-01
6.8796746e+00 3.3178846e+00 -9.6139314e-01
-6.5823010e+00 -9.2165228e-01 -3.8427748e+00
-2.8171237e+00 -8.5717434e+00 -4.2172204e+00
6.4240864e+00 -5.2900011e+00 -1.6755816e+00
1.8448498e+00 6.1578105e+00 2.9359186e-03
3.6404930e+00 -2.4212343e+00 3.5019189e+00
5.4653487e+00 1.1066315e+00 1.1931630e+00
-4.7227089e+00 -1.6815793e+00 4.4598847e-01
-3.6197612e+00 -6.4638593e+00 3.2840777e+00
2.0745787e+00 7.8454701e+00 1.7502124e+00
-5.2613386e+00 -4.2972549e+00 -6.9975934e-01
4.0582352e-01 8.7446061e+00 -3.1977781e+00
1.8236579e+00 -6.6196345e+00 1.9560298e+00
8.9155507e-01 -1.7032886e-01 8.6159025e-01
5.3550457e+00 -4.2094262e+00 1.9940545e+00
4.1638142e+00 2.4531727e+00 2.8162095e+00
2.3843972e+00 -9.3116953e+00 -1.5255429e+00
6.7915803e+00 -3.8146793e+00 1.2006608e-01
-4.6818824e+00 4.7175929e+00 -6.4659621e+00
7.5406727e+00 -3.3350566e+00 -1.8461214e+00
4.1640931e+00 7.2527908e+00 -1.8765120e+00
-6.5256301e+00 -1.8356080e+00 -1.7172720e+00
6.6550861e-01 6.9173085e+00 -2.4918940e-01
-5.0877131e+00 -2.4176741e+00 -3.4416038e+00
-6.7369356e+00 3.7153323e+00 1.3670238e+00
-4.8499659e+00 -6.3955296e+00 -8.2631952e-01
-3.1276091e-01 1.8618108e+00 2.3909105e+00
-3.3678177e+00 5.8947457e+00 -6.4947100e+00
6.4135809e+00 4.6312676e+00 -5.1742975e+00
-4.9859826e+00 6.4571334e+00 -2.8090393e+00
3.8212927e+00 -5.2897715e+00 3.9617691e+00
-5.4763096e+00 -2.8579400e+00 -5.3980941e+00
-6.8219139e-01 -7.4346320e-01 2.7470701e+00
-1.9359883e+00 -3.7930472e-01 5.6777504e-01
8.0862037e+00 2.2203345e+00 -4.6125894e+00
-2.0306304e+00 8.4918441e+00 1.1782729e+00
-2.4292699e+00 1.2721304e+00 2.5819226e-01
8.5975453e+00 -8.1465835e-01 -2.1100819e+00
-3.6388392e+00 7.0161593e+00 1.2188178e+00
2.9083571e+00 1.4920164e+00 2.8186530e+00
4.8369803e+00 -7.8007417e+00 -1.4741942e+00
-2.9633755e+00 1.5193740e+00 2.1379072e+00
2.3442142e+00 2.0839844e-01 9.7100737e-01
1.3148940e+00 8.4695959e+00 -2.3910323e+00
-3.5284347e+00 -7.9956763e+00 -2.4082486e+00
1.8906495e+00 1.5479852e+00 7.1372801e-01
1.5692954e-01 3.0036948e+00 2.2702690e+00
-1.2773894e+00 8.5385182e+00 -2.7002714e+00
-5.9612095e+00 1.7501377e+00 -2.2010214e+00
-3.0044748e+00 2.8080353e+00 1.9359473e+00
4.3624341e-01 -8.9735771e+00 1.7733313e-01
4.3881870e-01 -1.9143202e+00 3.0554312e+00
1.1634893e+00 -5.5278102e-01 2.9305519e+00
6.0119833e+00 8.8559161e-01 3.2690730e+00
4.6951548e+00 4.1595550e+00 6.3718152e-01
-2.7479103e-01 -8.5928725e+00 2.0162362e+00
5.3420016e+00 6.6206943e+00 -3.4029635e+00
-6.1559219e+00 3.0717937e+00 -4.4048267e+00
-4.6276999e+00 5.5619005e+00 -4.6098410e+00
-4.2297038e+00 -3.1376519e+00 7.2563995e-01
1.1345556e+00 -7.8600735e+00 4.0455693e+00
-6.1943639e-01 -3.4579055e+00 3.1697353e+00
4.7704413e+00 6.4662971e+00 2.9281882e-01
3.4470774e+00 -8.3964210e+00 -3.5222725e+00
-4.5614131e-01 -3.3862952e-01 -3.2261294e+00
-4.3215810e+00 3.7798710e+00 1.6354509e+00

'IP307625_obj00059

4.6330622e+00 1.6884144e+00 7.6554416e-01
-7.0782610e+00 -6.0989804e+00 -3.5391436e+00
-1.4412124e+00 7.9423242e+00 -3.1551096e+00
-3.6670131e-01 -4.4193604e+00 3.9892282e+00
-6.8046633e+00 -1.5265726e+00 2.2212266e+00
-1.4673784e+00 7.8769619e+00 -5.1618765e+00
-7.2909933e+00 4.2341298e-01 -6.0539212e+00
7.7697616e+00 -4.4691655e+00 -4.4581917e-02
-5.8423483e-01 4.8098161e+00 1.2831842e+00
-2.8413994e+00 -8.5998456e+00 -4.3386733e+00
2.6432781e+00 -8.8267105e+00 -2.9896109e+00
-3.0176385e+00 1.7428221e+00 2.9121052e+00
4.3164228e+00 1.9786098e-01 2.7982604e+00
1.9790000e+00 7.7535798e+00 -6.3205169e+00
-7.4379231e+00 -4.4615337e+00 -3.7415638e+00
-2.3151384e-01 7.7621595e+00 -6.8584165e+00
5.9433147e+00 -3.0734233e-01 1.2241833e+00
-4.3362153e+00 2.4598782e+00 -1.4687479e+00
-2.4493541e+00 -8.4940591e+00 1.7641814e+00
8.3963212e+00 -4.1790145e+00 -1.9176625e+00
2.1344431e+00 8.1203178e+00 -2.2984958e+00
-8.7009703e-01 -8.9613884e+00 1.7586609e-01
6.3987816e+00 -2.4912888e+00 3.4932686e+00
-6.3468803e+00 5.5756866e+00 -1.7129709e-01
8.0366591e+00 -2.5415678e+00 -2.1200826e+00
4.0849677e+00 3.0781868e+00 5.3471715e-01
-5.0040885e+00 1.0100904e+00 4.7573299e-01
5.0592710e+00 -2.1417481e+00 3.1431328e+00
-4.5918342e+00 -7.6850862e+00 -4.8283858e+00
-2.2311286e+00 -7.0709206e+00 3.7222735e+00
-3.3399602e+00 -1.8963539e+00 3.0893424e+00
-6.9825603e+00 -3.7700983e+00 2.3355507e+00
3.3585261e+00 -2.2634220e-01 4.6002193e+00
1.5249291e+00 -1.1601049e+00 2.2151188e+00
1.1306206e+00 3.4463516e+00 1.7957615e+00
-3.9930117e+00 7.9042606e+00 -3.7726878e+00
1.1744393e+00 8.0952849e+00 -5.2508311e-01
7.3696668e+00 8.6405016e-01 1.4886109e+00
-6.9233529e+00 -5.2614907e+00 -1.5553112e+00
4.0495773e+00 -3.1674276e+00 2.9697466e+00
5.9755281e+00 7.2789458e+00 -5.3157695e+00
-5.1356616e+00 6.9047943e+00 -3.9802319e+00
-8.4890345e+00 -3.7714682e+00 -3.5520622e-02
7.7234057e+00 4.3125810e+00 -6.7259808e-01
-7.7066337e+00 7.7388740e-01 -1.6457067e-01
7.8081921e+00 4.7949936e+00 -2.6908671e+00
-4.4661834e+00 6.9423270e+00 1.8985308e-01
4.1144148e+00 -1.0725064e+00 2.8383784e+00
-6.8983939e+00 1.0459344e-01 -7.9411007e+00
4.4631955e+00 -6.0402592e+00 3.2720436e+00
-3.1188314e+00 6.9045477e+00 5.1999956e-01
-6.0725395e+00 3.9265790e+00 1.1203445e-02
-2.4226851e+00 8.0205276e+00 6.1083180e-01
7.2581274e+00 2.2247179e+00 1.3659389e+00
3.7336819e+00 4.5566432e+00 2.3504963e+00
4.1837276e+00 8.4717592e+00 -3.8300672e+00
4.7681876e+00 7.5664826e+00 -4.6269262e+00
-8.5472048e+00 -1.7377427e+00 -1.9248983e-01
4.8829461e+00 -4.3136924e+00 1.2478145e+00
3.0337194e+00 8.1274707e+00 -7.5418860e-02
7.1753112e+00 5.7023535e+00 -9.0342509e-01
-3.1005597e+00 -7.3403001e+00 1.5248672e+00
4.6760051e-01 -2.1479103e+00 2.0274943e+00
-5.5755180e+00 -4.3323307e+00 2.7170385e+00
-5.5605594e+00 2.5588531e+00 -1.7732933e+00
8.9860754e+00 9.1700744e-01 -2.1322117e+00
-4.3802750e+00 5.0455452e+00 3.4394676e-01
8.3972542e+00 -7.6129959e-01 -2.1574644e+00
2.3297317e+00 6.6997294e+00 -1.4626181e-01
-7.2285240e+00 -5.3301806e+00 3.8033409e-01
-6.1648221e+00 -6.9775769e+00 -1.2504174e+00
3.9791625e+00 5.1497863e+00 3.6350969e-01
-3.7418690e+00 -4.8362590e+00 3.1981244e+00
-3.1644642e+00 -6.0175063e+00 1.4164335e+00
2.2113680e+00 -7.1913163e+00 2.8055442e+00
4.5538202e+00 -7.7222967e+00 -2.6027900e+00
7.4010841e+00 6.7340501e-01 -4.9536089e-01
-1.7685964e+00 -1.2377537e+00 3.4250309e+00
-1.8227493e-01 -9.1241092e+00 -3.6555155e+00
8.1895641e+00 -4.1802896e+00 -3.9728255e+00
3.1016810e+00 -5.1167305e+00 2.8762478e+00
-1.0956280e+00 4.2690994e+00 3.2018550e+00
-3.9964499e+00 9.9724925e-01 -1.2834415e+00
5.0322769e+00 6.9359324e+00 4.9404185e-01
-4.5857211e+00 -3.1318335e+00 2.8733110e+00
2.5734312e+00 -2.4640849e+00 4.5665491e+00
7.9223736e+00 2.5644038e+00 -5.0146028e-01
-7.5359390e+00 -6.4048183e-01 -2.0287460e+00
1.6705278e+00 -3.5813398e+00 2.4205538e+00
-3.1382982e+00 -5.9521440e+00 3.4232004e+00
-2.5906337e+00 5.6895930e+00 7.3371279e-01
-3.2800381e+00 -9.0526434e+00 -1.6064941e+00
-5.3111256e+00 -5.8940294e+00 2.8909821e+00
-2.6325873e+00 -7.5600499e+00 -3.5094951e-01
-2.3929969e+00 -3.3647659e+00 3.4226430e+00
7.3367815e+00 -1.8922679e+00 1.6741959e+00
-3.7223501e+00 6.5827419e+00 -1.6090910e+00
1.3331635e+00 4.2459673e+00 3.7938322e+00
5.2660801e+00 -3.5781639e+00 3.2942813e+00
-7.0910075e+00 -8.2857681e-01 9.7608383e-02
-2.9416265e+00 -1.5042417e+00 1.1536274e+00
-3.2883521e+00 4.5020317e+00 2.6525230e+00
4.5444068e+00 -8.1056396e+00 -5.7315832e-01
1.3653701e-02 1.5453085e+00 -3.4721890e-01
8.2345657e-01 8.6425928e+00 -3.6563284e+00
-1.5489887e+00 -9.3822640e+00 -1.9645872e+00
-4.0031057e-01 -9.0801749e-01 -2.7553991e-01
2.9986220e+00 -6.7904348e+00 9.6374603e-01
-3.7357367e+00 -2.3686056e-01 8.7159841e-01
2.2849312e-01 -5.3762552e+00 2.1961049e+00
-5.0954901e+00 -5.0386597e+00 8.7832483e-01
6.3397303e+00 -5.3129691e+00 1.6720868e+00
3.5723677e+00 7.8381919e+00 -5.9391684e+00
-8.3462668e+00 4.7412813e-01 -4.3089850e+00
-7.4867841e+00 8.3091648e-01 -2.1201356e+00
-2.8732138e+00 3.1384724e+00 2.8491921e+00
-2.7223638e+00 4.6123003e-01 -9.3611155e-01
2.9524552e+00 -3.8055976e+00 2.7478945e+00
4.3015362e+00 7.3512714e+00 -1.7177421e+00
-1.6959175e+00 1.1689289e+00 3.2736734e+00
-4.9246904e+00 6.1077288e+00 -1.8679765e+00
-4.6932873e+00 4.6650938e+00 2.2995813e+00
2.8087225e+00 5.4510672e+00 2.0628556e+00
-4.9984651e-01 1.4037620e+00 1.5429058e+00
-8.3185808e+00 2.0487627e+00 -2.4078460e+00
6.5318419e+00 -5.3928838e+00 -2.8060261e-01
-4.6456004e+00 3.1895289e+00 4.0980504e-01
7.9484546e+00 5.5512935e+00 -4.7148871e+00
-2.5823423e+00 8.4521302e+00 -3.4682816e+00
5.1522447e+00 3.9785834e+00 7.3089858e-01
-1.9736445e+00 -5.5266657e+00 3.6764045e+00
3.3517928e-01 -2.5924489e+00 4.0315250e+00
4.3516562e+00 -4.6795914e+00 3.1493716e+00
-5.2863035e+00 3.8312731e+00 -7.8109865e+00
-1.0768532e+00 6.4734760e+00 1.0466061e+00
-1.7398212e+00 -5.5847683e-01 -6.2567569e-01
-2.1258054e+00 5.3266803e+00 2.8771809e+00
7.6645955e+00 -5.7436995e+00 -1.9856299e+00
3.8735464e+00 1.4244766e+00 2.6044668e+00
-6.7669248e+00 -2.9147287e+00 3.2289337e-01
-5.4753342e-01 2.8793269e+00 3.4326821e+00
-6.2970863e+00 3.7009514e+00 -2.0325272e+00
-2.9642351e-01 -8.3773560e+00 2.2792860e+00
-1.6453634e-01 7.9740738e+00 1.1629697e+00
-6.0736071e-01 7.7629985e+00 -9.3483844e-01
8.4578776e+00 2.1319622e+00 -2.3459250e+00
-6.1531966e+00 5.5673534e+00 -4.1336289e+00
7.4644944e-01 2.1684900e+00 3.7971258e+00
6.2584173e-01 -6.9641671e+00 2.4042064e+00
2.1571189e+00 2.7163596e+00 4.1015319e+00
2.4867469e+00 7.1380488e+00 1.8661168e+00
-6.2565167e+00 -4.3540360e+00 5.4803901e-01
6.6823468e+00 2.0398558e+00 -7.6602716e-01
4.3857675e+00 -7.1778495e+00 1.3281201e+00
3.1228569e+00 3.4523242e+00 2.2795837e+00
-7.1816130e+00 8.9960640e-01 -4.0557809e+00
-4.5766537e+00 -8.0746482e+00 1.2176552e+00
-6.2140291e+00 -7.0112843e+00 7.4498681e-01
-1.7681984e+00 2.6507130e+00 1.1470403e+00
1.4684678e+00 -3.4140163e+00 4.3646863e+00
6.1521789e+00 -7.0523754e-01 3.3078926e+00
5.7579225e+00 2.4635281e+00 9.8452074e-01
-6.1017977e+00 2.2803630e+00 1.1970683e-01
8.8353815e+00 -7.1882285e-01 -4.0589518e+00
6.3007599e-01 7.7197776e+00 -4.6410209e+00
-3.9467600e+00 1.9978958e+00 6.6335753e-01
4.1135338e+00 -5.9279123e+00 1.1741657e+00
2.3144992e+00 8.5269823e+00 -4.2882883e+00
6.1743909e+00 -7.0299891e+00 -4.2625057e+00
6.2304551e+00 6.7715952e+00 -1.2081796e+00
8.8305283e+00 3.4256513e+00 -2.3462036e+00
5.7054864e+00 5.2081853e+00 7.7901605e-01
-3.9979700e+00 -5.1202307e-01 -1.1778136e+00
-1.7965235e+00 4.4222119e+00 1.0157418e+00
-3.6538535e+00 -7.1322110e+00 3.3807643e+00
4.4922127e+00 2.8405570e+00 2.6553901e+00
3.0248400e+00 -8.1627635e+00 1.0664984e+00
-6.7728480e+00 2.1712489e+00 -2.0407357e+00
6.3071910e+00 -2.7431296e+00 1.4836959e+00
-1.3109184e+00 -6.6962522e+00 1.9146332e+00
-1.5910454e+00 -4.3203855e+00 3.6846828e+00
1.2403989e+00 7.8110117e+00 1.5159114e+00
-5.9351802e+00 -2.6948840e+00 2.5146183e+00
8.7980278e-01 -9.4053960e+00 -1.3726100e+00
1.7009600e+00 -5.7520090e+00 2.5803986e+00
-1.1351805e+00 -2.6158653e+00 3.6757775e+00
-4.6360501e+00 -7.8634662e-01 2.6963525e+00
-7.4957474e+00 2.8983494e+00 -4.2725090e+00
-4.6567238e+00 -8.3423165e+00 -2.7930031e+00
-2.7585302e+00 1.9209675e+00 -1.0474208e+00
6.5708074e+00 3.4005236e+00 -8.8869914e-01
-8.4530050e+00 -8.7198730e-01 -4.2403905e+00
-2.0797765e+00 -8.7350781e+00 -6.1490498e+00
6.2544610e+00 -6.7623209e+00 -2.5184741e-01
9.4522828e-01 6.2172220e+00 1.5560990e+00
2.7733841e+00 -2.2322381e+00 2.5938704e+00
6.0401045e+00 1.1261820e+00 1.1470320e+00
-6.3294366e+00 4.7388159e-01 1.9124648e-01
-4.6227685e+00 -6.5275019e+00 1.0977891e+00
1.4456879e+00 4.8653236e+00 1.7726877e+00
-5.4216799e+00 -2.5533376e+00 6.2449366e-01
8.6457117e-01 7.8579964e+00 -2.5887334e+00
1.0760245e+00 -7.4082695e+00 5.3982211e-01
6.7323559e-01 2.3255911e-01 1.9102947e+00
5.4253064e+00 -6.4143966e+00 1.5271770e+00
5.4135449e+00 8.3603098e-01 3.0201125e+00
2.6139679e+00 -9.0352356e+00 -9.7709293e-01
7.5985318e+00 -2.5840446e+00 -2.1859523e-01
-6.3055146e+00 5.2976326e+00 -2.1467120e+00
8.5622148e+00 -2.8866005e+00 -3.9731042e+00
3.6870321e+00 6.5745413e+00 1.9244156e-01
-8.5335772e+00 -2.1527405e+00 -2.1650292e+00
3.7073559e-02 5.3559746e+00 3.4008423e+00
-8.2393396e+00 -3.9766657e+00 -1.9654149e+00
-7.5009987e+00 3.1543568e+00 -2.8177028e-01
-4.5651332e+00 -8.0904757e+00 -7.8343031e-01
2.8659598e+00 -3.7320490e-04 2.4596267e+00
-5.0879747e+00 5.4292294e+00 -5.8700082e+00
8.5441840e+00 4.1236471e+00 -4.4698218e+00
-3.9374835e+00 6.7404571e+00 -5.6824534e+00
6.8830237e+00 -3.9959584e+00 1.7116474e+00
-8.4126244e+00 -3.1300654e+00 -4.0719889e+00
-3.6366119e-01 -1.4008158e+00 3.7779725e+00
7.7218451e-01 -1.7077779e-01 -4.2325070e-02
7.5715378e+00 6.4936360e+00 -2.8676862e+00
-1.9746094e+00 7.9755954e+00 -1.2820987e+00
-2.6150906e+00 1.3365937e+00 1.0334826e+00
8.4532654e+00 -9.5816389e-01 -1.2502680e-01
-2.9213837e+00 3.6470982e+00 7.9676522e-01
2.2231305e+00 9.9439557e-01 4.2385118e+00
6.1429737e+00 -6.8393440e+00 -2.2785339e+00
5.2665180e-01 6.7377002e-01 3.8486761e+00
-1.9696193e+00 -5.2809705e-01 1.3213323e+00
-3.4409033e-01 8.5804942e+00 -2.9332575e+00
-5.8674924e+00 -7.2206484e+00 -3.1660733e+00
2.0519528e+00 1.4418256e+00 2.1604839e+00
-3.9830755e-01 1.5681940e+00 3.5610354e+00
-3.3496995e+00 7.8764310e+00 -1.6093697e+00
-5.5343413e+00 1.1865245e+00 -1.6705410e+00
-1.7598221e+00 2.4917227e+00 3.1652397e+00
1.8026030e+00 -8.4629588e+00 7.9049908e-01
1.7494759e+00 -9.3447721e-01 4.2588495e+00
-5.6257697e-01 -1.0903294e+00 1.7028201e+00
7.3105635e+00 -5.1993928e-01 1.5714436e+00
6.4441204e+00 3.6669168e+00 1.0667961e+00
6.3794924e-01 -8.8884371e+00 5.3729494e-01
5.9718489e+00 7.6065347e+00 -3.3346733e+00
-5.9832879e+00 4.1171934e+00 -4.9929830e+00
-2.8403614e+00 7.3786271e+00 -5.4606012e+00
-5.4102115e+00 -1.1314741e+00 5.2742268e-01
-4.2369754e-01 -6.2025202e+00 4.1006071e+00
1.5046342e+00 -4.8737538e+00 4.4759956e+00
6.0326613e+00 4.7028872e+00 -1.1109693e+00
5.0594791e+00 -7.8925117e+00 -4.4729254e+00
-1.4446506e+00 1.0353128e+00 -6.6586330e-01
-4.7680733e+00 2.6575815e+00 2.4223927e+00

'IP307625_obj00061

8.0856959e+00 6.5846976e-01 -1.8085332e+00
-6.8614459e+00 -7.8666100e+00 -1.3858808e+00
-4.7161889e+00 9.8587895e+00 -4.0511173e+00
1.5581508e+00 -6.9841193e+00 1.7998495e+00
-6.4187048e-01 1.7823438e+00 -1.2076451e-01
3.0525187e+00 1.0063795e+01 -3.8097048e+00
-6.8820783e+00 1.3781532e+00 -2.2619689e+00
8.1265281e+00 -6.7403427e+00 -3.8296349e+00
2.7553177e+00 5.2618163e+00 3.9099042e+00
-5.5213981e+00 -5.4180350e+00 1.5982327e+00
3.1001615e+00 -7.9082398e+00 -3.9966844e+00
-4.7345674e+00 6.5463937e+00 1.7479196e+00
1.5923290e+00 -3.7886876e+00 3.7791865e+00
5.9827061e+00 5.6010578e+00 -3.7662543e+00
-7.2034326e+00 -4.3902795e+00 -3.8757289e-01
-3.5163192e+00 1.0378628e+01 -5.9534910e+00
4.5349962e+00 3.8952962e+00 2.0056081e+00
-2.7474343e+00 7.9399471e+00 3.7685106e+00
-3.0959950e+00 -6.9317419e+00 3.6018374e+00
6.6138188e+00 -7.2797983e+00 -3.8818802e+00
2.7617002e+00 1.0423683e+01 -5.7596663e+00
2.0075891e+00 -9.3722564e+00 -3.1183531e-01
8.5335397e+00 1.1604737e+00 -3.7342550e+00
-7.9924158e+00 2.6489731e+00 -3.2727386e+00
5.3321094e+00 -2.9334612e+00 1.9585544e+00
2.9696014e+00 7.3590949e+00 3.9384950e+00
-1.2441655e+00 -7.9656821e-01 -1.6635552e-01
7.1860432e+00 -6.7434429e+00 3.0924191e-02
-6.0213427e+00 -8.9637782e+00 -2.3439007e+00
-3.8156709e+00 -4.9207259e+00 1.6559808e+00
-2.6490491e+00 5.7521109e-01 -2.1400181e+00
-4.9882009e+00 -2.2040150e+00 -2.9642331e-01
1.5847493e+00 3.2784016e+00 -3.6501395e-02
2.0308859e-01 -2.5548947e+00 3.7493373e+00
2.0262292e+00 8.5289654e+00 1.9769290e+00
-2.6157687e+00 1.0775592e+01 -3.9768148e+00
-2.1456045e+00 6.4330941e+00 3.7712457e+00
9.5803213e+00 -3.3157797e+00 -3.7489520e+00
-6.6479243e+00 -6.6424381e+00 -2.3388578e+00
4.9510839e+00 -4.0568672e+00 3.8798184e+00
6.2051820e+00 4.1163576e+00 -3.7749704e+00
-6.3490424e+00 -7.3224124e-02 -2.2607708e+00
-2.9819387e+00 -3.9023603e+00 3.6371149e+00
4.3073488e+00 1.9222980e+00 1.9779090e+00
-8.4430847e+00 -4.7253425e-01 -4.2742292e+00
6.5192419e+00 6.4618201e+00 -1.7959259e+00
-5.8205375e+00 9.0349144e+00 -2.1489898e+00
3.4395950e+00 -2.2704771e+00 3.8519984e+00
-7.9231085e+00 -2.3792635e+00 -2.3334295e+00
2.5830726e+00 -7.1744811e+00 -1.1535914e-01
-4.7773891e+00 8.1132279e+00 1.7630299e+00
-6.5273335e+00 -3.0745420e+00 1.5918245e+00
-4.3656852e+00 1.0119926e+01 -1.4802738e-01
7.8771915e+00 8.5962490e-01 2.0767113e+00
2.0757327e+00 6.8999911e+00 1.9613729e+00
3.1943614e+00 1.0505064e+01 -1.8559309e+00
4.9075256e+00 9.1803133e+00 -1.8170591e+00
-4.9992850e+00 -2.0934405e+00 1.6491732e+00
7.9098315e+00 -2.9572088e+00 9.2916448e-02
2.4980695e+00 9.9764015e+00 6.1859639e-02
8.8029450e+00 -7.3818562e-01 2.0884690e+00
-1.7857300e+00 -1.0360059e+01 1.6614650e+00
-3.3216160e-02 -5.0316791e+00 3.7160890e+00
-1.0689136e+00 -6.6600006e-01 1.7851895e+00
-5.6528979e+00 1.0560928e+00 -2.8271076e-01
9.8409265e+00 -4.7319553e-01 -1.7663413e+00
-1.2065996e-01 7.4675122e+00 3.8444570e+00
8.7248720e+00 -5.2932835e+00 -3.7960336e+00
1.1589405e+00 8.4219554e+00 3.8938744e+00
-7.7470183e+00 -6.0763562e+00 -1.3331007e+00
-4.3184936e+00 -6.6718216e+00 1.6221335e+00
4.1447194e+00 8.6934207e+00 2.0438993e+00
-3.2685161e+00 -8.2563030e+00 1.6378568e+00
-3.6490764e+00 -5.2939439e+00 3.6019767e+00
5.1009622e+00 -7.2185992e+00 -3.8275036e-02
3.1999377e+00 -7.6600558e+00 -2.0462307e+00
6.2232334e+00 -6.5464164e+00 1.9481157e+00
-3.3735786e+00 3.8149483e+00 -1.8358345e-01
-7.9619290e-01 -1.0805646e+01 -2.5750958e-01
6.3169263e+00 -8.0170339e+00 -1.9539759e+00
7.2319822e-01 -1.0328331e+01 -2.0571000e-01
-2.6417454e+00 4.6198582e+00 3.7369526e+00
-2.1662718e+00 2.5127274e+00 -2.1048334e+00
1.2324267e+00 2.4723612e+00 1.8889743e+00
1.7124593e+00 3.3781849e-01 -6.3401828e-02
3.9342116e+00 -2.2034545e+00 1.9231561e+00
4.1942229e+00 7.0644463e+00 2.0283432e+00
-2.6533041e+00 2.2990683e-02 -4.0907179e+00
5.8485997e+00 -1.8862783e+00 3.9302202e+00
-1.8695406e+00 -1.4154343e+00 -2.1368836e+00
-5.3081549e+00 8.9292223e+00 -6.0238744e+00
-2.2584822e+00 -1.0068598e+01 -2.2395957e+00
-3.6642544e+00 -1.0701925e+00 1.7010192e+00
-3.9576749e+00 -1.0027392e+01 1.5980610e+00
-2.9547448e-01 8.9060508e-01 -2.0642249e+00
1.0131892e+01 -1.4337390e+00 -3.7122303e+00
-5.5430827e+00 8.7993059e+00 -1.9813666e-01
2.6460666e-01 3.8770866e+00 1.8738965e+00
5.0336926e+00 -5.4169102e+00 1.9233233e+00
-5.2240404e+00 -5.9503434e-01 -2.8681569e-01
-1.4538856e+00 1.7231163e+00 -4.0359511e+00
-1.0751163e+00 8.7479571e+00 3.8284875e+00
-4.0423053e-01 -9.1921598e+00 -2.2851949e-01
4.4592166e+00 4.5925443e+00 6.5806830e-02
-8.2029040e-01 9.2921076e+00 1.8972630e+00
-1.4864941e-01 -1.0407929e+01 -2.1781745e+00
-1.5984637e+00 -2.1685350e+00 1.7531253e+00
-5.8433105e-02 -8.3029569e+00 3.6810112e+00
-9.0280650e+00 -2.0438739e+00 -4.3087219e+00
-3.2086696e+00 -2.9698804e+00 1.6951311e+00
-6.8497469e+00 -6.5034231e+00 1.5459410e+00
3.2383710e+00 -3.9124037e+00 1.8838061e+00
5.6956255e-01 1.1543425e+01 -1.9258824e+00
-7.7846175e+00 -5.6881847e+00 -3.4300489e+00
-6.4875465e+00 -2.8677509e+00 -3.4956025e-01
-4.7514170e+00 9.6245864e+00 1.7796773e+00
-4.7152910e+00 2.8538405e+00 -2.3498367e-01
4.2727193e+00 -9.2846738e-02 1.9557125e+00
5.6054844e+00 6.2101592e+00 2.0628500e+00
-3.5245438e+00 -1.2158721e+00 -2.1857624e+00
-6.0761326e+00 4.9846313e+00 -2.1993312e+00
-2.8431307e+00 -1.6874658e+00 3.6646144e+00
1.8185522e-01 1.0482159e+01 -4.1726590e-03
-6.5021000e-01 5.9649773e+00 3.8123928e+00
-6.8644736e+00 -3.4599587e+00 -2.3121570e+00
1.0041381e+01 -2.3374015e+00 -1.7797149e+00
-3.2819946e+00 7.6451111e+00 1.8041770e+00
8.8971031e+00 1.8769620e+00 -1.7707667e+00
-5.3607117e+00 2.4213949e+00 -2.2041744e+00
5.8982645e+00 1.1501447e+00 2.0188100e+00
-5.1982295e+00 -3.7490732e+00 1.6256858e+00
7.1942229e-01 -1.5287340e+00 -1.1355754e-01
6.7720738e+00 -3.4703828e+00 1.9972730e+00
-6.5587486e+00 7.7125124e+00 -4.1303700e+00
-1.6731517e+00 1.1365641e+01 -1.9968183e+00
-1.4004356e+00 -3.4183804e+00 3.6908973e+00
-1.8046700e+00 7.9293412e+00 1.8526564e+00
8.1128605e+00 -6.0364300e+00 -5.7674533e+00
5.8244605e+00 2.4133193e+00 8.5003605e-02
-7.0702472e+00 -4.4527965e+00 1.5606519e+00
-4.7177179e+00 3.4682011e+00 1.7161620e+00
-5.7353454e+00 7.0815331e+00 -2.2206985e-01
1.1969680e-01 -9.9670363e+00 1.7242700e+00
-1.0628118e+00 1.0963228e+01 1.9073164e+00
-3.7050866e+00 6.3286199e+00 3.7221208e+00
7.2452957e+00 4.9682963e+00 -1.7892251e+00
-7.0471485e+00 3.4975846e+00 -2.2448293e+00
-1.2441515e+00 4.4694838e+00 1.8336409e+00
1.0635342e+00 -7.0511418e+00 3.7286918e+00
3.7046026e+00 5.2367290e-01 3.8894585e+00
-3.2674106e+00 9.8466764e+00 1.8277109e+00
-5.3441707e+00 -4.7215404e+00 3.5557726e+00
2.4904574e+00 1.8670117e+00 -2.3406354e-02
4.6733112e+00 -8.5076784e+00 -2.0097411e+00
2.8797029e+00 9.9405428e+00 2.0180157e+00
-8.3326895e+00 -4.4206897e+00 -4.3122278e+00
-5.0807013e+00 -8.9396558e+00 -3.6989918e-01
-2.4798990e+00 -1.0923449e+01 -3.1060010e-01
1.2418532e+00 6.4822801e+00 3.8760894e+00
1.6685599e+00 -5.6662227e+00 3.7618472e+00
7.7010232e+00 -2.1764213e+00 2.0394509e+00
6.0150515e+00 2.9855334e+00 2.0416519e+00
-4.2636435e+00 5.0883518e+00 1.7471349e+00
9.3570902e+00 -7.1160174e-02 -3.7218055e+00
1.7361519e+00 1.8628830e+00 -1.9914594e+00
-4.7714764e+00 4.5449550e+00 -2.1898179e-01
8.9373368e+00 -3.7409089e+00 2.0611228e+00
4.9770746e+00 7.3649183e+00 -1.8339526e+00
8.6472734e+00 -5.1409394e+00 9.2730749e-02
5.0835326e+00 7.5509621e+00 1.1605539e-01
9.4671814e+00 -3.4396833e+00 -5.6985142e+00
6.3123952e+00 2.5424820e+00 -1.8433929e+00
-6.8589982e+00 -5.8189265e-01 -3.3703181e-01
-2.9974067e+00 6.1670754e+00 1.7974438e+00
-4.1491684e+00 -8.2390326e+00 3.5556938e+00
-9.5530859e-01 3.5436685e+00 3.7776075e+00
1.3593536e+00 -9.2404065e+00 -2.1194884e+00
-8.3940324e+00 -9.2122162e-01 -2.3326447e+00
-1.9791992e+00 -9.1376252e+00 3.6131029e+00
-4.7710437e+00 -6.5457590e+00 3.5542960e+00
-5.7151008e-03 2.8702679e+00 -2.0345429e+00
3.7593219e-01 8.1004611e+00 1.9216096e+00
3.3946054e-01 -3.4731656e-01 -4.0024288e+00
1.1528248e+00 -8.4733250e+00 1.7717510e+00
-4.1683114e+00 -1.0413186e+01 -3.5724992e-01
-9.8826648e-01 2.6740825e+00 1.8226959e+00
1.8038820e+00 -4.9741605e-01 3.8202128e+00
-1.2769667e+00 -1.6451319e+00 3.7132935e+00
-3.8692961e+00 -9.7106786e+00 -6.1750099e+00
-2.2986263e-01 3.2094094e+00 -9.3111774e-02
8.9622498e+00 1.1000125e-01 1.5749057e-01
-5.9107863e+00 -8.2465363e+00 -4.2777535e+00
-3.7915409e+00 -9.8420004e+00 -4.2292137e+00
4.9749099e+00 -8.3985093e+00 -3.9440861e+00
4.2132093e+00 9.2175774e+00 1.0672632e-01
3.6713547e+00 5.4997712e+00 1.9958333e+00
6.3338038e+00 -5.6312258e-01 2.0142593e+00
-4.1278840e+00 3.8108196e+00 -2.1516365e+00
5.2595318e-01 -3.0630055e-01 1.8380803e+00
-2.4144159e+00 1.9064368e+00 -1.7405470e-01
1.0620284e+00 1.1130719e+00 -3.9648619e+00
5.3341035e+00 7.5428922e+00 -3.7658690e+00
-1.4390162e+00 -6.5653778e+00 3.6567111e+00
6.5019112e-01 4.9730806e+00 3.8420424e+00
7.3051097e+00 -4.9217602e+00 1.9984711e+00
9.5821495e+00 -2.1491987e+00 1.5289344e-01
2.0689727e-02 -6.7090876e+00 1.7553822e+00
8.3638920e+00 -6.6031100e+00 -1.8761070e+00
-5.9453740e+00 5.5364749e+00 1.7000393e+00
7.4928274e+00 2.0894766e+00 1.3299079e-01
3.9808663e-01 2.6132603e+00 -3.9695798e+00
-7.5314640e+00 -5.4521970e+00 -6.2431458e+00
1.7238613e+00 4.9136637e+00 1.9297081e+00
-4.9184906e+00 6.4598744e-01 -2.2091709e+00
-3.8001705e+00 1.8631742e-01 -2.3477001e-01
-5.8905842e+00 -8.4119347e+00 1.5554697e+00
4.1340725e+00 2.3576562e+00 3.2358877e-02
-8.3131914e+00 1.1096562e+00 -3.8109044e+00
7.2551596e+00 2.5318762e+00 -3.7592470e+00
-6.8064414e+00 5.9259347e+00 -4.1567318e+00
2.3094216e+00 -5.2063653e+00 1.8416281e+00
-7.9998045e+00 -4.5874934e+00 -2.3589461e+00
-1.9854158e+00 -4.9897200e+00 3.6564045e+00
-2.1256180e-01 -1.0490703e+00 -2.0820100e+00
6.4460388e+00 3.9327040e+00 -8.5231045e-01
-2.0207680e+00 9.9315336e+00 -7.7783324e-02
-1.8427994e+00 3.6020568e+00 -1.3867035e-01
9.6694645e+00 -4.1373083e+00 -1.8100423e+00
-6.4618644e+00 4.4892919e+00 -2.7162651e-01
7.2989397e-01 -5.1244188e+00 1.7938406e+00
3.0618414e+00 -9.3738692e+00 -1.8101926e+00
1.3141329e+00 3.4728922e+00 3.8467603e+00
6.8434153e-01 -2.3635917e+00 1.8213865e+00
1.0650910e+00 9.8715505e+00 1.9614054e+00
-6.3484484e+00 -6.4985408e+00 -3.8334715e-01
2.8713356e+00 3.5910723e+00 1.9511802e+00
2.5162683e+00 -1.2870271e+00 1.8890951e+00
-7.0706799e+00 6.6379175e+00 -2.2126259e+00
-8.0517349e+00 -2.3441585e+00 -3.9224442e-01
-2.7769063e+00 4.1164488e+00 1.7827329e+00
-4.7696900e+00 -1.0086620e+01 -2.3171256e+00
1.5833677e+00 -3.7128414e+00 1.8349273e+00
2.4286493e+00 1.2807148e+00 1.9133208e+00
4.4927684e+00 -9.6318636e-01 3.8981421e+00
5.7675199e+00 5.8643531e+00 1.1943598e-01
3.0287936e+00 -6.6377489e+00 1.8487747e+00
8.0267798e+00 3.5435772e+00 -1.7800958e+00
-3.7344113e+00 1.9044671e+00 -2.1595074e+00
-6.3567833e+00 2.3284677e+00 -4.1806045e+00
-9.0096911e+00 -3.3758532e+00 -2.3773442e+00
-3.9230314e+00 -2.7461957e+00 3.6202539e+00
-1.3163165e+00 -8.2982620e+00 1.6975413e+00
4.3409192e+00 6.2769943e+00 7.9825886e-02
5.8101664e+00 -5.6339303e+00 1.8339792e-04
-1.2133397e+00 -5.1393090e-01 -4.0519994e+00
-3.7448690e+00 1.0766204e+01 -2.0669091e+00

'IP307625_obj00064

9.7272616e+00 -2.8090445e-01 -1.6543264e+00
-7.3005175e+00 -7.5740818e+00 -9.2786816e-01
-3.6610053e+00 1.0674950e+01 -2.6586753e+00
2.8702376e+00 -7.7223323e+00 2.5569500e+00
-3.1761938e+00 -2.5819105e-01 3.6019371e-01
2.8636828e+00 9.8717637e+00 -1.7539698e+00
-5.8435981e+00 1.8993632e+00 -1.8157293e+00
6.5309157e+00 -7.0636597e+00 -7.8094199e-01
4.1317588e+00 6.1320789e+00 4.0143487e+00
-5.3496629e+00 -4.8011508e+00 1.5919712e+00
3.2171426e+00 -9.5862637e+00 -3.4822050e+00
-4.6779025e+00 5.1834770e+00 6.3318781e-01
6.2681219e-01 -4.6589266e+00 4.4745417e+00
5.7521013e+00 6.6334348e+00 -3.5908721e+00
-6.9420038e+00 -3.6032277e+00 -5.1061679e-01
-2.3575724e+00 1.0237948e+01 -2.5032588e+00
3.7251570e+00 3.0451464e+00 3.6708036e+00
-1.9074720e+00 8.6527373e+00 3.3396476e+00
-5.4419651e+00 -3.3445346e+00 1.7114742e+00
7.2150166e+00 -6.0428177e+00 -1.7125571e+00
4.6729395e+00 9.9085710e+00 -3.4528554e+00
3.2285965e+00 -1.0298365e+01 4.0135002e-01
8.4113607e+00 4.1555869e+00 -3.3028768e+00
-7.1009922e+00 2.6101961e+00 -1.9391762e+00
2.8811860e+00 -2.6431797e+00 3.0235478e+00
1.7082201e+00 7.5673539e+00 1.8088689e+00
-4.3326061e-01 8.4705016e-01 8.7261119e-01
5.8215666e+00 -7.0766573e+00 1.0850297e+00
-5.2492201e+00 -9.1060791e+00 -2.7340768e+00
-1.1129935e+00 -6.5108455e+00 2.0706558e+00
-6.4547781e+00 7.4346773e-01 -3.9866876e+00
-6.5056310e+00 -1.3143067e+00 1.7378526e+00
-4.4428524e-02 8.3409214e+00 1.6169125e+00
6.0744224e-01 -3.1027911e+00 4.6140895e+00
2.6785873e+00 6.6812694e+00 3.8467522e+00
2.3694247e+00 1.0246971e+01 -3.7672380e+00
-5.6939767e-01 7.4189695e+00 3.4273202e+00
8.6882850e+00 -3.8141223e+00 -4.1070483e+00
-7.3551327e+00 -7.7595113e+00 -2.9265436e+00
7.0842104e+00 -3.2436359e+00 1.6252176e+00
7.2085337e+00 5.8551258e+00 -2.6873534e+00
-8.2298540e+00 -3.7126112e-02 -3.7861623e+00
-1.4147444e+00 -3.1244380e+00 2.3354138e+00
5.8591840e+00 -1.6753828e-01 1.7231447e+00
-7.0814541e+00 8.3248065e-01 -6.0460077e+00
6.3915305e+00 6.6200804e+00 -1.9535870e+00
-6.0669425e+00 7.9248663e+00 -1.2976276e+00
4.1520268e+00 -3.4411685e+00 3.1410323e+00
-7.0074690e+00 -5.3822529e-01 -4.1868801e+00
4.9099131e+00 -8.3206484e+00 8.3447009e-01
-5.7301709e+00 8.2843017e+00 7.5927970e-01
-6.9142821e+00 -3.2434866e+00 1.4999834e+00
-4.0736985e+00 9.2785773e+00 1.0986487e+00
7.1191747e+00 2.2849049e+00 1.6304141e-01
3.7314032e+00 7.9014734e+00 2.1427859e+00
1.6254342e+00 1.1030739e+01 -1.8335224e+00
4.4991851e+00 9.5713714e+00 -1.5362615e+00
-4.7165163e+00 -2.0381147e+00 1.9398314e+00
8.4615721e+00 -3.2686460e+00 -1.4407983e-01
3.5614664e+00 9.0357446e+00 2.4762873e-01
8.3205779e+00 -3.4664389e+00 -2.1568376e+00
-1.1019754e+00 -9.9828575e+00 -2.1904000e-01
2.7864315e-01 -6.0889586e+00 2.3179210e+00
-4.4566074e+00 3.1572645e-01 2.2076199e-01
-8.0977830e+00 1.8443130e+00 -3.4741967e+00
9.3680744e+00 1.7610754e+00 -1.5212514e+00
-3.9049193e-01 3.9704389e+00 3.1384574e+00
8.1865149e+00 -4.5861660e+00 -3.1253213e+00
3.0462945e+00 6.3335860e+00 1.8965415e+00
-8.0408585e+00 -5.0972627e+00 1.1613800e+00
-2.2424475e+00 -7.7409218e+00 -1.8479677e-01
4.6088644e+00 5.9336744e+00 2.0942051e+00
-2.9192045e+00 -7.3929327e+00 1.7191068e+00
-3.9541522e+00 -4.6904910e+00 1.8113268e+00
5.0240138e+00 -7.9485438e+00 2.8591527e+00
3.9684885e+00 -8.7666281e+00 -1.3210138e+00
5.8021967e+00 -5.5205219e+00 1.2245775e+00
-3.1112340e+00 2.4680604e+00 6.1949973e-01
5.9218411e-01 -1.0630627e+01 -1.9978494e+00
6.6209442e+00 -5.3582453e+00 -6.1132704e-01
1.1035384e+00 -9.3999397e+00 1.6498890e-01
-5.0187162e+00 5.3568488e+00 2.5714737e+00
-3.5403079e+00 3.5652412e+00 -1.3179045e+00
2.1473157e+00 2.6856884e+00 3.4013361e+00
1.2378794e+00 6.2364745e-02 -9.2218303e-01
2.5615106e+00 -1.3967200e+00 1.1162106e+00
6.5794816e+00 4.9246120e+00 3.2377082e-01
-6.3360315e+00 3.1210959e+00 -3.7512312e+00
8.3931176e+00 -1.1410616e+00 2.0139330e+00
-3.6888255e+00 1.9856244e+00 -3.4582853e+00
-5.4064534e+00 6.5050348e+00 -1.3285764e+00
-1.0145999e+00 -9.6580213e+00 -2.1497163e+00
-4.0448542e+00 -3.8307143e-01 2.1920382e+00
-4.1637557e+00 -9.3075862e+00 -6.1626962e-01
-1.7383502e+00 2.1594672e-01 -3.3278553e+00
9.3100342e+00 -2.1216829e+00 -3.8589015e+00
-2.7692691e+00 9.1540480e+00 -6.9069350e-01
2.4697771e-01 2.4136920e+00 3.0915238e+00
5.4210429e+00 -5.0856827e+00 3.1807506e+00
-5.3586882e+00 -7.0419340e-01 -7.8504175e-03
-1.9121046e+00 -1.2125294e-01 -1.4112613e+00
9.7767631e-01 8.2639662e+00 3.7366221e+00
2.0718564e+00 -9.1282716e+00 2.3085480e+00
4.7050406e+00 4.1658312e+00 1.9467925e+00
-1.7125229e+00 8.2803270e+00 1.3612722e+00
-3.3114783e-01 -9.1582394e+00 -5.9485219e+00
-1.6136239e+00 -6.5810266e-01 5.5785732e-01
1.2616288e+00 -7.5962516e+00 2.3273169e+00
-7.7098985e+00 -1.7077298e+00 -4.3992525e+00
-3.2651695e+00 -3.4338306e+00 2.0296616e+00
-4.6486092e+00 -8.4867276e+00 1.3596931e+00
2.2240235e+00 -5.8556040e+00 4.6044614e+00
1.8958340e-01 1.1181547e+01 -2.0349909e+00
-7.5203672e+00 -6.4024144e+00 -2.8270853e+00
-7.0343061e+00 -2.1466116e+00 -3.9111375e-01
-4.8058989e+00 8.9070842e+00 -1.0186481e+00
-6.8392022e+00 4.0278647e+00 2.0336218e-01
4.8953438e+00 1.7878973e+00 1.7576432e+00
4.8671731e+00 5.4367121e+00 1.1392723e-01
-3.6570053e+00 2.9860449e-02 -1.6590368e+00
-6.9056638e+00 6.7803945e+00 -1.5281424e+00
-1.1489123e+00 -2.2395765e+00 4.8275900e-01
1.5439820e+00 9.2369234e+00 -3.6431529e-02
-3.4522722e+00 4.6457101e+00 2.7412278e+00
-6.8497016e+00 -5.0598439e+00 -6.3011982e-01
9.2955911e+00 -2.3469998e+00 -1.9081804e+00
-4.7241658e+00 6.9139241e+00 7.8466040e-01
8.7241341e+00 4.6577331e-01 2.3714200e-01
-5.0115720e+00 2.1960639e+00 3.0968750e-01
7.9783188e+00 4.0301605e-01 2.0930913e+00
-6.7490476e+00 -4.6005835e+00 1.4005251e+00
4.7679273e-01 -7.5976214e-01 8.6196234e-01
5.5767047e+00 -6.6668508e+00 3.0593451e+00
-5.4959345e+00 9.1206491e+00 -3.0760658e+00
-1.0388680e+00 1.0560316e+01 -2.2760384e+00
-8.2558739e-01 -1.7929853e+00 2.5456287e+00
-2.9965859e+00 7.1611936e+00 1.0663079e+00
4.0819290e+00 -9.1501563e+00 -5.2861399e+00
6.2714845e+00 3.4546925e+00 2.1165466e+00
-8.3970001e+00 -3.9005626e+00 -7.5597954e-01
-3.1037106e+00 3.8498842e+00 7.4712275e-01
-6.3284516e+00 2.7202218e+00 1.6023340e-01
6.7634575e-01 -9.2389314e+00 2.0891925e+00
2.8453869e-01 1.1105509e+01 -5.4202619e-02
-4.3431801e+00 6.7006649e+00 2.7957710e+00
8.0145041e+00 4.2397516e+00 -1.4972857e+00
-7.9425345e+00 3.1805906e+00 -3.6579368e+00
-1.8511869e+00 3.1378056e+00 2.8432379e+00
1.7106200e+00 -5.9285392e+00 2.5472989e+00
3.9415254e+00 -4.1151844e-02 1.4472045e+00
-2.2405941e+00 9.9863528e+00 1.4382729e+00
-4.6353870e+00 -6.5696055e+00 1.5371728e+00
3.4556190e+00 2.2499320e+00 1.5840843e+00
5.5463299e+00 -8.4071701e+00 -1.0515463e+00
2.2166969e+00 9.4217414e+00 2.0548581e+00
-8.1425654e+00 -4.0862979e+00 -2.7083478e+00
-5.9761144e+00 -6.7164158e+00 -6.5079105e-01
-2.1635920e+00 -9.1103821e+00 -2.9833741e-01
1.0239397e+00 6.5335192e+00 3.5851495e+00
2.1058243e+00 -3.9122035e+00 2.7911306e+00
4.7959671e+00 -2.1458663e+00 1.3826389e+00
6.8763620e+00 1.5369589e+00 2.0316810e+00
-5.2900789e+00 3.7151089e+00 4.0698818e-01
9.3173332e+00 1.2644189e+00 -3.5478364e+00
-1.3278706e-01 9.3514585e-01 -1.0477876e+00
-5.5213261e+00 3.8161796e+00 -1.5919424e+00
5.2376593e+00 -3.8642557e+00 1.2915558e+00
5.7950945e+00 7.7525456e+00 -1.5084680e+00
7.5729379e+00 -4.3757216e+00 -3.7865464e-01
4.0934116e+00 7.0184917e+00 1.4271844e-01
9.6457530e+00 -2.9202230e-01 -3.6410771e+00
8.3659433e+00 2.8202259e+00 -1.5745417e+00
-7.6092445e+00 -1.2484694e+00 -2.3686076e+00
-2.2527635e+00 6.5990055e+00 3.0998760e+00
-1.6982766e+00 -8.1535253e+00 1.8325314e+00
1.9295152e+00 2.6996033e+00 1.3964431e+00
7.4861784e-01 -9.8950449e+00 -3.8805714e+00
-7.4901052e+00 -1.0966992e+00 -6.2838769e+00
1.6291678e+00 -7.7223550e+00 4.3443898e+00
-2.6602920e+00 -5.3515643e+00 1.9447961e+00
9.8239193e-01 1.7183252e+00 -8.0889758e-01
-4.8612074e-01 1.0059311e+01 1.7079956e+00
-2.7970445e-01 2.2063325e+00 -2.9269599e+00
3.4414701e+00 -8.5308275e+00 5.9506973e-01
-2.0647627e+00 -9.4976472e+00 1.6545413e+00
-1.8110713e+00 4.8806161e+00 3.0087929e+00
5.6809854e-01 -2.5288510e+00 2.6872180e+00
-2.4111768e+00 -1.5299892e+00 2.3319803e+00
-2.8890973e+00 -8.6341042e+00 -4.3105362e+00
2.6916883e-01 2.0165547e+00 1.0849836e+00
8.9297087e+00 -1.1527910e+00 1.1979656e-01
-4.0507078e+00 -7.4652564e+00 -4.3066990e-01
-2.8554523e+00 -9.7433427e+00 -2.4335214e+00
5.0924119e+00 -8.2934302e+00 -3.0827017e+00
4.4554408e+00 8.3177867e+00 -9.9952667e-01
4.0647498e+00 4.5635800e+00 3.8607185e+00
8.4226077e+00 1.8479029e+00 3.1845790e-01
-6.9207107e+00 4.0167469e+00 -1.7833885e+00
2.3443140e+00 1.1555256e+00 1.3172848e+00
-4.3847279e+00 1.8854710e+00 -1.5982761e+00
-2.0150324e+00 2.5815172e+00 -3.1527883e+00
5.3277298e+00 7.9534412e+00 -3.5336609e+00
4.1393857e-01 -6.4264640e+00 4.2808220e+00
-3.8684245e-01 5.6634897e+00 3.2939900e+00
6.3155439e+00 -3.6648887e+00 -5.0210158e-01
7.3518673e+00 -1.5122490e+00 -1.4967095e-01
-3.1233862e-01 -8.2669368e+00 2.0299398e+00
7.8948515e+00 -4.8192371e+00 -1.6864547e+00
-7.3585290e+00 5.4239091e+00 -1.7202149e+00
7.3842350e+00 8.5301570e-01 7.1703127e-02
-2.5361275e+00 1.3483382e+00 -1.3702901e+00
-8.5090516e+00 -5.4304198e+00 -2.8863380e+00
2.8937347e+00 5.2867764e+00 3.7513539e+00
-6.7159080e+00 8.1431892e-02 -1.3941734e-01
-7.5096432e+00 6.8101622e-01 -2.1770454e+00
-6.7103077e+00 -7.7128543e+00 1.1214295e+00
2.8253499e+00 -1.1368039e+00 3.1530732e+00
-7.7832569e+00 2.3095699e+00 -4.9797588e+00
7.0653315e+00 4.4162261e+00 -3.5969506e+00
-6.5128880e+00 5.4118740e+00 -3.5680442e+00
3.4803648e+00 -5.0962117e+00 2.8888255e+00
-8.0473856e+00 -6.1666138e+00 -9.1100174e-01
-1.2717010e+00 -4.0843976e+00 4.2424958e+00
-3.6298138e-01 -4.3400873e-01 -1.2076353e+00
5.7991930e+00 5.4370405e+00 -1.7198197e+00
-1.3623610e+00 1.0335304e+01 -3.7162445e-01
-8.5276171e-01 2.1683022e+00 -1.0428459e+00
5.3429726e+00 -8.1679383e+00 -5.0071604e+00
-6.3537448e+00 5.7453368e+00 4.3336661e-01
-1.3578555e+00 -6.1010390e+00 4.0449713e+00
2.6057945e+00 -1.0520579e+01 -1.6858796e+00
1.6787300e+00 4.5783894e+00 3.5043440e+00
-4.1831207e-01 -4.7188868e+00 2.3388474e+00
7.9429277e-01 9.4853932e+00 1.8474273e+00
-6.5339002e+00 -5.9950765e+00 1.3051269e+00
2.9774607e+00 3.9185617e+00 1.6651450e+00
9.6612405e-01 6.4648287e-01 1.0640572e+00
-6.9680269e+00 7.2174191e+00 -3.4709987e+00
-8.3894766e+00 -2.5187388e+00 -6.2835652e-01
-1.7617622e+00 2.3048893e+00 8.0688577e-01
-5.9029576e+00 -8.6211745e+00 -8.1418842e-01
1.2436346e+00 -1.1850348e+00 2.9115152e+00
3.6581480e+00 1.4766475e+00 3.5171734e+00
6.7423439e+00 -1.6000389e+00 1.7244207e+00
7.2130772e+00 3.6790922e+00 3.0474680e-01
4.1312811e+00 -6.7401144e+00 2.8359296e+00
8.8161554e+00 2.7961331e+00 -3.4827604e+00
-5.6649169e+00 4.5511049e-01 -1.9211499e+00
-7.7278927e+00 4.7034870e+00 -3.8150542e+00
-8.5606830e+00 -2.8174616e+00 -3.1993443e+00
-2.5387242e+00 -1.8149380e+00 3.1326013e-01
-2.2573511e-01 -1.0258851e+01 1.8605800e+00
5.9551123e+00 6.5022408e+00 -5.6014144e-01
4.1353796e+00 -9.0556195e+00 2.6245779e+00
2.5224075e-01 1.8907958e-01 -3.0318702e+00
-4.1637834e+00 9.3558609e+00 -2.8548078e+00

'IP307625_obj00066

6.0823929e+00 1.0099249e+01 2.6669622e+00
-8.7630882e+00 -8.7445368e+00 -1.8121090e+00
-4.5946632e+00 1.5016527e+01 -3.5148618e+00
1.3825267e-01 -1.1083705e+01 6.1368818e+00
-8.0457525e+00 -5.4388853e+00 -3.9978967e+00
-7.9129532e-01 1.6049568e+01 -3.5941203e+00
-1.3801236e+01 4.0907000e+00 -8.5674811e+00
9.0847343e+00 -1.0995803e+01 -2.9760423e+00
-2.2626913e+00 1.2178913e+01 5.8180332e-01
-6.8558893e+00 -1.4556949e+01 -3.3485100e+00
2.8830369e+00 -1.2784562e+01 -3.4891329e+00
-8.0980596e+00 4.2039073e+00 3.1084100e+00
4.9765229e+00 5.4163238e+00 3.0029579e+00
3.6089167e+00 1.5558690e+01 -7.4628230e+00
-1.0282462e+01 -8.2500744e+00 -3.6648477e+00
-3.2731543e-01 1.5393731e+01 -9.3940624e+00
9.0949214e+00 -1.3001923e+00 7.3740295e+00
-9.3485135e+00 8.7674428e+00 -1.1130615e+00
1.9632506e-01 -1.3430704e+01 4.3556914e+00
1.1891527e+01 -8.3056692e+00 -5.7706695e+00
9.0703443e+00 1.0921258e+01 -1.2934526e+00
1.1298829e+00 -1.4465482e+01 -3.3665704e+00
1.3209028e+01 -2.9321490e+00 3.5872222e+00
-5.8498749e+00 1.1399435e+01 -3.2547597e+00
1.3735503e+01 -5.5994035e+00 -2.0691783e+00
8.2531741e+00 5.0929524e+00 1.0726174e+00
-9.6319874e+00 7.4591072e-01 -5.3984901e-01
1.1799566e+01 -1.4808154e+00 5.4343214e+00
-9.6553679e+00 -1.0887439e+01 -7.5039044e+00
-5.2896603e+00 -7.9824281e+00 7.8719628e+00
-1.4571071e+00 -4.9997434e+00 -1.4136413e-01
-5.0235588e+00 -6.4675383e+00 3.8660002e+00
6.8633066e+00 1.3206621e+00 7.1901007e+00
-1.3244857e+00 -3.6987387e+00 3.6629449e+00
1.9143947e+00 1.0390118e+01 2.6522090e+00
-3.5477605e+00 1.5342057e+01 -7.4370216e+00
-4.5507172e+00 1.2749906e+01 5.4433290e-01
1.2894315e+01 -3.4691216e-01 3.4030695e+00
-1.1673240e+01 -6.8873813e+00 -2.2243701e+00
7.2681512e+00 -4.5187157e+00 5.6577943e+00
7.0219219e+00 1.2592417e+01 -9.2046356e+00
-8.5898627e+00 1.0494173e+01 -9.0322652e+00
-1.0547723e+01 -9.6065602e+00 -2.1533277e-01
1.1844295e+01 4.3534307e+00 1.1202409e+00
-1.2612549e+01 1.2240760e+00 -5.6969094e-01
1.4333894e+01 2.2617983e+00 -2.6313965e+00
-5.7734218e+00 8.4814922e+00 -1.0978036e+00
7.8018097e+00 -2.1179493e+00 5.4855895e+00
-1.3490666e+01 5.9955586e-01 -4.4212302e+00
9.3320814e+00 -1.0096786e+01 2.0703033e-01
-7.0201061e+00 1.0699881e+01 -1.2544149e+00
-6.1596049e+00 6.9868460e+00 9.5818541e-01
-3.5868917e+00 9.7847048e+00 7.5468114e-01
1.4517646e+01 1.7145010e-01 1.4150091e+00
8.0327723e+00 6.9287155e+00 2.8905485e+00
4.6919280e+00 1.2061605e+01 -1.3685617e+00
4.9991018e+00 1.4166660e+01 -9.3141291e+00
-9.6582047e+00 -6.4318927e+00 -7.8220629e+00
1.0835779e+01 -3.1096073e+00 3.6033204e+00
2.6556723e+00 1.1802959e+01 6.0154890e-01
9.5406878e+00 5.6338154e+00 -9.1656485e-01
-2.7733204e+00 -1.1828424e+01 6.1942642e+00
1.7759526e+00 -6.6220542e+00 5.8159190e+00
-6.3011636e+00 -4.9994532e+00 -2.0830930e+00
-7.3106343e+00 9.2232218e+00 -3.0972513e+00
1.4597962e+01 -1.2702588e+00 -6.2769627e+00
-5.8749176e+00 1.0355698e+01 7.1721072e-01
1.4407791e+01 -8.9944196e-01 -1.1068393e+00
4.2213795e+00 1.4924140e+01 -1.5722909e+00
-8.9944441e+00 -3.4388953e+00 -2.4193994e-01
-9.7301227e+00 -1.0767596e+01 -3.6149514e+00
8.5527154e+00 8.0669201e+00 -1.0888822e+00
-5.7778241e+00 -9.4574483e+00 6.0292946e+00
-9.6401971e+00 -1.0253890e+01 4.1430418e+00
1.4192725e+00 -1.1331376e+01 4.2040167e+00
7.2226332e+00 -1.1755242e+01 -5.0674418e-01
1.4162347e+01 -2.1716518e+00 1.5828388e+00
5.2430989e-02 9.5243108e-02 5.3387370e+00
8.6947510e-01 -1.5231413e+01 2.8861812e-02
1.2255187e+01 -7.1459861e+00 -7.8027068e+00
8.9149768e+00 -6.1489835e+00 5.7718313e+00
-2.2812023e+00 7.3297169e+00 2.8768039e+00
-1.0787607e+01 1.8205591e+00 1.3337821e+00
4.7010159e+00 1.0563679e+01 6.8709082e-01
-1.5802305e+00 -2.9488603e+00 -2.2363377e+00
1.2443655e+00 -8.5698669e+00 4.0070748e+00
1.1118973e+01 5.4822515e+00 -2.8567219e+00
-1.0995431e+01 -5.8091758e+00 -5.9158980e+00
4.5716616e+00 -7.9464181e+00 5.9064533e+00
-4.4150328e+00 -1.1775842e+01 4.2441781e+00
-3.2352870e+00 1.1477720e+01 2.5819798e+00
-5.7673547e+00 -1.4781907e+01 5.6338523e-01
-8.1399141e+00 -1.0679878e+01 6.1199963e+00
-3.5178818e+00 -1.5234292e+01 5.9244172e-01
-6.4492550e+00 -6.9875402e+00 5.8538923e+00
1.1234539e+01 -4.8877060e+00 1.7810141e+00
-8.1627754e+00 1.1752838e+01 -7.1740594e+00
3.0526794e+00 4.4075871e+00 5.0264689e+00
1.0333936e+01 -4.2484293e+00 5.6340676e+00
-1.2910680e+01 -3.3938940e+00 -3.9476716e+00
-7.8018198e+00 -7.8245187e+00 3.9669107e+00
-4.7201933e+00 8.7694097e+00 2.7775191e+00
6.7028823e+00 -1.1949273e+01 -5.5029955e+00
6.9556767e+00 5.5383748e+00 4.9400867e+00
6.5115816e-01 1.5801492e+01 -1.6297867e+00
-1.3527366e+00 -1.5923489e+01 -3.2588726e+00
8.0843234e-01 -4.3069400e+00 7.6006990e+00
4.2130783e+00 -1.2282547e+01 -1.5781996e+00
-1.1140388e+01 1.8623092e-01 -2.4464071e+00
-1.5966332e+00 -5.7463426e+00 5.7582549e+00
-6.9055646e+00 -1.1794609e+01 4.2491138e+00
1.0512538e+01 -6.3598515e+00 3.8358812e+00
4.6287054e+00 1.4387530e+01 -5.4319634e+00
-1.4073383e+01 2.0430961e+00 -6.4721710e+00
-1.2874265e+01 -1.5539931e+00 -2.3196376e+00
-2.6850384e+00 6.0915083e+00 4.9145066e+00
-7.8616282e+00 1.9145730e+00 1.3228445e+00
3.6041413e+00 -5.6313040e+00 7.6912334e+00
6.9091367e+00 1.0091455e+01 -1.2310778e+00
-2.9989102e+00 -5.4197412e+00 3.7882559e+00
-1.0374964e+01 9.4922650e+00 -6.6197019e+00
-5.2236211e+00 2.8394608e+00 3.2016929e+00
6.7449410e+00 1.1552173e+01 6.1355351e-01
4.6718348e-01 2.4575665e+00 5.1694490e+00
-1.3728235e+01 -1.6464166e+00 -6.2092078e+00
1.2418244e+01 -6.9492571e+00 -3.9195874e+00
-6.1052273e+00 3.9897601e+00 1.1721234e+00
6.1668137e+00 1.4157440e+01 -7.3664551e+00
-2.7488215e+00 1.5750840e+01 -1.6212612e+00
6.8820605e+00 4.0007714e+00 3.1012890e+00
-3.1463108e+00 -9.3210947e+00 7.9644602e+00
5.1452537e+00 -3.2980397e+00 7.5223943e+00
7.0043638e+00 -7.7497384e+00 5.8888967e+00
-1.1382735e+01 7.3629911e+00 -8.8046411e+00
-7.5918328e-02 1.1313039e+01 6.4047681e-01
-3.8812441e+00 -3.9549353e+00 -2.1611738e+00
1.0381816e+00 9.3924046e+00 4.6734203e+00
9.8575856e+00 -1.0280448e+01 -7.5754192e+00
1.0143858e+01 4.0722846e+00 3.0914733e+00
-1.1160317e+01 -2.4351918e+00 -3.1048576e-01
-8.7827237e-01 9.6838423e+00 2.7066746e+00
-8.5472602e+00 7.4600924e+00 9.2783876e-01
-2.7103776e+00 -1.3584022e+01 4.3708360e+00
-2.4443720e+00 1.4722215e+01 -5.4456513e+00
-2.4132086e+00 1.3303432e+01 -1.4469807e+00
1.4833908e+01 7.7858013e-01 -4.4749058e+00
-1.1236155e+01 7.7574711e+00 -2.9869175e+00
-1.2033790e+00 8.4055511e+00 4.7471259e+00
-6.3118426e-01 -8.5144104e+00 5.9545239e+00
4.8316037e+00 6.8177373e+00 4.8517962e+00
1.5787818e+00 1.2837525e+01 2.4779285e+00
-9.2540140e+00 -8.7592441e+00 2.0870528e+00
1.3036845e+01 2.9630407e+00 -7.3089698e-01
4.7679165e+00 -1.0314278e+01 4.1265531e+00
6.8780480e+00 8.5150041e+00 8.3024009e-01
-1.4110070e+01 1.8975112e-01 -8.2884755e+00
-8.1262357e+00 -1.1016076e+01 2.2465810e+00
-8.5549464e+00 -1.2471875e+01 4.0245443e-01
-1.7688538e+00 4.7428404e+00 3.0607884e+00
-3.7341418e+00 -6.2998685e+00 7.7495685e+00
5.5912999e+00 3.0656413e+00 5.1186298e+00
1.3942598e+01 2.3448380e+00 1.2606416e+00
-9.9759605e+00 4.3767369e+00 1.1500782e+00
1.4160687e+01 -3.9675453e+00 -6.0837231e+00
1.8924494e+00 1.5731115e+01 -5.5239561e+00
-3.6437128e+00 2.8850305e+00 1.2474565e+00
6.9709241e+00 -9.2088163e+00 4.0444336e+00
6.3856290e+00 1.3723303e+01 -1.4896657e+00
7.7124076e+00 -1.1563821e+01 -7.4806788e+00
7.6938377e+00 1.1977089e+01 -3.3155618e+00
1.4042638e+01 1.0996452e+00 -8.3940931e+00
1.0195324e+01 8.5259783e+00 -3.0727355e+00
-1.0032091e+01 -4.4362040e+00 -2.1179273e+00
-2.8777657e+00 2.0905553e+00 3.2517842e+00
-5.1479502e+00 -1.4372102e+01 4.4306305e+00
3.8310915e+00 7.9295937e+00 2.8251435e+00
2.6542165e+00 -1.4364137e+01 -1.4943519e+00
-1.3376873e+01 2.2156847e+00 -2.5880979e+00
9.8813216e+00 -8.4054112e+00 2.0341608e+00
-1.0856653e+00 -1.0699439e+01 4.1625075e+00
-3.6308923e+00 -2.5568010e+00 -3.1267200e-01
1.3351289e+00 1.4652832e+01 3.9995107e-01
-1.3019992e+00 -4.9625355e+00 -4.0416479e+00
-3.1544272e+00 -1.6499516e+01 -1.2664371e+00
2.2762092e+00 -1.0274359e+01 2.1785984e+00
-1.9966443e+00 -9.1432399e-01 -4.3231768e-01
-6.6195714e+00 -3.0643035e+00 -2.7211744e-01
-1.2712048e+01 6.5464691e+00 -6.7957141e+00
-8.2825560e+00 -1.2593358e+01 -3.4866668e+00
-8.7150751e+00 -9.1726376e-01 1.5262930e+00
1.2719576e+01 3.2407440e+00 -4.6476721e+00
-1.2439303e+01 -3.3333268e+00 -8.0393108e+00
-8.3476071e+00 -1.2889473e+01 -7.3628307e+00
1.1172773e+01 -9.3835476e+00 -3.7439610e+00
4.0193963e+00 1.1594966e+01 2.5631340e+00
2.7383219e+00 -2.7654892e+00 7.4878406e+00
1.2737061e+01 2.1581596e+00 3.2244138e+00
-1.1789538e+01 5.1601886e+00 -8.5194984e-01
-9.6390585e+00 -1.1911337e+01 -1.5847089e+00
2.4808779e+00 6.9752421e+00 4.8439427e+00
-6.0303967e+00 -5.3180694e+00 -5.9581350e+00
2.9716911e+00 1.4579176e+01 -3.4945549e+00
2.0579166e+00 -1.2579635e+01 3.9482775e-01
1.6831892e+00 3.5125396e+00 7.0410612e+00
7.8276557e+00 -1.0576706e+01 2.1921739e+00
9.2579037e+00 1.8917700e+00 5.1971605e+00
3.8286867e+00 -1.2753913e+01 -7.3900896e+00
1.1941724e+01 -7.6146691e+00 2.6019292e-02
-9.0370474e+00 5.7879388e+00 -9.0075009e-01
1.3910372e+01 -3.7669196e+00 -2.5158370e-01
4.1742613e+00 1.3801261e+01 4.5666143e-01
-8.8213529e+00 -8.2376502e+00 -5.5419812e+00
-1.0564263e+00 1.2051085e+01 2.5378913e+00
-4.4193251e+00 -6.6912822e+00 -3.9137007e+00
-1.0640860e+01 3.0411859e+00 -7.0229399e-01
-7.2186162e+00 -1.3606232e+01 2.4302290e+00
6.5658367e+00 -1.2003519e+00 7.3705513e+00
-1.1155559e+01 5.7454355e+00 -4.7920594e+00
1.1349478e+01 7.3788121e+00 -5.9619047e+00
-5.9576965e+00 1.3311254e+01 -9.2372279e+00
7.9384065e+00 -6.9299372e+00 3.8803062e+00
-6.6985429e+00 -7.0478875e+00 -7.7823486e+00
-1.1731105e+00 2.8237536e-01 3.3784421e+00
4.8338255e+00 -4.9125289e+00 5.6894302e+00
1.2754154e+01 3.0423754e+00 -8.5309598e+00
-6.5073476e+00 1.2962818e+01 -1.4167475e+00
-6.2505565e+00 5.4136026e-01 3.3672787e+00
1.4786809e+01 -2.6412963e+00 -3.2562799e+00
-4.6305096e+00 5.2594486e+00 3.0280297e+00
4.1681833e-02 5.9900282e+00 4.9178165e+00
4.1801233e+00 -1.1887045e+01 2.2910087e+00
-2.4876080e+00 3.6649620e+00 5.0874968e+00
-4.4699709e+00 -1.4453493e+00 1.5578740e+00
-1.3272680e+00 1.5364934e+01 3.5294480e-01
-6.8986976e+00 -7.7550216e+00 -3.8341616e+00
3.7269093e+00 2.0761261e+00 7.1406824e+00
4.0399988e+00 -7.0624435e-01 7.3389145e+00
-7.1016405e+00 1.3249658e+01 -5.7924404e+00
-1.1704072e+01 3.7395537e+00 -2.6993297e+00
-2.8726524e+00 5.1286938e-01 1.4157351e+00
-2.2714404e+00 -1.5283595e+01 2.5428643e+00
1.2779725e+00 -9.1889139e-02 7.2990320e+00
4.8767341e-01 -2.2544173e+00 5.5058937e+00
1.0582142e+01 -3.0801536e-01 3.4036300e+00
9.9501220e+00 7.1489181e+00 9.2335473e-01
2.4702798e-02 -1.4868920e+01 2.5099382e+00
7.0725668e+00 1.3539237e+01 -5.3749165e+00
-1.3125401e+01 4.2533692e+00 -5.6570205e+00
-5.9948185e-01 1.5643124e+01 -6.4884260e+00
-7.4892529e+00 -7.8674758e+00 7.2124021e-02
-2.9770397e+00 -7.7655049e+00 5.9044325e+00
2.4666601e+00 -9.1512663e+00 5.9955283e+00
9.6959634e+00 1.0625687e+01 -6.4695779e+00
6.3851515e+00 -1.2395403e+01 -2.9079177e+00
-4.8893509e+00 -6.5681599e+00 -2.4411240e-02
-8.1504406e+00 1.0649180e+01 -5.1465655e+00

'IP307625_obj00070

6.0465544e+00 1.0095909e+01 7.1252911e-01
-8.8604259e+00 -1.0915045e+01 -6.0948816e+00
-2.1638538e+00 9.7758361e+00 5.6451797e-01
-2.7871286e-01 -8.3112004e+00 5.8089573e+00
-7.9691980e+00 -2.3126929e+00 5.1583486e-02
-4.1542623e+00 1.2409526e+01 -3.2683880e+00
-1.1081483e+01 2.7885885e+00 -7.2164191e+00
8.6051179e+00 -1.0214166e+01 -1.8889944e+00
-5.3106757e+00 9.6303216e+00 -1.4381681e+00
-7.3663299e+00 -1.2417110e+01 -4.1764794e+00
4.5520301e+00 -1.2949444e+01 -3.9959378e+00
-2.8459243e+00 6.8967359e-01 4.1307476e+00
7.6837577e+00 -1.5798037e+00 2.2831571e+00
6.6637695e+00 1.2932480e+01 -6.9602272e+00
-9.7639527e+00 -3.9988874e+00 -7.4305523e+00
-2.4801454e+00 1.3377575e+01 -7.0974784e+00
5.0605081e+00 -3.1539309e+00 6.0755505e+00
-9.3880464e+00 7.0709918e+00 3.5088199e-01
-3.1440787e+00 -1.0736318e+01 3.7325069e+00
9.9692352e+00 -8.1744680e+00 -3.9031948e+00
8.2453439e+00 1.2171241e+01 -1.1245245e+00
-7.6812269e-01 -1.4963936e+01 -6.0992144e+00
7.0323137e+00 -7.0378285e+00 2.0844302e+00
-7.9525469e+00 1.0940727e+01 -4.3549038e+00
9.0174130e+00 -7.2571427e+00 -1.7803386e+00
9.8037731e+00 5.8523667e+00 2.5743350e+00
-9.9607537e+00 4.5256094e+00 2.5371775e-01
1.0147780e+01 2.3172394e+00 2.4584011e+00
-8.1116144e+00 -1.1092623e+01 -2.1981565e+00
-4.8865870e+00 -6.2444714e+00 5.8032064e+00
-7.0853502e-02 -2.8321108e-01 8.0339085e+00
-8.5991661e+00 -9.0748710e+00 3.6986706e+00
5.3726566e+00 -5.4879619e+00 6.0004249e+00
-2.3902122e+00 2.9309609e+00 2.2703219e+00
1.6524269e+00 9.2457474e+00 4.5002924e+00
-7.1291136e+00 1.2337731e+01 -7.2108387e+00
-8.8990450e-01 1.2598113e+01 -3.2074297e+00
1.0999602e+01 3.3473840e+00 5.6289881e-01
-9.7729062e+00 -8.1976753e+00 -3.3171063e+00
6.6686319e+00 -2.7018901e+00 4.1727700e+00
8.7357971e+00 1.2186043e+01 -5.0061743e+00
-7.9497021e+00 1.0992135e+01 -9.2160154e+00
-9.1481971e+00 -7.8526130e+00 -1.5876463e-01
1.2340160e+01 4.2710510e+00 -3.2732848e+00
-8.8436712e+00 -2.4209874e+00 -3.8570776e+00
1.2629733e+01 7.0527650e-01 -3.3911819e+00
-7.4330704e+00 1.1231997e+01 -1.4184539e+00
9.6549662e+00 8.8591015e-03 4.2555577e-01
-9.5617997e+00 -3.8268089e+00 -9.7529604e+00
4.7269776e+00 -1.2996764e+01 1.8408667e+00
-7.2013442e-01 7.6000382e+00 2.4588907e+00
-7.2454079e+00 8.9943970e+00 4.5283375e-01
-5.1276779e+00 1.1979396e+01 5.9090841e-01
1.1007709e+01 5.3224104e-01 -1.4790304e+00
6.2301588e+00 8.5013944e+00 2.6058832e+00
4.5026016e+00 1.3341201e+01 -3.1600519e+00
6.6476028e+00 1.1822257e+01 -3.1083665e+00
-1.0591944e+01 -1.8764308e+00 -7.6571497e+00
5.8834100e+00 -7.1596159e+00 4.0062398e+00
5.5693005e+00 1.2841340e+01 -5.0364545e+00
1.1430956e+01 7.9182133e+00 -3.1629253e+00
-2.6222981e+00 -1.0132617e+01 5.7071629e+00
-3.5025267e+00 -6.6611624e+00 7.7571296e+00
-8.9014726e+00 -6.3767597e+00 3.7864915e+00
-8.5449007e+00 6.5903875e+00 -1.5967628e+00
1.2909976e+01 6.3128505e+00 -3.1935014e+00
-4.5589723e+00 9.9563267e+00 2.4759378e+00
1.1884256e+01 -2.8290688e+00 -5.1464521e+00
-1.2813303e+00 1.2280525e+01 6.6545102e-01
-9.2837572e+00 -3.2910285e+00 -1.9491948e+00
-6.2584919e+00 -1.0814981e+01 -2.1250883e-01
4.5160574e+00 8.4916420e+00 4.5221182e+00
-6.8867717e+00 -7.6574267e+00 5.7212005e+00
-6.5047348e-01 -1.0958571e+01 5.7116357e+00
1.8297627e+00 -1.2691814e+01 1.8030212e+00
3.3012071e+00 -1.3272029e+01 -2.0827399e+00
1.2064526e+01 -7.1166019e-01 -5.3945529e+00
-1.3315845e+00 2.7126893e+00 6.1708158e+00
5.1988279e+00 -1.4232169e+01 -9.8648093e+00
1.0335405e+01 -6.0362475e+00 -3.6614972e+00
9.3913236e-01 -1.2381360e+01 3.7440174e+00
1.7636287e+00 7.0137048e+00 4.4253242e+00
-7.9541691e+00 4.5311137e+00 2.2325594e+00
9.2721504e+00 4.8845853e+00 5.8698365e-01
-3.2460355e+00 -2.6676350e+00 5.9536893e+00
-2.1260325e+00 -4.5237338e+00 7.8536643e+00
1.0643411e+01 7.2827964e+00 -1.2527647e+00
-8.4354342e+00 1.1791217e+00 -3.7263555e+00
3.3892641e+00 -6.6763395e+00 5.9264288e+00
-5.8050178e+00 -5.3760064e+00 7.7629446e+00
-3.4258987e-01 1.1254575e+01 2.5909741e+00
-9.4586774e-01 -1.4515849e+01 -2.1964149e+00
-4.9022225e+00 -9.1446893e+00 3.7579529e+00
-2.8105392e+00 -1.3749881e+01 -2.5599300e-01
-2.5302583e+00 -2.0264197e+00 7.9328735e+00
1.0060899e+01 -3.8961468e+00 -3.5924184e+00
-1.0460024e+01 8.8362172e+00 -5.4417621e+00
3.8547150e+00 7.8810739e+00 2.5448972e+00
8.2107531e+00 -4.2948285e+00 2.1985031e+00
-1.0239327e+01 -4.8239806e+00 -5.2458847e+00
-6.7339256e+00 -5.5149481e+00 3.8523204e+00
-4.3817774e+00 8.2402916e+00 4.7465964e-01
1.1307776e+00 -1.3108452e+01 -1.6815314e-01
7.3194598e+00 5.1707516e+00 2.5094228e+00
2.4462209e+00 1.2780901e+01 -7.0358162e+00
2.8297936e+00 -1.4730969e+01 -6.0311630e+00
4.7348428e-01 -1.5057098e+00 6.0557431e+00
6.7265462e+00 -9.1691919e+00 6.0798563e-02
-9.2467213e+00 4.5862982e-01 -1.8195191e+00
1.3276852e+00 -9.5094112e+00 3.8493488e+00
-7.9274409e+00 -8.3612459e+00 1.7892693e+00
4.1009643e+00 -8.4499820e+00 3.9320863e+00
2.8726833e+00 1.3541200e+01 -4.8628436e+00
-1.0228357e+01 -1.1186511e+00 -9.6708714e+00
-6.6732227e+00 4.7337886e-01 -1.7760714e+00
-2.6762955e+00 1.5277581e+00 2.7208087e-01
-7.7276414e+00 -4.2586224e+00 5.8241521e+00
2.0006050e+00 -5.3555396e+00 7.8938897e+00
9.5836264e+00 1.0176708e+01 -3.1160148e+00
-4.9231198e+00 -1.9856725e+00 4.0040071e+00
-1.0511501e+01 5.6265875e+00 -1.6627491e+00
-6.2139931e+00 2.3326039e+00 2.4075426e-01
1.8469736e+00 1.0551210e+01 2.6032992e+00
-2.8077786e+00 8.5042004e+00 2.4551773e+00
-1.0526036e+01 5.2622664e+00 -7.5110451e+00
8.8541183e+00 -5.8201129e+00 2.1156855e-01
-6.0837137e+00 4.7723106e+00 3.2689916e-01
1.0347429e+01 1.0727050e+01 -5.0294998e+00
-2.5495711e+00 1.2619008e+01 -1.2892315e+00
6.1381379e+00 3.4531404e+00 4.3757656e+00
-3.8835792e+00 -8.4046651e+00 5.7455914e+00
2.7533992e+00 -4.0226094e+00 6.0071566e+00
6.6472220e+00 -5.0803022e+00 4.0905513e+00
-1.0516763e+01 1.3004549e+00 -9.5924215e+00
-4.3696594e+00 1.1522572e+01 -1.3573383e+00
3.5490228e+00 3.5961168e+00 6.2826574e+00
-3.9236670e+00 4.5056764e+00 2.2989348e+00
8.7498287e+00 -9.8434598e+00 -7.7093348e+00
1.1893740e+01 1.1258956e+00 5.0135757e-01
-7.8122279e+00 -4.4958653e+00 1.9242324e+00
-1.8151066e+00 -4.9955913e-01 6.0521871e+00
-5.0650894e+00 2.4543913e+00 -1.6810553e+00
1.4556981e+00 -8.4589327e+00 7.7779834e+00
-6.4109946e+00 1.2214581e+01 -3.3127524e+00
6.4988437e-01 1.3298511e+01 -5.1028022e+00
1.2596689e+01 -4.9020799e-03 -7.3065193e+00
-1.0382957e+01 4.8870710e+00 -3.6312287e+00
-2.1481714e+00 5.9355452e+00 2.3777738e+00
-8.1323701e-01 -1.1311537e+01 1.8064286e+00
1.4156199e+00 5.9803806e+00 6.3291234e+00
4.0306873e+00 1.2523244e+01 -1.1827327e+00
-6.9093573e+00 -1.0418142e+01 3.6806325e+00
1.2403887e+01 3.3978302e+00 -1.3571051e+00
5.7253207e+00 -1.0570284e+01 1.9410405e+00
8.6779957e+00 8.2302712e+00 2.6373949e+00
-1.0564229e+01 4.1882483e+00 -5.6034771e+00
-5.6446340e+00 -1.0374563e+01 1.7580636e+00
-4.5188566e+00 -1.2752467e+01 1.6950038e+00
-5.5596008e+00 3.0826746e+00 2.2226608e+00
-8.5780121e-01 -6.3911884e+00 7.8105503e+00
9.9613403e+00 -1.8033661e+00 2.3134650e+00
7.1428620e+00 1.4142264e+00 2.3771821e+00
-5.9325745e+00 8.3224811e+00 2.3967840e+00
9.3532284e+00 -7.3525051e+00 -7.6135317e+00
-3.1549035e-01 1.3735803e+01 -7.0490304e+00
-8.2709449e+00 3.1823385e+00 2.3567962e-01
3.0898966e+00 -1.0215154e+01 5.7996329e+00
2.0380029e+00 1.2238735e+01 -3.1709454e+00
7.1110029e+00 -1.1770045e+01 -7.8029896e+00
1.0586644e+01 9.5454862e+00 -1.1758334e+00
1.3290450e+01 2.2014898e+00 -5.2738314e+00
5.4483320e+00 1.2555709e+01 7.8721019e-01
-1.0636006e+01 2.6650750e+00 -3.7119288e+00
-3.0399868e+00 4.3347247e+00 3.6262418e-01
-2.3947360e+00 -1.2703891e+01 1.7321177e+00
3.5420633e+00 2.2066478e+00 4.2895464e+00
3.1825050e+00 -1.2168432e+01 -1.0156496e-01
-1.0926157e+01 3.7598605e-01 -7.6858999e+00
8.5309520e+00 -4.2324653e+00 -1.6843505e+00
-4.9809497e+00 -1.0528360e+01 5.6541868e+00
-3.0566566e+00 -4.7839553e+00 5.8840085e+00
4.7157971e-01 1.0949678e+01 -1.2962780e+00
-5.9023947e+00 -1.2693755e+00 2.0671499e+00
4.7622216e+00 -1.4407476e+01 -6.9603710e+00
-8.1379663e-01 -1.4108457e+01 1.7101533e+00
-4.9462366e+00 -2.9563928e+00 7.8605534e+00
-7.4114912e+00 -2.0242020e+00 3.9611613e+00
-7.1770450e+00 -1.0524132e+00 -3.7821648e+00
-3.1464490e+00 -1.4558868e+01 -4.1797847e+00
-9.5675647e+00 -1.7760315e+00 -5.7921291e+00
1.1670095e+01 8.8902429e+00 -5.0706507e+00
-1.0503404e+01 1.2824729e+00 -5.7024748e+00
-5.3927890e+00 -1.3121785e+01 -6.1129751e+00
8.7000966e+00 -8.3448946e+00 1.2209933e-01
5.6310684e-01 9.5184467e+00 6.0115969e-01
2.7192083e+00 -5.2817598e-01 6.1268594e+00
8.2541327e+00 3.2589159e+00 2.4592157e+00
-9.5629279e+00 3.4357464e+00 -1.7223272e+00
-9.4180384e+00 -1.0299187e+01 -2.4747454e-01
4.6647773e-01 3.8453299e+00 4.2946298e+00
-9.3878626e+00 -5.6045443e+00 -7.5150007e-01
4.3473687e+00 1.2967670e+01 -8.9428377e+00
6.1202545e+00 -1.2163730e+01 -5.2385314e-02
-5.1278773e-01 6.0905987e+00 4.3555691e+00
6.7943405e+00 -9.1565267e+00 3.9527084e+00
4.5966233e+00 1.1024900e+00 6.2143101e+00
6.1778617e+00 -1.3573851e+01 -5.5032817e+00
9.3822330e+00 -2.9412975e+00 3.1946501e-01
-9.9666036e+00 7.2010089e+00 -3.5446393e+00
1.1319857e+01 -1.8017900e+00 -1.5541560e+00
4.1650907e+00 1.0637300e+01 2.6449412e+00
-8.7788068e+00 -9.0277918e+00 -7.9737346e+00
8.2599800e-01 1.2104523e+01 6.9455512e-01
-1.0397976e+01 -4.2776388e-01 -3.8144081e+00
-5.0030885e+00 -6.9080982e-02 1.7829632e-01
-8.0270279e+00 -1.0855380e+01 1.7017632e+00
7.8042045e+00 2.0247944e+00 4.3544032e+00
-9.0667473e+00 9.6692518e+00 -7.3350142e+00
1.3270388e+01 4.5759955e+00 -5.9705077e+00
-4.6824429e+00 1.3213276e+01 -7.1398798e+00
4.4131128e+00 -1.0784013e+01 3.8569608e+00
-9.8379468e+00 -5.7982128e+00 -3.1561725e+00
-1.2873981e-01 -3.6143614e+00 7.9182894e+00
4.1611360e+00 -6.7166005e-01 4.2008088e+00
1.1132072e+01 9.3299126e+00 -8.9548379e+00
-5.6373500e+00 1.3129003e+01 -5.2135420e+00
-2.4822800e+00 4.6232157e+00 4.2722020e+00
9.5333343e+00 -5.5070138e+00 -5.6018361e+00
1.4613128e+00 8.1828444e+00 2.5153486e+00
1.3872598e+00 3.7414712e+00 6.2515902e+00
5.6123741e+00 -1.3046436e+01 -2.0364124e+00
1.1955956e+00 1.4106198e+00 6.1681677e+00
-4.8101827e+00 -1.0384919e+00 5.9836635e+00
2.9431684e+00 1.2292602e+01 7.3635454e-01
-4.9537937e+00 -1.3258669e+01 -2.2200188e+00
3.5623070e+00 5.7317285e+00 4.4112123e+00
6.2811514e+00 6.7605103e+00 4.4919867e+00
-9.1975578e+00 9.0195401e+00 -1.5240448e+00
-3.5414767e+00 5.1559555e-01 -1.7223636e+00
-4.1981730e+00 6.6457771e+00 2.3680137e+00
9.5528006e-01 -1.4329080e+01 -4.1034364e+00
2.5356698e+00 -2.6162269e+00 7.9971007e+00
-2.3478321e-01 5.1049229e-01 4.1681487e+00
6.6900419e+00 -3.2347800e-01 4.2549887e+00
1.2044254e+01 5.5617113e+00 -1.2886281e+00
3.2033649e+00 -1.1057968e+01 1.8821750e+00
8.5725683e+00 9.9405079e+00 7.4932823e-01
-1.1070374e+01 6.4847651e+00 -5.5328797e+00
-3.4865952e+00 1.3766237e+01 -5.1557230e+00
-3.5756017e+00 3.2746358e-01 2.1609345e+00
-1.9580636e+00 -9.0184661e+00 7.7017648e+00
-9.6958160e-01 -1.0014009e+01 3.7936502e+00
9.3242528e+00 7.2085697e+00 6.6784114e-01
7.8905068e+00 -1.2002050e+01 -3.9076258e+00
-5.4471669e+00 -3.9786019e+00 5.8718408e+00
-7.4526887e+00 6.8212711e+00 2.3197507e+00

'IP307625_obj00072

5.1804272e+00 3.9774761e+00 2.4518652e+00
-6.4677002e+00 -4.8318884e+00 -3.6393182e+00
-1.5040684e+00 1.0382819e+01 -2.0236975e+00
-4.7453700e+00 -3.2254292e+00 2.2286377e+00
-5.6544360e+00 -2.3480906e+00 2.0186160e-01
-5.0361755e+00 7.6947574e+00 -2.0983619e+00
-8.4534188e+00 1.8212111e+00 -3.9931831e+00
3.6987740e+00 -3.9491030e+00 2.6802769e+00
6.1089530e-01 6.8640135e+00 2.1121516e+00
-2.8100540e+00 -9.4230864e+00 -1.3326563e+00
2.3860448e+00 -9.5528096e+00 -3.0144112e+00
-2.1621690e+00 -3.1457969e+00 2.3553022e+00
5.2620090e+00 -1.4062494e+00 2.6616283e+00
5.9141557e+00 6.4428795e+00 -5.3959345e+00
-6.3015959e+00 -5.0910151e+00 -5.5686936e+00
-4.0335556e+00 8.1903488e+00 -4.0145659e+00
1.8088572e+00 -6.5713995e-01 5.1200826e-01
-6.6927390e+00 3.4738441e+00 -2.0202950e+00
-4.0352393e+00 -6.6521414e+00 4.4758551e-01
6.4136531e+00 -2.1452373e+00 -1.1475448e+00
4.8121488e+00 6.8211960e+00 -1.5704907e+00
-3.0618696e-01 -8.6937950e+00 7.1282144e-01
4.9445119e+00 -3.1048020e+00 2.7105737e+00
-5.0724305e+00 6.6962179e+00 -1.1442179e-01
8.0991883e+00 -1.7476767e+00 -1.0780989e+00
4.3245835e+00 6.9813717e+00 3.4652366e-01
-2.7317029e+00 -1.5939552e+00 3.1980745e-01
4.3654470e+00 -1.6407862e+00 6.7795547e-01
-6.4827983e+00 -6.6071419e+00 -3.5722588e+00
-2.9927388e+00 -6.2999176e+00 2.4340904e+00
-1.0479964e+00 -4.1782943e+00 4.3983043e+00
-5.8248909e+00 -4.4814217e+00 -1.6728154e+00
3.0947012e+00 -2.6133633e-01 5.6145218e-01
1.8814075e+00 -2.2891966e+00 2.5256130e+00
-1.0561901e+00 2.9551747e+00 2.1777684e+00
-4.1892506e+00 8.2899658e+00 -1.3095962e-01
8.3964017e-01 8.9718346e+00 2.0431152e+00
7.4025525e+00 1.6725965e-01 7.6138310e-01
-7.2899951e+00 -3.2213844e+00 -3.3632539e+00
5.9320336e+00 -4.3844642e+00 8.6142905e-01
5.8175161e+00 6.4222157e+00 4.4284678e-01
-6.3274739e+00 5.4589613e+00 -4.0254039e+00
-5.6971363e+00 -4.7867222e+00 2.9287711e-01
7.0427014e+00 3.6512707e+00 -1.3373951e+00
-4.5063691e+00 2.5045828e+00 7.4128087e-02
9.0116863e+00 3.6439139e+00 -3.1858630e+00
-4.9740345e+00 6.2222105e+00 -2.0389881e+00
2.1607805e+00 -9.4194743e-01 2.4881737e+00
-3.3403519e+00 6.4833722e-03 -1.7195078e+00
2.3597077e+00 -6.4714637e+00 2.7093984e+00
-2.9881950e+00 7.4954361e+00 -4.0300456e-02
-4.4446067e+00 5.1188662e+00 -2.2640461e-02
-2.4961663e+00 9.5751532e+00 -9.5043392e-02
6.5676401e+00 2.6995710e+00 6.2272256e-01
3.2762904e+00 5.2468501e+00 2.3077634e+00
3.1997762e+00 8.4785085e+00 2.3285235e-01
5.2362831e+00 7.4690080e+00 -4.8297775e+00
-7.4621587e+00 -7.5292311e-01 -1.8974597e+00
2.7914645e+00 -3.5664356e+00 4.5677157e+00
2.7876937e+00 9.4360620e+00 -1.7720338e+00
8.2474550e+00 5.1914046e+00 -3.2833528e+00
-1.8076596e+00 -8.6223653e+00 6.3470142e-01
1.2975409e+00 -2.6073791e+00 4.4560660e+00
-2.6457704e+00 -4.5852229e+00 4.3336229e+00
-5.7284687e+00 3.9232617e+00 -4.1431212e-02
9.2132077e+00 1.0015266e+00 -3.0748009e+00
-2.5314303e+00 8.1767132e+00 1.9042233e+00
8.4832183e+00 -1.4873369e+00 -2.7207898e+00
1.5151192e+00 7.8336123e+00 2.1205139e+00
-7.0811508e+00 -5.0136481e+00 -1.7155623e+00
-4.9889876e+00 -7.4136335e+00 -1.5188283e+00
4.0938567e+00 5.6733515e+00 3.8490694e-01
-4.2929560e+00 -4.9366098e+00 3.6910915e-01
-1.1032007e+00 -5.5050504e+00 4.4462166e+00
8.3818200e-01 -6.1757853e+00 2.6217048e+00
2.6937854e+00 -7.6369531e+00 8.2308173e-01
7.7486427e+00 2.1292900e+00 7.0380819e-01
-2.7012406e+00 -1.9777136e+00 2.2836119e+00
8.0920211e-01 -1.0431323e+01 -1.1124116e+00
5.9266920e+00 -6.3770216e+00 -2.9579499e+00
1.5743197e+00 -4.1472590e+00 4.5287893e+00
2.0108781e+00 5.3996749e-01 2.4240354e+00
-1.9582066e+00 8.8064534e-01 -1.6835025e+00
3.8240148e+00 4.4139283e+00 4.1946970e-01
-1.7492488e+00 -7.2155033e-01 3.3581077e-01
3.2760568e+00 -2.5269101e+00 2.6047216e+00
7.5235958e+00 2.3561325e+00 -1.2637723e+00
-6.8098184e+00 -3.1463056e-01 6.6166675e-02
2.5984213e-01 -1.1774045e+00 -1.4935101e+00
-3.8368036e+00 -7.9422625e+00 2.4544487e+00
-1.6830230e+00 4.1326260e+00 2.1013137e+00
-1.3172342e+00 -9.8296776e+00 7.0544768e-01
-5.4149032e+00 -4.4866095e+00 2.2431985e+00
-1.6576445e+00 -1.0256845e+01 -1.2429412e+00
-1.8357532e+00 -5.0463482e+00 2.4442961e+00
6.2856729e+00 -1.5348071e+00 7.7032445e-01
-3.7581061e+00 7.5080640e+00 1.8681735e+00
1.7883127e+00 3.8065039e+00 2.2880732e+00
2.6789208e+00 -1.6384465e+00 5.9318297e-01
-1.2405268e+00 -1.6584401e+00 -3.4980844e+00
-1.6794459e+00 -1.4590354e+00 -1.5801260e+00
-2.7572023e+00 4.8691908e+00 2.0192395e+00
6.2669896e+00 -5.7972892e+00 9.3221985e-01
5.3448154e+00 5.8388487e-01 2.5897599e+00
3.6378171e+00 8.5264393e+00 -3.6422135e+00
-2.8004102e+00 -9.4878254e+00 -3.2773137e+00
-6.8460058e-01 -1.5459410e+00 4.2076144e-01
2.0221575e+00 -7.9457677e+00 2.7487702e+00
-2.2660599e+00 -8.8264632e-01 -3.5792145e+00
6.6056476e-01 -5.2046836e+00 4.5233035e+00
-5.4108265e+00 -6.2387761e+00 3.6272392e-01
4.1341079e+00 -6.6357363e+00 8.5715452e-01
4.0991437e+00 8.2157983e+00 -2.0923015e+00
-7.9819772e+00 -8.7316679e-01 -3.2171682e+00
-5.2988147e+00 -2.9823439e-01 1.4141017e-01
-5.4031566e+00 2.5751757e+00 1.9740170e+00
-3.9518206e+00 -9.7507727e-01 2.3490132e-01
2.0943292e+00 -5.4909940e+00 4.6062326e+00
7.6530664e+00 5.1852966e+00 -1.3653499e+00
-1.4469626e+00 -6.4568632e-01 2.2957057e+00
-6.7369217e+00 5.6745081e+00 -1.5896758e-01
-3.1719917e+00 3.0921802e+00 2.0662969e+00
2.7638300e+00 7.4782119e+00 2.1967905e+00
-2.4201516e+00 2.5040001e+00 1.7890259e-01
-7.3878923e+00 7.4948480e-01 -1.9511250e+00
6.8545541e+00 -3.1444430e+00 -3.0348500e+00
-3.5344370e+00 3.6890623e+00 7.7681341e-02
7.0062933e+00 6.4344317e+00 -3.3931591e+00
-7.4269735e-01 9.8824649e+00 -3.9139683e+00
4.6006372e+00 1.9071269e+00 2.5018436e+00
2.2831653e-01 -3.8703165e+00 4.4506248e+00
1.1336441e+00 -3.4531831e+00 2.5325328e+00
4.0337299e+00 -5.3619280e+00 2.7510677e+00
-8.0643623e+00 2.2876076e+00 -2.0438503e+00
-2.3424128e+00 6.6462014e+00 1.9721821e+00
-3.6798169e-01 3.9994722e-01 -1.5852914e+00
-8.9156830e-01 7.3353436e+00 2.0187050e+00
6.8393432e+00 -4.7671316e+00 -1.0260098e+00
6.1201810e+00 2.4112494e+00 2.5588840e+00
-7.4531861e+00 -3.5537751e+00 -1.8307180e+00
4.9392864e-01 2.9229740e+00 2.2568324e+00
-6.2588875e+00 5.4265064e+00 -2.0731054e+00
-2.2580917e+00 -7.7109856e+00 2.5248832e+00
-3.6229370e-01 1.0013700e+01 -4.6514803e-03
-1.9332927e-01 8.7074367e+00 5.3733794e-02
8.8126382e+00 1.2471051e+00 -5.0519104e+00
-7.0379914e+00 4.8936139e+00 -5.9870977e+00
-1.0702974e+00 7.8002074e-01 2.2601544e+00
2.2710377e-02 -7.5546525e+00 2.6334336e+00
1.9909378e+00 6.1165131e-01 4.7268099e-01
2.1390918e+00 7.7032974e+00 2.0920801e-01
-2.9395165e+00 -4.1733606e+00 2.3555249e+00
8.6503851e+00 5.9194887e-02 -1.1194478e+00
5.4515179e+00 -7.1761564e+00 9.4394863e-01
4.7090268e-01 4.3469240e+00 2.2012791e+00
-5.8633937e+00 -7.4589491e-01 -1.8174517e+00
-5.9143682e+00 -7.6065183e+00 3.8969021e-01
-6.4533270e+00 -6.5909998e+00 -1.6237809e+00
-4.3079333e+00 1.2144617e+00 2.0809913e+00
2.4500632e+00 -3.5937027e+00 2.6040003e+00
4.8975818e+00 -9.5664397e-03 6.4235963e-01
6.3986757e+00 4.0058342e+00 5.6433729e-01
-5.9286205e+00 2.0789182e+00 1.8975674e-02
8.6855364e+00 1.6101997e+00 -1.1769336e+00
-2.4377636e+00 9.3970783e+00 -3.9805377e+00
-4.4442280e+00 1.0320359e+00 1.3350190e-01
4.5880124e+00 -4.9073227e+00 8.1391766e-01
5.8214901e-01 1.0382236e+01 -1.9189230e+00
4.1084877e+00 -8.0989153e+00 9.1176382e-01
6.3928426e+00 6.2526720e+00 -1.4694031e+00
8.8200746e+00 2.2872967e+00 -3.1436592e+00
5.2653283e+00 5.0152446e+00 4.6886908e-01
-3.5214416e+00 -1.6622083e+00 -1.6648540e+00
-7.3968401e-01 5.0536278e+00 2.1134965e+00
-2.9600691e+00 -7.7886066e+00 5.4498625e-01
3.9928665e+00 3.2602300e+00 2.4196359e+00
3.8725038e-01 -9.1039003e+00 2.7109214e+00
-8.3707251e+00 3.9639102e+00 -2.1232706e+00
5.1296782e+00 -3.1882770e+00 7.7544530e-01
-1.2470445e+00 -6.5751030e+00 2.5322569e+00
-4.3157284e-01 -5.1962358e+00 2.5205281e+00
-1.3047545e+00 8.8453625e+00 1.9402732e+00
-3.4785881e+00 -3.0052773e+00 2.2838347e+00
2.5624456e+00 -9.8188811e+00 -1.0477747e+00
1.1175550e+00 -4.8285361e+00 2.5842656e+00
-1.4897757e+00 -2.9317531e+00 4.3285021e+00
-4.3455660e+00 -3.3762370e+00 3.0685882e-01
-7.7114480e+00 1.6028996e+00 -5.2358229e-02
-2.9856893e+00 -9.2517856e+00 5.9959555e-01
-1.7815803e+00 3.0944408e-01 -3.6004278e+00
8.4268287e+00 3.7256317e+00 -1.2707366e+00
-8.2587129e+00 4.7652582e-01 -3.6646319e+00
-4.1846502e+00 -9.4096216e+00 -1.4021913e+00
5.8769421e+00 -5.8637852e+00 -1.0324396e+00
2.8832700e+00 6.3800554e+00 2.9712429e-01
3.7881385e+00 -6.7144159e-01 2.5595522e+00
6.1613908e+00 1.4102867e+00 6.5157683e-01
-5.0219232e+00 -1.9906791e+00 -1.7276474e+00
-4.6516629e+00 -5.6341998e+00 2.3253617e+00
1.5697112e+00 5.4734386e+00 2.2134174e+00
-6.6263681e+00 -3.5325701e+00 1.9830835e-01
8.9518270e-01 9.8408961e+00 -3.8301398e+00
3.8526402e+00 -7.0306197e+00 2.8057215e+00
1.5151111e+00 -2.4527763e-01 -1.4660897e+00
5.5236896e+00 -4.7213827e+00 2.8014110e+00
3.3940144e+00 1.0142290e+00 2.4753673e+00
2.7178023e+00 -9.4608036e+00 8.9396161e-01
5.9101114e+00 -3.5129795e+00 -1.1205786e+00
-7.5646718e+00 5.1023866e+00 -4.0739038e+00
7.5550615e+00 -3.3509351e+00 -1.5864996e+00
5.4198048e+00 7.5966653e+00 -3.0400213e+00
-7.7374601e+00 -2.1032700e+00 -1.9411091e+00
8.3220383e-01 7.9316430e+00 1.3486396e-01
-6.0826076e+00 -2.7658901e+00 -1.7512917e+00
-7.7946331e+00 3.6995957e+00 -1.3663217e-01
-4.3432054e+00 -8.2628682e+00 4.9365435e-01
3.6357980e-01 3.4114547e-01 4.0130255e-01
-3.9065665e+00 7.9798190e+00 -5.9477618e+00
7.9652219e+00 4.8912919e+00 -5.2336741e+00
-5.6878396e+00 6.5527346e+00 -3.8183907e+00
2.4826202e+00 -4.9298268e+00 2.6566771e+00
-6.0959898e+00 -1.4066791e+00 -3.7515024e+00
2.6159857e-01 -1.6720757e+00 2.4207049e+00
-3.6876902e-02 4.3415914e-01 -3.5175878e+00
7.4701076e+00 4.1638409e+00 -3.2831301e+00
-1.3808900e+00 7.9901906e+00 2.1504442e-02
-2.5917103e+00 9.2313427e-01 2.3067992e-01
7.3359480e+00 -6.0008637e-01 -1.1602622e+00
-4.5048786e+00 5.9441771e+00 1.8904198e+00
1.9487371e+00 2.0125144e+00 2.3646616e+00
5.6757994e+00 -7.3082282e+00 -9.8735926e-01
-9.0716602e-01 1.7205954e+00 2.8479926e-01
1.1019249e+00 1.2647412e+00 -1.5445216e+00
1.7153837e+00 9.5253908e+00 1.1832613e-01
-5.0154860e+00 -8.6294769e+00 -3.4213264e+00
1.4508753e+00 2.1796351e+00 3.8566417e-01
3.2236999e-01 1.3421081e+00 2.3086098e+00
-3.4900206e+00 9.2621584e+00 -2.0806042e+00
-6.0715860e+00 7.6153003e-01 6.2123450e-02
-2.5527079e+00 1.0271022e+00 2.1762813e+00
1.0608602e+00 -9.5948866e+00 8.1588613e-01
-1.1701839e+00 -2.1855661e+00 2.3684290e+00
6.3082750e-01 -1.2865602e+00 4.7690239e-01
6.1653547e+00 -1.8931502e-01 7.1288317e-01
4.8134057e+00 2.4870301e+00 5.4275911e-01
-1.5625596e+00 -9.0734566e+00 2.6118554e+00
5.7099273e+00 6.3507027e+00 -3.4550530e+00
-7.5406549e+00 3.2785362e+00 -4.0030239e+00
-5.8313686e+00 5.7865118e+00 -5.9606214e+00
-4.1931822e+00 -1.8184580e+00 2.2026154e+00
2.9343053e-01 -6.5425648e+00 4.5559783e+00
-9.3252027e-01 -3.6768490e+00 2.4373318e+00
5.8607079e+00 4.6214522e+00 -1.4338073e+00
4.2078747e+00 -8.9728231e+00 -9.9747591e-01
8.7428377e-01 -1.3955452e+00 -3.4019394e+00
-4.6077380e+00 4.1782915e+00 1.9527147e+00

'IP307625_obj00073

3.6375967e+00 3.9346061e-01 1.0246274e+00
-5.0406668e+00 -7.9859436e+00 -1.2135201e+00
-1.6876485e+00 8.7361022e+00 -1.1379325e-01
1.7369887e+00 -5.2965768e+00 1.2398475e+00
-3.1622104e+00 -1.7319914e+00 -1.4714240e+00
1.5265408e+00 7.5895408e+00 -5.5816011e+00
-7.2100523e+00 2.1520578e+00 -6.0779324e+00
7.3561069e+00 -3.9097786e+00 -2.2069747e+00
4.7274560e+00 6.9481720e+00 6.6516169e-01
-3.7160008e+00 -7.7587221e+00 -1.0954396e+00
4.5915864e+00 -8.6067222e+00 -2.1506020e+00
-6.4243974e+00 4.6043321e+00 1.6606804e+00
1.9548102e+00 -1.6238964e+00 -9.6010543e-01
5.7213191e+00 7.2577376e+00 -3.1736002e+00
-5.9385505e+00 -4.4921620e+00 -5.4725122e+00
-2.0900721e+00 8.9487789e+00 -2.1285561e+00
6.5748995e+00 1.3918550e+00 1.2509948e+00
-3.2131503e+00 4.4608389e+00 3.9554089e+00
-1.3782624e+00 -5.0328163e+00 2.8636138e+00
6.0801743e+00 -6.9525813e+00 -2.1182139e+00
-1.3777194e-01 6.2621042e+00 2.1795203e+00
-3.8439966e-01 -9.9731465e+00 -5.9869204e-01
8.7452817e+00 1.7719850e+00 -1.1678974e+00
-6.5508853e+00 4.5167537e+00 -3.7319546e+00
7.2579044e+00 2.2218580e-01 -5.5453799e-01
3.4197756e+00 4.5956239e+00 2.6598963e+00
-4.6965722e+00 4.3681098e+00 1.8528896e+00
5.7331383e+00 -3.4288618e+00 1.5112874e+00
-4.6101901e+00 -8.3268730e+00 -3.1040960e+00
-1.6440818e+00 -7.0156651e+00 2.9788340e+00
-2.4319429e+00 3.4188020e-02 4.3469671e-01
-6.3660681e+00 -3.5874849e+00 2.9532017e-01
2.2996398e+00 8.5458103e-01 8.5583956e-01
8.9449260e-01 2.3832303e+00 2.5623768e+00
2.7351225e-01 5.2988720e+00 4.2490023e+00
-5.0857047e+00 7.3923751e+00 -3.6213648e-01
4.6883187e+00 6.1374828e+00 -1.2393666e+00
5.9280725e+00 -1.5664475e+00 1.3975127e+00
-6.4861619e+00 -5.6223600e+00 -2.1827440e+00
2.7559626e+00 -4.1121957e+00 1.2582832e+00
6.3910331e+00 6.7764103e+00 -5.0298403e+00
-6.2678651e+00 2.7803423e+00 -2.1100286e+00
6.8183693e-01 -2.3529863e+00 2.8804265e+00
4.0533114e+00 2.1173899e+00 2.9018696e+00
-6.9420094e+00 2.3244734e+00 -1.8703402e-01
7.7636968e+00 4.4388176e+00 -2.7642845e+00
-3.0440625e+00 4.8242222e+00 1.9878133e+00
1.8603022e+00 -4.1788125e+00 3.1308950e+00
-8.0673111e+00 5.2194929e-01 -1.7193024e-01
2.1711601e+00 -7.0744909e+00 1.4113792e+00
-4.8959365e+00 7.6933777e+00 1.5942200e+00
-6.2014105e+00 -1.5363499e+00 -1.7937490e+00
-3.2515518e+00 8.6492785e+00 -2.6620948e-01
8.1351081e+00 2.9156633e+00 -6.5869667e-01
1.0539843e+00 5.4979013e+00 2.3552109e+00
2.5181971e+00 7.7764249e+00 -3.5357181e+00
6.0085543e+00 6.3024907e+00 -1.1172743e+00
-3.3667408e+00 -3.4680658e+00 5.9100825e-01
6.7661386e+00 -3.1835897e+00 -3.6020355e-01
3.4478289e+00 7.9673017e+00 -1.4964131e+00
7.1117039e+00 1.6690686e+00 -6.7312065e-01
-1.1279579e+00 -9.3010187e+00 -2.6810055e+00
9.8826459e-01 -3.5609129e+00 1.0394372e+00
-3.2237462e-01 -3.5233024e-01 -1.2822833e+00
-7.3577239e+00 4.1004747e+00 -2.3152469e+00
9.0086168e+00 9.2124697e-01 -2.3857643e+00
-2.0053201e-01 6.5168640e+00 4.1135764e+00
6.4124484e+00 -4.9115116e+00 -2.2308677e+00
3.1412090e-01 8.2329750e+00 2.0840344e+00
-5.9621735e+00 -6.9266436e+00 -1.3829572e+00
-4.5629276e+00 -6.2660070e+00 6.7030015e-01
5.5913684e+00 4.2051129e+00 9.4949430e-01
-3.2958558e+00 -5.9725793e+00 7.7779080e-01
-3.7794963e+00 -3.7532648e+00 2.5282798e+00
2.4997393e+00 -7.9713497e+00 -4.4966894e-01
4.0592123e+00 -7.9467396e+00 -2.9324096e-01
4.9984405e+00 -4.3822722e+00 -4.5356425e-01
-4.0755919e+00 1.4524681e+00 1.6626413e-01
-1.6288354e-01 -8.6124334e+00 -6.7379460e-01
5.8372422e+00 -7.1251641e+00 -4.0891719e+00
3.4956259e-01 -7.0190039e+00 3.1813084e+00
-1.9453429e+00 6.2534649e+00 1.9967801e+00
-5.7103803e+00 1.2452100e+00 1.5293361e-02
2.1216917e+00 6.4916491e+00 2.3922599e+00
1.8573433e+00 -3.6764700e-01 -1.0600748e+00
2.6141924e+00 -2.6030993e+00 1.1356888e+00
5.1667929e+00 -2.0181566e+00 -6.0601105e-01
-7.4862033e+00 2.2962812e+00 -2.1989059e+00
3.7697709e+00 3.3856173e+00 2.7821661e+00
-2.1262509e+00 -1.7979542e+00 5.9708411e-01
-6.2102707e+00 6.2140666e+00 -2.3504095e+00
-2.3994600e+00 -9.6566601e+00 -2.7844844e+00
-3.4331955e+00 -1.7763215e+00 4.6295661e-01
-2.8926968e+00 -8.1859883e+00 9.7740486e-01
1.3025370e-01 -3.8219180e-01 -3.1929180e+00
7.8038780e+00 -2.5097434e+00 -1.4224169e+00
-3.7167356e+00 7.3667497e+00 -2.2143092e-01
1.3286641e+00 4.1052467e+00 2.4829379e+00
4.1337924e+00 -3.1384114e+00 1.3282226e+00
-5.2673484e+00 -1.2832596e+00 2.4154427e-01
-1.7489380e+00 -2.0104638e+00 -1.3080934e+00
-3.7263317e+00 8.3680722e+00 1.6644840e+00
2.2479465e+00 -1.0018325e+01 -2.2871182e+00
3.6508878e+00 2.3300666e+00 8.8710681e-01
1.2762360e+00 5.7328648e+00 4.0221689e-01
-2.6564808e-03 -1.0123443e+01 -2.5078813e+00
-8.8206605e-01 2.8100859e+00 2.3515543e+00
7.8003934e-01 -6.4849506e+00 1.2279898e+00
-7.6899982e+00 -5.6554292e-01 -2.0143651e+00
-1.7806859e+00 -3.0701744e+00 7.2336568e-01
-5.0148202e+00 -3.8619646e+00 4.5207276e-01
3.1938287e+00 -4.7021465e+00 3.3036946e+00
1.4746541e-01 8.8017511e+00 -1.9376431e+00
-6.2095358e+00 -5.4114747e+00 -3.4753889e+00
-6.9405386e+00 -3.4269565e+00 -3.6918462e+00
-4.3465768e+00 5.7830512e+00 1.7869314e+00
-4.3857144e+00 -2.7753379e-01 2.5885917e-01
4.5982408e+00 1.0198324e+00 3.0358501e+00
4.3730302e+00 4.5960344e+00 7.9787431e-01
-6.1977157e+00 -3.4838669e-01 8.0130704e-02
-5.0938298e+00 7.0171810e+00 -2.2947471e+00
-2.0295192e+00 1.5714766e+00 2.3239742e+00
1.9149379e+00 7.4409904e+00 -1.6141690e+00
-1.6315258e+00 3.9215342e+00 4.1545207e+00
-7.3606833e+00 3.6796474e-02 -5.9415326e+00
5.6009641e+00 -5.5460359e+00 -3.0899395e-01
-3.3231729e+00 2.6547327e+00 2.1150687e+00
7.1153988e+00 3.7320145e+00 1.1380163e+00
-4.8937298e+00 6.9410766e+00 -4.2276822e+00
4.3464482e+00 3.3477704e+00 8.8468753e-01
-4.0312890e+00 -4.9252573e+00 6.2808790e-01
2.0242241e+00 -2.7518931e+00 3.0452026e+00
3.1724129e+00 -8.8906822e-01 1.0694060e+00
-4.3849784e+00 8.2215255e+00 -2.3092016e+00
4.8024953e-01 8.0326106e+00 -3.7608176e+00
-6.5612000e-01 -2.7668485e+00 2.7743813e+00
-3.5712706e+00 7.0456166e+00 1.7750432e+00
6.4781678e+00 -1.9775758e+00 -4.7589530e-01
2.8578604e+00 3.4435948e+00 7.2681409e-01
-4.6648248e+00 -2.4470233e+00 3.8611457e-01
-1.6846895e+00 5.7999193e+00 4.0144338e+00
-5.3382333e+00 2.9712191e+00 -7.0723618e-02
1.0680101e+00 -8.5659471e+00 1.4064242e+00
-1.7326873e+00 8.3647335e+00 1.8669584e+00
-8.0232001e-01 7.4298606e+00 2.0283720e+00
5.1926394e+00 1.2308397e+00 1.1223245e+00
-6.5506700e+00 2.9228201e+00 -4.1076235e+00
-1.1677137e-03 4.0665787e+00 4.3095033e+00
-2.3450421e-01 -7.6071182e+00 1.2055423e+00
2.2723225e+00 5.1069798e+00 2.5068308e+00
2.9508973e+00 6.5000450e+00 5.1708184e-01
1.7288611e-02 -5.5601430e+00 3.0429915e+00
9.0851905e-01 5.6913865e-01 7.3519279e-01
4.7496069e+00 -5.8654997e+00 1.5862429e+00
5.0730210e+00 5.6759518e+00 7.9144327e-01
-7.5518717e+00 -2.5294810e+00 -2.1334895e+00
-6.2730314e+00 -4.9059479e+00 3.9930126e-01
-3.6133679e+00 -9.2035250e+00 -2.9401162e+00
-9.3966012e-01 4.6262574e+00 2.2154791e+00
1.5147371e+00 -5.5315403e+00 3.1928414e+00
4.3730299e+00 -1.5288440e+00 1.2370730e+00
5.5027619e+00 2.9608416e+00 1.0297295e+00
-2.6017662e+00 2.5465197e+00 4.1546983e+00
7.8471370e+00 -1.1282186e+00 -3.9793242e-01
1.8866999e+00 8.3869208e+00 -2.5552527e+00
-4.5237899e+00 1.5445432e+00 2.0728871e+00
6.3053852e+00 -4.4039050e+00 -3.1943675e-01
7.3649681e+00 5.8394575e+00 -2.9051676e+00
5.6223801e+00 -4.9842010e+00 1.6115813e+00
6.8148726e+00 5.3756032e+00 -9.6901690e-01
8.6534555e+00 5.6984175e-01 -4.3790298e-01
6.2869289e+00 5.2228168e+00 9.4707501e-01
-8.0407291e+00 1.7702133e+00 -2.5874346e-01
-1.9497733e+00 3.5663034e+00 2.1890199e+00
-9.6550724e-01 -9.1225305e+00 1.2400556e+00
2.8969976e+00 2.5043187e+00 2.7568277e+00
3.1384411e+00 -8.8881719e+00 -2.2778268e+00
-8.2253314e+00 4.0567465e-01 -4.0970031e+00
5.0905432e-01 -3.9043328e+00 2.9741424e+00
-3.4738042e+00 -5.5854071e+00 2.6906672e+00
-9.7163847e-02 -4.2860176e-01 7.0472178e-01
1.7369895e+00 7.8281627e+00 2.9870743e-01
-6.2437195e-01 9.1780999e-01 5.5469426e-01
1.4984867e+00 -9.7818592e+00 -4.2140904e-01
-2.5382709e+00 -4.9588681e+00 7.8194958e-01
-2.3080896e-01 1.4556888e+00 2.5147379e+00
1.2806659e+00 -2.0797653e+00 9.6288915e-01
-3.1799316e+00 -2.3088040e-01 -1.5808623e+00
-1.8198236e+00 -1.0005742e+01 -7.4196390e-01
-6.9685914e+00 1.0762094e+00 -1.0022080e-01
8.7427977e+00 3.3133113e+00 -2.5842576e+00
-4.4913069e+00 -6.3963396e+00 -1.2717794e+00
-2.5375355e+00 -8.7095657e+00 -9.0771384e-01
3.7860035e+00 -8.8055844e+00 -4.1767508e+00
3.4293719e+00 5.3442666e+00 6.4849602e-01
5.7255012e-01 -1.7849117e+00 -1.0887757e+00
6.4730020e+00 -3.9057072e-02 1.3432652e+00
-6.5432805e+00 3.5487813e+00 -2.3437888e-01
-1.7666592e+00 -5.0935281e-01 -1.4175317e+00
-5.6824889e-01 2.2281205e+00 4.3838096e+00
-4.5011840e-01 -1.5323081e+00 -3.1693191e+00
3.8384328e+00 7.9414329e+00 -3.4136259e+00
-2.3174905e+00 -5.9723359e+00 2.8357091e+00
8.5461998e-01 7.0732039e+00 2.2220266e+00
4.1426530e+00 -4.7639495e+00 1.4456844e+00
4.9666929e+00 -1.9208696e-01 1.2014388e+00
-1.5636005e+00 -7.8965532e+00 1.0914736e+00
6.6893452e+00 -5.4163918e+00 -9.9136140e-01
-5.7288369e+00 6.4970185e+00 1.5955185e+00
6.2522215e+00 -7.7555461e-01 -5.8500900e-01
4.7370523e+00 7.6968147e+00 -1.3462386e+00
-5.6513154e+00 -7.1973741e+00 -3.2907010e+00
2.3882465e+00 4.7238003e+00 5.8737640e-01
-7.4780785e+00 -8.2845515e-01 -1.5324671e-02
-7.6583294e+00 -1.5426164e+00 -3.4998542e+00
-4.0933137e+00 -7.5462125e+00 8.0973784e-01
1.5774976e+00 2.0885437e+00 6.9410138e-01
-7.8978553e+00 2.9474056e+00 -3.2666995e+00
8.4415356e+00 -9.1721129e-01 -2.3114580e+00
-2.8779337e+00 8.1237883e+00 -4.1080093e+00
3.0749456e+00 -5.7576972e+00 1.4086353e+00
-7.0528920e+00 -4.1173196e+00 -1.8638361e+00
-2.2687568e+00 -2.6630387e+00 2.6033518e+00
-1.4146714e-01 -1.9257201e+00 8.0758202e-01
7.6211910e+00 4.4487157e+00 -8.2075946e-01
-6.1260947e+00 4.7711765e+00 -2.2384049e+00
7.2761147e-01 3.9256322e-01 -1.2291872e+00
6.8067472e+00 -1.9994520e+00 -2.3996861e+00
-5.4940301e+00 2.7944766e+00 1.8848367e+00
2.8925672e+00 6.9213985e-01 2.8863248e+00
4.7555083e+00 -7.1798028e+00 -2.2362943e+00
1.6792004e-01 3.5549794e+00 2.4046504e+00
-1.0061152e+00 1.9312336e-01 2.5266262e+00
-5.1361354e-01 7.7230450e+00 7.7944308e-02
-5.3906620e+00 -5.0259718e+00 -1.4612753e+00
4.9881091e+00 2.9946958e+00 2.9337861e+00
1.9621999e+00 1.6270127e+00 2.7249112e+00
-5.8432897e+00 4.6286987e+00 -2.4080992e-01
-6.0869578e+00 -2.2929780e+00 2.3080743e-01
-3.1193782e+00 2.6666101e-01 2.3069839e+00
-2.2192879e+00 -6.6043697e+00 9.3230170e-01
1.8123044e+00 -7.3901563e-01 9.2067690e-01
1.1425905e+00 6.1729426e-01 2.7141744e+00
7.7489346e+00 2.1287631e+00 1.3172470e+00
3.0491000e+00 6.7429938e+00 -1.4490682e+00
3.9920220e+00 -6.8792108e+00 1.5820842e+00
8.4681177e+00 2.0810180e+00 -2.5237566e+00
-8.0665754e+00 1.1461649e+00 -2.1753070e+00
-6.1600661e+00 3.7719339e+00 -6.0875790e+00
-5.4482560e+00 -3.2098003e+00 -1.5973504e+00
-2.4326788e+00 -4.0899581e+00 2.6890441e+00
-6.1994203e-01 -6.0198375e+00 1.0526239e+00
6.6066474e+00 3.3265482e+00 -8.4320696e-01
5.1402107e+00 -6.7663512e+00 -2.6822716e-01
-1.7880753e+00 -1.9461703e+00 -3.2753643e+00
-6.1667031e+00 6.2119867e+00 -3.8715028e-01

'IP307625_obj00075

1.1522559e+01 -3.0572942e+00 -4.4093536e+00
-7.7041525e+00 -9.1531697e+00 -2.5184850e+00
-4.3766688e+00 1.1939587e+01 -3.8005700e+00
2.8318401e+00 -9.5833053e+00 9.9132343e-01
-4.2388557e+00 2.0428657e-01 -5.2104266e-01
6.4304664e+00 9.1878588e+00 -1.8777747e+00
-6.9017383e+00 1.2641069e+00 -2.4417199e+00
8.1671198e+00 -7.3649092e+00 -2.3786271e+00
3.9939161e+00 5.7478166e+00 3.7543732e+00
-8.8246687e+00 -4.4690225e+00 3.0759657e+00
2.9405064e+00 -1.1159395e+01 -4.9296893e+00
-6.8084461e+00 8.5617738e+00 1.8348928e+00
1.6914814e+00 -3.8398689e+00 3.2261816e+00
9.3479610e+00 7.0006737e+00 -3.9064253e+00
-8.0168183e+00 -4.7408767e+00 1.1241846e+00
-3.5210879e+00 1.2290025e+01 -5.7192025e+00
4.6655745e+00 3.8807279e+00 3.6640008e+00
-2.8781807e+00 9.1351906e+00 1.9087643e+00
-3.4076311e+00 -6.5766890e+00 3.0258880e+00
6.4284406e+00 -8.9511548e+00 -4.2705899e+00
4.6643674e+00 8.8640151e+00 -3.8609766e+00
3.9517866e+00 -1.1506742e+01 -1.0435433e+00
1.1964433e+01 1.2496439e+00 -2.2321476e+00
-7.8077475e+00 2.1667142e+00 -6.2975893e+00
4.4639365e+00 -2.1974479e+00 1.3966365e+00
5.1605369e+00 7.7018062e+00 1.9232558e+00
1.4384731e+00 1.3098152e+00 -2.3463429e+00
6.5100968e+00 -7.5725231e+00 -8.0881620e-01
-5.4701305e+00 -8.6739944e+00 -2.9466488e+00
-2.3359996e+00 -7.9520364e+00 4.9122872e+00
-2.6629233e+00 4.0454445e+00 -4.1952227e+00
-8.7870124e+00 -2.3436218e+00 3.1877850e+00
-3.0036430e-01 4.9710788e+00 -2.2729062e-01
9.9924010e-01 -5.3296463e+00 5.0869185e+00
1.8840079e+00 8.4769310e+00 3.8738928e+00
1.5981164e+00 1.1563444e+01 -1.8071360e+00
-2.3196411e+00 8.4253638e+00 3.8243254e+00
8.3428110e+00 -5.1065013e+00 -2.6056703e+00
-6.5532703e+00 -8.4463027e+00 -6.8398675e+00
6.0046464e+00 -1.5432455e+00 3.3946408e+00
1.0733707e+01 5.4541263e+00 -3.9720360e+00
-1.0689455e+01 -2.5345464e+00 -4.6295863e+00
-1.8651665e+00 -3.6283210e+00 3.1976181e+00
6.8086300e+00 2.4010017e+00 3.6103353e+00
-9.8417216e+00 -4.7158601e-01 -4.5120086e+00
1.0237161e+01 6.5157483e+00 -1.9753899e+00
-6.9692389e+00 9.5539283e+00 -6.1436330e-02
3.8570820e+00 -9.3953197e-01 3.4023413e+00
-1.1439764e+01 -2.3297246e+00 -2.6806770e+00
4.7924638e+00 -1.0172610e+01 9.8229412e-01
-4.5201806e+00 1.0429307e+01 1.1748668e-02
-7.3992475e+00 -2.4097869e+00 1.2532499e+00
-3.1088709e+00 1.1030887e+01 2.0055522e+00
1.0372862e+01 1.2907151e+00 1.6453388e+00
3.4255664e+00 7.1469684e+00 1.8748325e+00
1.4999012e+00 1.1737012e+01 -3.7456724e+00
3.3670262e+00 1.0926319e+01 -1.8208091e+00
-7.0851892e+00 -3.0381721e+00 3.1703541e+00
9.5048663e+00 -4.4857095e+00 -6.1363861e-01
2.8468785e+00 1.0863012e+01 1.1661256e-01
1.0832016e+01 -2.7100910e+00 -5.0577669e-01
3.7800878e-01 -1.0520914e+01 9.1482358e-01
-1.2030541e+00 -5.6198682e+00 3.1006160e+00
-3.7858511e+00 -2.4701707e-01 1.4068920e+00
-8.9938565e+00 1.7511527e+00 -2.6804865e+00
1.2325797e+01 -6.6702150e-01 -3.3018471e+00
-1.0793125e+00 4.8025250e+00 1.7017295e+00
8.9564573e+00 -4.8218058e+00 -6.4769846e+00
-8.9872884e-01 9.6085868e+00 1.9556445e+00
-9.7296218e+00 -6.8215488e+00 -9.5050435e-01
-4.8809904e+00 -7.9872487e+00 9.8899128e-01
5.9736320e+00 5.4074294e+00 3.7586033e+00
-2.6736591e+00 -8.4485809e+00 2.9359585e+00
-5.5501585e+00 -6.7245296e+00 2.9942531e+00
4.0705282e+00 -8.7806289e+00 2.9937427e+00
6.4149000e+00 -9.6308915e+00 -9.1776351e-01
5.4187887e+00 -5.2757111e+00 1.2459396e+00
-7.3980208e+00 1.5119455e+00 -4.8772396e-01
-1.1770203e+00 -1.1361804e+01 -1.0931253e+00
6.1965102e+00 -9.0288898e+00 1.0578934e+00
6.1124578e-01 -1.2563794e+01 -1.1361891e+00
-4.4274371e+00 4.6442110e+00 3.6026437e+00
-3.5423694e+00 3.3838599e+00 -2.2931644e+00
1.6758986e+00 4.9954536e-01 -4.3962625e-01
-8.0390346e-02 -5.1362323e-01 -2.4588486e+00
3.4792194e+00 -3.4142927e+00 3.2684181e+00
5.3691166e+00 7.7891294e+00 -1.6380658e-02
-4.9175135e+00 1.7997323e+00 -2.3915247e+00
8.5255644e+00 -5.4821100e-01 3.4748985e+00
-2.7452917e+00 -9.3418517e-01 -2.5106014e+00
-7.4337518e+00 8.8575763e+00 -3.9961905e+00
-3.9303506e-01 -1.1944804e+01 -3.0614807e+00
-5.6763698e+00 -1.8322231e+00 3.2492682e+00
-3.2796651e+00 -9.1748299e+00 9.4459861e-01
3.5872970e-01 5.2114679e+00 -2.1538818e+00
1.1035879e+01 -2.2278120e+00 -6.3178421e+00
-5.0980764e+00 1.1704001e+01 -1.8744218e+00
1.1491297e+00 6.0704921e+00 1.7930318e+00
5.9624811e+00 -4.5446590e+00 3.2368566e+00
-6.4173412e+00 -2.3197426e-01 1.3783432e+00
-1.6749239e+00 2.2165695e+00 -4.2800654e+00
-1.6540758e+00 1.0564963e+01 3.9438891e+00
3.2637903e+00 -1.1306723e+01 9.0580893e-01
7.1702111e+00 3.6658776e+00 1.7341241e+00
-1.0673695e+00 1.2313263e+01 2.0955256e+00
1.1025476e+00 -1.1602894e+01 -6.9199638e+00
-1.2447849e+00 -2.2581991e+00 1.3298084e+00
6.7297487e-01 -1.1398216e+01 2.8186684e+00
-1.0827873e+01 -4.3391947e+00 -4.7257171e+00
-4.0056752e+00 -2.2957793e+00 1.2970588e+00
-9.1374069e+00 -7.9095543e+00 9.4561066e-01
4.5011582e+00 -6.4351297e+00 3.1214790e+00
4.9558587e-02 1.2621763e+01 -1.7689301e+00
-1.0276069e+01 -6.1344479e+00 -4.8136605e+00
-1.0368925e+01 -1.2637218e+00 -6.6632726e-01
-5.5101988e+00 1.0777800e+01 1.9655158e+00
-9.0107279e+00 4.9717224e+00 -6.5984539e-01
5.0643774e+00 9.0792198e-01 3.5126321e+00
7.6530806e+00 7.5096818e+00 1.9409741e+00
-2.1757153e+00 1.5883955e+00 -2.3720345e+00
-7.5724906e+00 7.4095263e+00 -1.8055702e-01
-1.1805090e+00 -1.2398050e+00 3.3304411e+00
9.7243366e-01 1.1758659e+01 1.4265911e-01
-1.4562688e+00 6.6060950e+00 3.7385968e+00
-1.0499288e+01 -6.0518606e+00 1.0277956e+00
1.0868238e+01 -3.2354542e+00 -2.4794476e+00
-4.6226973e+00 8.4558943e+00 1.8537112e+00
1.0902555e+01 1.4784813e+00 -2.8545313e-01
-7.8995479e+00 3.7823068e+00 -2.3208567e+00
8.3981829e+00 8.7954823e-01 1.6017734e+00
-5.9391513e+00 -4.4410485e+00 3.1096013e+00
-1.3864855e+00 -1.0171276e+00 -5.5326130e-01
6.9090138e+00 -3.8256482e+00 1.3385561e+00
-6.1880080e+00 1.0389081e+01 -3.9020310e+00
-2.0055166e+00 1.2706674e+01 -2.7606601e+00
3.2758167e-01 -3.4625575e+00 5.1772909e+00
-4.4473213e+00 6.8366442e+00 3.7173348e+00
8.0309921e+00 -6.9922408e+00 -5.6434400e+00
7.8671690e+00 4.7606990e+00 3.7458162e+00
-1.0289274e+01 -3.3137735e+00 1.1736493e+00
-5.0708354e+00 9.7877785e-01 1.4568144e+00
-7.9481269e+00 5.1441793e+00 1.6430594e+00
1.5768142e+00 -1.2053052e+01 8.4788401e-01
-1.4768887e+00 1.1697063e+01 1.1212429e-01
-4.2912451e+00 6.2394456e+00 1.7412349e+00
1.1699804e+01 4.3373021e+00 -2.0732633e+00
-9.7139692e+00 3.1119146e+00 -1.2640039e+00
-3.6914463e+00 4.2527015e+00 1.6437899e+00
1.7051019e+00 -9.2024804e+00 4.8917996e+00
2.5990377e+00 -1.1773420e+00 1.4293128e+00
-3.7867931e+00 9.7277973e+00 3.8762337e+00
-7.7168151e+00 -6.3697330e+00 2.9886941e+00
2.1946697e+00 4.1745848e+00 1.7053171e+00
6.3736973e+00 -7.8967891e+00 -2.7738714e+00
3.2549635e+00 8.8284477e+00 1.4523775e-02
-1.1069864e+01 -4.8621226e+00 -2.8092847e+00
-8.8614765e+00 -8.5785883e+00 -1.0329181e+00
-3.1570002e+00 -1.0207633e+01 -1.0547052e+00
-3.6405446e-01 8.5876136e+00 3.8546314e+00
2.9116053e+00 -4.9136763e+00 5.1300410e+00
7.7567468e+00 -1.7626878e+00 1.4561338e+00
8.6612284e+00 2.6745903e+00 1.6987901e+00
-5.5993025e+00 4.7127441e+00 1.6466324e+00
1.2321241e+01 2.4522905e+00 -4.1116736e+00
1.2935957e-01 3.0382472e+00 -2.2703447e+00
-7.4322242e+00 3.5176909e+00 -3.8297742e-01
9.1857145e+00 -3.5629554e+00 1.3777067e+00
6.7878026e+00 8.7629386e+00 -3.8426011e+00
7.2857062e+00 -4.8154347e+00 -6.5566102e-01
7.6413083e+00 7.1758096e+00 -2.3195178e-02
1.0258551e+01 -4.7542447e+00 -3.7281398e+00
1.0290664e+01 3.4879514e+00 1.7595869e+00
-1.0606823e+01 3.9913930e-01 -2.0802200e+00
-3.0281638e+00 5.7257015e+00 3.6749281e+00
-7.9974224e-01 -7.7166615e+00 2.9952123e+00
1.7466458e+00 3.4171491e+00 3.6071613e+00
2.0228760e+00 -1.2318813e+01 -3.0541499e+00
-1.0811271e+01 -3.4859080e+00 -6.6273471e+00
2.8164084e+00 -6.9720447e+00 5.0210937e+00
-2.9510237e+00 -1.0430311e+01 2.8289972e+00
-1.7644415e+00 4.4987610e+00 -2.2149074e+00
5.2918272e-01 1.1063453e+01 2.0478181e+00
2.7981984e-04 2.6290260e+00 -6.1863098e+00
2.3119565e+00 -1.0460396e+01 2.8860949e+00
-1.9702876e+00 -1.1717045e+01 8.2595021e-01
5.6072522e-01 2.4852111e+00 1.5985553e+00
2.6453247e-01 -5.5921915e-01 1.4356844e+00
-4.0413692e+00 -3.3979829e+00 3.1854294e+00
-1.9940399e+00 -1.1113821e+01 -6.9288524e+00
-1.5556542e+00 3.3151157e+00 -3.2807987e-01
1.1492808e+01 -6.3272135e-01 -3.8952790e-01
-2.2553871e+00 -1.1071883e+01 -4.9830292e+00
-3.7115328e+00 -1.1069228e+01 -2.9361685e+00
5.1091253e+00 -1.0490994e+01 -2.9239406e+00
4.6634351e+00 9.9531827e+00 -7.3825809e-01
5.6548006e+00 5.9735853e+00 1.8381842e+00
9.0855947e+00 1.8499112e+00 3.6068357e+00
-8.3124059e+00 5.7546416e+00 -2.2220828e+00
2.4497532e+00 9.6246806e-01 1.5398031e+00
-6.7827327e+00 3.1764364e+00 1.5529159e+00
1.9952101e-01 1.3209221e+00 -4.3061120e+00
3.9381867e+00 8.5661998e+00 -1.9381433e+00
9.5007545e-01 -8.6027027e+00 2.9682799e+00
1.7873179e-01 5.0403351e+00 3.6747579e+00
8.0520334e+00 -2.9965883e+00 -5.5178573e-01
1.0464606e+01 -7.8206262e-01 1.5377204e+00
-4.1356026e-01 -9.0391747e+00 4.8767390e+00
6.5744292e+00 -6.0969439e+00 -2.6772976e+00
-6.7809780e+00 5.4706021e+00 -2.7335834e-01
9.4990372e+00 -1.2928052e+00 -4.4635275e-01
-2.2314707e-01 3.9825818e+00 -4.1713176e+00
-6.6324498e+00 -8.4810029e+00 -4.8960303e+00
1.9662058e+00 6.2796947e+00 3.7596447e+00
-8.6100893e+00 -3.9773770e-01 -6.0132967e-01
-9.0968257e+00 -2.5440576e-02 1.3592960e+00
-6.8578954e+00 -8.6078293e+00 -1.0121137e+00
1.4544904e+00 3.3334835e+00 -2.9355841e-01
-7.3979643e+00 1.9691306e+00 -4.3568381e+00
1.0956870e+01 4.9143538e+00 -5.9443781e+00
-8.2938417e+00 7.6311253e+00 -2.1235230e+00
5.7765964e+00 -7.7853832e+00 3.0649270e+00
-1.0019287e+01 -7.5095841e+00 -2.9363346e+00
-2.0156776e+00 -5.4102433e+00 5.0490822e+00
-1.6070452e+00 -1.6735449e-01 -4.4042581e+00
1.0220559e+01 5.6624616e+00 -7.3759937e-02
-3.4902799e+00 1.2415629e+01 1.2734036e-01
-4.9396804e+00 3.3255665e+00 -3.6525907e-01
8.5227524e+00 -5.3925537e+00 -4.5651959e+00
-6.5968480e+00 6.4171606e+00 1.7248454e+00
-6.7954365e-03 -7.0048218e+00 4.9879011e+00
2.1256002e+00 -1.1616369e+01 -1.0696485e+00
9.4230472e-01 8.2773346e+00 1.9063940e+00
7.5836989e-02 -2.8389755e+00 3.2606297e+00
2.4227198e+00 1.0416722e+01 2.0350310e+00
-6.8559332e+00 -7.5846322e+00 9.8807603e-01
3.7856569e+00 5.3038952e+00 1.7822453e+00
1.7962243e+00 -1.6570420e+00 3.3417586e+00
-6.7800154e+00 1.0206118e+01 -1.9716820e+00
-1.0524737e+01 -1.4803066e+00 1.2671224e+00
-2.3421862e+00 4.0453006e+00 3.5945003e+00
-5.3045646e+00 -9.6039197e+00 -1.0470048e+00
2.3645741e+00 -3.0561938e+00 5.2212993e+00
2.9886726e+00 1.6312910e+00 3.5274052e+00
6.9099200e+00 4.5268246e-01 3.5093466e+00
8.8423400e+00 5.8530853e+00 1.8674048e+00
2.0807382e+00 -6.9371334e+00 3.0681832e+00
1.1127153e+01 3.5894727e+00 -1.7230505e-01
-4.0973626e+00 2.3418361e-01 -2.4644369e+00
-7.6083358e+00 8.0354763e+00 -5.9877646e+00
-1.1254842e+01 -3.8245162e+00 -8.1042379e-01
-4.8528801e+00 -5.9863064e+00 1.0941808e+00
-4.0597643e-01 -9.9379133e+00 2.8831790e+00
8.6501546e+00 7.8900172e+00 -1.9210527e+00
6.1479876e+00 -7.2098322e+00 1.1526954e+00
1.6955753e+00 -4.2191926e-01 -4.3807813e+00
-5.5578163e+00 1.1069878e+01 -5.8058611e+00

'IP307625_obj00077

8.8091608e+00 3.3411920e+00 -2.0233240e+00
-7.1266049e+00 -6.7362152e+00 -3.9542392e-01
-3.4885465e+00 1.1726727e+01 -5.0486818e+00
3.0220464e+00 -6.6801820e+00 9.2213522e-01
1.9855786e-01 -3.0459544e-01 -2.1493254e+00
3.4827420e+00 1.0708983e+01 -4.1967505e+00
-7.5454421e+00 1.3686937e+00 -2.2580334e+00
7.1811158e+00 -8.4106818e+00 -5.0602652e+00
1.9362234e+00 5.8391670e+00 2.8416522e+00
-5.4536845e+00 -5.4285823e+00 2.6817670e+00
3.8313858e+00 -7.9975551e+00 -9.0960673e+00
-5.1157094e+00 3.7200581e+00 1.9900857e-01
1.2599303e+00 -4.8236461e+00 3.0997509e+00
7.1063193e+00 7.3533460e+00 -2.5811357e+00
-1.0100534e+01 -2.8956061e+00 -1.0825236e+00
-4.6571217e+00 1.1556437e+01 -6.4244757e+00
3.6918441e+00 1.3794196e+00 -1.7161892e+00
-1.6508450e+00 7.0183936e+00 2.8549487e+00
-5.3628563e+00 -7.0508670e+00 2.4306344e+00
6.6918563e+00 -8.9196038e+00 -3.1940089e+00
-2.1818605e+00 1.0551837e+01 -2.5238608e+00
1.9231458e+00 -9.5435331e+00 4.1835527e-01
9.8336890e+00 -6.2213920e-01 -3.7061197e+00
-7.0864679e+00 6.6587439e+00 -5.3426767e+00
3.9376560e+00 -2.4950991e+00 1.6252683e+00
5.6841126e+00 7.5587536e+00 3.2926291e+00
-3.0759324e+00 2.7636740e+00 1.4643292e-01
8.8157783e+00 -5.8555774e+00 1.3304984e+00
-7.0327900e+00 -8.4317702e+00 -9.8099504e-01
-1.4757708e+00 -9.0056644e+00 2.3096122e+00
-1.1895477e+00 8.9422286e-01 -2.0272435e+00
-8.7923302e+00 -1.7303636e+00 1.1338026e+00
3.1854780e+00 2.6121420e+00 -3.5163098e+00
-2.9031520e-01 -3.3598466e+00 3.2557718e+00
1.5848843e+00 9.9077940e+00 3.4655445e+00
-3.4163222e+00 1.1084085e+01 -3.4843365e+00
3.6198714e-01 7.0558515e+00 4.9275268e+00
9.7824379e+00 -4.9620441e+00 -4.5223661e-01
-7.7399510e+00 -7.0607179e+00 -1.9430062e+00
2.6797271e+00 -3.7911099e+00 1.3606894e+00
4.1021348e+00 3.6349371e+00 -5.2810905e+00
-9.2122722e+00 1.8715150e+00 -3.5581014e+00
-1.4220688e+00 -2.7474418e+00 5.2677458e+00
5.7168077e+00 1.5396817e+00 3.7631291e-01
-9.2324030e+00 -2.3640277e+00 -2.9270000e+00
7.4774903e+00 5.3917628e+00 -2.8722299e+00
-5.4155687e+00 7.0389448e+00 7.0729649e-01
5.0773821e+00 -1.1247709e+00 1.8958699e+00
-1.0006708e+01 -6.7070917e-01 -2.6975335e+00
2.7721466e+00 -8.5786956e+00 2.5810461e+00
-6.6281979e+00 7.4766142e+00 -1.2519882e+00
-5.4838554e+00 -3.1922768e+00 3.0325193e+00
-3.3029180e+00 1.0573969e+01 -8.0132898e-01
8.4597361e+00 7.5991627e-02 2.7763923e-01
3.7141269e+00 5.4047811e+00 4.8286257e+00
3.1541455e+00 1.0555558e+01 -2.2667831e+00
3.2286833e+00 1.0670398e+01 -2.7518791e-01
-7.4373496e+00 5.4808058e-01 1.5577731e+00
8.5927090e+00 -6.2031104e+00 -7.0488394e-01
2.7197496e+00 1.0597748e+01 1.6588325e+00
9.7490409e+00 -1.4832750e+00 -1.8758857e+00
5.9701682e-01 -1.0894488e+01 1.4184471e-01
-5.0529763e-01 -4.2694692e+00 5.0721045e+00
-4.1366896e+00 -3.5324960e-01 1.5744763e+00
-6.0342730e+00 7.7593207e-01 -3.0882442e-01
9.3781182e+00 4.3759382e-01 -1.7261096e+00
-2.0764932e+00 5.8825355e+00 4.6255246e+00
9.0528448e+00 -6.6201707e+00 -4.6883017e+00
2.7458760e+00 7.6765488e+00 5.1398713e+00
-5.3829602e+00 -9.1564042e+00 1.2813478e-01
-4.4673940e+00 -1.0059460e+01 1.9998451e+00
3.5790895e+00 7.2192363e+00 3.1379730e+00
-3.9383564e+00 -7.8812728e+00 2.3683242e+00
-3.3789901e+00 -5.3960754e+00 2.7866132e+00
3.5917518e+00 -8.5383339e+00 6.5687386e-01
5.9479939e+00 -9.4640974e+00 -1.3455931e+00
7.3230784e+00 -5.0801160e+00 1.3808769e+00
-4.6642069e+00 1.9362235e+00 -6.0230118e-02
-7.0659828e-01 -1.1377850e+01 -1.9668695e+00
7.7651314e+00 -8.2262052e+00 -1.0632874e+00
2.6297807e+00 -1.0537761e+01 -1.3340431e+00
-3.9211197e+00 5.6414984e+00 2.5289695e+00
-1.4991285e+00 2.8523616e+00 -5.6735827e+00
1.5933166e+00 3.6431137e+00 5.0938046e-01
2.2747293e+00 -8.9256699e-01 -2.1421293e+00
1.0554879e+00 -2.4451635e+00 3.4645182e+00
3.6789375e+00 4.4173967e+00 2.7015022e+00
-5.5618768e-01 3.4972734e+00 -3.5567625e+00
6.2912162e+00 -2.1814122e+00 1.7878030e+00
1.0984945e+00 -8.6485092e-02 -4.0416421e+00
-6.9411625e+00 8.1339005e+00 -7.0732910e+00
-2.7009612e+00 -1.1232609e+01 -2.0398601e+00
-2.8408894e+00 6.9069527e-01 1.8011770e+00
-2.6715654e+00 -1.0308133e+01 2.0470029e+00
1.7336035e+00 1.8945804e+00 -3.6991096e+00
1.0411209e+01 -3.0408741e+00 -2.0893676e+00
-3.3710452e+00 9.3077573e+00 1.1628950e+00
1.7996657e+00 3.1859621e+00 2.4172268e+00
3.4543045e+00 -5.4859350e+00 3.1009244e+00
-5.8825154e+00 -2.3383836e-01 1.5093642e+00
1.6030006e-01 2.4937997e+00 -5.6502881e+00
1.1022391e-01 8.3241456e+00 3.1452468e+00
1.5702863e+00 -9.9425662e+00 2.3084748e+00
2.5735847e+00 4.0389727e+00 -1.3510806e+00
1.2519502e-01 9.7508153e+00 1.4007312e+00
8.3773916e-01 -1.0359736e+01 -1.7322902e+00
-9.9532999e-01 3.1426703e-01 -1.3932106e-01
-3.5560455e-01 -9.7438866e+00 4.2171173e+00
-9.0205323e+00 -2.7567641e+00 -4.9485948e+00
-3.7701074e+00 -2.9967134e+00 1.1757700e+00
-6.3161795e+00 -8.4405680e+00 2.1659417e+00
2.6421278e+00 -3.5405505e+00 3.3682691e+00
-1.2396367e+00 1.1529021e+01 -1.2782658e+00
-8.4881542e+00 -4.3658632e+00 -1.2365748e+00
-8.6303046e+00 5.4947775e-01 -4.6927569e-01
-5.3457340e+00 9.0167268e+00 1.0221402e+00
-3.8288145e+00 3.3987352e+00 2.1801868e+00
2.4131504e+00 -1.4061697e+00 1.7234870e+00
5.3398864e+00 8.5264948e+00 1.4585695e+00
-9.6702249e-01 1.2447691e+00 -3.9312643e+00
-6.4434297e+00 5.5344038e+00 -1.5489913e+00
-4.2334692e+00 -1.3371896e+00 3.3847863e+00
1.3449805e+00 1.1300399e+01 -2.6651317e-01
-4.4938224e+00 3.6524687e+00 4.1581081e+00
-8.2637223e+00 -2.0939860e+00 -8.6798195e-01
7.9988985e+00 -2.0472509e+00 -7.8908291e-02
-4.9515050e+00 7.9197238e+00 2.8382455e+00
7.0152900e+00 1.3441762e+00 -1.5619880e+00
-7.9808926e+00 3.0390102e+00 -2.8773480e+00
5.4271731e+00 3.0600417e+00 -1.3680889e+00
-6.0221849e+00 -4.1894023e+00 8.7967674e-01
2.9478240e+00 -1.7083900e+00 -2.6833559e-01
5.4060930e+00 -3.5161687e+00 1.5350419e+00
-5.8832449e+00 9.9469585e+00 -6.7368949e+00
-5.7632930e+00 9.2506561e+00 -4.8708661e+00
-1.9497438e+00 -3.0012847e+00 3.2324773e+00
-3.0146876e+00 8.4628202e+00 3.0168785e+00
3.5285292e+00 -8.5258500e+00 -7.2239020e+00
5.1232693e+00 5.6940347e+00 2.9719901e+00
-9.1849678e+00 -3.7986617e+00 7.8918673e-01
-5.5502197e+00 6.3070708e+00 2.5554848e+00
-6.0904559e+00 3.3886143e+00 -1.8699715e+00
-2.3013104e-01 -1.0375774e+01 2.1537050e+00
-1.4432476e+00 1.1030409e+01 1.5268662e+00
-3.8434702e+00 7.0586974e+00 4.7258267e+00
7.2079163e+00 3.9295214e+00 -1.1455550e+00
-8.7325900e+00 3.2235431e+00 -4.3412763e+00
-1.5249851e+00 3.8401773e+00 4.3303773e+00
2.4240336e+00 -5.7525322e+00 4.9793398e+00
2.6986694e+00 4.0215377e+00 4.5619633e+00
-1.3246584e+00 8.4097621e+00 5.0596845e+00
-4.2259698e+00 -6.9844045e+00 4.4656755e+00
3.2602879e+00 2.7254754e+00 4.4498694e-01
4.6948114e+00 -7.5349117e+00 -1.1019979e+00
3.2530606e+00 8.3711837e+00 1.3337994e+00
-9.2840406e+00 -4.1576034e+00 -3.2119578e+00
-5.7056054e+00 -6.7036043e+00 4.9892478e-01
-2.5810093e+00 -1.1928911e+01 -1.7383132e-01
8.8643607e-01 8.5521580e+00 5.1883939e+00
5.1860920e+00 -7.6494813e+00 8.7349886e-01
7.8885104e+00 -2.5335165e+00 1.8091279e+00
6.7720434e+00 4.5921901e+00 2.8777107e+00
-6.0581061e+00 3.0721331e+00 2.0215914e+00
1.0074526e+01 -2.6322093e+00 -4.0111152e+00
2.3835259e+00 2.7589997e+00 -5.5016548e+00
-4.8245978e+00 1.5792196e+00 1.8457603e+00
9.0477530e+00 -4.1427766e+00 1.6114032e+00
7.0308486e+00 7.8559714e+00 -5.3567769e-01
6.5998231e+00 -6.6783472e+00 -8.7552466e-01
5.0259889e+00 9.8012464e+00 -3.2568017e-01
1.0347168e+01 -4.9557474e+00 -4.3639509e+00
7.0732653e+00 3.1976474e+00 7.0263332e-01
-8.2623597e+00 -1.6964194e-01 -2.5347714e+00
-3.7708392e+00 5.2522065e+00 4.4448081e+00
-1.5501942e+00 -1.1665327e+01 1.8871564e+00
9.6497512e-01 4.2637531e+00 4.5167752e+00
2.2587720e+00 -9.8238838e+00 -3.1555315e+00
-9.0643117e+00 -2.2784222e-02 -4.5201164e+00
-8.4645541e-01 -7.0875076e+00 4.6118843e+00
-3.4062504e+00 -9.4888653e+00 4.1106426e+00
1.5730983e+00 4.0823991e+00 -3.3622585e+00
-1.5582244e+00 9.8622624e+00 3.3072903e+00
3.3292631e+00 -3.8036145e-01 -3.9806968e+00
1.3933329e+00 -8.5609388e+00 4.4874915e+00
-1.1670061e+00 -1.0959283e+01 4.6846719e-02
-2.6923502e-01 3.2163638e+00 3.5264101e-01
3.1878185e-01 -1.0024044e+00 1.6864049e+00
-2.0605182e+00 -9.4122115e-01 1.5816725e+00
3.0568539e+00 -9.3117802e+00 -4.8373199e+00
3.8902641e+00 4.0276735e+00 -3.2594957e+00
8.5732359e+00 1.8646163e+00 -1.4051348e+00
-6.2335525e+00 -6.9559406e+00 -3.5060454e+00
-5.6699129e+00 -8.8754946e+00 -3.7812687e+00
4.8550446e+00 -9.7212238e+00 -3.4085505e+00
1.8014581e+00 7.6521155e+00 3.1207011e+00
4.7910169e+00 4.2412641e+00 7.5729235e-01
6.8563761e+00 3.6669389e-01 2.4635236e-01
-7.2926531e+00 4.7349493e+00 -3.1624440e+00
2.0096296e+00 8.7189473e-01 -1.8769816e+00
-2.1300376e+00 2.1676288e+00 2.0679531e+00
1.7240396e+00 3.0771484e+00 -7.4531745e+00
5.9531424e+00 9.0240082e+00 -2.3734490e+00
-2.5194924e+00 -6.2312713e+00 4.6663158e+00
-2.1223371e+00 4.1518684e+00 2.3808272e+00
8.7171353e+00 -3.6727097e+00 -3.0038248e-01
9.5947158e+00 -1.7788768e+00 4.0066665e-02
-1.8119101e+00 -8.6000127e+00 4.3272677e+00
8.8135995e+00 -7.7754017e+00 -2.9118169e+00
-6.4552891e+00 5.4100931e+00 4.0078628e-01
5.8530501e+00 -8.9374533e-01 -3.8602873e-04
2.6276321e+00 4.5946046e+00 -5.2008260e+00
-7.8248575e+00 -5.8343109e+00 -3.1765906e+00
-3.6099611e-01 5.4561138e+00 4.6408268e+00
-5.9902215e+00 -1.9595544e+00 1.2323987e+00
-3.3382357e+00 7.4386280e-01 -1.8428173e-01
-4.7693178e+00 -1.1205220e+01 -1.6504284e-01
5.3069591e-01 3.6929977e+00 -1.5037671e+00
-8.2409134e+00 4.6563983e+00 -5.2378283e+00
7.1513036e+00 4.0003943e+00 -5.0769657e+00
-6.1481158e+00 6.6217751e+00 -3.3334685e+00
4.7967238e+00 -5.8721044e+00 1.1347072e+00
-6.6469115e+00 -5.4256786e+00 -1.3149834e+00
-3.3559321e+00 -4.5314952e+00 4.8938127e+00
5.3524129e-01 -7.1326025e-01 -2.2757782e-01
7.9796815e+00 5.1029032e+00 1.7088576e-01
-4.9764264e+00 1.0221951e+01 -2.7101449e+00
-2.0320530e+00 2.5325969e+00 -1.8097086e+00
9.5729771e+00 -5.8072514e+00 -2.5653450e+00
-6.5035429e+00 4.9173698e+00 2.2907921e+00
5.3574208e-01 -5.8044120e+00 4.8804025e+00
3.9036281e+00 -9.1895939e+00 -1.4006295e+00
-3.2650852e-01 3.9031954e+00 2.4279849e+00
-7.1755477e-01 -1.3304037e+00 3.5548584e+00
3.2579214e+00 9.0515577e+00 3.4111129e+00
-7.8453881e+00 -5.4886967e+00 5.8740901e-01
1.8804270e+00 5.9055201e+00 4.8193461e+00
4.0118074e+00 1.6607005e-01 7.8022498e-02
-6.1404154e+00 8.6060147e+00 -3.0205944e+00
-7.4784904e+00 -3.0455285e+00 9.8982709e-01
-2.9132483e+00 2.4956796e+00 4.0518971e+00
-4.9589467e+00 -9.9433836e+00 -1.9453532e+00
1.4390625e+00 -4.2854492e+00 5.1630495e+00
5.2731201e+00 2.7629333e+00 2.5175651e+00
7.0702680e+00 -6.4953416e-01 2.0665106e+00
6.0656660e+00 6.3419596e+00 1.1494072e+00
1.5265069e+00 -7.2085863e+00 2.7369532e+00
8.2077008e+00 1.3457922e+00 -3.4743424e+00
-6.7310888e+00 2.5131038e+00 -3.9683637e-01
9.3328614e-01 3.9642756e+00 -5.3815424e+00
-9.8882335e+00 -7.4653308e-01 -7.3385463e-01
-3.7001583e+00 -3.5637540e+00 3.0597532e+00
-1.9196162e+00 -1.0325729e+01 4.0503021e+00
6.4732314e+00 4.7487889e+00 9.1808483e-01
6.9879864e+00 -7.8367523e+00 9.3061862e-01
2.5112828e-01 8.7151497e-01 -5.9014208e+00
-5.3656802e+00 9.4545056e+00 -8.7979719e-01

'IP307625_obj00085

7.9726511e+00 4.0276534e+00 2.1263183e+00
-7.8091446e+00 -7.3679764e+00 -4.5820737e+00
-8.1087224e-01 1.2730046e+01 -1.7963071e+00
-1.6377192e+00 -6.4266305e+00 7.0345246e+00
-8.2362754e+00 -2.1780777e+00 1.0666558e+00
-5.9560880e+00 1.0750850e+01 -5.8649650e+00
-1.0858878e+01 1.0167106e+00 -8.6541663e+00
8.8135537e+00 -5.8102426e+00 1.7201955e+00
-3.9988950e-01 7.8667518e+00 3.8466618e+00
-3.4262082e+00 -1.2276664e+01 -5.0047395e+00
3.2940462e+00 -1.3045281e+01 -2.7690676e+00
-4.8718765e+00 -1.4627453e+00 3.2085963e+00
4.5737155e+00 -2.5778977e+00 3.6113694e+00
6.5593985e+00 1.1364679e+01 -5.4004769e+00
-7.6916155e+00 -5.6955515e+00 -6.8587842e+00
-1.9441847e+00 1.2361060e+01 -3.8611625e+00
5.2768794e+00 -2.6560058e+00 -2.5439665e-01
-8.5597435e+00 6.2781950e+00 -2.4610614e+00
-1.8473234e+00 -1.1335634e+01 9.5771314e-01
9.5494148e+00 -4.3984279e+00 -4.0243684e+00
5.3125002e+00 1.2705326e+01 -1.5035104e+00
-1.2441290e+00 -1.2116633e+01 -9.9676527e-01
7.7359446e+00 -5.5047312e+00 3.6303225e+00
-6.7084438e+00 6.8684300e+00 -2.3454126e+00
1.0040563e+01 -5.5276391e+00 -2.1040557e+00
6.8031396e+00 6.5855258e+00 2.1862695e+00
-5.8848220e+00 -1.6452406e+00 1.2037067e+00
7.3800720e+00 -2.4817310e+00 1.8024512e+00
-4.9554794e+00 -1.0145093e+01 -4.9814039e+00
-2.9946300e+00 -6.7566869e+00 5.0064278e+00
-3.2480094e+00 -4.7377617e+00 7.0338795e+00
-8.3605823e+00 -5.3589893e+00 9.1632578e-01
4.3434665e+00 -7.9283315e-01 1.7333451e+00
2.3180517e+00 -1.9137948e+00 3.5332386e+00
2.0747867e+00 2.1093874e+00 1.7561648e+00
-5.3681812e+00 1.0211127e+01 -4.0773612e+00
2.7344301e+00 1.3183031e+01 3.4241024e-01
8.4415091e+00 -5.3057336e-01 1.9419514e+00
-9.0894985e+00 -5.1194919e+00 -4.9517514e+00
9.0140537e+00 -3.7524904e+00 1.8232089e+00
7.9808880e+00 9.7987877e+00 -5.4033130e+00
-6.2497385e+00 8.4731193e+00 -4.1985537e+00
-6.3568964e+00 -7.0150731e+00 9.3734149e-01
8.3156776e+00 6.0586532e+00 2.8697250e-01
-1.0217209e+01 1.7795541e+00 -7.9680007e-01
1.0206841e+01 4.8103284e+00 -1.6268933e+00
-8.2693036e+00 8.4425225e+00 -2.3488940e+00
4.8229999e+00 -2.6948328e+00 1.6700416e+00
-1.0418831e+01 -1.5821381e+00 -8.7509911e+00
4.8036114e+00 -1.0366223e+01 3.2689368e+00
-3.9451069e+00 8.8217077e+00 -1.7613949e-01
-7.9669564e+00 7.4362885e+00 -4.3206239e-01
-3.3969863e-01 1.1816144e+01 2.0808048e+00
9.6770612e+00 1.9513110e+00 1.6590947e-01
3.1684583e+00 6.6779353e+00 3.9639870e+00
6.9049486e+00 1.1688713e+01 -1.4732119e+00
7.6469523e+00 1.0247542e+01 -7.3469616e+00
-9.6483812e+00 -2.0757815e+00 -2.8924546e+00
5.8372620e+00 -6.9311848e+00 3.4744482e+00
3.4859157e+00 1.2057703e+01 -1.6205774e+00
9.1582118e+00 5.9723440e+00 -3.5724761e+00
-2.6551128e+00 -1.0710397e+01 2.8953019e+00
3.2746933e+00 -2.2313906e+00 5.5127293e+00
-4.4566290e+00 -5.4121469e+00 4.9972736e+00
-1.0528477e+01 3.1219158e+00 -2.6988050e+00
1.1074944e+01 1.3752514e+00 -1.7411233e+00
-5.9505475e+00 7.4854368e+00 -3.3304527e-01
9.1845365e+00 -2.4472411e+00 -3.9533292e+00
2.6938357e+00 1.1553738e+01 2.2145038e+00
-8.0618674e+00 -5.5907007e+00 -1.0278385e+00
-6.6430714e+00 -8.2655082e+00 -3.0291175e+00
4.8379157e+00 9.4139560e+00 2.2203061e+00
-6.7098675e+00 -8.2344477e+00 2.8130450e+00
-1.4712084e+00 -9.9786233e+00 4.9333261e+00
3.8071062e+00 -8.2100677e+00 3.3189606e+00
4.9256026e+00 -1.0829636e+01 -6.4221200e-01
9.7147923e+00 -3.4419483e-01 6.3540683e-02
-3.1637493e+00 -2.9056691e+00 3.2250995e+00
1.4259285e+00 -1.3438758e+01 -2.8765939e+00
9.1117075e+00 -6.6939240e+00 -4.1495576e+00
1.8712536e+00 -6.6890455e+00 7.1910439e+00
1.9350387e+00 4.6529971e+00 3.8128832e+00
-6.6590983e+00 5.3457126e+00 -4.6416515e-01
5.4471676e+00 4.3720307e+00 2.0207257e+00
-4.8819061e+00 -2.0590612e+00 5.1290379e+00
3.7384325e+00 -4.4121298e+00 5.4360173e+00
9.5635147e+00 2.8345676e+00 -1.7474411e+00
-1.0031101e+01 5.4766067e-01 -2.7917619e+00
2.6436141e+00 -1.7459482e+00 -3.3948970e-01
-4.0481698e+00 -8.5684747e+00 4.8736318e+00
-3.0637196e+00 7.7438327e+00 3.7132207e+00
-4.7582535e-01 -1.3438719e+01 -2.9678753e+00
-6.7149862e+00 -5.8569602e+00 2.9206998e+00
-3.4088291e+00 -1.1821452e+01 -1.0872732e+00
-2.6647043e+00 -3.8955105e+00 5.1521165e+00
8.5239296e+00 -3.0987766e+00 -1.1863478e-01
-5.3346301e+00 8.4096696e+00 -2.2095223e+00
3.9030410e+00 4.3414241e+00 3.8932057e+00
6.7888698e+00 -3.4633520e+00 3.6775099e+00
-8.4339120e+00 -3.1103150e-01 -8.0608247e-01
-3.4008717e+00 -1.7354718e+00 1.3188400e+00
-6.7137324e+00 6.4300352e+00 1.5304100e+00
5.2633405e+00 -9.2370312e+00 1.3942648e+00
3.9679975e+00 -8.9932336e-02 -2.0076292e-01
4.2228006e+00 1.2994020e+01 -7.3866722e+00
1.1640064e-01 -1.2932595e+01 -4.8644651e+00
-1.3813066e+00 -1.7048749e+00 -5.3081969e-01
3.1669363e+00 -1.0204380e+01 1.2497361e+00
-6.1944203e+00 1.2815347e+00 1.3216757e+00
5.3589986e-02 -7.6727963e+00 7.0591502e+00
-7.5081884e+00 -7.6648648e+00 -1.0953966e+00
6.4482686e+00 -8.9807554e+00 3.4107579e+00
5.3245773e+00 1.2350647e+01 -3.4670139e+00
-1.1626158e+01 1.8632990e+00 -6.7045872e+00
-7.7531477e+00 3.3125733e+00 -6.0895149e-01
-3.6970161e+00 6.3643878e+00 1.6722314e+00
-3.8813440e+00 2.0499665e+00 -4.8040944e-01
4.4325056e+00 -6.9699925e+00 5.3532457e+00
8.3106438e+00 9.8440818e+00 -1.4894565e+00
-1.2124801e+00 -1.6125430e+00 1.4294606e+00
-8.2730208e+00 7.8091038e+00 -4.3258060e+00
-4.0894730e+00 4.4481642e+00 3.5144136e+00
5.4565266e+00 1.1447105e+01 2.3422720e+00
-1.1428073e+00 2.6526912e+00 3.5743658e+00
-1.1147003e+01 2.4967079e+00 -4.7048549e+00
7.7635478e+00 -1.0175990e+01 -2.4243132e+00
-9.2340122e+00 5.8048662e+00 -5.6692131e-01
8.7144469e+00 7.9377740e+00 -5.4525633e+00
-3.8968320e+00 1.1338512e+01 -4.7754798e+00
5.2998153e+00 2.8329208e+00 3.8917879e+00
4.2542667e-01 -7.6011746e+00 5.1322623e+00
2.2931666e+00 -4.6722890e+00 7.3028245e+00
6.1176723e+00 -5.3631734e+00 5.5070572e+00
-1.0647703e+01 5.7306898e+00 -8.4300895e+00
-2.2768432e+00 9.2173436e+00 1.8698783e+00
-3.1986959e-01 2.4628270e-01 -3.9131941e-01
4.4329064e-01 9.8403538e+00 2.0287181e+00
9.2063034e+00 -7.8373688e+00 -3.0093874e-01
6.8965285e+00 2.7301998e+00 6.7794661e-02
-9.5990358e+00 -3.5984989e+00 -1.0112071e+00
-1.5660370e+00 5.0547819e+00 3.6630681e+00
-1.0271588e+01 7.0877002e+00 -4.4544766e+00
-7.8114538e-01 -9.2265548e+00 3.0525945e+00
-2.4755037e+00 1.1559887e+01 1.8670970e-02
4.5712237e-01 1.2478029e+01 2.0110469e-01
1.0286483e+01 -2.7473206e-01 -3.8018386e+00
-9.9549464e+00 7.5916744e+00 -8.3123781e+00
3.0105702e-01 5.9237565e+00 3.7921254e+00
1.2057225e+00 -1.0685881e+01 3.0817326e+00
7.3320759e-01 3.1855380e+00 3.6885964e+00
5.2036098e+00 1.2338563e+01 4.2260399e-01
-5.6169268e+00 -7.1337521e+00 4.8634462e+00
1.0674609e+01 -1.1783250e+00 -1.7891670e+00
4.8740398e+00 -1.1171806e+01 1.2877702e+00
4.9768479e+00 1.9945529e+00 1.8902505e+00
-1.1288128e+01 -4.8744578e-01 -4.8470624e+00
-4.6004474e+00 -9.5052168e+00 2.8566231e+00
-5.0270165e+00 -1.0271953e+01 -1.0946224e+00
-4.0427361e+00 3.2244718e+00 1.5131342e+00
1.3643114e+00 -5.8385738e+00 5.2573226e+00
6.1611301e+00 1.9091763e-01 1.8652388e+00
9.2953648e+00 4.0992557e+00 2.4507114e-01
-8.4641238e+00 4.6592527e+00 1.3660264e+00
9.6542102e+00 -2.1296745e+00 -5.8643589e+00
2.0638652e+00 1.2971624e+01 -5.5433301e+00
-9.0322805e+00 2.0358300e+00 1.2196931e+00
7.3982067e+00 -7.0973362e+00 1.5938457e+00
2.3957534e+00 1.3473865e+01 -3.5566195e+00
6.1289201e+00 -1.0965142e+01 -4.4865759e+00
8.3910168e+00 8.2268736e+00 -3.5069808e+00
1.0313977e+01 2.1847371e+00 -3.6888977e+00
7.7983281e+00 8.8482176e+00 2.3367287e+00
-7.3217280e+00 -2.8934974e+00 -8.6990155e-01
-1.7804917e+00 7.1185860e+00 1.7984523e+00
-2.8895417e+00 -8.4312833e+00 2.9874854e+00
5.3510003e+00 5.7104994e+00 4.0248415e+00
2.9338239e+00 -1.2344114e+01 1.1414366e+00
-1.0995933e+01 4.6692364e+00 -4.5990050e+00
8.5566269e+00 -1.6088538e+00 -1.9974326e+00
-1.4753034e+00 -8.0766333e+00 5.0194499e+00
-1.2758272e+00 -5.5433836e+00 5.1439944e+00
-6.2113271e-01 1.0723630e+01 6.9726862e-02
-4.5897718e+00 -6.8489897e+00 2.9776864e+00
1.2902754e+00 -1.2797138e+01 -9.0599941e-01
2.3855318e+00 -8.0521174e+00 5.2058806e+00
-6.2878384e-01 -2.9342041e+00 7.2414541e+00
-6.8190507e+00 -4.6578613e+00 4.9181113e+00
-1.1557132e+01 4.0686221e+00 -6.6011870e+00
-4.4633079e+00 -1.1749801e+01 -3.0826221e+00
-3.9819595e+00 -7.1283574e-01 -6.1062669e-01
9.2082882e+00 7.9174789e+00 -1.5338076e+00
-1.1070432e+01 -1.1618601e+00 -6.8152073e+00
-2.4290571e+00 -1.2372909e+01 -3.0132584e+00
8.5462442e+00 -8.2084306e+00 -2.2974479e+00
2.4686205e+00 9.5533743e+00 2.1129085e+00
4.7666112e+00 -4.6028650e+00 3.5287266e+00
7.9740527e+00 1.0167473e+00 4.1751462e-02
-7.7570348e+00 -1.3672761e-01 1.1823043e+00
-5.8021935e+00 -9.5647347e+00 8.4825240e-01
2.4585909e+00 8.9570584e+00 4.0333501e+00
-6.6338823e+00 -4.0063162e+00 1.0605965e+00
3.1514351e-01 1.2785256e+01 -3.6877397e+00
3.0511725e+00 -1.1186011e+01 3.1476152e+00
2.4931905e+00 -1.8585656e+00 1.5961653e+00
7.5011625e+00 -9.2288787e+00 1.5020491e+00
7.6417017e+00 1.6419745e+00 2.0021606e+00
4.0035359e+00 -1.2788995e+01 -7.7539478e-01
9.3642464e+00 -5.0499730e+00 -1.6685364e-01
-9.7466342e+00 8.3808553e+00 -6.3185765e+00
9.4873463e+00 -4.5809426e+00 -5.9836173e+00
6.4709585e+00 1.0026635e+01 3.7851092e-01
-1.0496217e+01 -2.7993635e+00 -4.9139758e+00
7.9199693e-01 1.0145836e+01 4.0073063e+00
-7.8640609e+00 -4.6418646e+00 -2.9232680e+00
-1.0411043e+01 5.6879601e+00 -2.5767102e+00
-3.7669190e+00 -1.0663339e+01 8.9608514e-01
2.4643803e+00 1.0081252e-01 1.6837074e+00
-6.5588741e+00 1.0272427e+01 -8.0277044e+00
9.4027553e+00 5.6974877e+00 -7.4691849e+00
-7.9873219e+00 9.8155101e+00 -6.1690197e+00
8.3143388e+00 -7.6362834e+00 3.5613462e+00
-9.8514898e+00 -3.8345087e+00 -6.8779949e+00
-1.6358796e+00 -2.0263346e+00 5.2863307e+00
6.7561184e-01 -1.4343752e+00 -4.1981226e-01
9.3343744e+00 5.5520757e+00 -5.5310803e+00
-4.3631329e+00 1.0254252e+01 -2.0791759e+00
-3.8567138e+00 5.8463724e-01 1.4022562e+00
1.0111236e+01 -3.3207594e+00 -2.0349557e+00
-5.3083301e+00 8.5287540e+00 1.6931174e+00
3.2349997e+00 2.4230514e+00 3.7740762e+00
6.8332061e+00 -9.7393103e+00 -5.0116439e-01
-1.3648663e+00 6.3377577e-01 1.5240937e+00
7.2086232e-01 -1.0551027e+00 1.5475591e+00
1.3438833e+00 1.3246490e+01 -1.6694416e+00
-5.9747372e+00 -1.0290485e+01 -3.0889399e+00
1.7607403e+00 9.3489175e-01 -2.6019921e-01
8.7667289e-01 1.2753470e+00 3.6087900e+00
-2.4634266e+00 1.1205208e+01 -1.9448325e+00
-9.8773383e+00 3.8291053e+00 -6.8746909e-01
-3.4527274e+00 1.8657081e+00 3.4277742e+00
-6.2253175e-01 -1.2917917e+01 9.4469169e-01
7.8489342e-01 -3.2315241e+00 5.3478299e+00
-4.3674204e-01 -1.6677916e+00 3.4121746e+00
6.7148940e+00 -4.7530532e-01 -8.6403206e-02
5.6493374e+00 8.0141966e+00 4.1437131e+00
6.1303864e-02 -1.0720805e+01 1.0772298e+00
7.6001304e+00 1.0063294e+01 -3.4615984e+00
-1.0939544e+01 6.5772686e+00 -6.4576900e+00
-8.5317023e+00 9.0181378e+00 -8.1793242e+00
-5.7040034e+00 -3.3155288e+00 3.0845675e+00
5.9360718e-01 -9.5687538e+00 5.0510377e+00
1.7102349e-01 -5.1067520e+00 7.1812450e+00
8.1632914e+00 8.3049720e+00 3.8160558e-01
5.3904505e+00 -1.2077932e+01 -2.6245389e+00
-2.3699146e+00 5.9065030e-01 -4.7409162e-01
-6.1106229e+00 4.2410949e+00 1.4600154e+00

'IP307625_obj00086

5.0560854e+00 4.9777336e+00 1.2863390e+00
-4.4895876e+00 -7.5962946e+00 -2.5038283e+00
-1.6911547e+00 9.8029640e+00 -9.7589071e-01
6.5212325e-01 -6.0070664e+00 4.8310687e+00
-6.5837197e+00 -2.1779598e+00 6.7201269e-01
-1.5804235e+00 9.6541403e+00 -2.9428056e+00
-7.2344930e+00 6.7348468e-01 -3.0812862e+00
4.5217708e+00 -6.9035841e+00 -2.3442507e+00
-1.9700403e+00 6.9299694e+00 -4.1673418e-01
-5.3836804e+00 -6.9490037e+00 -6.1697832e+00
2.2987351e+00 -8.2139972e+00 -2.4735211e+00
-2.7110834e+00 1.0524243e+00 4.7335850e+00
4.6498963e+00 -3.1761809e-01 4.3555542e+00
5.6572052e+00 7.2207456e+00 -5.1364060e+00
-6.6516222e+00 -4.3321568e+00 -4.9393336e+00
-1.9297067e-01 9.2394317e+00 -4.6191294e+00
2.4323207e+00 6.6176030e-01 5.7597098e+00
-6.6850644e+00 3.8849882e+00 -6.3449136e-01
-3.2632025e+00 -6.7019673e+00 2.2419023e+00
6.4121757e+00 -4.9631763e+00 -1.4003842e+00
4.5956873e+00 5.6342231e+00 -9.5637147e-01
-4.1346697e+00 -7.8021304e+00 -3.7406954e+00
6.1850031e+00 -3.1943581e+00 6.5155692e-01
-6.0862506e+00 5.9322449e+00 -2.9784092e+00
6.5897844e+00 -3.0729972e+00 -1.1636873e+00
4.0267512e+00 4.1375010e+00 1.2760778e+00
-5.4614588e+00 2.6403752e+00 -1.4573397e-01
5.3577946e+00 4.1756558e-01 2.9152250e-01
-4.9415542e+00 -6.8092670e+00 -4.0995614e+00
-4.4746821e+00 -5.3105499e+00 3.7430169e+00
1.8130682e+00 -5.5256294e-01 5.9041108e+00
-5.6401789e+00 -4.1281170e+00 3.2781234e+00
2.1733536e+00 -1.8442113e+00 6.2445540e+00
-2.1371281e+00 -7.5709010e-01 3.2043827e+00
-3.7784274e-03 3.4323756e+00 2.7056253e+00
-4.4111058e+00 8.4761648e+00 -3.2116322e+00
-5.2118518e-01 8.7795793e+00 -2.5627962e+00
6.1563401e+00 2.6697682e+00 -4.0473160e-02
-5.7877819e+00 -5.4850781e+00 -2.5171901e+00
2.6559762e+00 -1.9379224e+00 4.3341250e+00
6.5359712e+00 7.4757557e+00 -3.0106051e+00
-5.7309843e+00 7.9468331e+00 -3.3412131e+00
-6.3135876e+00 -3.9212554e+00 -9.2696771e-01
8.0285785e+00 4.8895276e+00 -3.3988290e+00
-5.3241168e+00 -1.5497408e+00 -1.2492985e+00
7.8808138e+00 2.8005459e+00 -1.7708728e+00
-5.6922739e+00 6.3176734e+00 -9.6920757e-01
4.7971711e+00 -2.0588943e+00 2.7336167e+00
-6.3976216e+00 -3.0506051e+00 -5.1649913e+00
1.6157217e+00 -7.3577380e+00 1.2570117e+00
-4.4922446e-01 3.2314683e+00 6.4778888e-01
-3.6833753e+00 4.8152527e+00 -2.8168750e-01
-4.3823547e+00 6.6634936e+00 -8.0247049e-01
6.5747344e+00 1.3159397e+00 3.2383393e-01
2.4096889e+00 3.7967291e+00 1.0519480e+00
3.6858641e+00 6.9961288e+00 -1.4125069e+00
5.2559298e+00 7.6804701e+00 -3.2888108e+00
-5.7684099e+00 -1.6527703e+00 -5.3465485e+00
4.6892924e+00 -5.1796000e+00 3.3767505e+00
4.2514805e+00 8.4316804e+00 -3.6325708e+00
7.3212905e+00 4.9526200e+00 -2.3306257e+00
-6.1628589e-01 -6.7209193e+00 4.7501225e+00
-2.1072239e+00 -2.4718837e+00 3.5741309e+00
-5.8161785e+00 -2.8394977e+00 2.9721159e+00
-6.1919889e+00 5.0401603e+00 -7.8946407e-01
7.7868469e+00 1.2223565e+00 -5.4905235e+00
-1.5416867e+00 5.7596524e+00 -8.9583281e-02
7.8701210e+00 -8.5366281e-01 -3.7366197e+00
-5.7048775e-01 8.9273933e+00 -5.8440279e-01
-6.7220227e+00 -2.3839154e+00 -1.3284310e+00
-4.9754109e+00 -6.4534781e+00 -1.4368136e-01
2.4993222e+00 5.4483328e+00 7.1754233e-01
-4.6108447e+00 -3.2878844e+00 3.2883846e+00
-1.6311881e+00 -7.2185922e+00 2.6509062e+00
1.3373034e+00 -6.9000328e+00 3.1275640e+00
4.8261368e+00 -7.6702013e+00 -1.3180578e+00
7.7440613e+00 1.2688163e-02 -2.6454844e+00
-1.3247835e+00 5.3983803e-01 5.0966747e+00
4.5262699e+00 -9.0098641e+00 -3.9148329e+00
6.6717193e+00 -2.4082659e+00 -2.9049351e+00
3.2000801e+00 -6.5632995e+00 3.3976080e+00
4.7719744e-01 2.1754151e+00 1.0419974e+00
-2.4166129e+00 4.3658563e+00 4.6059737e-02
6.1949978e+00 5.5712648e+00 1.3690989e+00
-2.3192207e+00 -3.0560964e+00 5.6781920e+00
1.0422601e+00 -4.4828519e+00 4.5788265e+00
7.0179873e+00 3.8188823e+00 -1.2657459e-01
-4.5924601e+00 -1.5863200e+00 -3.1261987e+00
3.8978537e+00 -3.9787617e+00 4.9953711e+00
-3.3440822e+00 -3.7372808e+00 3.6161319e+00
-1.6701914e-01 6.1656335e+00 7.6246954e-02
-1.0549269e+00 -8.8323512e+00 -2.9571232e+00
-5.0546177e+00 -4.5908705e+00 1.4649639e+00
-2.2780124e+00 -8.7876946e+00 -1.1720514e+00
-2.4005942e+00 -1.1567817e+00 5.2598091e+00
5.7922940e+00 -1.6957820e+00 -1.1987099e+00
-6.8422520e+00 2.2996114e+00 -5.0373687e+00
1.0383411e+00 3.4519185e+00 8.7373240e-01
4.1402220e+00 -1.7786427e+00 4.5724539e+00
-7.0612103e+00 -2.8926945e+00 -3.3013833e+00
-4.7939775e+00 -3.1869778e+00 1.2145354e+00
-2.5179313e+00 8.1634762e+00 -7.7922756e-01
7.3019716e-01 -8.8453650e+00 -1.2813508e+00
4.9017301e+00 1.0006408e+00 2.1028683e+00
1.5541084e+00 8.5005688e+00 -2.1229841e+00
-2.4699399e+00 -9.1573966e+00 -4.9417743e+00
9.2933574e-01 -2.0319929e+00 4.0374965e+00
4.6943792e+00 -6.9871620e+00 1.2775426e-01
-3.8896937e+00 -4.2690538e-02 -1.3064054e+00
2.4683970e+00 -4.2613921e+00 4.7932915e+00
-6.3744961e+00 -5.1202022e+00 1.3353830e+00
3.1668562e+00 -4.9096764e+00 3.0402452e+00
3.4783137e+00 8.8362924e+00 -1.8414615e+00
-6.4939472e+00 -2.9389355e-01 -5.7682483e+00
-3.8797608e+00 2.4061492e+00 -1.8247784e+00
-2.4642160e+00 1.1462633e+00 2.7400856e+00
-4.8482729e+00 -1.9982554e+00 2.9708986e+00
1.7329004e+00 -3.0860268e+00 4.4087479e+00
6.0196574e+00 5.8923901e+00 -2.7689347e+00
-3.3806523e+00 1.2049989e-01 2.7899377e+00
-6.0497069e+00 4.3397924e+00 -2.6334318e+00
-3.3164240e+00 1.3806172e+00 5.1520161e-01
4.0516361e+00 5.7289439e+00 9.4257900e-01
-6.8001318e-01 4.6434383e+00 3.0553204e-01
-6.8864659e+00 6.0052768e-01 -4.6098972e+00
5.7891460e+00 -5.1773330e+00 2.1344151e-01
-3.8859066e+00 3.3491798e+00 -7.3950808e-03
6.7778722e+00 6.3451749e+00 -4.7449181e+00
-2.2029958e+00 8.3786465e+00 -2.7860192e+00
3.4074987e+00 2.9231777e+00 1.4204789e+00
-1.7203541e+00 -5.5394961e+00 4.2967076e+00
3.0229011e+00 -3.1072297e+00 4.6497973e+00
4.2642585e+00 -3.9481125e+00 3.0372142e+00
-6.2880962e+00 1.2333499e+00 -6.0549261e+00
-3.3663258e+00 9.5243723e+00 -1.2238845e+00
1.3310521e+00 3.1043105e+00 3.0200803e+00
-1.7790622e+00 2.5186251e+00 5.5536418e-01
6.8792697e+00 -4.2484294e+00 -2.4759805e+00
6.0439623e+00 1.6553425e+00 2.1732428e+00
-6.4176793e+00 -3.6500907e+00 1.0151764e+00
-1.0292464e+00 -8.1197114e-01 5.4380247e+00
-4.5134453e+00 8.4926619e-01 4.0857780e-01
-4.0047562e-01 -5.0101643e+00 4.4262885e+00
-6.1720968e+00 7.6725115e+00 -1.3449932e+00
4.7330483e-01 7.8448574e+00 -2.1818800e+00
7.3933904e+00 -3.6302849e-01 -5.2258959e+00
-5.6246731e+00 3.1083049e+00 -2.2938956e+00
-7.7793268e-01 1.7062442e+00 9.1150961e-01
5.2989252e-03 -7.5761689e+00 1.0081111e+00
2.6625629e+00 2.7150750e+00 3.3469207e+00
1.2491322e+00 8.4689100e+00 -1.5334864e-01
-5.1924006e+00 -5.9967825e+00 1.7383495e+00
7.6181118e+00 8.7891130e-01 -1.5549509e+00
2.8990829e+00 -7.5012818e+00 1.5228320e+00
4.9393740e+00 4.0367222e+00 -5.5400134e-01
-5.6135345e+00 1.1243659e+00 -3.8892486e+00
-1.4822666e+00 -7.7966191e+00 7.8216762e-01
-2.9432741e+00 -7.5277052e+00 4.5714094e-01
-3.7276587e+00 1.6568302e+00 2.3999530e+00
-3.3907339e-01 -2.7458458e+00 3.9565503e+00
5.5708580e+00 -3.6634628e+00 3.2163366e+00
5.0008290e+00 1.7703844e+00 -6.1306042e-02
-2.9379459e+00 6.0887271e+00 -4.1551682e-01
7.4598382e+00 -3.6702746e+00 -4.5111703e+00
1.8823229e+00 8.9604213e+00 -4.1793173e+00
-2.8980297e+00 2.6788758e-02 8.7950869e-01
2.0267908e+00 -5.6010853e+00 4.9968989e+00
1.7583391e+00 6.5992347e+00 -1.6816441e+00
6.8555377e+00 -5.7419947e+00 -4.1818952e+00
5.2647361e+00 7.7661040e+00 -1.2865534e+00
7.6014082e+00 1.1275078e+00 -3.4855455e+00
2.9337952e+00 5.6003134e+00 -1.2539068e+00
-5.6910418e+00 -3.8043346e-01 -1.5649709e+00
-2.0397023e+00 1.1147323e+00 8.0579265e-01
-6.9582078e-01 -7.9565490e+00 -1.0584833e+00
3.7677841e+00 1.6315294e+00 1.7609220e+00
4.4259792e-01 -8.4283894e+00 -2.7683359e+00
-5.4403609e+00 8.3994775e-01 -1.7782432e+00
5.3993311e+00 -2.2157953e+00 8.5853018e-01
-3.0402326e+00 -6.0688278e+00 4.1671267e+00
-1.0059818e+00 -2.6491057e+00 5.8325437e+00
-8.3112786e-01 7.5235006e+00 -3.3397432e-01
-4.9877553e+00 -3.6760482e-02 2.5286517e+00
7.2101615e-01 -8.8860947e+00 -4.6388882e+00
2.3374192e+00 -7.5778288e+00 -5.8273229e-01
-3.4387348e+00 -2.0826481e+00 3.2472905e+00
-4.0546939e+00 -9.7047268e-01 2.8980894e+00
-4.3351397e+00 -2.4359779e-01 -3.3642418e+00
-3.1297267e+00 -7.4879690e+00 -1.6043229e+00
-5.0921751e+00 -2.8638331e+00 -2.9464552e+00
7.3395359e+00 6.4217218e+00 -2.6393538e+00
-6.2244744e+00 -1.0696951e+00 -3.5352027e+00
-2.8513085e+00 -7.9456742e+00 -3.4748751e+00
5.5953584e+00 -6.4191526e+00 -1.2408772e+00
4.5223335e-01 7.3799567e+00 -6.8154059e-02
9.0275134e-01 -2.5602884e-01 3.6553629e+00
5.3317040e+00 3.2589013e+00 1.7020014e+00
-6.0596398e+00 1.8909527e+00 -2.1150589e+00
-6.2770440e+00 -5.5137079e+00 -5.8199031e-01
9.4755481e-01 1.7024371e+00 3.2475517e+00
-5.1924533e+00 -1.4661262e+00 7.7591595e-01
2.8734932e+00 7.9645289e+00 -3.7860157e+00
2.6916794e+00 -8.6828579e+00 -1.2145561e+00
2.9060569e-01 1.9826888e+00 5.0863889e+00
4.7585134e+00 -4.9603909e+00 1.3240446e+00
2.3886438e+00 1.0665002e+00 3.6468907e+00
3.4849931e+00 -8.8404708e+00 -2.4111395e+00
5.7147603e+00 -9.3525324e-01 6.4435104e-01
-7.0021931e+00 5.9718532e+00 -1.1359447e+00
6.9411657e+00 -9.1873927e-01 -1.1531062e+00
2.8579082e+00 7.5240915e+00 3.4235304e-01
-6.4108743e+00 -5.5606153e+00 -4.6342330e+00
1.3886145e+00 6.5074150e+00 2.8889822e-01
-6.7713117e+00 -1.9880836e+00 -4.4329258e+00
-2.5332979e+00 1.1595168e+00 -1.3130639e+00
-3.8658826e+00 -5.3451098e+00 1.8431596e+00
3.9857876e+00 1.0402490e+00 3.9453329e+00
-7.3944967e+00 4.4843459e+00 -2.9107306e+00
7.8470962e+00 3.3887973e+00 -3.9208481e+00
-2.2400332e+00 8.9057274e+00 -4.9236091e+00
3.6511518e+00 -6.1054664e+00 1.3642319e+00
-6.7723127e+00 -4.3668447e+00 -2.9352625e+00
-3.1436651e-02 -1.6855225e+00 5.8065555e+00
2.8585075e+00 -4.7184948e-01 4.0598326e+00
7.9118182e+00 5.7142863e+00 -4.4029717e+00
-4.3607895e+00 8.1937659e+00 -1.1235839e+00
-1.2057661e+00 1.6766047e+00 2.8581880e+00
7.7304375e+00 -2.0828704e+00 -4.7987550e+00
1.0499470e+00 4.7986794e+00 5.8977514e-01
1.4345109e+00 1.5353117e+00 5.3911790e+00
5.0226427e+00 -8.2930796e+00 -2.7647766e+00
6.1769361e-01 7.9335346e-02 5.5506860e+00
-3.9379825e+00 -2.9461355e-02 4.7384298e+00
2.6199863e+00 7.7483488e+00 -1.7677455e+00
-5.5503537e+00 -6.7747070e+00 -2.1997041e+00
2.1971984e+00 2.1471446e+00 1.3633966e+00
4.1302100e+00 2.5685021e+00 3.6471766e+00
-4.9534576e+00 5.2034786e+00 -5.9704934e-01
-4.1918703e+00 1.1867776e+00 -1.6229846e+00
-2.3613301e+00 5.3078773e+00 1.8749216e+00
-6.4369218e-01 -9.1085642e+00 -4.8418746e+00
1.1800496e-01 -3.4635059e+00 6.2116462e+00
-6.7447389e-01 1.3724537e-01 3.2826083e+00
4.7091581e+00 -2.8192059e-01 2.3400046e+00
6.0915654e+00 4.8749355e+00 -5.2078306e-01
3.6755695e+00 -7.8447233e+00 -2.8066269e-01
4.9066438e+00 6.7557170e+00 8.8124836e-01
-7.3721833e+00 2.6431767e+00 -2.8517849e+00
-3.3751321e+00 9.4387384e+00 -3.2261418e+00
-4.1465203e+00 -3.2004110e-01 7.2425015e-01
-1.7668570e+00 -4.1305550e+00 3.9888864e+00
-1.9177218e-01 -6.7524503e+00 2.8158296e+00
6.2293483e+00 6.2808475e+00 -7.9416863e-01
5.7664480e+00 -7.6832964e+00 -3.9692193e+00
-4.2384596e+00 -2.1674002e+00 5.1374830e+00
-5.2074582e+00 3.9219269e+00 -3.7139166e-01

'IP307625_obj00090

5.0163862e+00 1.9442393e+00 1.3373643e+00
-5.6526928e+00 -4.7756276e+00 -4.8132551e+00
-7.8962281e-01 8.7098950e+00 -9.3513837e-02
-2.5693975e+00 -2.7168106e+00 3.1174822e+00
-6.1135522e+00 -2.2288101e+00 7.2885296e-01
-2.6253995e+00 8.4613227e+00 -2.2172752e+00
-6.3959636e+00 2.0557957e+00 -5.7391765e+00
5.4546567e+00 -2.4860930e+00 -3.5231795e-02
-1.5856552e+00 5.5418301e+00 2.1889024e+00
-3.5639519e+00 -6.7612234e+00 -4.1703424e-01
1.6904759e+00 -8.8722705e+00 -2.2466784e+00
-2.2759831e+00 -2.2353323e+00 1.1186308e+00
4.0194257e+00 8.4341964e-01 1.3733789e+00
3.3407901e+00 6.1025695e+00 -5.2561519e+00
-5.2837489e+00 -6.7888870e+00 -2.5565457e+00
-3.2457116e+00 6.5373155e+00 -4.0092308e+00
3.8498623e+00 -1.8738838e+00 1.6945258e+00
-5.9582088e+00 4.6947532e+00 -3.2001883e+00
-4.6129484e+00 -7.6951202e+00 -4.0707756e-01
7.6948506e+00 -2.2314749e+00 -3.7771582e+00
2.4199660e+00 7.4854766e+00 -3.5530291e+00
-1.5032289e+00 -9.2210104e+00 9.8104966e-02
5.7232791e+00 -2.6951593e+00 1.9866679e+00
-5.0376452e+00 5.1412306e+00 -7.9745039e-02
8.0593885e+00 -1.8587940e+00 -1.8179705e+00
2.7185240e+00 5.0164905e+00 7.2193097e-01
-1.8695659e+00 -1.6716339e+00 -8.7900425e-01
5.1099800e+00 -1.4689897e+00 1.7718343e+00
-6.6285298e+00 -3.3644862e+00 -3.1192237e+00
-1.9769365e+00 -4.9138004e+00 3.4510812e+00
-1.1420379e+00 -3.5895895e+00 3.3708258e+00
-5.1552911e+00 -2.9309422e+00 9.1340271e-01
3.5986126e+00 -6.2320383e-01 1.5133368e+00
1.7734811e+00 -1.4391985e+00 1.4299464e+00
-1.7077379e-01 1.0320152e+00 -1.0434525e+00
-2.1307715e+00 8.4166966e+00 -1.9294273e-01
7.7924594e-01 8.1840455e+00 2.0996183e+00
6.3820052e+00 -5.0934126e-01 1.7812769e+00
-6.3492427e+00 -1.9965440e+00 -2.7092601e+00
7.4039246e+00 -2.3647826e+00 1.4723634e-01
5.5138831e+00 5.7336531e+00 -2.3648922e+00
-4.7450046e+00 4.2910501e+00 -1.9128691e+00
-6.1693390e+00 -3.5322347e+00 8.8548889e-01
6.9716079e+00 2.3429269e+00 1.4858995e+00
-4.4492203e+00 -6.7247427e-02 -1.3402344e+00
8.2356794e+00 2.4675454e+00 -2.3387777e+00
-3.6980289e+00 7.7896482e+00 -1.6796230e+00
2.7870405e+00 -6.2842399e-01 3.4003698e+00
-4.1969114e+00 1.5548722e+00 4.5200954e-01
2.3153352e+00 -5.9938944e+00 2.0519757e+00
-4.8458145e+00 6.3047252e+00 -2.0516914e-01
-4.6530431e+00 5.1530729e+00 1.9264046e+00
-6.4370757e-01 6.6708840e+00 2.1437963e+00
7.2109501e+00 5.3749252e-01 1.7349545e+00
3.6353943e+00 3.9138589e+00 2.9207938e+00
1.9610242e+00 7.2981830e+00 3.6105765e-01
3.3343478e+00 6.0346743e+00 -3.2797094e+00
-6.1095582e+00 -8.1314359e-01 -2.2031065e+00
3.3271801e+00 -4.1996318e+00 1.9311287e+00
-8.3753993e-02 8.2090461e+00 -2.9125706e+00
6.4445559e+00 4.2993021e+00 -4.7170364e+00
-2.6879840e+00 -8.4738365e+00 1.8536321e+00
1.8822446e+00 -2.6178437e+00 3.5563662e+00
-3.8882789e+00 -4.5638179e+00 3.2137761e+00
-7.5120837e+00 2.3460016e+00 -1.9511534e+00
8.2403709e+00 1.6227459e+00 -2.6447375e-01
-2.0244963e+00 6.8898807e+00 7.9339716e-03
8.2004454e+00 5.9380025e-01 -4.0776895e+00
2.5537706e+00 6.6423341e+00 2.4714389e+00
-6.2224343e+00 -6.2381114e+00 -7.5162394e-01
-4.9194964e+00 -7.9573468e+00 -2.3741403e+00
3.3829185e+00 5.9385450e+00 -1.2941753e+00
-3.7517465e+00 -4.9132298e+00 1.3024783e+00
-1.1614469e+00 -7.0850386e+00 3.8040795e+00
1.8539051e+00 -6.5293586e+00 4.0405193e+00
3.1291103e+00 -7.1816444e+00 3.1370353e-01
6.9623919e+00 3.8572026e-01 -2.3998332e-01
-1.0730813e+00 -6.0923383e-01 1.0380870e+00
4.6610333e-01 -9.4605386e+00 3.2753503e-01
5.3213043e+00 -3.7486153e+00 -1.8601924e+00
5.2025780e-01 -3.8818623e+00 3.5757028e+00
2.4763718e+00 3.0364306e+00 2.9125676e+00
-2.9922951e+00 2.1974826e+00 2.4627362e+00
4.3262953e+00 4.5429699e+00 -1.0247931e+00
-2.6164205e+00 4.2636286e-02 8.0049344e-01
3.4285607e+00 -3.1310252e+00 3.7769933e+00
7.1750607e+00 2.5200351e+00 -4.8417284e-01
-7.0370021e+00 1.2366808e-01 -1.8453154e+00
7.5474173e-01 -1.1956914e+00 -6.7227141e-01
-2.9947351e+00 -6.9854403e+00 3.6058612e+00
-1.8302958e+00 3.2135995e+00 2.4539959e+00
-1.4276632e+00 -9.8195653e+00 -1.7883513e+00
-5.2326898e+00 -6.5368457e+00 1.3545314e+00
-2.3672058e+00 -8.7770457e+00 -1.0290647e+00
-2.7902231e+00 -3.9355325e+00 3.2468438e+00
6.9432683e+00 -1.5685880e+00 1.9700526e+00
-3.5693832e+00 4.8784333e+00 1.0179514e-01
2.9749536e+00 2.7115290e+00 1.0349144e+00
4.3821304e+00 -2.9883578e+00 1.8872390e+00
-5.8759245e+00 -3.0507563e+00 -1.1133625e+00
-3.6933209e-01 -1.7405154e+00 -7.1836809e-01
-2.9059657e+00 6.2194518e+00 1.9707081e+00
4.6544214e+00 -5.0188404e+00 -1.7696292e+00
4.6902261e+00 -6.2813581e-02 3.5228471e+00
9.8003453e-02 7.9070782e+00 -5.8095128e+00
5.3351226e-01 -9.1435005e+00 -1.6737491e+00
-7.0458963e-01 -5.1682835e-01 -9.0471105e-01
2.7256700e+00 -7.6066543e+00 2.2943721e+00
-1.1092560e+00 -1.6783211e-01 -2.9578226e+00
1.2171202e-01 -6.9022945e+00 3.9113834e+00
-5.7069682e+00 -5.3119174e+00 1.1539431e+00
3.9895384e+00 -5.7314128e+00 2.1889867e+00
2.2004027e+00 7.3889315e+00 -5.5319044e+00
-6.2411177e+00 4.3285042e-01 -3.5527658e+00
-4.3367060e+00 2.2445474e-01 6.0349156e-01
-4.2902199e+00 6.5092420e+00 1.7943218e+00
-2.2070264e+00 7.4502333e-01 -1.2141081e+00
1.5535962e+00 -4.9730672e+00 3.8163059e+00
6.0039639e+00 4.7346580e+00 -2.8472583e+00
-1.0277728e+00 -2.3851926e+00 1.2638052e+00
-5.0945754e+00 5.7655110e+00 -1.6634640e+00
-2.7186596e+00 4.5809403e+00 2.1937052e+00
3.1498565e+00 7.5939191e+00 -1.6175943e+00
-9.8829961e-01 7.4941789e-01 8.7751353e-01
-6.8643244e+00 1.6619184e+00 1.6831931e-01
4.5850126e+00 -5.8935312e+00 -3.6363978e+00
-5.5350832e+00 1.4003624e+00 3.3561416e-01
5.4670877e+00 4.8705287e+00 -3.9029129e+00
-1.4317137e+00 8.1302146e+00 -4.0237018e+00
5.3118005e+00 2.9833703e+00 3.2065657e+00
-7.2277252e-01 -4.7862836e+00 3.5623227e+00
7.6758993e-01 -2.9560839e+00 1.5168605e+00
1.7778871e+00 -3.8251388e+00 1.7274681e+00
-7.3465564e+00 2.0518168e+00 -3.8663887e+00
-1.8859640e+00 7.0981215e+00 1.9646889e+00
2.7479499e-01 1.2930006e+00 9.3785554e-01
5.0340740e-01 6.9935579e+00 2.2198885e+00
6.7170518e+00 -3.6769879e+00 -1.4902651e+00
4.0509090e+00 1.2468175e+00 3.2949845e+00
-5.9312228e+00 -4.5636629e+00 -2.8992362e+00
9.9995305e-01 4.2148208e+00 2.6161996e+00
-5.0426220e+00 4.4448893e+00 -3.9308313e+00
-1.4769255e+00 -7.7633310e+00 1.8879162e+00
-4.0502072e-01 8.7217374e+00 1.9126358e+00
-7.0341193e-01 7.5439178e+00 6.0400929e-02
8.1538746e+00 1.2475823e+00 -2.1951708e+00
-5.1640669e+00 3.7371213e+00 -5.8236578e+00
-7.5061575e-02 3.3643854e+00 2.6131273e+00
-3.0379248e-01 -7.5241185e+00 1.9770373e+00
6.4451271e-01 6.1139995e-01 3.0288376e+00
5.1657723e-01 8.6704891e+00 4.3785562e-02
-4.9330363e+00 -4.2368494e+00 1.0985293e+00
4.9160648e+00 3.7484323e+00 1.1025546e+00
4.8765546e+00 -6.2974071e+00 -2.0986979e-01
9.5166770e-01 5.8520910e+00 2.4074478e+00
-5.6198649e+00 4.1710673e-02 4.9618761e-01
-3.8053302e+00 -7.4096245e+00 1.6078751e+00
-6.1840202e+00 -5.9763005e+00 -2.7489705e+00
-5.1745815e+00 -1.2384448e+00 7.0071342e-01
2.2175022e+00 -3.8415307e+00 3.7427092e+00
5.4237441e+00 1.9279083e-01 1.5967271e+00
5.9293389e+00 3.0180660e+00 1.2961958e+00
-3.8576178e+00 3.3426734e+00 2.2324409e+00
8.6021349e+00 1.0611542e-01 -2.0076114e+00
-1.9992159e+00 7.3709434e+00 -5.9553268e+00
-5.4703658e+00 3.1198527e+00 1.2807877e-01
5.4501321e+00 -5.2880991e+00 3.1318940e-01
7.9261891e-01 8.1103538e+00 -3.7957765e+00
2.9147269e+00 -8.3324711e+00 -1.5333774e+00
5.7254338e+00 4.9466227e+00 -9.3323931e-01
7.1651894e+00 4.4191162e+00 -2.6902712e+00
6.6192629e+00 4.0661411e+00 1.2356281e+00
-5.1421212e+00 -1.2540111e+00 -1.2627002e+00
-3.8132422e-01 4.6432996e+00 2.4228468e+00
-3.3064631e+00 -6.1933853e+00 1.5070041e+00
2.4511276e+00 4.4515508e+00 2.7338113e+00
9.8454631e-01 -8.3956560e+00 2.2161356e+00
-6.7522624e+00 4.0592854e+00 -2.0874622e+00
6.3765400e+00 -9.9620049e-01 -1.2729976e-01
-2.0037284e+00 -6.1619978e+00 3.6037796e+00
-1.3631489e+00 -6.3494521e+00 1.7234052e+00
-3.2385318e+00 6.0406866e+00 -9.3836382e-03
-3.8334328e+00 -9.4524641e-01 8.0014232e-01
1.5039663e+00 -7.7497374e+00 2.1971695e-01
2.0351684e-01 -5.6823314e+00 3.7677764e+00
-1.7987278e+00 -3.3215720e+00 1.3022526e+00
-3.9821581e+00 -2.6917297e+00 1.0025238e+00
-5.9048010e+00 2.0819630e+00 -1.7553679e+00
-3.0346606e+00 -8.0143859e+00 -2.0735453e-01
-3.3608690e+00 -1.1866866e+00 -1.0905399e+00
6.6747643e+00 3.8284248e+00 -6.9779009e-01
-6.9399724e+00 -1.0312904e+00 -3.4412986e+00
-2.1564534e+00 -9.0237864e+00 -3.9299444e+00
5.7958278e+00 -5.1283449e+00 -8.5284806e-01
2.9423265e+00 6.3739009e+00 5.7560284e-01
2.8328375e+00 -2.6138648e+00 1.6835785e+00
6.1426630e+00 1.2960931e+00 1.5322219e+00
-4.5288221e+00 -2.4801807e+00 -1.0478666e+00
-3.1329821e+00 -5.6525402e+00 3.4258885e+00
2.0794922e+00 7.8672624e+00 2.2708507e+00
-6.0997270e+00 -4.4081667e+00 -9.6703438e-01
-4.4417230e-01 9.0244505e+00 -2.0663073e+00
7.1025545e-01 -6.9228260e+00 2.0049511e+00
8.1052851e-01 1.0773314e-01 -8.2890733e-01
4.4978247e+00 -4.3085899e+00 9.4706673e-02
3.7476232e+00 2.6644203e+00 3.0877375e+00
2.3565242e+00 -8.9579386e+00 -5.2775702e-01
6.3110487e+00 -4.0473496e+00 2.4596299e-01
-3.8516278e+00 5.5162334e+00 -3.9435091e+00
7.0423637e+00 -2.5987750e+00 -1.8289178e+00
4.3493645e+00 6.5711223e+00 -2.1700490e+00
-6.4052158e+00 -1.7975938e+00 -1.3230422e+00
7.0983711e-01 7.3093547e+00 2.3284968e-01
-1.7040385e+00 -1.9658186e+00 -2.7942396e+00
-6.8836149e+00 3.3544157e+00 -4.4369980e-02
-4.6872518e+00 -5.9743885e+00 -6.2885828e-01
-4.6390288e-01 2.0916777e+00 2.7321811e+00
-3.2192050e+00 6.2443721e+00 -5.9387114e+00
4.7941677e+00 5.1463293e+00 -4.9897793e+00
-3.6952342e+00 6.5566057e+00 -2.0885531e+00
3.0597837e+00 -4.7645715e+00 3.9430091e+00
-5.3877025e+00 -1.2670948e+00 -3.2546045e+00
9.6300983e-02 -1.8403687e+00 1.3099019e+00
-2.2338183e+00 -5.0317403e-01 -1.0614097e+00
7.2318245e+00 3.4044955e+00 -4.5258280e+00
-1.6621616e+00 8.4555319e+00 1.8183608e+00
-2.1115996e+00 1.5362527e+00 6.6568949e-01
8.2477538e+00 -6.2450586e-01 1.6081496e-02
-3.7239438e+00 8.0425194e+00 -3.0783332e-01
2.4376724e+00 1.2334788e+00 3.1331320e+00
3.9607466e+00 -7.5372629e+00 -1.5263676e+00
-1.9849748e+00 1.1897391e+00 2.6903104e+00
2.1192169e+00 4.1649783e-01 1.2339352e+00
1.3482136e+00 8.3148706e+00 -1.7962856e+00
-3.2750620e+00 -9.0817512e+00 -2.0674644e+00
1.6189206e+00 1.7248876e+00 1.0203179e+00
1.1902361e+00 2.7149979e+00 2.8222302e+00
-1.3801661e+00 8.1727738e+00 -2.0551343e+00
-5.3465148e+00 8.8402761e-01 -1.5496257e+00
-3.0929019e+00 2.4605348e+00 4.5114429e-01
-3.9921934e-01 -8.3153478e+00 9.7239716e-02
-3.0713934e-01 -2.2653785e+00 3.2905705e+00
6.3011683e-01 -2.9152507e-01 1.1711604e+00
5.6121094e+00 1.4270789e+00 3.4307791e+00
3.5868236e+00 4.0099883e+00 9.3525979e-01
-4.6960515e-01 -8.7710745e+00 2.1154903e+00
4.5186145e+00 5.4969825e+00 -3.0927269e+00
-5.8685900e+00 3.5367441e+00 -3.9014754e+00
-4.9639479e+00 5.5656982e+00 -3.5041004e+00
-2.5696829e+00 -4.2579515e+00 1.3406999e+00
4.0195663e-01 -8.0977473e+00 4.0886349e+00
-4.4049173e-01 -3.5279008e+00 1.4656099e+00
4.7547767e+00 5.3034824e+00 8.9258651e-01
2.0721601e+00 -8.9505711e+00 -3.5104596e+00
5.1195645e-02 -1.8150327e+00 -2.6351082e+00
-3.7062010e+00 3.6867044e+00 2.3631067e-01

'IP307625_obj00094

8.0946944e+00 -1.6102149e+00 -2.1402956e+00
-6.0255069e+00 -1.0853981e+01 -1.8870106e+00
-2.9789352e+00 1.1457341e+01 -3.2466038e+00
3.2204676e+00 -8.6688611e+00 3.5621920e+00
-9.2338772e-01 8.6035951e-01 -2.7098251e+00
-3.8472106e+00 9.9028619e+00 -8.8682318e+00
-5.3037263e+00 3.9933553e+00 -3.4499283e+00
8.5878129e+00 -4.9867934e+00 -2.9907950e+00
-1.0174163e+00 8.6054220e+00 1.4299272e+00
-7.7059208e+00 -9.5988035e+00 -4.1825559e+00
3.8697543e+00 -9.3492967e+00 -2.7400039e-01
-4.7439710e+00 5.4996719e+00 2.1840289e+00
3.4274383e+00 -1.4123593e+00 3.8206282e+00
5.1646679e+00 9.1980921e+00 -4.7243769e+00
-1.1017809e+01 -1.3525884e+00 -4.1525110e+00
-1.2021122e+00 1.1370315e+01 -3.4802542e+00
5.9085984e+00 9.0489359e-01 5.2575859e+00
-6.4325972e+00 5.2760980e+00 2.4306377e-01
4.4004835e-01 -1.0808115e+01 8.4465565e-02
7.0677408e+00 -8.5022318e+00 -2.4840476e+00
-3.0375480e+00 9.3366068e+00 1.2597275e+00
-1.0319107e+00 -1.2721580e+01 -1.4518640e+00
1.0330734e+01 3.2328149e+00 -3.3071691e+00
-8.4150040e+00 6.6257571e+00 -6.0720662e+00
7.5198762e+00 -6.6463750e+00 -2.9301704e+00
7.8594271e+00 6.6052890e+00 1.8870169e+00
-5.9423459e+00 1.4527431e+00 -8.4030196e-01
9.3606680e+00 -2.7537146e+00 -3.4426951e+00
-8.8196950e+00 -8.8892845e+00 -2.3510083e+00
-5.2562819e+00 -9.6658296e+00 -1.7499328e-01
-5.0033847e+00 -1.5403012e+00 -1.2503938e-01
-9.4858416e+00 -1.9937976e+00 -4.9527204e-03
5.0705058e+00 -3.0242316e+00 2.2040969e+00
5.8897509e-01 5.1224852e+00 4.2598085e+00
9.3593463e-01 1.3998840e+00 3.1526481e+00
-4.8756251e+00 8.1047230e+00 -4.3909720e-01
3.4982914e+00 9.9044368e+00 -8.9182098e-01
7.9263198e+00 1.9986398e+00 2.9913812e+00
-3.5344049e+00 -8.5967372e+00 -4.3568971e-01
3.8264392e+00 -2.8200242e-01 5.5474405e+00
8.1923049e+00 6.3063885e+00 -2.0398546e+00
-9.8050181e+00 2.4072872e+00 -5.0570857e+00
-6.6217372e+00 -2.4701102e+00 1.0199899e-01
5.0032453e+00 2.5488374e+00 4.8657113e+00
-2.9113174e+00 3.6896528e+00 -3.3831686e+00
8.9591534e+00 5.2164036e+00 2.1839619e-01
-4.8142446e+00 6.2059070e+00 1.6025406e-02
2.9810605e+00 2.9103343e+00 4.7841567e+00
-3.4008096e+00 2.4890200e-01 -5.5809423e-01
5.3715388e+00 -7.6158594e+00 1.3054188e+00
-7.0095466e+00 6.8481853e+00 -1.3241359e-01
-6.6077230e+00 2.3123234e+00 -3.0435658e+00
-2.5682629e+00 1.0988928e+01 -1.1364849e+00
9.6992781e+00 3.4235442e+00 6.4639471e-01
-4.0001881e-01 6.5071272e+00 3.9303184e+00
2.6430153e+00 1.0281915e+01 -4.9778583e+00
3.9124227e+00 6.3585027e+00 1.9561847e+00
-9.0655067e+00 -7.3055362e+00 -7.3127244e-01
6.8304649e+00 -3.5312838e+00 -1.6764803e+00
5.4673417e+00 8.8174399e+00 1.3626688e+00
7.3654714e+00 4.6197814e+00 2.3643319e+00
-1.6599415e+00 -1.1505305e+01 2.5694869e-01
8.6026077e-01 -6.2670501e+00 2.9922884e+00
1.7312806e+00 -3.4008550e+00 4.3017043e+00
-8.5620446e+00 3.7925163e+00 -3.3935214e+00
8.9886997e+00 2.5305946e-01 -2.5893160e+00
-3.0402482e+00 5.1500222e+00 2.2635494e+00
5.4075679e+00 -9.5616917e+00 -2.2258170e+00
-3.8283863e+00 9.8072345e+00 -8.4995962e-01
-9.5324490e+00 -2.5766537e+00 -1.8639314e+00
-7.2414332e+00 -9.6278870e+00 -2.1779111e+00
5.6936271e+00 5.1590913e+00 2.2392559e+00
-3.8278727e+00 -6.3432549e+00 1.0235851e+00
-7.4663570e+00 -6.5418791e+00 1.0804238e+00
-7.3164726e-01 -1.1277301e+01 2.1987773e+00
4.4737953e+00 -1.1184929e+01 -1.8342494e+00
7.4848958e+00 -5.9531328e+00 -1.0974522e+00
-1.5964109e-01 6.5327692e-01 1.3355884e+00
5.6965998e-01 -1.2554655e+01 -3.4947915e+00
7.5164171e+00 -3.5688539e+00 -3.6680571e+00
5.6256072e+00 -1.0595724e+01 -3.9772875e+00
-1.0904344e+00 7.9999405e+00 3.5741359e+00
-4.3634371e+00 4.5310374e+00 -1.5823816e+00
2.9576840e+00 1.0210941e+01 1.0349056e+00
-7.6302913e+00 9.4299869e-01 -7.1380602e-01
7.2407355e+00 1.0697902e+00 1.2169794e+00
8.2043336e+00 2.5129999e+00 8.6850142e-01
-2.2167618e+00 -1.1668520e+00 -2.2163834e-01
3.5505228e+00 -3.3015429e+00 4.2732850e+00
-7.2901824e+00 -4.8306947e+00 2.6685357e+00
-5.4792982e+00 8.9739357e+00 -2.6448269e+00
-2.2201090e+00 -9.1703334e+00 1.6973604e+00
-1.0671541e+01 -6.0172183e+00 -1.0361043e+00
1.5524503e+00 -1.2173492e+01 4.0902408e-01
-3.5775241e-01 -1.3075769e+00 -1.9260487e-01
9.6471924e+00 1.4454541e+00 1.1208122e+00
-4.8410127e+00 8.3779005e+00 1.4941633e+00
1.4645028e+00 3.6585691e+00 4.6085936e+00
5.3721859e+00 -3.7989626e+00 3.9024193e-01
-9.2167653e+00 2.0284978e-01 -5.3232309e-01
-5.9916978e+00 -4.4182955e-01 1.6129315e+00
-2.7324532e+00 8.3592227e+00 3.4921495e+00
3.0079954e+00 -1.1989331e+01 -3.6365141e+00
4.0361881e+00 4.1831488e+00 4.4763025e+00
9.3549921e-01 1.0572438e+01 9.5335096e-01
-2.3836079e+00 -1.0858010e+01 2.1024277e+00
-4.0332163e-01 -4.3712222e+00 2.5409269e+00
2.0662453e+00 -7.4331348e+00 3.2688257e+00
-8.9932476e+00 5.6405090e-01 -4.6171898e+00
-6.7036484e+00 -4.2681725e+00 5.3332684e-01
-6.7262322e+00 -8.3347386e+00 1.5084223e+00
4.9087365e+00 -6.2506684e+00 2.9781076e+00
2.3550596e+00 9.8275637e+00 -2.8693417e+00
-1.1253277e+01 -4.8983362e+00 -3.3017526e+00
-5.0767601e+00 4.8836222e-02 -5.0588014e-01
-4.6402130e-01 -2.7585766e+00 4.1532653e+00
-8.3738099e-01 2.1695984e+00 2.9725851e+00
6.4952105e+00 -5.5105195e+00 2.7966247e+00
4.4070699e+00 9.2860391e+00 -2.7446975e+00
-2.3833963e+00 2.1314412e+00 -1.0120463e+00
-8.1788212e+00 5.7822673e+00 -1.8727256e+00
-2.0742397e+00 4.7683009e+00 4.3514759e+00
6.2871925e-01 1.0213715e+01 -4.9564046e+00
-5.3985143e-01 3.5303598e+00 4.6444104e+00
-1.1352829e+01 -2.6083663e+00 -3.1840685e+00
6.7265726e+00 -2.7041473e+00 2.1231564e+00
-2.7930642e+00 4.2221321e+00 -1.5122926e+00
7.2852666e+00 6.6142248e+00 -6.1090629e+00
-6.1049080e+00 9.5934791e+00 -4.7906379e+00
7.1018735e+00 3.8183679e+00 5.5830611e-01
-5.6392261e+00 -6.8722641e+00 1.1550127e+00
6.0620298e-01 -2.0589859e+00 1.9839666e+00
3.4483706e+00 -2.7849679e+00 2.1508370e+00
-1.2580626e+00 1.0904155e+01 -5.1171728e+00
-3.3524676e-01 9.7369245e+00 -8.4194802e-01
-2.6120245e+00 -5.9141354e-01 1.6402379e+00
-2.8661266e+00 6.4915188e+00 3.9403064e+00
1.0443877e+01 1.4036406e+00 -2.8688755e+00
3.6861711e+00 5.9137842e+00 4.0622354e+00
-4.7908575e+00 1.3349933e-01 -2.5257517e+00
-1.7084790e+00 6.2813385e+00 1.9889215e+00
-7.6018274e+00 1.3353118e+00 -4.8056385e+00
5.1853423e-01 -1.0035599e+01 1.8978888e+00
-1.6420218e+00 1.0847243e+01 8.9398876e-01
-5.0391577e+00 1.0520114e+01 -3.0166678e+00
1.0306064e+01 2.8996282e+00 -5.2260664e+00
-6.8707183e+00 8.2026748e+00 -2.4563782e+00
1.9306861e+00 6.1937923e+00 3.9995439e+00
6.5626940e-01 -4.5536509e+00 4.5808321e+00
6.6068690e+00 3.0854504e+00 2.7341388e+00
5.9606504e+00 6.9860508e+00 1.8005306e+00
-1.1718658e+00 -5.8455439e+00 2.8963706e+00
5.5651423e+00 -1.3248944e+00 3.7942429e+00
9.4941367e-01 -8.7155816e+00 3.5791457e+00
2.6395793e+00 8.0281695e+00 3.5579210e+00
-1.0505559e+01 1.8707626e-01 -4.3295152e+00
-3.7736558e+00 -1.0973412e+01 1.3477028e-01
-6.8105538e+00 -8.3078700e+00 -4.9665422e-01
-3.9146828e+00 2.4864800e+00 -3.0921435e+00
3.7792291e+00 -7.5566234e+00 1.2952484e+00
7.1989933e+00 -6.0377959e+00 9.2241927e-01
6.8728436e+00 6.1650001e+00 3.9939311e+00
-3.5386673e+00 4.6197577e+00 3.9310508e-01
8.7689308e+00 2.8258528e+00 -1.2067888e+00
6.8543428e+00 8.1690759e+00 -4.4819295e+00
-5.9225007e-01 8.7202048e-01 -7.1461184e-01
2.1585000e+00 -1.0764569e+01 2.0685203e+00
4.7399371e+00 7.7589395e+00 -3.8054082e-01
5.9896278e+00 -8.7721254e+00 -4.1775711e-01
6.4769107e+00 8.2548081e+00 -2.5026818e+00
1.0246723e+01 -4.6657211e-01 -4.0190346e+00
6.5111996e+00 6.6195372e+00 -1.1183279e-01
-9.8910017e+00 -4.2332179e+00 -1.4658299e+00
3.6268971e-01 8.7808339e+00 3.3832214e+00
4.0853727e+00 -9.7865976e+00 1.8291528e+00
3.4863640e+00 1.3886238e+00 5.1477366e+00
-2.3064393e+00 -1.2388021e+01 -3.5274613e+00
-7.5203179e+00 8.2028610e+00 -4.4536255e+00
3.1930187e+00 -6.2106972e+00 2.9728689e+00
-3.3126273e+00 -7.9249747e+00 1.4015283e+00
-5.2399017e+00 -3.8334588e+00 2.4242366e+00
1.5597474e+00 1.0525235e+01 -1.0357601e+00
-2.9746834e+00 -2.9873534e+00 2.2156296e+00
2.8826233e+00 -1.1193293e+01 -4.9586336e-01
-1.0885486e+00 -7.4946906e+00 3.2915746e+00
9.7916101e-01 -1.9176741e+00 3.9479876e+00
2.0808959e+00 -6.2003538e-02 5.4991122e+00
-9.8725241e+00 -9.0602748e-01 -2.2636353e+00
-3.3526738e+00 -1.2468254e+01 -1.5067263e+00
-2.9376838e+00 7.9215940e-01 -2.6883715e+00
9.0764128e+00 5.3548041e+00 -5.8116284e+00
-9.5735441e+00 -5.8673431e+00 -3.0736684e+00
-4.0626090e+00 -1.2348151e+01 -2.9611985e+00
7.1088804e+00 -8.0864105e+00 -4.5827008e+00
2.6169618e+00 8.0646706e+00 1.5503786e+00
3.4774709e+00 1.9604291e-01 3.4348558e+00
8.6815412e+00 -3.6744342e-01 1.5579352e+00
-7.8801985e+00 3.0155705e+00 -5.2078082e+00
-7.4310975e+00 -2.4518048e+00 2.0985075e+00
6.0206586e+00 4.4313766e+00 4.4117592e+00
-8.7357751e+00 -3.8466663e+00 4.3740900e-01
9.6005513e+00 4.9656652e+00 -3.7208044e+00
5.5051054e-02 -8.3842372e+00 1.5031166e+00
4.5781234e+00 7.4073708e+00 3.7018601e+00
7.7546530e+00 -4.0426559e+00 4.4263840e-01
6.8602460e+00 -8.3644337e-01 1.6749996e+00
2.2578401e+00 -4.3867257e+00 2.5379046e+00
9.8713909e+00 1.5204848e+00 -8.9659352e-01
-6.0712661e+00 4.1413115e+00 -1.4846120e+00
9.1593621e+00 4.6720772e+00 -1.6504458e+00
5.6233283e-02 1.0330559e+01 -2.9841226e+00
-1.0576910e+01 -7.0705159e+00 -2.7826433e+00
8.6352983e-01 8.7143665e+00 1.3990420e+00
-8.6953501e+00 9.5839259e-01 -6.7113432e+00
-4.2619321e+00 1.9756570e-01 1.4552433e+00
-4.8274555e+00 -8.7155004e+00 1.5949086e+00
1.7010535e+00 1.8486596e+00 5.0419555e+00
-9.0836682e+00 4.5950605e+00 -5.3906589e+00
7.8815307e+00 -5.8727131e+00 -5.1154346e+00
-3.7502133e+00 9.8995014e+00 -4.8699760e+00
4.5686613e+00 -4.5800422e+00 2.5784037e+00
-9.7730721e+00 -5.6091870e+00 8.6263463e-01
-4.6743001e+00 -1.8983280e+00 1.9588189e+00
-1.5588718e+00 -6.6662222e+00 1.0952765e+00
9.6897486e+00 -3.5773441e-01 -6.4423374e+00
-7.6440495e+00 6.2751478e+00 -3.9911054e+00
-1.6000899e-01 1.6196966e+00 5.1015671e+00
7.6137379e+00 -1.6637660e+00 -1.2738983e-01
-8.4091346e+00 1.7233050e+00 -2.8977750e+00
5.3426396e+00 1.1643816e+00 3.1979541e+00
6.9114055e+00 -7.4585666e+00 -7.3504284e-01
-1.4629908e+00 2.7891418e+00 8.2677407e-01
-9.1420567e-02 -4.2264599e-01 3.5922369e+00
-2.3954693e+00 8.7996979e+00 -6.1201208e-01
-4.2799637e+00 -1.1073980e+01 -1.8386823e+00
6.9359536e+00 2.7274235e+00 4.8179971e+00
1.5526513e+00 -4.1224033e-01 3.5855782e+00
-6.9138665e+00 4.5422976e+00 -3.5774701e+00
-7.4036824e+00 -8.0690158e-01 -2.9480730e-01
-1.9377880e+00 3.8446542e+00 2.5737447e+00
1.4341971e+00 -1.2705971e+01 -1.4618520e+00
7.7727627e+00 2.5095429e-01 3.4108117e+00
-1.3045686e+00 -1.9879028e+00 1.9717622e+00
9.4710178e+00 -2.6573029e-01 -4.6729974e-01
5.2784808e+00 5.8545482e+00 4.0724058e+00
2.3878090e+00 -8.3278843e+00 1.4836971e+00
8.2852067e+00 6.7918515e+00 -4.1553369e+00
-7.6988353e+00 1.1047322e-01 -2.5128661e+00
-5.5540458e+00 9.9072149e+00 -8.6956154e-01
-2.0039111e+00 2.4153968e+00 -3.0799390e+00
-5.0989866e+00 -6.2123487e+00 2.9942648e+00
-2.7504511e+00 -7.0153899e+00 3.1808618e+00
8.7466262e+00 3.5426032e+00 2.6191085e+00
5.1867503e+00 -5.7363082e+00 8.5522784e-01
-2.7720643e+00 -5.3566109e+00 2.7831920e+00
-3.5335568e+00 6.9814113e+00 1.8256876e+00

'IP307625_obj00099

5.5587025e+00 5.6603610e+00 1.4656080e+00
-7.8127601e+00 -5.4467927e+00 -3.0933296e+00
-1.0270909e+00 1.2503217e+01 -2.7360094e+00
-4.9876310e+00 -4.6442638e+00 4.5529664e+00
-6.1396198e+00 -2.8030249e+00 5.5041503e-01
-5.8231773e+00 1.1101321e+01 -2.4689765e+00
-9.2109204e+00 1.4403189e+00 -5.5212737e+00
5.5529165e+00 -4.6527372e+00 2.2508042e+00
1.2905924e-02 6.8298333e+00 1.5619773e+00
-4.1072212e+00 -1.1763351e+01 -7.8594600e-01
2.9003053e+00 -1.1700660e+01 -2.9754223e+00
-2.5062594e+00 -3.2122712e+00 2.4105642e+00
5.1981487e+00 -7.5058985e-01 3.9160988e+00
6.9378891e+00 7.7701490e+00 -6.5429079e+00
-7.7629565e+00 -6.6102361e+00 -4.9568919e+00
-5.2712106e+00 1.0853308e+01 -4.4190050e+00
3.6783637e+00 -7.3650497e-01 2.0153751e+00
-7.6492179e+00 5.2763176e+00 -1.9645530e+00
-4.7984159e+00 -9.3970018e+00 1.0074952e+00
8.4534473e+00 -2.4689184e+00 -3.8637472e+00
4.0658860e+00 8.2136421e+00 -2.5797487e+00
-5.6904768e-02 -1.1079156e+01 9.7703553e-01
6.6795953e+00 -3.3972980e+00 2.1175810e+00
-6.5505127e+00 8.9288205e+00 -3.2884326e-01
8.3415489e+00 -2.3179163e+00 -1.9210452e+00
6.0889327e+00 8.1618742e+00 1.2574755e+00
-3.9283631e+00 -2.6712711e+00 4.6646792e-01
6.6224556e+00 -1.6332044e+00 1.9852134e+00
-7.6332676e+00 -7.7863072e+00 -2.9212527e+00
-4.4270462e+00 -7.9169994e+00 4.7833381e+00
-3.5466324e+00 -5.5988341e+00 4.5774555e+00
-6.4927385e+00 -4.2668675e+00 -1.2768127e+00
5.3287585e+00 1.5579674e-01 1.8922859e+00
2.4152984e+00 -2.2095649e+00 2.1697221e+00
-7.4203633e-01 4.1124786e+00 1.7940508e+00
-5.2393864e+00 1.0621280e+01 -5.0149696e-01
-2.6087230e-01 1.1330852e+01 1.2285249e+00
9.0740173e+00 -4.0445166e-01 1.8097330e+00
-7.4945842e+00 -3.9271542e+00 -5.1700914e+00
6.9122872e+00 -4.2118367e+00 2.2134752e-01
6.8702893e+00 8.3940495e+00 -7.3677171e-01
-7.3060933e+00 8.2058077e+00 -4.1494625e+00
-6.4173478e+00 -6.0148012e+00 8.0416999e-01
7.6896136e+00 4.7635137e+00 -4.8781452e-01
-5.4553905e+00 1.9266107e+00 -1.7829189e+00
1.0680391e+01 2.5271394e+00 -2.3680199e+00
-7.2195105e+00 9.5868718e+00 -2.3070241e+00
1.8077514e+00 -1.0934214e-01 3.9806239e+00
-4.9085621e+00 3.7302131e-01 -1.6829437e+00
3.4574984e+00 -8.2245627e+00 2.5927272e+00
-4.6522936e+00 8.8465119e+00 -3.8603227e-01
-7.1612720e+00 6.8696651e+00 -1.5168978e-01
-2.4596547e+00 1.1904024e+01 1.2583982e+00
8.8620566e+00 2.5968204e+00 1.5883704e+00
3.5005241e+00 5.6742720e+00 3.4838057e+00
5.1983415e+00 8.7803154e+00 -7.1028289e-01
5.2130190e+00 9.1436269e+00 -4.6393384e+00
-7.5984090e+00 -8.2338564e-01 -3.4524152e+00
4.6414105e+00 -4.7500704e+00 4.2391383e+00
2.3661480e+00 9.5260127e+00 -2.6228233e+00
9.3964180e+00 6.6215432e+00 -3.6119807e+00
-1.6607979e+00 -1.1840174e+01 1.0885773e+00
1.9082742e+00 -1.9183832e+00 4.1149625e+00
-5.3271766e+00 -6.3562936e+00 4.6946315e+00
-6.4825516e+00 3.7983902e+00 -1.8910571e+00
1.0449625e+01 4.8787602e-01 -4.1555384e+00
-4.1627883e+00 1.0527975e+01 1.4200717e+00
9.7087161e+00 -1.4364371e+00 -3.9842981e+00
2.2662635e+00 9.3407118e+00 1.2955309e+00
-8.3353773e+00 -6.0367682e+00 -1.0804969e+00
-6.6432523e+00 -9.2606764e+00 -2.8421225e+00
4.1119272e+00 7.3036973e+00 -5.6157013e-01
-4.6790879e+00 -6.1655074e+00 2.7079897e+00
-2.8961627e+00 -8.7852331e+00 4.7982508e+00
1.9806361e+00 -9.2966540e+00 2.7237006e+00
2.8640747e+00 -1.0785404e+01 8.5703278e-01
9.8071294e+00 1.0792829e+00 1.6722888e+00
-2.8968909e+00 -1.3367855e+00 4.2313211e+00
1.0479723e-01 -1.2393602e+01 -2.8292288e+00
7.4457257e+00 -6.9881978e+00 -3.4860665e+00
2.5200386e+00 -4.7954876e+00 4.3135090e+00
2.7608977e+00 1.3258868e+00 3.8395164e+00
-3.2581674e+00 1.2653230e+00 -1.8060329e+00
2.8686722e+00 5.9349130e+00 1.5346328e+00
-2.7878722e+00 -4.7956273e-01 1.5616114e+00
3.7521952e+00 -2.5725545e+00 4.1031171e+00
9.7751218e+00 2.7822692e+00 -4.0672284e-01
-7.9456574e+00 1.0071526e+00 -1.6296872e+00
7.7783841e-01 -1.3557119e+00 2.0901142e-01
-5.5797725e+00 -9.6291772e+00 3.0017424e+00
-2.1643234e+00 6.1244376e+00 1.6884509e+00
1.7266856e-01 -1.2069927e+01 -9.0567948e-01
-6.9724330e+00 -5.9430193e+00 2.7677170e+00
-1.6915232e+00 -1.2561260e+01 -8.0596401e-01
-3.0274109e+00 -7.6972778e+00 2.7693709e+00
8.3842882e+00 -1.9331336e+00 1.9491482e+00
-5.2120567e+00 8.6539466e+00 1.5977924e+00
2.4187877e+00 4.4620010e+00 3.6122407e+00
5.1053287e+00 -2.4841169e+00 2.1006973e+00
-3.5247969e+00 -2.8006021e+00 -3.4380889e+00
-2.2685209e+00 -1.9857545e+00 -6.1642484e-01
-4.2825768e+00 6.2552519e+00 1.7493032e+00
6.0796574e+00 -8.8227900e+00 6.0015311e-01
6.5851262e+00 2.3516490e-01 3.7947018e+00
3.6393581e+00 9.2125354e+00 -4.1040514e+00
-3.3386363e-03 -1.2496099e+01 -4.7682675e+00
-1.0227912e+00 -1.1008626e-02 1.1420761e+00
2.9194717e+00 -1.1166654e+01 2.8346559e+00
-3.7523504e+00 -6.8048733e-01 -3.5918591e+00
1.0010754e+00 -8.2467036e+00 4.6269817e+00
-7.4185551e+00 -7.6694299e+00 9.6358407e-01
5.3107752e+00 -8.3500396e+00 2.5403264e+00
3.8795248e+00 1.0452951e+01 -2.9038934e+00
-9.2131234e+00 -6.1965979e-01 -2.9028130e+00
-6.3791873e+00 -3.4660716e-01 -1.5790073e+00
-6.3003073e+00 4.5770250e+00 1.9444941e+00
-3.6473332e+00 -7.5422228e-01 -1.6393019e+00
3.1349217e+00 -7.4963606e+00 4.4985371e+00
9.4267746e+00 5.5659206e+00 -6.0696160e-01
-1.7685611e+00 -7.2871004e-01 3.1720905e+00
-7.3405812e+00 7.7382207e+00 -2.1622630e+00
-2.8184658e+00 4.1102296e+00 1.8636334e+00
3.5646385e+00 7.8160579e+00 1.3681807e+00
-1.3570130e+00 2.8302048e+00 -3.8243997e-02
-8.5759499e+00 1.3559094e+00 -3.5856193e+00
7.3701516e+00 -3.7693051e+00 -3.7285529e+00
-5.7452220e+00 4.5052431e+00 -1.9052944e-02
7.6287169e+00 8.3457178e+00 -4.6593564e+00
-2.4260823e+00 1.1853765e+01 -4.5902645e+00
5.7177409e+00 3.6463010e+00 3.5640513e+00
-8.3225432e-02 -4.6108305e+00 4.3864760e+00
1.0000703e+00 -3.3104438e+00 4.2512817e+00
4.7853165e+00 -6.6040588e+00 4.3754479e+00
-9.7828808e+00 3.0550156e+00 -3.6746047e+00
-2.4321415e+00 8.4657313e+00 1.5191912e+00
-1.6606421e+00 -4.4054903e-01 -5.5931614e-01
1.8983403e-01 9.3384628e+00 1.3651134e+00
8.3776429e+00 -5.0601485e+00 -1.8307992e+00
6.9727327e+00 2.1665945e+00 3.6347300e+00
-8.1870801e+00 -3.5087669e+00 -2.1872546e+00
8.1489461e-01 3.7009834e+00 3.7237825e+00
-8.4098995e+00 6.5796242e+00 -3.0649831e+00
-1.7802156e+00 -9.6175629e+00 2.8738458e+00
-1.9866578e+00 1.2186484e+01 -7.2936864e-01
-8.1843225e-01 1.0796672e+01 -6.6263196e-01
9.6751492e+00 1.7843347e-01 -6.0565505e+00
-7.5677679e+00 6.9164176e+00 -5.9930259e+00
-1.3919613e+00 1.3213889e+00 3.9786815e+00
2.6559479e-02 -9.8743239e+00 2.8329924e+00
2.2420430e+00 4.8241255e-01 1.9706083e+00
2.3425752e+00 9.6752357e+00 -6.8293838e-01
-4.0280641e+00 -4.3275309e+00 2.5463257e+00
9.6462547e+00 4.9303941e-01 -2.2816557e-01
4.7732089e+00 -1.0250903e+01 7.5252911e-01
1.2554234e+00 4.6452010e+00 1.6867300e+00
-5.7373358e+00 -5.0828391e-01 -3.5386122e+00
-6.4269806e+00 -9.0556834e+00 1.0359550e+00
-7.6693147e+00 -8.3420100e+00 -9.2729397e-01
-5.1910577e+00 2.3510035e+00 2.0768520e+00
3.9227925e+00 -4.3995345e+00 2.2860233e+00
7.3571270e+00 -6.1354098e-02 1.8410100e+00
8.8498593e+00 4.4040823e+00 1.4512147e+00
-6.6565446e+00 2.9369510e+00 1.3078475e-01
9.8558343e+00 8.6895254e-01 -2.2142402e+00
-3.1091137e+00 1.1718775e+01 -6.5076122e+00
-4.8282165e+00 1.4016225e+00 1.8653169e-01
6.2038466e+00 -6.7979074e+00 4.4187355e-01
1.8203910e+00 1.1504867e+01 -2.9577756e+00
4.8741922e+00 -1.1018715e+01 -1.1428583e+00
8.1179451e+00 7.5149932e+00 -2.6620228e+00
9.9105929e+00 2.4820441e+00 -4.2893098e+00
7.6878709e+00 6.1463569e+00 1.3574411e+00
-3.9047903e+00 -2.8204941e+00 -1.4734170e+00
-1.4703770e+00 6.8762379e+00 3.5584840e+00
-3.6506445e+00 -1.0461359e+01 3.0005983e+00
3.8973927e+00 4.1512492e+00 1.6360118e+00
1.2831106e+00 -1.1265915e+01 2.8969120e+00
-7.8534758e+00 4.7350216e+00 -3.8669784e+00
8.0033793e+00 -2.4708714e+00 5.2357057e-02
-1.1792725e+00 -9.1283307e+00 4.7669738e+00
-1.7183044e+00 -7.1341627e+00 4.6332024e+00
-1.7392939e+00 1.0170645e+01 1.3662575e+00
-4.3846682e+00 -3.0256870e+00 4.4096091e+00
2.0228267e+00 -1.2371635e+01 -9.4456184e-01
7.7508116e-01 -6.0384731e+00 4.4664523e+00
-1.3675667e+00 -2.2931350e+00 4.2529930e+00
-5.8766630e+00 -3.9377068e+00 2.5784488e+00
-8.1235907e+00 3.4347829e+00 -1.8085233e+00
-3.4195119e+00 -1.1364013e+01 1.1111240e+00
-2.3575765e+00 7.4584605e-01 -3.7470523e+00
1.0403217e+01 4.3397387e+00 -2.4967243e+00
-9.3429421e+00 -3.5840612e-02 -4.5685005e+00
-4.3377100e+00 -1.1290426e+01 -2.7646941e+00
6.7636097e+00 -6.6053421e+00 -1.5419511e+00
2.4368608e+00 7.5137317e+00 -5.2156283e-01
3.5727026e+00 -2.3303994e-01 3.9310402e+00
7.1295734e+00 2.0587607e+00 1.6872398e+00
-5.8401554e+00 -2.3407752e+00 -1.4452359e+00
-5.9870957e+00 -7.6817357e+00 2.8671249e+00
1.7469484e+00 7.4560087e+00 1.4563487e+00
-7.5359531e+00 -4.3174741e+00 7.1236741e-01
-3.9615450e-01 1.1724730e+01 -4.6482996e+00
4.5683072e+00 -1.0362468e+01 2.7183260e+00
3.2089492e-01 2.8421408e-01 9.9459870e-02
6.8016711e+00 -6.4849067e+00 2.3485199e+00
4.8420051e+00 1.5924829e+00 3.7496562e+00
3.2780956e+00 -1.1339154e+01 -1.0651127e+00
6.8150663e+00 -3.6975232e+00 -1.7650059e+00
-8.3428513e+00 6.0474034e+00 -4.7865132e+00
8.9477134e+00 -3.6855990e+00 -2.8513155e+00
5.4521650e+00 9.6206324e+00 -2.9890652e+00
-8.9451962e+00 -2.3687489e+00 -3.1041278e+00
4.3811885e-01 9.4050814e+00 -5.9871242e-01
-6.8299873e+00 -2.3373649e+00 -3.3628625e+00
-7.5504378e+00 4.8501198e+00 1.5041220e-02
-6.3724990e+00 -9.9547796e+00 -8.4788492e-01
5.2671206e-01 9.1362584e-01 1.9951261e+00
-5.2026954e+00 1.0747253e+01 -6.3636781e+00
9.1457502e+00 5.2134836e+00 -6.4221069e+00
-6.7418358e+00 1.0133679e+01 -4.3150686e+00
4.1952884e+00 -6.4764810e+00 2.4350054e+00
-7.4028631e+00 -1.2405141e+00 -5.3776567e+00
1.5579729e-01 -1.0897596e+00 4.1104723e+00
-6.3179096e-01 -1.0978599e-01 -1.7891587e+00
9.8596904e+00 4.5986006e+00 -4.4487143e+00
-3.0343668e+00 1.0400571e+01 -5.5840714e-01
-2.7130817e+00 1.0945768e+00 1.3919790e-01
9.3396377e+00 -8.3951907e-01 -2.0669408e+00
-6.2597657e+00 6.8680339e+00 1.7687539e+00
3.1438263e+00 2.9929692e+00 3.6998224e+00
6.7928839e+00 -8.9402773e+00 -1.9227430e+00
-1.2195277e+00 2.0947124e+00 1.9635990e+00
3.9546387e-01 2.0015812e+00 -3.3753794e-02
1.1805868e+00 1.1417510e+01 -7.7671201e-01
-3.8756281e+00 -1.1624776e+01 -4.7051462e+00
1.3047666e+00 2.4405287e+00 1.8528937e+00
1.0393296e+00 1.4046372e+00 3.8910712e+00
-4.0379553e+00 1.2123128e+01 -2.6064302e+00
-6.7033233e+00 2.9347923e-01 3.3356181e-01
-3.3068722e+00 1.4756534e+00 2.0804961e+00
1.4770972e+00 -1.1771159e+01 9.7842975e-01
-2.4070453e-01 -2.5086547e+00 2.2812734e+00
7.6206209e-01 -7.6591028e-01 2.1151001e+00
7.8625920e+00 -4.4065151e-01 -9.7471066e-02
6.7671926e+00 4.0493705e+00 1.5478342e+00
-7.5461368e-01 -1.1577458e+01 2.9887433e+00
6.4072920e+00 8.2105537e+00 -2.6577827e+00
-9.1516673e+00 4.7887166e+00 -5.7781246e+00
-6.5990287e+00 9.2328037e+00 -6.2017257e+00
-4.1735294e+00 -2.5616582e+00 2.4167753e+00
4.7708240e-01 -1.0395754e+01 4.8080773e+00
-1.7551733e+00 -4.2245646e+00 4.4129648e+00
7.2822904e+00 6.7109552e+00 -6.2243197e-01
4.5862867e+00 -1.1293884e+01 -3.0627443e+00
-9.6775745e-01 -6.0435551e-01 -3.6907381e+00
-4.5865356e+00 4.0576960e+00 1.9267355e+00

'IP307630_obj00025

4.9972687e+00 1.5445594e+00 -9.4144967e-01
-4.1443820e+00 -4.6463790e+00 -7.5454059e-01
-1.9041380e+00 6.2265474e+00 -2.3722757e+00
1.0199993e+00 -3.9992350e+00 1.5883883e+00
-2.8185301e-01 -8.8007642e-01 -4.1031619e-01
1.8110028e+00 5.4695531e+00 -2.1076978e+00
-4.9042604e+00 8.1421188e-01 -1.7597840e+00
5.4370011e+00 -2.9042413e+00 -1.4338960e+00
2.0216137e+00 4.0918497e+00 1.7856958e+00
-4.6832158e+00 -3.2879769e+00 1.1753809e+00
3.7014733e-01 -6.1386290e+00 -2.3910587e+00
-4.2541878e+00 3.7476336e+00 1.3141100e+00
1.2639992e+00 -3.0120556e+00 1.6215121e+00
3.6915936e+00 3.6437266e+00 -1.9956784e+00
-5.4537453e+00 -2.4410384e+00 -8.1834823e-01
-5.3831496e-01 6.3089080e+00 -2.2695299e+00
3.2001597e+00 2.7834301e+00 -9.5929313e-02
-1.1406665e+00 4.6911110e+00 1.5598058e+00
-2.3871868e+00 -4.8377930e+00 1.3224635e+00
2.6296323e+00 -5.8463172e+00 -2.6938296e-01
7.7557829e-01 6.3567673e+00 -2.1711669e+00
1.9375374e+00 -6.1561210e+00 -3.2551782e-01
4.6714643e+00 9.1945111e-01 -1.9642364e+00
-4.2607036e+00 3.4607822e+00 -2.5893963e+00
3.2024087e+00 -1.8742207e+00 1.7828363e+00
3.0069204e+00 4.0714142e+00 1.8586041e+00
-7.8621791e-01 4.2621995e-01 1.5213754e+00
4.3294778e+00 -2.9918216e+00 -9.9716118e-02
-3.4322980e+00 -5.8146703e+00 -2.6687006e+00
2.4150569e-01 -4.2914343e+00 1.5261005e+00
-3.3738365e+00 2.9093329e-01 -6.2229941e-01
-4.2811616e+00 -1.0706936e+00 1.2389310e+00
2.5209957e+00 3.0703327e-01 -1.8400668e-01
-6.3631751e-01 -2.3994362e+00 1.4896022e+00
1.3671586e+00 5.3071800e+00 1.7555197e+00
1.3496011e-01 5.8561448e+00 -2.2263744e+00
8.8640143e-02 5.6578549e+00 1.6658379e+00
5.2041460e+00 -6.7680891e-01 -1.9488945e+00
-4.9555325e+00 -3.9851926e+00 -8.0477638e-01
3.0277995e+00 -2.7402917e+00 1.7567082e+00
4.5036500e+00 3.4331802e+00 -1.9385315e+00
-5.0702078e+00 3.2949744e-02 -1.6648893e+00
-1.5857964e+00 -1.7551465e+00 1.4288305e+00
3.6965605e+00 3.3799584e-01 -9.6179586e-02
-5.2904450e+00 -1.4237166e+00 -2.7400964e+00
4.0215391e+00 4.3879815e+00 -1.9598572e+00
-3.8378436e+00 4.4742839e+00 1.3560842e+00
2.5291336e+00 -1.4214575e+00 1.7396809e+00
-5.3982865e+00 -2.0622881e+00 -1.7831415e+00
2.6593081e+00 -5.4603208e+00 1.6880172e+00
-3.6257845e+00 3.9488669e+00 -5.8546983e-01
-3.0711279e+00 -1.0918368e+00 1.3285282e+00
-1.2020931e+00 5.7091405e+00 -3.7863123e-01
4.3201708e+00 9.7733133e-01 -4.0129363e-02
2.1402162e+00 2.8955393e+00 1.7763412e+00
1.5012361e+00 6.1638254e+00 -2.1201731e+00
2.9171769e+00 5.3794073e+00 -2.0268664e+00
-3.5219409e+00 -1.7663814e+00 1.2847839e+00
5.0403927e+00 -1.9194507e+00 -3.0601858e-02
1.4771701e+00 5.6140405e+00 -1.8097796e-01
4.3693826e+00 -3.4008740e-01 -5.6479659e-02
-9.8300784e-01 -5.6962804e+00 -5.3556168e-01
-5.1680902e-01 -3.1451066e+00 1.4871586e+00
-2.3937759e+00 4.8327996e-01 1.4027834e+00
-5.0439311e+00 2.2828565e-01 -8.4012215e-01
5.3091060e+00 9.0986039e-01 -1.4224572e+00
-1.3724515e+00 4.0033209e+00 3.4814693e+00
4.9068574e+00 -2.3744496e+00 -1.9967678e+00
1.3308777e+00 4.4580058e+00 1.7399275e+00
-4.0557184e+00 -3.5373835e+00 -7.3110996e-01
-3.7883846e+00 -5.3186879e+00 1.2110365e+00
3.3162341e+00 3.1518219e+00 1.8676238e+00
-4.4534321e-01 -4.8140204e+00 -4.8220890e-01
-3.2135332e+00 -3.1366136e+00 1.2868925e+00
2.2509280e+00 -5.0478333e+00 -2.8539835e-01
3.3732041e+00 -5.7273320e+00 -2.1232074e-01
4.0797789e+00 -3.9915389e+00 1.8158791e+00
-3.0652390e+00 1.8373232e+00 1.3734501e+00
2.8157867e-01 -5.7893134e+00 -1.4176689e+00
4.2040804e+00 -5.1753113e+00 -1.4219449e-01
1.2834403e+00 -6.1737818e+00 -1.3490588e+00
-1.4393141e+00 2.3175103e+00 1.5015659e+00
5.7868528e-02 1.9045963e+00 -2.2921142e+00
1.7055051e+00 1.6316419e+00 1.7248431e+00
2.7958405e+00 -5.6045320e-01 -1.7675707e-01
1.9229843e+00 -1.9741859e+00 1.6862434e+00
2.8654211e+00 2.4772774e+00 1.8238795e+00
-6.9366724e-01 6.4647328e-01 -4.1773507e-01
4.0677539e+00 -1.3743059e+00 1.8547327e+00
9.9938336e-01 1.2116875e-01 -2.9990120e-01
-4.0477384e+00 3.3860052e+00 -4.5240392e+00
-1.6510368e+00 -5.4562993e+00 -2.5308916e+00
-3.3808945e+00 -3.9756457e-01 1.3160530e+00
-2.6307337e+00 -5.5996524e+00 1.2927952e+00
6.2637806e-01 9.3219048e-01 -2.2646356e+00
5.7583656e+00 -1.5858181e-01 -1.8998400e+00
-1.8923761e+00 6.3006166e+00 -4.2094397e-01
1.0326831e+00 2.3097251e+00 1.6851432e+00
3.7355434e+00 -3.2451608e+00 1.8016338e+00
-4.6249441e+00 -9.8995527e-02 1.2281412e+00
-5.1471794e-01 8.4912210e-01 -2.3506926e+00
5.5329013e-01 4.6164465e+00 1.6845507e+00
1.3336530e+00 -5.5822494e+00 -3.6167758e-01
2.6321031e+00 3.9811559e+00 -1.1995240e-01
-9.5918963e-02 5.6189947e+00 -2.9779984e-01
-5.2785474e-01 -5.6851580e+00 -2.4509030e+00
-4.3552159e-02 9.4565103e-02 1.5715266e+00
2.5715464e-01 -5.1061072e+00 1.5148911e+00
-4.7327913e+00 -2.0195517e+00 -4.6570385e+00
-2.5715560e+00 -1.9600311e+00 1.3524666e+00
-3.9230891e+00 -3.5330246e+00 1.2281449e+00
2.2663138e+00 -3.1712040e+00 1.6935777e+00
-7.8574896e-01 6.4357908e+00 -3.3665704e-01
-5.2072173e+00 -3.0185612e+00 -2.7581322e+00
-4.4496187e+00 -1.6989067e+00 -7.3246050e-01
-3.1400496e+00 4.7966256e+00 -5.3649994e-01
-4.1024754e+00 1.8232574e+00 1.2961589e+00
3.0833532e+00 -9.0323041e-01 1.7887354e+00
3.6532376e+00 4.5845746e+00 -3.4907383e-02
-3.7001581e+00 1.3492385e+00 -6.3047637e-01
-4.5587084e+00 4.2291237e+00 -6.5053974e-01
-2.5509242e+00 -2.9618393e-01 1.3792682e+00
8.3881693e-01 6.2400179e+00 -2.1890780e-01
-1.5470607e+00 3.1372499e+00 3.4553412e+00
-5.3275369e+00 -1.2652197e+00 -1.7657792e+00
4.1768595e+00 -1.5180855e+00 -8.8676072e-02
-3.0951779e+00 4.1426291e+00 1.4062353e+00
4.7165078e+00 2.2686480e+00 -6.4105305e-01
-4.2203618e+00 5.5358555e-01 -6.8121635e-01
3.6468957e+00 1.4300946e+00 -8.3284821e-02
-4.1974809e+00 -2.4402181e+00 1.2243508e+00
1.1118338e+00 -1.3129994e+00 1.6360076e+00
3.9101526e+00 -2.3790898e+00 1.8277619e+00
-3.1155307e+00 5.5717306e+00 -2.4722395e+00
-2.2860133e+00 5.4477912e+00 -2.4124799e+00
-8.5832657e-01 -1.0468085e+00 1.4936465e+00
-2.5225914e+00 5.1981033e+00 1.4648137e+00
4.3329119e+00 -4.1058838e+00 -2.0657127e+00
4.1523565e+00 3.4910604e+00 -1.4424469e-02
-4.5552903e+00 -2.6691893e+00 -7.5504840e-01
-2.4058009e+00 3.1005129e+00 1.4416370e+00
-4.3716212e+00 2.7032817e+00 -6.5980971e-01
4.8622173e-01 -5.7702372e+00 -4.2750558e-01
-1.5533867e+00 5.7670207e+00 1.5454758e+00
-2.9323517e-01 4.8790987e+00 1.6256338e+00
4.7464939e+00 2.5591537e+00 -1.5006438e+00
-4.4550387e+00 1.3815041e+00 -2.6354148e+00
-6.6516059e-01 3.2731318e+00 3.5229393e+00
1.8155008e+00 -3.8457485e+00 1.6498334e+00
2.6370701e+00 6.7542510e-01 1.7795464e+00
-7.4133022e-01 5.5564742e+00 1.6026227e+00
-2.3844688e+00 -3.4858730e+00 1.3431967e+00
1.6343025e+00 6.0925349e-01 1.7040253e+00
3.6355709e+00 -4.2029055e+00 -1.6967310e-01
1.9767420e+00 4.7458462e+00 -1.5703951e-01
-4.8078811e+00 -2.1531979e+00 -2.7153152e+00
-3.1586223e+00 -4.4414945e+00 -6.7817672e-01
-1.8129782e+00 -5.7976610e+00 -5.9877687e-01
-2.8237929e-01 4.5025280e+00 3.5700545e+00
2.4193852e+00 -4.4196201e+00 1.6859932e+00
3.6598267e+00 -7.3649837e-01 -1.1522733e-01
3.6944854e+00 2.1280180e+00 1.8801836e+00
-3.5298890e+00 2.8787316e+00 1.3547373e+00
5.2626809e+00 -1.7912977e-01 -3.8863195e+00
3.8244861e+00 9.5678338e-01 -2.0266089e+00
-2.0454634e+00 1.7647819e+00 1.4481285e+00
4.7750448e+00 -2.1044950e+00 1.8962027e+00
3.0707013e+00 4.3563112e+00 -2.0309954e+00
4.7762139e+00 -4.3451571e+00 -8.7071625e-02
2.8241733e+00 4.9338340e+00 -9.1211514e-02
5.8948820e+00 -1.0429651e+00 -1.9031262e+00
4.0986147e+00 2.5552791e+00 -3.2629484e-02
-4.9317297e+00 -7.4410543e-01 -7.5378614e-01
-2.0234726e+00 4.1045890e+00 1.4852966e+00
-1.4381609e+00 -5.7074027e+00 1.3797796e+00
-1.1683564e+00 2.3387660e+00 3.4713566e+00
-2.7112603e-01 -6.2480808e+00 -1.9527276e+00
-4.8221710e+00 -6.6256500e-01 -2.6937393e+00
-4.4923030e-01 -3.9252782e+00 1.4803322e+00
-3.1817823e+00 -4.5406395e+00 1.2679294e+00
1.1068668e+00 1.9927314e+00 -2.6349117e-01
9.7442737e-01 4.9049946e+00 -2.2910512e-01
1.1264029e+00 2.8931628e-01 -2.2372416e+00
1.5876028e+00 -5.4222808e+00 1.6089558e+00
-1.7247676e+00 -4.9139855e+00 -5.7880177e-01
-2.1108312e-02 2.6596922e+00 1.6121502e+00
5.7779313e-01 -3.9269942e-01 1.6102991e+00
-1.6000863e+00 -2.6451361e-01 1.4504064e+00
-1.4106609e+00 -6.2716800e+00 -2.5254121e+00
1.6753764e+00 1.0203255e+00 -2.3601255e-01
4.9637701e+00 1.3857174e-01 -1.9543740e+00
-4.1230340e+00 -5.4485141e+00 -2.7144689e+00
-2.6712654e+00 -5.6090780e+00 -2.6090256e+00
2.0824708e+00 -5.6760464e+00 -2.2567899e+00
2.0923634e+00 4.8889181e+00 1.8030580e+00
2.6563430e+00 1.6633122e+00 1.7959813e+00
3.6922205e+00 1.0014180e+00 1.8629060e+00
-4.8673059e+00 2.6827338e+00 -2.6462893e+00
1.4252244e+00 -2.0471168e-01 1.6761271e+00
-7.1410926e-01 1.8992484e+00 1.5491043e+00
1.6640675e+00 1.1715763e+00 -2.1838888e+00
2.2071681e+00 4.7576763e+00 -2.0890696e+00
-1.2433728e+00 -3.4028046e+00 1.4292537e+00
-8.4836072e-01 3.9102316e+00 1.5696682e+00
5.0900575e+00 -3.0115494e+00 -4.3496623e-02
5.0426577e+00 -7.9285063e-01 -1.3324202e-02
-1.8155063e+00 -4.2329588e+00 1.3741308e+00
5.1256893e+00 -3.5377609e+00 -7.7968336e-01
-4.8022553e+00 3.4672643e+00 -6.8020799e-01
4.8201956e+00 3.3445713e-01 -1.2735386e-02
1.0785501e+00 2.2826950e+00 -2.2105247e+00
-4.6391608e+00 -4.2162870e+00 -2.7341091e+00
3.7207587e-01 3.2871976e+00 3.6002306e+00
-4.1022123e+00 -8.6804479e-01 -6.9402648e-01
-3.5514268e+00 7.6424448e-01 1.3210247e+00
-3.6967400e+00 -5.5490746e+00 -7.3498503e-01
2.5747374e+00 1.2428146e+00 -1.6580166e-01
-5.1489456e+00 1.7042017e-01 -2.7053718e+00
4.3616977e+00 1.6137234e+00 -1.9767117e+00
-3.7575078e+00 4.3951480e+00 -2.5378136e+00
3.0774643e+00 -3.8323905e+00 1.7438135e+00
-5.2210274e+00 -3.3649112e+00 -1.6506033e+00
-1.8642651e+00 -2.6902201e+00 1.3939366e+00
1.3449115e-01 -1.5342609e-01 -3.6834200e-01
4.4231715e+00 3.1915055e+00 -8.6508019e-01
-2.2702694e+00 6.0914294e+00 -1.4268687e+00
-1.5803604e+00 9.4869351e-01 1.4702969e+00
5.7892105e+00 -2.0132476e+00 -1.9257141e+00
-4.4981877e+00 2.7604542e+00 1.2809862e+00
2.7823950e-01 -3.2169401e+00 1.5451482e+00
1.1146251e+00 -5.5690038e+00 -2.3270854e+00
-3.6304268e-02 3.6996852e+00 1.6268150e+00
1.0906620e-01 -1.3791711e+00 1.5604865e+00
2.3416094e+00 5.6633153e+00 -1.1599268e-01
-4.2011049e+00 -4.2427782e+00 1.1967066e+00
1.0868778e+00 3.4708264e+00 1.7068037e+00
2.0810386e+00 -7.4408202e-01 1.7166698e+00
-4.1078954e+00 4.9036682e+00 -6.0679547e-01
-5.0260923e+00 -1.8656388e+00 1.1715022e+00
-1.1438374e+00 3.1138710e+00 1.5356171e+00
-2.6250346e+00 -5.5871146e+00 -6.5592373e-01
6.0863804e-01 -2.2473653e+00 1.5844250e+00
2.1517882e+00 5.2986384e-02 1.7340321e+00
3.9486984e+00 -4.0331557e-01 1.8606317e+00
3.3922298e+00 3.7361082e+00 -6.7188432e-02
1.5719539e+00 -4.6076079e+00 1.6201652e+00
5.1397383e+00 1.6806027e+00 -1.9178794e+00
-4.6670979e+00 1.9069211e+00 -6.9386084e-01
-4.2840534e+00 4.4501501e-01 -2.6369310e+00
-5.3480738e+00 -1.4707558e+00 -7.9576033e-01
-2.2930873e+00 -1.0249575e+00 1.3873605e+00
-6.2383951e-01 -4.7913492e+00 1.4542041e+00
4.0519310e+00 2.3079957e+00 -1.9891869e+00
3.6634347e+00 -4.7181892e+00 1.7739049e+00
3.3044838e-01 -8.9490176e-02 -2.3021422e+00
-2.3091733e+00 5.3486463e+00 -4.6637369e-01

'IP307630_obj00027

5.7810209e+00 9.4786752e+00 1.0369868e+00
-9.8902829e+00 -1.3179193e+01 -2.5634056e-01
-9.9383840e+00 1.2834471e+01 -2.4522707e+00
-3.0267994e+00 -8.7580854e+00 5.7843803e+00
-1.2170482e+01 -1.4803266e+00 -4.0565967e+00
2.8810438e+00 1.2383029e+01 -2.2338925e+00
-1.1708470e+01 1.1494294e+01 -2.9327658e+00
1.0320512e+01 -4.9039237e+00 -2.4065082e+00
-1.4693878e+00 1.0804487e+01 5.5406947e-01
-5.4216096e+00 -1.5982949e+01 1.4751439e+00
4.3067008e+00 -1.6858296e+01 -3.4187930e+00
-7.7195748e+00 -6.6370517e-01 -2.6344323e+00
6.6559495e+00 4.1041956e+00 1.7803531e+00
5.1463226e+00 1.6434169e+01 -3.8710408e+00
-1.1586787e+01 -6.9480599e+00 -3.4029491e+00
-1.1893326e+00 1.6028331e+01 -5.9588222e+00
5.2857722e+00 4.2440802e-01 5.7424662e+00
-5.6324786e+00 1.0777346e+01 -8.3786075e-01
2.5907898e+00 -1.1426825e+01 3.7766870e+00
1.1434907e+01 -1.5376191e+00 1.7972504e+00
5.4547200e+00 1.2078736e+01 -1.3464790e+00
-1.6386119e+00 -1.7654310e+01 -1.2305232e+00
1.2609788e+01 -6.6939235e+00 -1.4898442e+00
-6.5253924e+00 1.5364008e+01 -3.5775509e+00
8.8280750e+00 -4.3334974e+00 -8.9780314e-01
8.5022130e+00 7.0829529e+00 9.2738603e-02
-1.0745412e+01 -3.7937496e+00 -5.2765090e+00
6.6168079e+00 3.2212117e-01 4.1404805e+00
-1.0727492e+01 -1.0087453e+01 -7.9579216e-01
5.5954982e-02 -4.7281273e+00 6.4790926e+00
-5.6178850e+00 -1.1024400e+00 -3.9501359e+00
-5.1507376e+00 -6.3365867e+00 7.5753874e-01
-2.1022042e+00 -1.6876698e+00 3.4452408e+00
-4.3449598e+00 -3.0230437e+00 7.4973176e-01
2.8117251e+00 2.0411366e+00 4.7784423e+00
1.9142118e-01 1.3749219e+01 -1.1928019e+00
-5.7424389e+00 1.2521145e+01 -3.0771241e+00
1.2161692e+01 1.6618805e+00 1.7725454e+00
-9.7866358e+00 -1.1734674e+01 -2.3989893e+00
8.4320475e+00 -1.1845842e+00 2.8183367e+00
1.2066958e+01 1.2061338e+01 -3.2432378e+00
-8.8140410e+00 1.0671457e+01 -1.8944819e+00
-6.9090698e+00 -4.6681841e+00 2.8875232e-02
1.1371850e+01 -4.4610887e-01 3.7409854e+00
-9.9031537e+00 2.1530774e+00 -5.6580542e+00
9.4417848e+00 4.7466674e+00 6.0316751e-01
-3.5169034e+00 1.1961901e+01 -2.2862205e-01
5.8960904e+00 -3.1630308e+00 2.1348380e+00
-9.3978491e+00 -2.6003895e+00 -7.1468276e+00
5.7312976e+00 -1.5362495e+01 -3.0670416e+00
-4.4518556e+00 1.5258579e+01 -4.9306123e+00
-2.9593111e+00 6.4097377e+00 4.2335850e-01
-3.3218010e+00 9.0789375e+00 2.1346116e+00
8.9244253e+00 3.0509141e+00 -1.4843143e+00
6.2432217e+00 7.1543555e+00 1.3865431e+00
6.1862885e+00 1.4303518e+01 -1.2879055e+00
8.6567556e+00 1.5318126e+01 -4.6582060e+00
-6.7739350e+00 -3.2856430e+00 -4.1543510e+00
7.9407911e+00 -2.7959079e+00 7.3252188e-01
3.8956717e+00 9.0611485e+00 2.4968926e+00
9.1113281e+00 1.8388944e+00 7.3615627e-01
-1.3293934e+00 -1.6773239e+01 8.5551933e-01
-9.8338357e-01 -9.0800270e+00 6.4956903e+00
-1.0553435e+01 -3.2780628e+00 7.4822069e-01
-8.8128121e+00 5.0172167e+00 -1.4202719e+00
1.1865375e+01 -8.9729602e-01 -2.2248755e+00
-2.9138562e+00 7.0034945e+00 2.4451432e+00
1.2249542e+01 7.2765955e+00 -2.7811525e+00
7.1114292e+00 1.5858939e+01 -3.1647319e+00
-7.8804305e+00 -5.7105609e+00 -2.2653998e+00
-9.2032666e+00 -7.2792174e+00 -5.2065106e-01
7.6058827e+00 1.2365841e+01 -2.7064362e+00
9.4357391e-02 -7.1501126e+00 6.6949043e+00
-6.1830238e+00 -7.6727442e+00 2.5801094e+00
1.4489568e-01 -1.0143403e+01 2.8500209e+00
7.5027502e+00 -1.4300808e+01 -2.5627526e+00
9.1448097e+00 -4.9841240e+00 1.3191056e+00
1.6709270e+00 1.2027325e+00 6.5229633e+00
1.1567504e+00 -1.7490090e+01 -1.7673841e+00
1.0425470e+01 -1.0081201e+01 -1.9375270e+00
2.9311139e+00 -7.0278461e+00 7.6346788e+00
-1.5003299e+00 5.3514697e+00 3.0569600e+00
-9.2168766e+00 1.8489931e+00 -3.3464256e+00
8.7020727e+00 1.0536133e+01 -2.1860051e+00
-6.6630720e+00 -7.6049236e-01 -2.1618692e-01
4.5458665e+00 -5.5051814e+00 5.9915457e+00
1.2815415e+01 -9.1406567e-01 1.5101104e-01
-9.5875411e+00 -7.1746938e+00 -6.8270498e+00
2.8012002e+00 -6.6216842e+00 5.5008207e+00
-4.3168629e+00 -9.6996549e+00 3.3749256e+00
-1.1156173e+00 8.0103660e+00 2.9629961e+00
-3.8989698e+00 -1.7304417e+01 3.9487396e-02
-6.9730297e+00 -7.8456235e+00 2.7370961e-01
-2.9494747e+00 -1.1806191e+01 1.9530608e+00
-8.7544306e+00 -3.3779917e+00 3.4153904e+00
1.1559053e+01 -4.2704587e+00 1.1509404e-02
-1.2784927e+00 1.7035411e+01 -4.0167542e+00
1.5829148e-01 3.3381869e+00 1.7248140e+00
4.6238744e+00 -8.6925325e+00 2.1721232e+00
-8.6786360e+00 -4.2124969e+00 -4.7145627e+00
-1.6855142e+00 -1.0949051e+01 4.3608485e+00
-3.8317002e+00 -4.9181876e-01 2.7658320e+00
2.5857283e-01 -1.5195758e+01 -8.0117768e-01
4.0137499e+00 6.6139614e+00 2.7414992e+00
-7.4951719e-01 1.6363995e+01 -1.7270246e+00
-3.9498911e+00 -1.6784212e+01 -2.0774727e+00
2.4414435e+00 -4.5094655e+00 7.2596616e+00
4.5297117e+00 -1.1118930e+01 2.3439090e+00
-6.5490119e+00 -3.3397630e+00 2.0944580e+00
2.6259952e+00 -8.7443892e+00 5.6200178e+00
-8.3646905e+00 -1.0649447e+01 4.2594392e-02
7.3581869e+00 -8.3581651e+00 1.0035005e+00
-8.7714828e+00 1.3757305e+01 -4.1951247e+00
-1.3199760e+01 7.3780347e+00 -3.0872707e+00
-6.8367727e+00 2.2140621e+00 -5.2361219e-01
-4.3886092e+00 4.9210988e+00 2.1257484e+00
-6.4115260e+00 1.0656821e+00 1.7713462e+00
5.0513087e+00 -4.8828983e+00 4.0523562e+00
7.0798038e+00 1.0545166e+01 -6.7373827e-01
-4.7927296e+00 -4.5904298e+00 2.7874307e+00
-1.1032662e+01 8.8706937e+00 -2.4865948e+00
-5.5220545e+00 4.4861067e+00 -2.7370418e-01
8.6829404e+00 1.4435001e+01 -2.5191191e+00
-1.5903369e+00 8.4329057e+00 7.1229132e-01
-1.0695210e+01 2.3979339e+00 -8.0001448e+00
7.2187071e+00 -6.0025693e+00 -1.2969146e+00
-4.4016736e+00 8.5343141e+00 -2.3771306e-01
1.0229715e+01 1.2648143e+01 -1.8513794e+00
-8.8251115e+00 7.5236316e+00 -1.6344166e+00
5.3880527e+00 2.1474172e+00 3.5760236e+00
-3.1374429e+00 -6.8750412e+00 3.5332200e+00
3.6475680e+00 -7.7211238e-01 5.2941001e+00
5.0910777e+00 -7.5833742e+00 4.2919617e+00
-1.0487996e+01 1.2307496e+01 -4.6484919e+00
-3.7024396e+00 1.2895430e+01 -2.4252988e+00
-4.7553431e-01 9.0846515e-01 5.8287791e+00
2.1497206e+00 7.2555812e+00 4.1197937e+00
8.6068136e+00 -7.8782690e+00 -6.7486781e-01
9.5199562e+00 -3.7579386e-01 1.0585847e+00
-5.5628639e+00 -2.4581170e+00 -1.7617942e+00
9.4348857e-01 1.1796643e+01 -7.7732061e-01
-1.0501173e+01 3.2341013e+00 -1.8362813e+00
-5.4262550e+00 -9.6324816e+00 9.4144925e-01
3.6737830e+00 1.1998927e+01 1.2009501e-01
2.9476552e+00 1.5971042e+01 -4.5685590e+00
1.3904145e+01 5.1312293e+00 -2.0472602e+00
-6.9362641e+00 6.2773768e+00 -8.9741795e-01
3.5148169e-01 6.2487097e+00 3.6019408e+00
1.0733152e+00 -1.4659959e+01 1.4830953e+00
-8.7672784e-01 2.5590105e+00 3.4997970e+00
3.1551387e+00 9.6141095e+00 1.4623922e-01
-6.7771063e+00 -5.4920818e+00 2.1984241e+00
1.0764621e+01 6.3153238e+00 -1.1415813e+00
6.1655648e+00 -1.2945314e+01 -1.0678393e+00
7.3447963e+00 5.1782403e+00 -1.3527035e-01
-8.4258052e+00 -1.6972580e+00 -4.8406556e+00
-3.3609737e+00 -1.4410272e+01 2.0334608e+00
-6.3160278e+00 -1.6493546e+01 -8.3792397e-01
-3.1262348e+00 1.6485344e+00 2.8227385e+00
-2.0294174e+00 -6.6637240e+00 5.9429025e+00
6.9979663e+00 -1.6985061e+00 4.4374481e+00
1.3084839e+01 9.9783417e+00 -2.7278078e+00
-1.2388653e+01 4.2018655e+00 -2.5494861e+00
1.4485107e+01 2.2047717e-01 -1.4412003e+00
9.1069577e-01 1.6912297e+01 -3.9417542e+00
-2.3109725e+00 3.9801986e+00 8.4406862e-01
1.0641347e+01 -6.3900220e+00 -1.1821788e-01
2.3652704e+00 1.4816980e+01 -2.6105767e+00
5.8600641e+00 -1.1081971e+01 7.3002639e-01
9.5166516e+00 1.3007043e+01 -4.1765720e+00
1.0759618e+01 2.8818458e+00 -2.9118635e+00
8.3423160e+00 1.2648352e+01 -4.2716430e-01
-9.8585198e+00 -2.4896705e+00 -3.1977503e+00
3.5110408e+00 5.4346972e+00 4.7282765e+00
-4.4422129e+00 -1.4676405e+01 -3.6265772e-01
7.7040333e+00 1.2701568e+00 2.3688317e+00
1.8466469e-01 -1.2843879e+01 3.0896264e+00
-1.0553680e+01 -3.7539768e-01 -5.6640390e+00
5.9118063e+00 -6.3656721e+00 2.4084672e+00
-5.8906434e+00 -1.2266176e+01 1.0066183e+00
-4.0865809e+00 -2.5893219e+00 2.8562342e+00
-4.8260175e+00 1.3951644e+01 -8.3377081e-01
-8.2780698e+00 6.1950802e-01 -4.9853135e+00
2.0134886e+00 -1.6167934e+01 -1.3199879e-01
4.5158263e+00 -1.2742219e+01 4.1896674e-01
-4.8992174e+00 2.8004479e+00 -1.9801840e+00
-3.9332974e+00 -2.3540732e+00 4.9441715e+00
-1.2154491e+01 6.0685320e+00 -4.6837997e+00
-8.1313491e+00 -1.4019286e+01 -1.6532000e+00
-7.3396452e+00 2.9699080e+00 -2.8116747e+00
9.9589808e+00 8.3775308e+00 -1.5841904e+00
-1.1335868e+01 1.3606649e+00 -4.0151489e+00
-2.0343390e+00 -1.7117727e+01 -3.4643300e+00
8.4184065e+00 -1.1763509e+01 -2.4687161e+00
6.1388913e+00 5.8490822e+00 3.5172949e+00
4.2930916e+00 -1.6771153e+00 3.5298026e+00
1.0012278e+01 -2.4836006e+00 -6.5623024e-01
-1.2833170e+01 3.8733632e+00 -4.7271422e+00
-7.8496003e+00 -1.2944153e+01 4.0738171e-01
6.4536638e-01 6.7525373e+00 1.6018274e+00
-9.6230469e+00 -7.2447996e+00 -2.7204341e+00
-9.7843913e-02 1.4205784e+01 -3.3842498e+00
2.7348893e+00 -1.2822028e+01 1.8855407e+00
2.2650096e+00 -9.7792995e-01 6.9046486e+00
7.8456439e+00 -8.5236998e+00 -2.9320129e+00
7.4086185e+00 2.9799298e+00 7.0311428e-02
2.5450338e+00 -1.5461222e+01 -2.0695213e+00
1.0174143e+01 -7.4991803e+00 -2.2380564e+00
-1.0554827e+01 4.3112878e+00 -4.0008291e+00
1.1850204e+01 -3.2096500e+00 -2.0361917e+00
4.6558312e+00 1.3716045e+01 -3.8075388e+00
-9.6146278e+00 -4.5075480e+00 -8.9066722e-01
-1.6336041e+00 1.2797163e+01 -1.7242187e+00
-1.1204262e+01 -9.2471778e+00 -3.0821877e+00
-7.9699168e+00 5.2197099e+00 9.0135883e-01
-1.2111776e+00 -1.3844676e+01 6.4970978e-01
3.7602357e+00 4.2379676e+00 2.8556952e+00
-6.4168547e+00 7.5553943e+00 1.2257547e+00
1.0138749e+01 5.1173239e+00 -3.3071127e+00
-8.7860516e+00 1.2273261e+01 -6.1319639e+00
6.3863624e+00 -4.8531017e+00 3.8433221e-01
-1.0375798e+01 -5.1529788e+00 -3.1478123e+00
-2.7236746e+00 -2.8050153e-01 5.1755145e+00
4.3735324e+00 -2.8091175e+00 5.7079143e+00
1.2909496e+01 2.4798868e+00 -2.1581947e+00
-2.5189199e+00 1.4884572e+01 -2.1956228e+00
-5.7631875e+00 -1.3638570e+00 2.1920563e+00
1.4078391e+01 -3.3583203e+00 -1.2775218e+00
1.0506597e+00 4.2665203e+00 4.0021911e+00
-1.2107645e+00 2.2825740e+00 -7.0153868e-01
6.4980714e+00 -1.0455276e+01 -1.1651373e+00
1.1754891e+00 1.3944355e+00 2.2283471e+00
-8.1029208e+00 -3.6010920e+00 -2.5166745e+00
1.1612775e+00 9.6943362e+00 1.5280955e+00
-8.2631492e+00 -1.5130498e+01 4.5209093e-01
-4.4485510e+00 1.8757428e+00 3.0454445e-01
-8.9189811e-01 2.4665654e-01 3.6884807e+00
-7.9540073e+00 1.3736124e+01 -1.8632641e+00
-5.3113997e+00 3.3561255e-01 -1.9116810e+00
-1.2120493e+00 1.5935095e+00 1.4120874e+00
9.6305458e-01 -1.0303830e+01 5.1937785e+00
-4.8592149e-01 -2.3786057e+00 6.1007414e+00
1.4688540e+00 1.0239821e-01 4.4911765e+00
1.0709544e+01 1.3276958e+00 -7.4208686e-01
9.3127739e+00 9.4217790e+00 1.6821010e-01
4.6619756e+00 -1.4555158e+01 -1.4364888e+00
1.0246032e+01 1.0273811e+01 -3.7032731e+00
-1.1018313e+01 5.9465430e+00 -2.2367594e+00
-4.0650113e+00 1.6532185e+01 -2.8514655e+00
-2.8056197e+00 -4.2457588e+00 3.4240251e+00
-7.4375486e-01 -8.3273227e+00 4.4565521e+00
2.5503375e+00 -8.5871040e+00 3.5251845e+00
1.1094257e+01 3.9865921e+00 -8.3605080e-01
2.1845938e+00 -1.3209758e+01 -3.2257738e-01
-2.7560651e+00 -4.4874736e+00 5.5171913e+00
-6.7088530e+00 8.5689410e+00 -1.0132809e+00

'IP307630_obj00032

1.3709414e+01 -6.1214093e-01 -2.8855597e+00
-5.1908145e+00 -1.2743806e+01 -3.7966075e+00
-5.4481036e+00 1.8609213e+01 -6.3557487e+00
5.3993989e+00 -5.4959413e+00 3.2141807e+00
-5.7265238e+00 5.3897575e+00 -8.4204649e+00
-1.5327289e+00 1.8553750e+01 -6.1161865e+00
-1.0274060e+01 6.7406803e+00 -4.2243269e+00
9.7784173e+00 -1.0092183e+01 4.2594231e-02
-9.9836203e-01 1.0804973e+01 1.7165381e+00
-7.6565940e+00 -1.1175326e+01 -3.4736005e+00
3.1106289e+00 -1.0892287e+01 -4.7186385e+00
-5.2327783e+00 6.6640127e+00 2.1977622e+00
7.4444455e+00 -1.5101278e+00 6.6183171e+00
6.0634268e+00 1.0251503e+01 -6.1451847e+00
-1.0573430e+01 -4.5637346e+00 -6.0250682e+00
-3.4826947e+00 1.9892311e+01 -5.8304079e+00
6.4887090e+00 2.8717880e+00 5.8712718e+00
-4.3119373e+00 8.6221338e+00 2.8632046e+00
-2.3901563e+00 -1.3271862e+01 4.3775210e+00
9.3364989e+00 -9.9340103e+00 -4.0143445e+00
-2.3627576e+00 1.3347089e+01 3.7419199e-01
-3.2981719e+00 -1.4574045e+01 -1.6123382e-01
1.3069873e+01 2.2509219e+00 -2.0427874e+00
-6.3085771e+00 4.7090856e+00 -1.0707378e+01
1.2949076e+01 -6.6784954e+00 -4.8099454e+00
9.5730390e+00 5.4154262e+00 2.7826433e+00
-6.3521081e+00 2.3187360e-01 2.1752317e+00
1.2016832e+01 -6.4349163e+00 -2.7573772e+00
-8.4022751e+00 -8.5565053e+00 -6.7901009e+00
-6.1856001e+00 -1.1465890e+01 2.6483176e+00
-3.9118663e+00 1.9721958e+00 -1.2038536e+00
-9.0281384e+00 -8.8078536e+00 -7.9353922e-01
1.6113337e+00 -5.2575726e+00 5.0779051e+00
-5.0196616e-01 5.4232030e+00 4.1629284e+00
3.9833715e+00 7.9850488e+00 1.1717792e+00
-6.8773798e+00 1.5313408e+01 -3.3910348e+00
3.2665810e+00 1.1853363e+01 -3.7951476e+00
1.2375726e+01 2.5944815e-01 1.3731683e+00
-7.7614248e+00 -1.3182608e+01 2.0145282e+00
5.7589635e+00 -3.9939702e+00 5.7402926e+00
7.0103360e+00 8.5840083e+00 1.1142035e+00
-1.1197453e+01 5.1100050e+00 -2.7503331e+00
-6.6261941e+00 -2.1215002e+00 3.4684776e+00
9.4397099e+00 1.8727930e+00 3.7176300e+00
-1.0958000e+01 3.4394232e+00 -9.3661155e+00
1.1349496e+01 6.1071165e+00 -3.0024149e+00
-6.1544055e+00 1.0769408e+01 -6.7091405e-01
4.7421570e+00 1.1156303e+00 5.2141019e+00
-5.4392184e+00 2.6214108e+00 -5.1802209e+00
6.4678026e+00 -7.4308687e+00 2.6863245e+00
-5.9070010e+00 8.6674098e+00 7.3419845e-01
-6.6054190e+00 3.5948223e+00 -6.9943109e+00
-5.3714264e+00 1.6467775e+01 -4.9740167e+00
1.2456213e+01 4.6836150e+00 -1.3313049e+00
9.6516613e-01 7.2231243e+00 2.7768813e+00
3.1041973e+00 1.4134574e+01 -3.4502373e+00
3.9699138e+00 1.1796698e+01 -1.1500260e+00
-9.8071919e+00 -8.8117382e+00 3.2310257e+00
1.2817742e+01 -6.2273039e+00 -6.0229358e-01
5.7140084e+00 1.1740371e+01 -2.7637852e+00
8.4978787e+00 6.8898527e+00 1.1293384e+00
-8.6875415e-02 -1.4725933e+01 2.0407923e+00
3.7883850e+00 -6.9153439e+00 2.6699561e+00
2.1961030e+00 -8.9397594e+00 6.0168490e+00
-8.5575281e+00 1.0432428e+01 -9.3259638e-01
1.3723794e+01 -5.0264615e+00 -3.2294554e+00
-1.0710791e+00 4.5273463e+00 1.8103707e+00
8.1811938e+00 -1.0005318e+01 -6.1505443e+00
-4.3308334e+00 1.3262559e+01 -1.8193802e+00
-8.8196699e+00 -9.3931739e+00 -2.9991596e+00
-9.0658304e+00 -1.1347383e+01 -1.5807387e+00
6.4522758e+00 7.2253097e+00 3.1373032e+00
-9.1203571e+00 -2.9594947e+00 3.0460101e+00
-7.1702271e+00 -8.3334683e+00 3.5516988e+00
-1.1232146e+00 -1.3897061e+01 1.9055273e-01
3.1533968e+00 -1.2747633e+01 -1.9011732e+00
8.3054442e+00 -8.3379859e+00 4.8807922e-01
-7.8536067e-01 2.9367742e+00 5.4144493e+00
-4.2759487e-01 -1.2212239e+01 -7.3969053e+00
1.0460132e+01 -9.0425044e+00 -5.7036175e+00
4.4587953e+00 -9.9925455e+00 -6.3906458e+00
-2.0722783e+00 8.2231932e+00 2.8867666e+00
-8.0431372e+00 7.3448712e+00 1.8547720e-01
3.2905318e+00 9.7223360e+00 -3.7523458e-01
-6.4101682e+00 2.6394218e+00 8.7694967e-01
8.9374585e+00 -1.4057634e-01 5.1009802e+00
1.1976211e+01 2.5881157e+00 2.8125319e-02
-4.6422831e+00 2.9883087e-01 2.6960075e-01
4.0024809e+00 -3.8550795e+00 3.6296309e+00
-8.4791146e+00 -7.8714550e+00 5.6470708e+00
-8.8132761e+00 1.3251700e+01 -4.1550353e+00
-4.9827382e+00 -1.3043269e+01 2.0134057e-01
-1.0167886e+01 -7.1286253e+00 1.6890480e+00
-1.5578179e-01 -1.4437955e+01 -1.9515803e+00
-7.5193886e+00 1.2260792e+00 -1.6709246e+00
1.1566080e+01 1.0549673e+00 3.6043268e+00
-5.1827680e+00 1.1016460e+01 1.5075501e+00
-1.2782505e-01 2.3679247e+00 3.2433603e+00
7.0431485e+00 -1.0374988e+01 -2.2412415e-01
-1.0355006e+01 3.0920409e-01 -2.1401531e+00
-8.1172771e+00 -1.7903941e+00 1.4346117e+00
-3.8402783e+00 1.1434907e+01 -3.1355207e-01
9.6058736e-01 -1.2849969e+01 -3.4261135e+00
3.0788746e+00 1.7139479e+00 7.3283578e+00
1.0327136e+00 1.1862476e+01 1.3805288e-01
-8.6763077e-01 -1.2680920e+01 2.6215244e+00
-1.1813732e+00 -5.1609330e+00 4.9246714e+00
4.1641131e+00 -1.1148397e+01 1.3865533e+00
-1.1835358e+01 3.6310033e+00 -5.2875959e+00
-4.0853244e+00 -4.6536436e+00 4.8910373e+00
-9.1796267e+00 -1.0609287e+01 6.7829696e-01
1.0289421e+01 -3.6244877e+00 4.1130703e+00
1.7267464e+00 1.4725073e+01 -7.0855705e+00
-1.0270394e+01 -7.7211072e+00 -2.5775945e+00
-6.8581062e+00 -5.6213306e-01 -1.4171587e-01
-6.6133122e-02 -3.8786334e-01 4.4342724e+00
1.0724357e+00 4.2822823e+00 5.9520197e+00
9.1678821e+00 -6.8507488e+00 3.0426077e+00
5.8519485e+00 9.1569601e+00 -2.4204277e+00
-4.9391250e+00 -8.1543244e-01 3.9826675e+00
-5.9390163e+00 6.6091754e+00 9.6093897e-02
-1.6781120e+00 -2.6575947e+00 5.6656492e+00
-7.4521696e-01 1.6969238e+01 -4.5157575e+00
-7.3911634e+00 5.4236040e+00 1.6729609e+00
-1.0244957e+01 7.9047130e-01 -8.0994864e+00
1.1109962e+01 -5.4647265e+00 1.5598021e+00
-9.9645062e+00 3.8902037e+00 -1.0080028e+00
1.0615905e+01 6.7893008e+00 -8.0129117e-01
-1.0147995e+01 1.0979793e+01 -4.9445738e+00
1.0423666e+01 3.9327642e+00 4.4186825e+00
-5.7804087e+00 -1.3313263e+01 4.1424555e+00
-2.8762130e+00 -4.6135404e+00 7.0211222e+00
3.9084308e+00 -6.0359580e+00 4.9879824e+00
1.2754371e-01 1.6275569e+01 -6.7113058e+00
-2.5942119e+00 1.6913766e+01 -2.6157020e+00
-7.2287943e+00 -4.7689396e+00 4.6493176e+00
-2.3537429e+00 7.4374220e+00 5.8708476e-01
1.3968630e+01 2.5576023e-01 -5.6195791e-01
3.6592260e+00 4.4435172e+00 6.1714377e+00
-8.4858072e+00 -5.4698804e-01 -4.3205933e+00
-3.0841597e+00 5.7640571e+00 2.0605391e+00
-3.9301403e+00 4.5845180e+00 -4.4746717e+00
5.8417334e-01 -1.4373781e+01 4.2320255e+00
-1.9960443e+00 1.5023703e+01 -1.1221035e+00
-3.6657403e+00 1.8039952e+01 -4.3763768e+00
1.2397581e+01 5.9549766e+00 -7.0575540e+00
-8.9336649e+00 9.4938819e+00 -3.2856935e+00
2.3740595e+00 4.5167488e+00 4.0713875e+00
3.9856150e+00 -9.3343768e+00 3.9738135e+00
7.7333526e+00 5.4930086e+00 4.7244238e+00
1.4420439e+00 8.5098829e+00 -8.7107998e-01
-2.6040077e+00 -7.1251141e+00 6.2628787e+00
1.2205620e+01 -1.8080956e+00 2.7615545e+00
1.7977174e+00 -9.7961758e+00 3.6876719e+00
-1.7988832e-02 1.0048895e+01 -4.9123989e-01
-1.1398947e+01 1.2124062e-01 -5.8951981e+00
-8.3026614e+00 -1.0515010e+01 2.8033458e+00
-4.2734412e+00 -1.4472858e+01 -2.2323280e+00
-3.0152041e+00 2.3117893e+00 3.0367114e+00
6.3374341e+00 -6.1293484e+00 5.1183749e+00
6.1740197e+00 -1.0029558e+01 1.8640543e+00
1.1551895e+01 5.3263590e+00 8.4643829e-01
-4.5208144e+00 4.0358549e+00 1.4323251e+00
1.2857658e+01 4.0556050e+00 -3.5374647e+00
4.3034273e+00 9.8675110e+00 -4.3408089e+00
-2.4171514e+00 1.2928498e+00 7.2264236e-01
1.5986067e+00 -1.2242090e+01 2.9188169e+00
1.9944697e+00 1.0840287e+01 -2.1531751e+00
8.2816575e+00 -1.0242371e+01 -2.1403665e+00
7.8048092e+00 1.0369386e+01 -8.0330105e+00
1.3953072e+01 -1.4947761e+00 -5.1807449e+00
5.3281851e+00 4.3264944e+00 4.2062767e+00
-9.8975463e+00 -3.5558888e+00 -3.3044957e+00
-5.5915913e+00 1.3212073e+01 1.2078205e-01
4.9933410e+00 -1.0827477e+01 -2.5367565e+00
6.4764399e+00 -2.1054204e+00 4.3324831e+00
-1.5687648e+00 -1.3390649e+01 -3.7590161e+00
-1.0543714e+01 8.9248081e+00 -5.6055195e+00
2.9880968e+00 -9.1510597e+00 1.9266392e+00
-3.5061825e+00 -1.1981415e+01 2.6646860e+00
-5.5706158e+00 -4.7123655e+00 6.8139339e+00
2.3793800e-01 1.4143468e+01 -1.2476364e+00
-4.9866326e+00 -2.3310361e+00 5.5496439e+00
2.7274583e+00 -1.2876599e+01 7.5833936e-01
-4.5274216e+00 -1.1409316e+01 4.8129339e+00
1.5822790e+00 -2.4716536e+00 5.9368643e+00
4.1913182e+00 -2.3925487e+00 6.1323623e+00
-9.5446234e+00 -3.3855413e+00 8.4812275e-01
-3.9716577e+00 -1.5469874e+01 3.5946367e+00
-3.6731993e+00 6.3651301e+00 -1.0022870e+01
7.4541610e+00 9.2863271e+00 -4.3138290e+00
-9.7774513e+00 -5.8407928e+00 -4.0026697e+00
-3.1488434e+00 -1.2731023e+01 -5.6972024e+00
9.1268356e+00 -8.4567730e+00 -7.6484579e+00
5.5895975e+00 1.0138484e+01 -1.5555614e-01
3.3790054e+00 -3.9846086e-01 6.6952893e+00
8.0581054e+00 -3.9428208e+00 5.9068347e+00
-1.1208922e+01 5.0185381e+00 -6.8561905e+00
-8.2692233e+00 -5.5991372e+00 2.2861485e+00
1.5153683e+00 1.8101490e+00 5.2171567e+00
-9.7917488e+00 -6.1900790e+00 4.0421451e+00
9.3198430e+00 7.9072521e+00 -2.5792317e+00
-3.2206282e+00 -9.5365745e+00 5.4772975e+00
1.9832313e+00 9.0065747e+00 1.3563027e+00
1.1354242e+01 -8.3754651e+00 6.7638365e-01
8.6809097e+00 -2.2070462e+00 4.4456099e+00
-6.1204691e-01 -1.1464779e+01 5.0524960e+00
1.4153426e+01 -3.1050683e+00 -1.5883565e+00
-1.0612390e+01 7.4705404e+00 -1.9825570e+00
8.3699150e+00 8.5306492e+00 -7.0409450e-01
8.7649864e-01 1.5320601e+01 -3.5522783e+00
-5.6788176e+00 -1.1243599e+01 -7.4418718e+00
-2.0466632e-01 8.5447757e+00 1.0701611e+00
-3.6373881e+00 4.0397118e+00 -8.7006680e+00
-6.5810104e+00 3.4711043e+00 -2.9540984e+00
-5.0711117e+00 -1.4742852e+01 1.7087869e+00
-1.8510644e-02 2.5661749e-01 6.6749636e+00
-1.1540610e+01 7.0800218e+00 -6.2409271e+00
1.1780830e+01 -6.5346186e+00 -6.8805002e+00
-8.5912164e+00 1.4744217e+01 -6.6235209e+00
7.7988897e+00 -4.8107220e+00 3.5832329e+00
-9.9941484e+00 -5.4093215e+00 1.9329190e-01
-1.2324296e-01 -8.0792441e+00 6.1306916e+00
1.3139189e+00 -7.5080225e+00 4.3630048e+00
1.3472283e+01 2.4732407e+00 -6.0245486e+00
-7.1995953e+00 1.3472534e+01 -1.9425792e+00
-2.3745836e+00 -5.7206766e-01 4.2260053e+00
1.0786094e+01 -8.4209930e+00 -3.4517755e+00
-1.0156975e+01 2.7759127e+00 -3.4033643e+00
6.8240291e+00 4.6206445e-01 5.1486385e+00
1.0251156e+01 -7.3002034e+00 -1.1020962e+00
-1.3176974e+00 5.6582804e-01 2.6084921e+00
9.8116651e-02 -5.7154594e+00 6.8756267e+00
-4.2988181e+00 1.5320794e+01 -1.1812757e+00
-6.7987037e+00 -1.3354468e+01 -2.0523011e+00
8.9585783e+00 2.9623777e+00 6.0611944e+00
2.6412101e+00 -5.0422317e-01 4.5758158e+00
-9.7079574e+00 5.9566735e+00 -3.5263258e-01
-8.8959384e+00 -2.0801364e+00 -7.4439177e-01
-6.3885413e+00 4.5853952e+00 -5.5873696e-01
-2.6271231e+00 -1.4221893e+01 2.0299993e+00
6.5431373e+00 8.1247976e-01 7.2769237e+00
1.7088292e-01 -2.6021222e+00 3.7655938e+00
1.2456542e+01 -3.3872105e+00 2.5162956e-01
3.2726516e+00 6.5569998e+00 4.7607497e+00
6.2605739e+00 -1.1201012e+01 -4.8113613e+00
1.0606482e+01 7.5273687e+00 -4.6506838e+00
-9.4781066e+00 -1.8896854e+00 -6.8389722e+00
-7.1537897e+00 1.7037035e+01 -6.9533885e+00
-3.4307839e+00 4.0469010e+00 -5.3121768e-01
-6.8876335e+00 -1.0732781e+01 4.8672464e+00
-5.9999368e+00 -7.6478104e+00 5.8787184e+00
1.1508020e+01 3.4625155e+00 2.3060448e+00
3.8034194e+00 -9.4652840e+00 -1.5542440e-01
-3.9308263e+00 -1.1723464e+00 1.9000645e+00
-3.1474386e+00 9.6976197e+00 1.2334617e+00

'IP307630_obj00041

5.0355505e+00 5.8474266e+00 7.9610905e-01
-8.6640782e+00 -8.1324800e+00 -1.0900359e+00
-2.2906652e+00 9.8460114e+00 -1.8361044e+00
-1.1116564e+00 -8.3092114e+00 2.9240218e+00
-8.4585192e+00 -2.9377560e+00 -1.8854883e+00
-1.2554201e+00 1.1550212e+01 -4.0566987e+00
-8.1907659e+00 2.6429529e+00 -4.7062490e+00
5.9514619e+00 -7.5201129e+00 -1.1220970e+00
2.3703524e-01 8.1555367e+00 4.0779755e-01
-5.3476947e+00 -1.0952398e+01 -2.6003183e+00
3.1503328e+00 -1.0772284e+01 -2.5673358e+00
-3.0810572e+00 1.9540658e+00 3.3020318e+00
4.5434456e+00 2.0538750e+00 3.3411031e+00
2.2841882e+00 1.0032617e+01 -5.7651772e+00
-7.7130923e+00 -8.4073483e+00 -3.0076239e+00
-4.9316297e-01 1.1333133e+01 -5.9844983e+00
3.3102749e+00 1.2244672e+00 3.4595461e+00
-5.7416533e+00 4.3971311e+00 -1.0248107e+00
2.2950942e-01 -9.3172909e+00 1.1216982e+00
7.0788869e+00 -4.9703943e+00 5.0369849e-01
4.8551450e+00 6.2421960e+00 -3.1988157e+00
-6.9068965e-01 -1.2460236e+01 -2.3357852e+00
7.2645270e+00 -2.5844989e+00 4.0720809e+00
-4.7225106e+00 9.5473087e+00 -1.8076262e+00
8.2304885e+00 -3.2158640e+00 2.4275136e-01
5.6861415e+00 4.2407472e+00 3.0137673e+00
-3.7171094e+00 5.6119164e-01 -2.3884402e+00
5.2600477e+00 6.4789125e-01 3.5619053e+00
-7.4887408e+00 -1.0194506e+01 -2.7318573e+00
-2.5295936e+00 -6.2384013e+00 2.5962268e+00
-2.0856883e+00 -3.5102290e+00 2.1808663e+00
-8.4914518e+00 -4.7442928e+00 3.5795457e-01
3.9006337e+00 -1.2240220e-01 3.6703791e+00
5.3659484e-01 -6.8802281e-01 3.7331560e+00
1.0878052e+00 5.9351991e+00 2.7210244e+00
-4.3415276e+00 9.6310999e+00 -3.7843014e+00
-2.2773603e+00 8.4590590e+00 2.3098385e+00
9.2192431e+00 4.2505970e-03 1.7223469e+00
-9.2076552e+00 -8.6861855e+00 -2.9755079e+00
5.4575366e+00 -2.8699579e+00 4.1029844e+00
5.4388513e+00 5.5888028e+00 -5.0609541e+00
-5.1312299e+00 8.8868076e+00 -5.6422912e+00
-7.4484276e+00 -6.8230491e+00 6.8429447e-01
9.1236793e+00 1.6087674e+00 1.4755176e+00
-6.6539277e+00 4.9894655e-01 -2.3998386e+00
9.2582457e+00 1.8866324e+00 -2.4992263e+00
-4.5093180e+00 7.9313588e+00 4.0833440e-01
5.5519737e+00 -1.3849943e+00 3.8758508e+00
-8.9630497e+00 6.2963095e-01 -4.1221419e+00
4.2461014e+00 -9.7125547e+00 -7.5555405e-01
-5.1880440e+00 7.8691095e+00 -1.5534955e+00
-4.2272787e+00 6.0079176e+00 2.6719580e+00
-2.1488638e+00 8.6610789e+00 3.1322491e-01
7.7017798e+00 8.3714956e-01 1.5837490e+00
3.5626157e+00 4.5186163e+00 9.8945485e-01
2.4464911e+00 1.0887192e+01 -3.9285809e+00
3.8511623e+00 9.7897006e+00 -5.4979497e+00
-9.0162365e+00 -5.8397845e+00 -3.4108067e+00
8.2299443e+00 -8.9570480e-01 3.8198904e+00
2.8062828e+00 8.2239175e+00 -1.5509055e+00
6.7516292e+00 4.8472932e+00 -1.0047594e+00
-2.6920420e+00 -1.0120693e+01 1.2241091e+00
1.0983819e+00 -6.3468775e+00 2.6387452e+00
-2.5858635e+00 -3.1361633e+00 1.5337523e-01
-6.5669784e+00 5.3822062e+00 -3.1483554e+00
9.6479888e+00 -1.4896356e+00 -3.9450341e+00
-3.9151424e+00 6.3992000e+00 6.4761971e-01
9.9263570e+00 -2.0007012e-01 -2.1743415e+00
2.7732045e+00 9.8297586e+00 -1.7974922e+00
-6.3388100e+00 -3.0303358e+00 1.1037183e-01
-9.6382557e+00 -6.3612150e+00 -1.3687128e+00
5.2367104e+00 5.5566659e+00 -1.1243891e+00
-1.7427270e+00 -4.9859221e+00 2.4096974e+00
-3.5016634e+00 -7.2337191e+00 7.7544595e-01
2.6935977e+00 -7.9196096e+00 2.8913949e+00
3.6879854e+00 -7.2667067e+00 8.3178783e-01
9.3833624e+00 -1.5230968e+00 -8.7116635e-03
1.5032844e+00 9.3900816e-01 3.4904496e+00
1.8635822e+00 -1.2035359e+01 -2.3827466e+00
8.7707931e+00 -4.7970284e+00 -1.4773680e+00
6.0491676e+00 -4.2785904e+00 4.3233015e+00
-6.9232251e-01 7.3804319e+00 2.4866153e+00
-4.7148770e+00 2.7366348e+00 1.2037867e+00
2.9673134e+00 9.1402555e+00 2.7620675e-01
-4.2760989e+00 -2.2790737e+00 -3.9232428e+00
8.2088740e-01 -2.3503296e+00 3.9901970e+00
8.1619330e+00 3.1470618e+00 -7.3386905e-01
-9.1778113e+00 -4.4359633e+00 -1.6607799e+00
3.7397488e+00 -4.4511181e+00 4.3332965e+00
-2.6087638e+00 -8.4645223e+00 2.9371696e+00
-2.4266495e+00 6.6021922e+00 2.5936341e+00
-4.1564346e+00 -1.1289231e+01 -1.6586837e+00
-3.9578543e+00 -6.7012035e+00 2.6570376e+00
-2.7944038e+00 -1.0850418e+01 -6.3121287e-01
-3.4476468e+00 -4.1569962e+00 2.2703719e+00
9.3160792e+00 -1.6620293e+00 1.9786603e+00
-6.0796713e+00 9.0381496e+00 -3.7057350e+00
2.4152676e+00 5.2218533e+00 2.8399265e+00
6.0895882e+00 -5.8703497e+00 2.6012420e+00
-7.3083354e+00 -4.1491799e+00 -1.6914408e+00
-2.9073423e+00 -5.7381606e+00 5.5025258e-01
-3.9517463e+00 7.8056699e+00 2.3981315e+00
4.6946588e+00 -9.8744917e+00 -2.6940504e+00
4.0885270e+00 2.5246276e+00 5.2321789e+00
5.6076723e-01 1.1018668e+01 -1.9956625e+00
-3.2320935e+00 -1.0475028e+01 -2.6584614e+00
1.9888826e+00 -4.4264372e+00 4.3170219e+00
1.7941913e+00 -9.4077081e+00 1.1467294e+00
-5.1224697e+00 -1.0133468e+00 -2.1569155e+00
-1.5513082e+00 -2.1395211e+00 1.9743986e+00
-5.1262863e+00 -7.2681526e+00 7.6914048e-01
2.4727716e+00 -5.9330809e+00 6.1852965e-01
1.1369376e+00 1.1008956e+01 -5.4311888e+00
-7.5353771e+00 1.1738817e+00 -4.4762052e+00
-7.4829239e+00 -1.7430669e+00 -2.0618060e+00
-2.6958207e+00 4.4956243e+00 2.9148811e+00
-3.0253697e+00 -3.7885094e-01 1.6937816e+00
3.9553402e+00 -2.7782164e+00 4.0781957e+00
4.0865266e+00 6.7680898e+00 -1.3184366e+00
-3.2320554e+00 -2.4840945e+00 2.0152711e+00
-7.0370628e+00 7.1079358e+00 -4.2030665e+00
-1.5243000e+00 2.6188880e+00 1.2446075e+00
1.8487901e+00 5.7798840e+00 7.8374064e-01
1.1428029e+00 2.8947243e+00 5.1543918e+00
-6.8761715e+00 -4.8047896e-01 -4.2177092e+00
6.7329443e+00 -6.0142317e+00 -1.3051731e+00
-3.4323800e+00 1.5419415e+00 -5.7032706e-01
5.0015984e+00 8.6072496e+00 -5.5271304e+00
-2.9368571e+00 1.0498080e+01 2.5791512e-02
4.0500684e+00 4.7621818e+00 2.9221048e+00
1.1911546e-01 -4.3285600e+00 2.3221319e+00
2.0390825e+00 -1.1644249e+00 5.7834956e+00
3.1285972e+00 -4.7590955e+00 2.4096456e+00
-6.3542227e+00 7.5632948e+00 -5.4479753e+00
1.7597331e+00 1.0103303e+01 1.1985321e-01
-3.8023496e+00 -1.7407744e+00 -6.9367056e-02
-8.4161169e-01 5.5235651e+00 2.7704109e+00
7.3001115e+00 -5.8647043e+00 -3.2906049e+00
5.5850519e+00 3.4492598e+00 1.1679293e+00
-4.3255707e+00 -3.2826899e+00 -1.8030933e+00
8.4945900e-01 8.4017509e+00 2.3409326e+00
-6.8268071e+00 5.4863531e+00 -1.1996474e+00
-5.5481268e-01 -1.0693296e+01 1.3271958e+00
-8.9293835e-01 1.1791129e+01 -2.1245338e+00
1.9505120e-01 1.0193720e+01 9.4822046e-02
8.5782475e+00 1.8861462e+00 -4.4705402e+00
-6.6698845e+00 6.9726411e+00 -1.4265384e+00
1.4396723e+00 4.0271642e+00 3.0162442e+00
1.2151439e-01 -7.4798035e+00 2.8055788e+00
2.5302063e+00 2.3062291e+00 5.2545683e+00
1.8692916e+00 7.8193914e+00 4.7100765e-01
-3.5313618e+00 -8.4562240e+00 -1.0037607e+00
8.2164938e+00 3.9036255e+00 -2.8160821e+00
3.9710057e+00 -8.8672504e+00 1.0793447e+00
7.0605312e+00 4.6545438e+00 9.9355175e-01
-8.8515348e+00 -1.6963579e+00 -4.0452717e+00
-6.2867936e+00 -8.5903410e+00 9.6369887e-01
-5.0068411e+00 -9.6615081e+00 -8.2938313e-01
-1.8555199e+00 3.1540524e+00 3.1266842e+00
-1.5408390e+00 -3.0182867e+00 4.0758223e+00
5.0525265e+00 1.2474675e+00 5.4349829e+00
8.9422928e+00 1.6806393e+00 -5.0334029e-01
-6.5613070e+00 4.3658325e+00 9.4068284e-01
9.1862722e+00 -3.3531241e+00 -3.6624511e+00
7.5556595e-01 1.1036723e+01 -3.9635812e+00
-4.3819481e+00 4.7827640e+00 8.9226633e-01
4.1601713e+00 -6.2819837e+00 2.6506285e+00
3.7790424e+00 9.9267934e+00 -3.7717423e+00
5.8934790e+00 -7.3774795e+00 -3.0685643e+00
4.6932789e+00 8.0306778e+00 -3.4743398e+00
9.3624240e+00 2.3443433e-01 -4.2115592e+00
5.5020649e+00 7.8485232e+00 -1.4740885e+00
-5.9770564e+00 1.3922801e+00 -4.4985946e+00
-3.0737714e-01 3.8665558e+00 3.0284220e+00
-1.6628669e+00 -8.4923381e+00 9.8164519e-01
3.7669026e+00 3.3350082e+00 3.1390267e+00
2.0360630e+00 -1.1674889e+01 -4.7027740e-01
-6.5694162e+00 2.5069880e+00 -2.9260731e+00
7.3917512e+00 -2.3207158e+00 2.0659833e+00
2.7574698e-01 -8.8977066e+00 3.0241983e+00
-1.0943893e+00 -4.1364066e-01 3.6794300e+00
1.1549428e+00 9.4865095e+00 -1.7563772e+00
-5.2243946e+00 -5.5401096e+00 5.0334299e-01
-1.9607555e+00 -1.1498513e+01 -2.4923812e+00
2.5954894e+00 -6.1915666e+00 2.6255974e+00
-2.8567056e+00 1.6690836e-01 3.5777985e+00
-3.5501543e+00 -1.4743426e+00 -2.0749797e+00
-6.3825032e+00 2.8666488e+00 -4.7276683e+00
-6.6020568e+00 -8.0887760e+00 -1.0820328e+00
-3.8392446e+00 5.0356063e-02 -3.4440613e-01
5.8216890e+00 4.8415096e+00 -2.9770435e+00
-9.8093187e+00 -3.7557307e+00 -3.7361765e+00
-5.8768403e+00 -9.5424410e+00 -2.8203929e+00
4.4030240e+00 -8.2262667e+00 -9.8244504e-01
3.4454237e+00 7.1731061e+00 5.8139577e-01
2.3779358e+00 -2.0701680e+00 3.9583235e+00
8.6151808e+00 1.6458537e+00 3.4327396e+00
-5.0646364e+00 1.8780868e+00 -6.3353716e-01
-5.0998604e+00 -8.1805175e+00 -1.0572442e+00
2.7532855e+00 7.0209300e+00 2.5663425e+00
-6.0241293e+00 -2.7625796e+00 -1.8949983e+00
2.1803012e+00 1.1300154e+01 -2.0272934e+00
5.3895561e-01 -1.1830200e+01 -4.5712962e-01
2.3605435e-01 1.3925440e+00 5.3783726e+00
5.2424894e+00 -6.8630188e+00 7.8094614e-01
6.7751121e+00 2.9662358e+00 3.2170563e+00
3.0142028e+00 -1.0603726e+01 -6.2762692e-01
7.8762227e+00 -4.5966807e+00 2.4185929e+00
-7.6607934e+00 3.9364624e+00 -3.3554968e+00
9.7885180e+00 -2.6128049e+00 -1.8051889e+00
4.2269101e+00 9.0572984e+00 -1.6686209e+00
-9.8630440e+00 -7.2171142e+00 -3.2055516e+00
-6.7691003e-01 9.6669917e+00 2.1359459e+00
-7.7101110e+00 -5.8878178e+00 -1.4275835e+00
-5.1746317e+00 1.5189412e+00 -2.5457638e+00
-4.1584700e+00 -8.7306020e+00 1.0003968e+00
4.2222581e+00 -9.3278284e-01 5.7635314e+00
-6.7585429e+00 5.9481831e+00 -5.2030862e+00
7.0658223e+00 5.2975370e+00 -3.8810208e+00
-2.4799764e+00 1.0673123e+01 -5.8974179e+00
5.2391094e+00 -4.0346728e+00 2.3135660e+00
-8.3185725e+00 -3.2916041e+00 -3.7967448e+00
-6.2772921e-01 -1.8249219e+00 3.8992621e+00
2.3182861e+00 -2.5796793e+00 6.0026001e+00
7.1615825e+00 3.8951932e+00 -4.7888511e+00
-4.5423963e+00 9.5371999e+00 1.6174764e-01
-1.6248071e+00 1.0580793e+00 3.4498713e+00
8.8504001e+00 7.2149418e-02 -2.5723857e-01
-2.7280636e+00 3.3966456e+00 1.1167062e+00
9.7286663e-01 2.4107282e+00 3.2608909e+00
2.1334815e+00 -7.6703945e+00 8.8262952e-01
-1.1879397e-01 7.8104846e-01 3.5031123e+00
-3.1897802e+00 1.5331571e+00 1.3992893e+00
-1.3173231e+00 1.0779566e+01 -5.8394463e-03
-6.4465520e+00 -9.5684422e+00 -8.5392925e-01
2.5337318e+00 2.5056004e+00 3.2574697e+00
2.5109771e+00 2.0495864e-01 5.5767854e+00
-3.6206720e+00 1.0682883e+01 -1.9739748e+00
-4.5106284e+00 2.1887052e-03 -4.2748822e+00
-5.8545405e-01 2.1923297e+00 3.2832802e+00
-9.8105219e-01 -1.0873774e+01 -6.1469575e-01
6.5422361e-01 -6.9945597e-01 5.7022873e+00
-2.2587133e+00 -1.5505398e+00 3.8455361e+00
6.8260018e+00 4.9571098e-01 3.5964205e+00
8.2208930e+00 2.9490150e+00 1.2634720e+00
1.0162304e+00 -1.1092529e+01 1.3996475e+00
5.7797903e+00 7.1874537e+00 -4.9926650e+00
-6.8517078e+00 4.4014563e+00 -4.9664685e+00
-3.2473225e+00 1.1137253e+01 -4.0075547e+00
-6.7418579e+00 -4.7072106e+00 3.6474507e-01
-1.1434625e+00 -6.7651333e+00 2.6869191e+00
1.5677321e+00 -4.8539677e+00 2.4130668e+00
6.3452534e+00 6.7544388e+00 -3.3578252e+00
5.5414177e+00 -8.6337129e+00 -2.1410638e+00
-4.5114637e+00 -3.7330867e+00 2.3121413e-01
-6.0409216e+00 6.4159348e+00 6.2989000e-01

'IP307630_obj00044

1.1040462e+01 1.7042945e+01 7.7538048e-01
-1.9273491e+01 -2.1505038e+01 -3.2442480e+00
-1.2476322e+01 1.9216204e+01 -9.1487924e+00
5.6630071e-01 -1.4644330e+01 5.8000151e+00
-2.0641615e+01 -4.3181671e+00 -6.9655203e+00
1.4898372e+00 2.6927283e+01 3.4209532e+00
-1.5246333e+01 1.4840199e+01 -1.2023324e+01
2.3210927e+01 -1.3057270e+01 -3.7543099e+00
-4.2542270e+00 2.1436735e+01 2.7736387e+00
-1.2241867e+01 -2.8772304e+01 -7.0453657e-01
9.4759040e+00 -2.9490665e+01 -3.5061597e+00
-1.3544195e+01 8.3766083e+00 2.2145669e+00
1.3933053e+01 5.4163942e+00 4.4356589e+00
8.9896135e+00 2.0425420e+01 -1.0513197e+01
-2.0960463e+01 -1.2078926e+01 -6.1800529e+00
3.2888160e+00 2.0776273e+01 -1.6993519e+01
1.2453626e+01 2.3173723e+00 7.3358837e+00
-1.5984791e+01 1.7745998e+01 5.3588497e+00
7.3969715e+00 -2.0707380e+01 1.8661273e+00
2.3776649e+01 -8.6251454e+00 -7.1022828e+00
9.8904005e+00 2.1084582e+01 -2.5370591e+00
-2.0293554e+00 -2.9782479e+01 -1.9393711e+00
2.3052118e+01 -1.1235146e+01 1.7854887e+00
-1.1184347e+01 2.2292405e+01 -6.2905296e+00
2.4076146e+01 -8.0112210e+00 -1.1745145e+00
1.3932624e+01 1.0714198e+01 2.8313224e+00
-1.8925257e+01 -4.3070200e+00 -2.8971292e+00
1.3133437e+01 -3.7237984e-01 4.1170237e+00
-1.7309787e+01 -1.8435295e+01 -4.0791787e+00
5.2778287e+00 -1.1776718e+01 9.2249273e+00
-1.6345562e+01 -3.0952795e-01 -1.3893348e+00
-1.3275956e+01 -1.3086596e+01 4.6609653e+00
-5.2553258e+00 -2.9227582e+00 4.0028355e+00
-6.2805763e+00 2.5753457e-02 7.1266828e+00
8.1469784e+00 4.4713884e+00 8.5090504e+00
-6.9273134e+00 2.2303091e+01 -9.8160695e+00
-1.1682273e+01 2.2847715e+01 4.0213358e+00
2.3450010e+01 2.3591816e+00 -2.3120527e+00
-2.0351111e+01 -1.5616564e+01 -5.0793858e+00
1.4559404e+01 -7.6029104e+00 6.3753654e+00
1.5504515e+01 1.3842122e+01 -1.4304763e+01
-1.2614164e+01 1.8703454e+01 -1.3744237e+01
-1.5847194e+01 -8.7371775e+00 1.1868074e+00
1.8083056e+01 5.1095073e+00 2.6955806e+00
-1.8685466e+01 2.6233175e+00 -4.4233644e+00
2.1908781e+01 4.8833598e+00 9.1541902e-01
-1.1081958e+01 1.8370466e+01 -6.9313572e-01
1.0952722e+01 -4.7931321e+00 5.3506141e+00
-1.8512995e+01 -2.2993731e+00 -1.1056651e+01
1.4346902e+01 -2.8112193e+01 -3.6887698e+00
-9.6134171e+00 2.4694373e+01 1.5287760e+00
-7.4876328e+00 1.1047531e+01 5.7638851e+00
-8.3582037e+00 1.9429652e+01 3.1835866e+00
2.0303964e+01 1.1031935e+00 -5.0294188e-02
7.5558157e+00 1.8635278e+01 2.1582678e+00
5.6613979e+00 2.2819527e+01 -9.3655664e+00
1.1392262e+01 1.8066816e+01 -1.3749280e+01
-1.7158130e+01 -2.4310827e+00 -6.8852874e+00
1.4502095e+01 -4.8122721e+00 3.4944424e+00
6.1611873e+00 2.1896250e+01 1.1035249e+00
1.6244080e+01 2.3879249e+00 5.4641730e+00
-3.1068927e+00 -2.5335290e+01 7.2811619e-01
2.4614455e+00 -9.9822353e+00 1.0578815e+01
-9.7155796e+00 -1.2125264e+00 1.2368251e+00
-1.8834694e+01 8.8342783e+00 -8.3444833e+00
2.3755586e+01 -1.6087206e+00 -3.1288157e+00
-4.9546388e+00 1.7799086e+01 3.8414489e+00
2.0387094e+01 1.0653737e+01 -4.9715258e+00
6.8426833e+00 2.4295638e+01 -1.6232997e+00
-1.8409710e+01 -7.6376500e+00 -1.3027768e+00
-1.6631909e+01 -1.5519264e+01 -8.6338880e-01
7.5328527e+00 2.3211466e+01 4.8375314e+00
-5.3129323e+00 -1.4276267e+01 9.4712834e+00
-8.6408012e+00 -1.5738680e+01 7.7206255e+00
2.1780720e+00 -1.7761909e+01 2.7556416e+00
1.6812560e+01 -2.5940723e+01 -1.6131949e-01
1.8746495e+01 -4.3249742e+00 1.5184146e+00
3.8828704e+00 3.6204621e+00 1.0594244e+01
1.5814733e+00 -3.1568300e+01 -1.2245012e+00
2.2557780e+01 -1.6901635e+01 -4.6547029e+00
8.3662024e+00 -1.2153264e+01 7.4547630e+00
-6.0484159e+00 1.4293929e+01 4.8501733e+00
-1.8847266e+01 6.9700243e+00 -3.7143822e+00
1.2852543e+01 2.0667856e+01 1.7981013e+00
-1.1826711e+01 -2.4694753e+00 -4.5835560e+00
6.9855503e+00 -7.8033556e+00 1.0137097e+01
2.3005944e+01 2.2410850e+00 -6.3638596e+00
-2.0752374e+01 -8.0543821e+00 -6.8710108e+00
1.0680715e+01 -1.4490760e+01 6.2411194e+00
-9.4809255e+00 -1.7289890e+01 4.0837098e+00
-6.4754489e-01 1.8626956e+01 3.7983901e+00
-3.9246322e+00 -3.3236957e+01 -3.0177141e+00
-1.2708797e+01 -1.7475809e+01 1.9513166e+00
-6.3560586e+00 -2.4135572e+01 2.2412504e+00
-1.2847881e+01 -7.0103663e+00 6.9077205e+00
2.2733673e+01 -5.0413100e+00 1.9275594e+00
-6.1894333e+00 2.3994089e+01 -4.1933336e+00
-2.0082903e+00 1.2411900e+01 7.6479543e+00
1.3377623e+01 -1.2294576e+01 5.7060729e+00
-1.9574211e+01 -1.5946526e+01 -9.0081722e+00
-5.3592720e+00 -1.6151801e+01 5.9708491e+00
-1.0221712e+01 6.7078101e+00 4.9131789e+00
5.0896303e+00 -3.0488948e+01 -1.4473255e-01
8.7839027e+00 8.6430970e+00 7.2764519e+00
2.2471612e+00 2.5026076e+01 -4.0991240e+00
-8.8495031e+00 -3.1367487e+01 2.4489737e-01
-1.6055751e+00 -7.1968782e+00 1.1572347e+01
1.1441822e+01 -1.9791182e+01 1.7836780e+00
-1.2954801e+01 -9.4351359e+00 3.5706890e+00
3.8566776e-01 -1.2977170e+01 9.3526080e+00
-1.6231721e+01 -2.1341884e+01 -1.1139329e+00
1.9586717e+01 -2.0540761e+01 2.4033306e+00
-1.2313234e+01 1.7210420e+01 -1.8698929e+01
-1.8479722e+01 1.2730686e+01 -9.5073061e+00
-1.5347190e+01 5.9249789e+00 -1.1960974e+00
-1.1110323e+01 1.1535752e+01 3.4083105e+00
-1.2382801e+01 4.0919717e+00 1.5349780e+00
3.9126393e+00 -1.4925544e+01 8.0795796e+00
1.4857101e+01 1.5643516e+01 1.3831624e+00
-7.5374091e+00 -9.5196408e+00 9.9566907e+00
-1.5846565e+01 1.7876163e+01 -2.8062272e+00
-1.3044654e+01 1.1777188e+01 -8.2421732e-01
9.7985642e+00 2.3063619e+01 9.2537019e-01
-3.2238715e+00 1.5754976e+01 6.5769797e+00
-1.8443973e+01 7.3698509e+00 -1.6014503e+01
2.0748145e+01 -8.2660167e+00 7.7528447e-01
-1.1679465e+01 1.4926014e+01 3.2113045e-01
1.5048191e+01 1.6049274e+01 -8.8959036e+00
-1.2936793e+01 2.0399399e+01 -3.4300520e+00
1.0871674e+01 1.1728016e+01 6.4429066e+00
-2.5193801e+00 -1.2702180e+01 7.0962024e+00
6.3236971e+00 -1.1813903e-01 7.7779012e+00
1.4115321e+01 -1.6000697e+01 2.7977871e+00
-1.4352419e+01 1.4584753e+01 -1.5969035e+01
-2.6579183e+00 2.5817889e+01 3.5569465e+00
-3.2599688e+00 3.6692812e-01 9.2020684e+00
3.3919199e+00 1.6411943e+01 4.6638948e+00
2.1021920e+01 -1.9525936e+01 -1.9009567e+00
1.6230319e+01 -1.3499136e+00 2.5292648e+00
-1.6721036e+01 -3.6949317e+00 1.6508349e+00
4.3616294e+00 1.9901924e+01 3.6537850e+00
-1.8947032e+01 1.1324319e+01 -3.0047072e+00
-1.0973536e+01 -2.2352481e+01 1.4786774e+00
6.1589585e-01 2.5131124e+01 -1.4341596e-01
1.9512326e+00 2.3661839e+01 -7.7664248e+00
2.2451704e+01 4.6380341e+00 -1.1182601e+01
-1.5482788e+01 1.7081395e+01 1.5181488e+00
5.4193430e-01 1.5312576e+01 6.8924973e+00
3.0074742e+00 -2.2239450e+01 8.5383354e-02
-4.4199095e+00 4.1099163e+00 1.0045753e+01
5.3946118e+00 2.5506747e+01 2.0062952e+00
-1.5149706e+01 -1.2295923e+01 2.6503459e-01
1.9858543e+01 8.3651500e+00 -2.3780019e-01
1.6622989e+01 -1.8374769e+01 1.6045314e+00
1.1111318e+01 2.0639047e+01 5.7890435e+00
-1.9003086e+01 -1.0350024e-01 -1.3778328e+01
-1.4697463e+01 -2.5248007e+01 1.4291071e-01
-1.4949976e+01 -3.1933105e+01 1.2208156e-01
-7.6077527e+00 -1.6204976e+00 -2.6041750e+00
-3.6672445e+00 -1.0310493e+01 1.0382760e+01
1.0212910e+01 -8.7834687e-01 6.1625280e+00
1.8459636e+01 1.1809781e+01 2.7177952e+00
-1.8523021e+01 1.4935306e+01 4.0545545e+00
2.3164753e+01 4.1896061e-01 -1.1903658e+01
-2.4780289e+00 2.5259030e+01 -6.4305478e+00
-7.8137273e+00 7.2467473e+00 8.9322234e+00
1.8278639e+01 -1.5551632e+01 2.8625090e+00
7.0118889e+00 2.3795350e+01 -5.6566260e+00
1.9625028e+01 -2.3128374e+01 -8.7738602e-01
1.2015375e+01 1.8267017e+01 -9.7137052e+00
2.2092024e+01 6.2230901e+00 -7.6137761e+00
1.4476308e+01 1.7640262e+01 -3.3060245e+00
-1.9206336e+01 2.2833287e+00 -1.0444760e+01
6.2444495e+00 1.2004842e+01 6.1360008e+00
-5.7071574e+00 -2.8153570e+01 -5.7687174e-01
1.1584146e+01 5.7346729e+00 8.2921980e+00
4.8131965e-01 -2.6401443e+01 1.2239611e+00
-1.9072736e+01 6.4536723e+00 -1.1701210e+01
1.7287569e+01 -7.9350002e+00 2.5412925e+00
-7.0669936e+00 -2.0125163e+01 5.0586799e+00
-9.9071986e+00 -3.1588848e+00 5.8831579e+00
-6.9199944e+00 2.6199584e+01 3.2358872e+00
-1.5089407e+01 6.2319199e-01 -5.6773903e+00
4.8345711e+00 -2.9095159e+01 -3.8496851e+00
1.1287952e+01 -1.7819733e+01 5.2454146e+00
-8.5435457e+00 1.9728745e+00 2.3617849e+00
-1.3525528e+01 -4.2956094e+00 4.0198702e+00
-1.7815098e+01 1.1884169e+01 -1.4640248e+01
-1.6221644e+01 -3.1971827e+01 -3.9936602e+00
-1.6175799e+01 9.5278877e+00 -2.9401982e-01
1.9089853e+01 1.2184311e+01 -1.4314018e+00
-2.0464526e+01 -5.8631853e-01 -7.3130769e+00
-1.0119503e+01 -3.4596760e+01 -2.9045805e+00
1.8598802e+01 -2.4702349e+01 -4.5163798e+00
1.0160210e+01 1.4197825e+01 3.6276029e+00
1.0790113e+01 -7.8514831e+00 8.3020055e+00
2.1320128e+01 -3.0185993e+00 -7.8619799e-01
-2.0210013e+01 5.0813013e+00 -7.6037622e+00
-1.8397535e+01 -2.6755948e+01 -1.6119036e+00
6.4014586e+00 1.4580885e+01 3.3303952e+00
-1.8025959e+01 -1.0484023e+01 -4.4884807e+00
4.0683603e+00 2.1778247e+01 -1.3193200e+01
6.1554035e+00 -2.6822915e+01 -4.0794297e-01
3.0506759e+00 -3.0600658e-01 9.7100831e+00
1.8943780e+01 -1.1617283e+01 1.7031497e+00
1.3161538e+01 8.8775668e+00 7.4164913e+00
9.0375976e+00 -2.9331375e+01 1.6573340e-01
2.2926161e+01 -1.5760573e+01 6.0815810e-01
-1.7480260e+01 1.4000373e+01 -5.7774560e+00
2.3331575e+01 -5.2197075e+00 -1.0188077e+01
1.2309850e+01 2.0172903e+01 -6.2105000e+00
-2.0177962e+01 -1.1926580e+01 -1.0254625e+01
-8.3116809e-01 2.2818699e+01 2.5201666e+00
-1.8610911e+01 -2.0343911e+01 -7.6300871e+00
-1.7789685e+01 1.2854131e+01 6.5398186e-01
-9.4963724e+00 -2.6116869e+01 6.5676624e-01
4.9187603e+00 8.1419879e+00 9.2749458e+00
-1.5430369e+01 1.4375101e+01 -1.7259481e+00
1.8069145e+01 1.2533930e+01 -9.7188066e+00
-8.4560706e+00 1.9853118e+01 -1.5247096e+01
1.5834244e+01 -1.1062718e+01 3.4183846e+00
-1.8395537e+01 -5.4678360e+00 -9.4233884e+00
-6.2330144e+00 -4.2711501e+00 1.0463273e+01
7.1552140e+00 -4.8043447e+00 7.2040149e+00
2.2591069e+01 6.4081149e+00 -3.5795862e+00
-6.5644609e+00 2.3590571e+01 -2.3056000e-02
-1.2846278e+01 -4.7994088e-01 2.8971306e+00
2.3062584e+01 -5.0223825e+00 -5.1780986e+00
-8.7405996e+00 1.4895972e+01 2.5049895e+00
1.1647335e+00 1.1323274e+01 6.0975077e+00
1.5031488e+01 -2.1398983e+01 2.4436185e+00
-3.5095409e+00 9.1579143e+00 8.5609734e+00
-8.3081153e+00 -5.0244769e+00 -9.7394468e+00
2.2939302e+00 2.1603805e+01 1.0056469e+00
-1.7530384e+01 -2.7315682e+01 -5.4667580e+00
3.8839418e-01 5.1478159e+00 7.9301738e+00
-2.3936131e-01 7.0810278e-01 1.1277454e+01
-1.0171589e+01 2.3418464e+01 -2.1779153e+00
-1.1839712e+01 9.6407493e-01 -1.5577914e+00
-6.9054902e+00 4.2237194e+00 5.8253005e+00
-2.1202993e+00 -2.1839669e+01 3.7832741e+00
2.9156222e+00 -3.9347017e+00 1.0802438e+01
-2.0302793e+00 -3.0948279e+00 1.0309663e+01
1.6710812e+01 2.0200221e+00 1.5319230e+00
1.6896352e+01 8.5482072e+00 3.6301215e+00
1.1057972e+01 -2.3783214e+01 9.4098534e-01
1.7612821e+01 1.4741082e+01 -4.3099475e+00
-1.6192534e+01 1.6594322e+01 -8.5339730e+00
-3.2824855e+00 2.6159337e+01 -6.4272442e-01
-9.5970465e+00 -1.1400634e+01 6.3608501e+00
-1.9218901e+00 -1.7537418e+01 6.5561649e+00
6.6522194e+00 -1.6941919e+01 4.7561033e+00
2.0567066e+01 8.6535929e+00 -1.0456395e+01
1.2626840e+01 -2.8319022e+01 3.5710180e-01
-9.3874365e+00 -6.1337662e+00 8.8421693e+00
-1.2502688e+01 2.1660133e+01 2.7525394e-01

'IP307630_obj00045

1.0719362e+01 -1.3627128e+00 -2.0207981e+00
-7.8388227e+00 -1.2372855e+01 -3.0772224e+00
-3.8534584e+00 9.9939919e+00 -7.7922702e+00
3.0032028e+00 -6.5296403e+00 3.2815303e+00
-9.4364118e+00 -8.3957078e-01 -7.3631755e+00
-8.5274919e-01 1.2450335e+01 -3.9346969e+00
-8.1012483e+00 1.9511720e+00 -7.9814134e+00
1.0165086e+01 -5.5291152e+00 -1.1492188e+00
-6.1497961e-01 1.2784245e+01 1.4474404e+00
-9.3528883e+00 -9.1271069e+00 -5.6718595e+00
4.5015569e+00 -1.0900942e+01 -7.4231625e-01
-4.7361626e+00 5.5802065e+00 5.0526323e+00
6.6021698e+00 -3.4017329e-03 3.8039024e+00
3.7335977e+00 9.0885536e+00 -7.8782164e+00
-1.0393309e+01 -7.2849594e+00 -4.0261283e+00
1.2681414e+00 1.2416425e+01 -2.5149770e+00
5.0653837e+00 9.5532700e-01 3.6628033e+00
-2.8444647e+00 6.4060354e+00 4.8162178e+00
-6.3270351e+00 -1.3590700e+01 -4.8674257e+00
3.4315653e+00 -8.0870167e+00 1.5994469e+00
-4.3444335e-01 1.0394367e+01 1.9295760e+00
-2.0520478e+00 -1.4261305e+01 1.0724527e+00
9.6297565e+00 7.5865494e-01 -6.3859008e+00
-6.5745749e+00 7.2002340e+00 -5.1387325e+00
1.0015124e+01 -9.2869323e-01 -8.0398769e+00
7.3456087e+00 3.7562903e+00 3.0087128e+00
-2.9969319e+00 3.7211661e+00 5.3705582e+00
1.0831905e+01 -4.1416786e+00 -3.4418575e+00
-8.3922573e+00 -9.5866833e+00 3.4328426e-01
-4.2798295e+00 -1.2099969e+01 7.1017952e-01
-4.9237800e+00 6.3718398e-01 1.1437674e-01
-9.9094032e+00 -3.0587793e+00 -2.9222453e+00
4.6252353e+00 -3.1329464e+00 4.5143326e+00
3.3831920e+00 2.4586727e+00 5.4007268e+00
4.3759628e+00 2.9633217e+00 3.2769199e+00
-4.9892975e+00 1.0847282e+01 -1.9706303e+00
3.5138795e+00 1.1388133e+01 1.5853540e+00
8.6635092e+00 5.2899191e-01 1.6362479e+00
-6.2996993e+00 -1.2518261e+01 -1.1173129e+00
7.2634525e+00 -1.8295817e+00 4.1536209e+00
8.7331268e+00 2.5129863e+00 -7.5701523e-01
-7.5368799e+00 5.2753860e+00 -2.7256692e+00
-8.2812003e+00 -4.1746911e+00 1.2180607e+00
1.0288672e+01 1.4330478e+00 -5.9180618e-01
-9.4027867e+00 1.4027128e+00 -5.8376190e+00
6.9001420e+00 3.7158871e+00 -6.8929583e+00
-2.6145753e+00 1.0208906e+01 2.0453785e+00
5.3874428e+00 2.5572427e+00 5.3089717e+00
-5.6859281e+00 -2.2117800e+00 -3.2462924e+00
4.9269412e+00 -6.3186225e+00 3.1696629e+00
-4.4421327e+00 1.0994680e+01 -3.5142981e-02
-6.5957801e+00 2.8773778e+00 -2.8387390e-01
-3.4196489e+00 1.2122902e+01 -2.2874944e+00
8.4521959e+00 4.6711940e+00 -3.2978429e+00
1.6659290e+00 8.6485040e+00 2.2114620e+00
3.2137686e+00 1.0013595e+01 -6.0635909e+00
2.6759433e+00 1.1067781e+01 -2.2895556e+00
-9.3904458e+00 -7.6224987e+00 -2.2611636e-02
8.9088794e+00 -5.1342799e+00 2.7852785e+00
4.3456159e+00 1.0065971e+01 -2.1443965e+00
7.8685873e+00 4.4420249e+00 8.6466856e-01
-1.6674327e+00 -1.3904881e+01 -9.9932430e-01
1.9849358e-01 -5.9287940e+00 5.2440632e+00
6.3777477e+00 -5.4855880e+00 4.9326956e+00
-7.4252547e+00 7.6158315e+00 -2.7115252e+00
8.4744457e+00 2.5147388e+00 -6.7036394e+00
-1.3740873e+00 7.9153131e+00 4.4551314e+00
7.6284770e+00 -6.2528148e+00 1.0745255e+00
-3.4611779e+00 9.1675751e+00 4.2736825e+00
-1.0351830e+01 -5.1191502e+00 -6.4555563e+00
-5.7103121e+00 -1.4300533e+01 -2.7591716e+00
3.7584968e+00 7.7686335e+00 2.3165837e+00
-8.1881688e+00 -4.7886750e+00 -6.4490950e-01
-4.4587812e+00 -6.8529971e+00 1.6290534e+00
2.8320167e+00 -1.0355488e+01 -1.8857068e+00
6.3156091e-01 -9.1734206e+00 -6.3586031e-02
6.6294763e+00 -5.0860833e+00 2.8568587e+00
9.9122629e-01 1.1824213e+00 3.7619287e+00
-1.2578290e+00 -1.5341048e+01 -2.7055177e+00
6.8624266e+00 -8.6687824e+00 -2.3745258e+00
2.3841230e+00 -1.0736544e+01 -3.7769718e+00
3.9485641e-01 6.6798459e+00 4.6445128e+00
-6.3049990e+00 5.1020394e+00 3.2212673e+00
4.1040292e+00 9.6137961e+00 1.9270151e+00
-8.3592068e+00 3.2230479e+00 -6.2470502e+00
5.8907811e+00 -2.3261980e+00 6.2893579e+00
9.6062335e+00 -2.7411019e-01 -2.1841497e-01
-1.0028958e+01 -2.7197814e+00 -6.9576169e+00
5.6821067e+00 2.4549418e-01 5.7710574e+00
-5.1294433e+00 -4.9662122e+00 1.2672799e+00
-4.2513552e+00 1.0131169e+01 -5.8209303e+00
-7.5112866e+00 -1.0398547e+01 -1.5073812e+00
-1.0165044e+01 -5.0769946e+00 -2.5005093e+00
4.5484803e-01 -1.4161178e+01 -1.0227471e+00
-6.4418765e+00 -3.4182291e+00 9.9769867e-01
7.7309766e+00 2.0689422e+00 1.3547367e+00
-1.5077265e+00 1.0002166e+01 4.0332705e+00
2.5085008e+00 2.3886745e+00 3.4611170e+00
5.2411762e+00 -7.9541278e+00 1.5076293e+00
-7.8003350e+00 2.0714566e+00 -4.0464164e+00
-9.4075607e+00 -1.8029690e+00 -1.2117421e+00
-3.0460971e+00 8.1038000e+00 2.4911619e+00
1.9776493e+00 -1.1793015e+01 -5.5316348e+00
1.8378387e+00 4.2754594e+00 3.0993436e+00
1.2493329e+00 1.1748116e+01 1.5926619e+00
-1.6299053e+00 -1.2095594e+01 6.1461434e-01
-1.2468260e+00 -4.3377302e+00 4.9704220e+00
2.3410884e+00 -9.6043272e+00 1.9486032e+00
-8.5460324e+00 4.4430808e+00 -4.5046295e+00
-2.1066705e+00 -6.1476487e+00 1.4008212e+00
-7.0305304e+00 -7.7831431e+00 -7.4079422e-02
8.2999708e+00 -3.2387329e+00 2.4195075e+00
2.5290126e+00 1.1596528e+01 -4.3775724e+00
-8.9815949e+00 -7.0148931e+00 -2.1466059e+00
-4.4438059e+00 -8.5876021e-01 -3.5672789e+00
1.8885786e+00 6.9821330e-01 5.8140305e+00
-2.0096382e+00 3.8534237e+00 3.3230785e+00
9.2434674e+00 -1.9821934e+00 4.1140832e+00
5.8440624e+00 6.5005019e+00 -1.4690069e+00
-4.9472631e+00 -1.6577698e+00 5.8439494e-01
-6.2064807e+00 6.9121539e+00 2.8476887e+00
-1.7822049e+00 1.1605217e+00 3.8654889e+00
7.7805545e-01 1.0651144e+01 -8.0920825e+00
-4.5157218e+00 4.5507502e+00 3.2700492e+00
-1.0478912e+01 -2.0805521e+00 -4.6900227e+00
9.4185762e+00 -3.9549441e+00 5.4079717e-01
-5.0566567e+00 2.7319717e+00 1.6760356e+00
6.0285107e+00 5.7293350e+00 6.6722969e-01
-1.4677323e+00 1.0889917e+01 -8.0606647e+00
6.2090470e+00 3.3394575e+00 1.1493653e+00
-6.2191772e+00 -1.0579002e+01 4.6851834e-01
-7.9106829e-01 -1.9814423e+00 4.4724214e+00
4.3078410e+00 -5.1599237e+00 4.9400660e+00
-2.7669334e+00 1.1154780e+01 -4.0980599e+00
-7.2045047e-01 1.1375388e+01 -6.2014421e+00
-7.2977991e+00 -1.5577303e+00 6.4791768e-01
-4.7986095e+00 1.0456442e+01 2.0727988e+00
1.0561437e+01 -3.1655977e-01 1.7413072e+00
2.9713104e+00 5.9227417e+00 2.7220798e+00
-7.2868547e+00 -2.8646542e+00 -1.0704556e+00
1.0467597e+00 4.9142708e+00 4.9821763e+00
-6.4535045e+00 4.8253989e+00 1.2979598e+00
2.4880688e+00 -9.3435562e+00 -9.5128791e-02
-2.5441951e+00 1.2200835e+01 1.6356351e+00
-6.1417715e-01 1.1529991e+01 -2.2665075e+00
1.0849158e+01 -1.7534421e-01 -4.2533494e+00
-5.3058795e+00 9.6177581e+00 -3.6931259e+00
-2.5711604e-01 3.5524890e+00 5.3071604e+00
1.3186738e+00 -5.8396173e+00 3.2006435e+00
5.1178270e+00 5.9176260e+00 2.6464396e+00
1.9095589e-01 1.2457220e+01 -4.9966465e-01
-1.9597495e+00 -8.7281029e+00 1.9231192e+00
8.5009196e+00 2.0002065e+00 3.3264513e+00
2.4067637e+00 -5.9251478e+00 5.1644256e+00
1.5127685e+00 1.0848632e+01 -2.1802850e-01
-1.0748152e+01 -4.1765850e+00 -4.6489258e+00
-7.0125838e+00 -8.7018059e+00 2.0982596e+00
-4.8332437e+00 -1.4679400e+01 -4.6982191e+00
-4.5165438e+00 1.7015903e+00 3.8525595e+00
7.0906419e+00 -7.2503359e+00 3.2828420e+00
5.2177028e+00 -8.1973747e+00 3.5433664e+00
6.6139956e+00 4.3800594e+00 -1.0630111e+00
-1.1036593e+00 5.3523829e+00 4.9694343e+00
1.0435652e+01 1.6938187e+00 -2.6355382e+00
4.2268234e+00 1.0412904e+01 -4.1962485e+00
-4.0254117e-01 -6.3078412e-03 4.0547454e+00
9.9113760e-01 -7.8139245e+00 1.6308022e+00
3.4701222e+00 1.1250227e+01 -3.7005832e-01
5.4137708e+00 -9.9412660e+00 -2.1360320e+00
6.1353096e+00 8.0350194e+00 -3.3780717e+00
6.7844493e+00 4.8840772e+00 -5.1424802e+00
5.2249622e+00 7.6592007e+00 3.0139625e-01
-6.9702231e+00 -8.4561172e-01 -3.4797087e+00
2.4171132e+00 8.7009782e+00 4.1590667e+00
2.4411843e+00 -1.2345600e+01 -2.5136432e+00
3.0720277e+00 -1.2396852e+00 6.1679339e+00
8.2070427e-01 -1.3683545e+01 -3.1186340e+00
-5.8514793e+00 8.2240412e+00 -7.3590414e+00
3.1102981e+00 -3.5258770e+00 6.6339546e+00
-4.3884703e+00 -9.7539999e+00 2.2196211e+00
-3.8701273e+00 -2.4880831e+00 2.7008314e+00
5.8166965e+00 8.7419583e+00 2.0440668e+00
-5.2880615e+00 9.6493810e-01 2.0455542e+00
5.9554887e-01 -1.3018545e+01 7.2379597e-01
2.1331569e+00 -1.1128114e+01 2.8238484e-01
-2.8125031e+00 -1.1534146e+00 4.3753571e+00
-5.6828036e-01 -1.4586894e-01 6.0743675e+00
-8.7071262e+00 -2.2495562e-01 -3.5445431e+00
-4.3603516e+00 -1.4039228e+01 -8.7565172e-01
-3.2986672e+00 7.5172157e-01 2.0180714e+00
4.7208418e+00 8.4312929e+00 -5.7939473e+00
-9.5143439e+00 -9.6956970e+00 -2.5720953e+00
-3.0869612e+00 -1.5360661e+01 -4.6213298e+00
8.8416887e+00 -6.7776220e+00 -2.8318644e+00
3.6131409e+00 9.1027687e+00 6.3857492e-02
1.4101500e+00 -3.1555753e+00 4.6338203e+00
9.1528228e+00 2.3463143e-01 3.6641149e+00
-9.5442998e+00 -5.3737347e-01 -5.4359330e+00
-9.7617197e+00 -5.6312987e+00 -4.1642755e-01
2.9368828e+00 4.9347119e+00 4.9104712e+00
-7.4065188e+00 -6.1563998e+00 1.5919516e+00
5.6291385e+00 6.6401610e+00 -5.4602187e+00
-8.2941764e-01 -6.6398894e+00 3.4409930e+00
1.0054089e+00 1.0482619e+01 3.8452632e+00
7.7058593e+00 -3.8726246e+00 4.5554943e+00
1.0491057e+01 -2.3084890e+00 2.1510506e+00
8.4963430e-01 -7.7023039e+00 3.5982071e+00
1.0813918e+01 -1.9608271e+00 8.3271133e-02
-7.6056756e+00 6.1405516e+00 -9.1491628e-01
8.7316017e+00 2.4971167e+00 -4.7240547e+00
7.4363769e-01 1.1714821e+01 -4.3379722e+00
-7.8153494e+00 -1.2129608e+01 -5.1129594e+00
4.7461595e-01 8.6111702e+00 4.2468243e+00
-6.0837655e+00 7.6662251e-01 -3.8409825e+00
-8.0294025e+00 1.1177457e+00 -1.8580874e+00
-2.6304808e+00 -1.1734250e+01 2.5616569e+00
3.3303372e-01 1.7781519e+00 5.6488214e+00
-8.0550943e+00 5.7436264e+00 -6.7732207e+00
1.1096925e+01 -2.1840682e+00 -3.8515385e+00
-2.8231699e+00 1.0256221e+01 -9.8678573e+00
5.0512800e+00 -1.4002317e+00 4.1448764e+00
-9.8054672e+00 -3.7174985e+00 -8.0612106e-01
-2.6585401e+00 -4.6077964e+00 3.0908997e+00
6.0578927e-01 -2.0231626e+00 6.4162160e+00
6.1301591e+00 5.0468114e+00 -3.1672053e+00
-5.3356421e+00 8.2046668e+00 5.6716740e-01
-4.2507017e+00 6.5083606e+00 2.8603682e+00
1.0473101e+01 -3.4415330e+00 -1.5870072e+00
-7.9965400e+00 3.3520945e+00 -2.3160507e+00
1.0076035e+01 1.5965112e+00 1.3675412e+00
8.4797347e+00 -7.6882521e+00 -6.4759541e-01
-3.7358098e-01 2.6610374e+00 3.5084000e+00
3.7974606e+00 5.9744457e-01 5.7664353e+00
-2.1908678e+00 1.1128298e+01 -1.4288803e-01
-3.7936255e+00 -1.5267294e+01 -2.6300024e+00
4.2775039e+00 3.9944324e+00 1.0844685e+00
2.6202317e+00 -1.1877444e+00 4.1882867e+00
-5.6263638e+00 8.8212303e+00 -5.5040038e+00
-3.9075953e+00 -1.4561452e+00 -1.4791372e+00
-6.8865319e+00 6.8078368e+00 9.0814142e-01
2.7664908e-01 -1.0957978e+01 3.1392760e-01
6.5584223e+00 1.9103985e+00 3.4142089e+00
-1.9823317e+00 -1.2292578e+00 2.3760348e+00
8.4321044e+00 -1.2380417e+00 2.0057666e+00
3.6247981e+00 7.0142613e+00 4.4607528e+00
3.2134520e+00 -8.2959447e+00 3.6351214e+00
7.1472297e+00 6.4886769e+00 -3.8385388e+00
-6.7224464e+00 -8.0262883e-01 -1.5121790e+00
-6.4690544e+00 9.3986096e+00 -1.6215988e+00
-5.4599907e+00 1.2345690e+00 -1.9737650e+00
-7.9505930e-01 -1.0544792e+01 2.2529127e+00
-7.7938084e-01 -7.3838452e+00 1.6061302e+00
8.9848554e+00 2.9124911e+00 -2.8328522e+00
6.0631807e+00 -9.2141309e+00 -2.8186638e-01
-3.3463960e+00 -3.8461207e+00 9.7458813e-01
-4.9924967e+00 8.4469884e+00 2.4905373e+00

'IP307630_obj00050

7.2549121e+00 4.2327144e+00 3.6238652e+00
-9.4319916e+00 -1.0654459e+01 -5.3866741e+00
-2.4875835e+00 1.3747742e+01 -2.1777059e+00
1.4345508e+00 -9.2407351e+00 1.9740956e+00
-6.8434824e+00 -5.5720674e+00 -1.6542374e-01
-2.3330808e+00 1.3215783e+01 -6.0684432e+00
-9.4164339e+00 7.7188916e+00 -1.7590809e+00
9.9449372e+00 -1.2425776e+01 -4.0551763e+00
-7.5367058e-02 1.0429000e+01 3.0351964e+00
-9.1900557e+00 -1.1516301e+01 -3.1193138e+00
2.5933161e+00 -1.4525071e+01 -4.6544476e+00
-7.8986311e+00 3.9363047e+00 3.4315234e+00
3.9351488e+00 -4.2835874e-01 4.2548167e+00
-2.7909382e-01 1.2014419e+01 -9.5101067e+00
-1.0036418e+01 -4.7665269e+00 -5.1699408e+00
6.2308045e-01 1.2620362e+01 -7.4995370e+00
6.6054846e+00 -5.5023491e-02 2.5453857e+00
-8.0154466e+00 9.7639940e+00 -2.0443057e+00
-1.8989996e+00 -1.3329469e+01 2.4639997e+00
9.9418870e+00 -9.4637247e+00 -7.3163451e-01
1.8782518e+00 1.2576932e+01 -1.2348385e+00
-1.6620997e+00 -1.4976028e+01 -1.1664270e+00
9.3873155e+00 -1.6972705e+00 -2.7010368e+00
-8.2564565e+00 7.8632454e+00 -3.6407516e+00
1.1772392e+01 -6.0993845e+00 -3.2939894e+00
5.4930932e+00 7.9045523e+00 2.4665485e+00
-7.3786303e+00 1.9636080e+00 3.9889491e+00
9.7286936e+00 -3.1458188e+00 -2.7621948e-01
-8.1802886e+00 -1.2410963e+01 -6.7929675e+00
-4.2272812e+00 -8.0160705e+00 2.8442540e+00
-3.1655336e+00 -1.8563198e+00 5.5519987e+00
-9.1767466e+00 -8.6885379e+00 2.3930192e-01
3.3889039e+00 1.7359889e+00 5.6685015e+00
1.3293244e+00 1.4237416e+00 5.4336291e+00
2.2106711e+00 8.4231559e+00 3.8670776e+00
-5.4600743e+00 1.0439838e+01 -7.8877370e+00
1.1224735e+00 1.1180877e+01 1.0117269e+00
7.4831348e+00 -1.2664534e+00 9.5031893e-01
-1.0048818e+01 -8.8290573e+00 -3.9013383e+00
5.0517586e+00 -4.7492439e+00 3.4507927e+00
7.5267306e+00 9.6965566e+00 -7.7698045e+00
-9.5894782e+00 6.8910906e+00 -5.6273963e+00
-9.2486585e+00 -8.0744571e+00 -1.9422523e+00
8.6477788e+00 3.1541027e+00 2.0742698e+00
-1.0532841e+01 3.2258756e+00 -2.9602167e+00
1.0199366e+01 5.1822230e+00 -4.2489240e+00
-5.0812231e+00 1.0654811e+01 2.2252335e+00
5.9568652e+00 -7.2363461e-01 4.6314879e+00
-1.0210182e+01 1.8273290e+00 -4.6787253e+00
8.0842121e+00 -9.8738238e+00 3.1309165e+00
-5.2715087e+00 1.1551837e+01 -4.2878288e-02
-8.6041771e+00 5.8725644e+00 -1.1882517e+00
-3.1211297e+00 1.2725817e+01 -3.5430259e-03
9.9627484e+00 -7.2257350e-02 -1.4253152e+00
4.2827516e+00 7.9440392e+00 4.2959840e+00
5.9044291e+00 1.0845646e+01 -8.2935353e+00
5.1907764e+00 1.2523753e+01 -4.7654381e+00
-8.0882769e+00 -6.1205398e+00 -2.2416321e+00
9.3504224e+00 -6.2394357e+00 4.1786831e-01
3.6784947e-01 1.3520003e+01 -3.7132701e+00
9.6368062e+00 6.3088075e+00 -5.6412130e-01
-4.2796956e+00 -1.2842434e+01 1.9866157e+00
3.8944883e-01 -7.3434942e+00 3.3773829e+00
-4.1236206e+00 -4.9640866e+00 2.1188499e+00
-9.9987779e+00 6.0946395e+00 -3.4741523e+00
9.5245768e+00 -5.0440212e-01 -4.9915705e+00
-4.2586334e+00 9.3886329e+00 4.6783610e+00
1.0432461e+01 -4.7665633e+00 -1.7981323e+00
1.7809985e-01 1.2710436e+01 2.5194845e+00
-1.0012457e+01 -6.6662686e+00 -4.1018258e+00
-7.9366186e+00 -1.2416268e+01 -6.9011123e-01
4.7075286e+00 1.0196740e+01 3.8130915e+00
-6.1383405e+00 -9.3178905e+00 2.8720605e+00
-2.8494878e+00 -8.7413685e+00 1.2065980e+00
4.5061535e+00 -1.3538767e+01 1.4594338e+00
8.3059163e+00 -1.4124013e+01 -3.8900800e+00
1.0762221e+01 -7.0142859e+00 -1.2026265e+00
-4.0290366e+00 1.7643865e+00 6.5642118e+00
-1.0113972e-01 -1.4906217e+01 -4.9683623e+00
1.2007449e+01 -8.6938632e+00 -4.6501783e+00
6.1567934e+00 -1.1041355e+01 3.1236491e+00
-1.4531604e+00 1.1154298e+01 4.6728525e+00
-8.3863172e+00 3.8308607e+00 1.3619548e+00
6.5764184e+00 9.5964499e+00 1.9756127e-01
-2.1544804e+00 -2.5319566e+00 1.8253583e+00
3.2934379e+00 -3.4019459e+00 2.8584170e+00
1.0235434e+01 3.3303536e+00 -1.0749861e-01
-6.3533121e+00 -2.6844694e+00 -2.8142123e+00
2.2117589e+00 -1.8932031e+00 4.3505165e+00
-6.1267655e+00 -7.3466644e+00 2.3951802e+00
-5.9885858e+00 1.0344819e+01 -1.8795812e+00
-3.9301669e+00 -1.5204881e+01 -1.4302473e+00
-6.6953223e+00 -9.5432554e+00 8.2115622e-01
-2.6410787e+00 -1.2953760e+01 2.3922867e-01
-8.2098075e-01 -4.9599035e+00 5.9443466e-01
8.5208802e+00 -1.4962298e+00 -8.5894925e-01
-7.0823318e+00 1.0416876e+01 -6.1052760e+00
4.3886683e+00 7.2804062e+00 6.4946994e+00
9.7412386e+00 -5.1092347e+00 2.2240064e+00
-8.2151824e+00 -1.2680932e+00 -2.0914621e+00
-6.6127615e+00 -5.4235199e+00 1.8549158e+00
-2.9789961e+00 9.4690668e+00 2.8302613e+00
5.8714459e+00 -1.3472701e+01 -3.7225634e-01
5.3929748e+00 1.3559766e+00 6.0630855e+00
-6.5996714e-01 1.2520365e+01 -1.6039945e+00
-3.1997508e+00 -1.5207713e+01 -3.3409798e+00
-1.4569905e-01 1.9218127e-01 7.5317557e+00
2.5941682e+00 -1.2077997e+01 8.1632594e-01
-9.1515903e+00 1.4361700e+00 -2.2152475e+00
8.1768010e-01 -6.2432815e+00 1.1532395e+00
-8.0774221e+00 -1.0112544e+01 -1.2707103e+00
7.2344523e+00 -5.6534045e+00 1.9779851e+00
2.1097668e+00 1.3479045e+01 -5.4621602e+00
-1.0064458e+01 -2.7315381e+00 -5.3842143e+00
-8.7211469e+00 -7.1822966e-03 -3.8214633e+00
-3.9628791e+00 7.1904625e+00 5.2567056e+00
-4.9764306e+00 2.2183840e+00 4.2894602e+00
6.9968227e+00 -3.4969760e+00 3.4401474e+00
7.7363959e+00 9.7408037e+00 -1.6841094e+00
-6.0158662e+00 4.1957192e-01 4.5694243e+00
-8.4631015e+00 8.8945600e+00 -5.9439374e+00
-6.2970692e+00 6.8365821e+00 4.9905169e+00
3.4854361e+00 1.2953208e+01 -3.1053602e+00
-1.6691243e+00 6.4987693e+00 5.7706665e+00
-9.1343929e+00 8.8339499e-01 -6.1216429e+00
1.1079075e+01 -1.0280208e+01 -2.3834457e+00
-6.1765273e+00 5.1821239e+00 3.3888102e+00
8.6557675e+00 9.7939724e+00 -3.5799352e+00
-5.3765874e+00 1.1796984e+01 -6.1830631e+00
8.4656578e+00 6.0027909e+00 3.3767205e+00
-1.4347133e+00 -7.2686050e+00 1.0624206e+00
6.8335109e-01 -4.0164843e+00 2.6138987e+00
6.0693303e+00 -6.6738589e+00 4.0716026e+00
-7.1847503e+00 8.7559688e+00 -7.7390504e+00
3.4936596e-01 1.3853752e+01 2.4611205e-01
-2.2027063e+00 3.1798417e-01 7.1909100e+00
-2.2593908e+00 1.2286187e+01 2.2547989e+00
1.0848354e+01 -1.0428755e+01 -4.4037852e+00
6.4607049e+00 7.9733415e+00 4.6174140e+00
-9.0605849e+00 -6.4279180e+00 -2.9206813e-01
-1.0893965e+00 8.8570230e+00 5.2855194e+00
-1.0089533e+01 4.0608550e+00 -9.7242330e-01
-1.9705075e+00 -1.0905825e+01 1.8647363e+00
-1.0503353e+00 1.2027675e+01 4.7835010e-01
3.5853263e+00 1.3004013e+01 9.4057957e-01
9.7995915e+00 1.3467943e+00 -3.3779634e+00
-8.2698096e+00 6.2075346e+00 -9.3055592e+00
2.6819979e+00 8.6628886e+00 5.9015722e+00
2.0841402e+00 -1.2506766e+01 2.8650996e+00
1.5569072e+00 6.8784443e+00 6.1651266e+00
3.6038978e+00 1.0326159e+01 1.5935812e+00
-4.1782471e+00 -7.2468846e+00 6.4328399e-01
9.0076403e+00 1.3718044e+00 5.3970498e-01
6.8076250e+00 -1.2916309e+01 1.6554745e+00
7.3400013e+00 9.9625520e+00 2.2454595e+00
-1.0279167e+01 -1.5991571e+00 -3.5100411e+00
-6.4839370e+00 -1.1508033e+01 1.3301044e+00
-6.8510812e+00 -1.3267935e+01 -2.3411708e+00
-2.4012306e+00 4.4730129e+00 6.1520948e+00
2.8445849e+00 -6.8345087e+00 3.6241558e+00
6.1174384e+00 -3.1420828e+00 1.1997182e+00
9.5210487e+00 5.8577509e+00 1.5495396e+00
-6.7886577e+00 7.2461146e+00 7.7371652e-01
1.0138831e+01 -2.7678541e+00 -6.3709329e+00
-2.7478743e-01 1.3309006e+01 -5.7805841e+00
-7.8563877e+00 6.2874973e-01 2.2193880e+00
6.1885861e+00 -8.5473423e+00 2.5228826e+00
5.5536583e+00 1.1817016e+01 -2.5174936e+00
8.3278681e+00 -1.2744690e+01 -1.7847015e-01
7.1720574e+00 1.1182903e+01 -4.1409946e+00
1.0545889e+01 4.6097752e+00 -2.0360535e+00
8.7466550e+00 8.3116013e+00 8.3691144e-01
-8.3271925e+00 -4.1831365e+00 -7.2648312e-01
-5.7806107e+00 8.3604773e+00 2.6768097e+00
-3.8988082e+00 -1.0482818e+01 3.4927464e+00
4.0645756e+00 5.8320758e+00 4.7758704e+00
2.9945504e+00 -1.4948943e+01 -2.1209812e+00
-1.0185565e+01 4.6671256e+00 -5.1773231e+00
7.9110939e+00 -5.4919597e+00 4.0624603e+00
-4.5879509e+00 -9.8528991e+00 1.2142372e+00
-1.6219787e+00 -5.2960173e+00 2.5768180e+00
2.3861996e+00 1.2033111e+01 3.0170358e+00
-6.4432594e+00 -1.0991272e+00 2.8520983e+00
7.2034230e-01 -1.3707476e+01 -1.5414696e+00
3.2032044e+00 -1.0007884e+01 4.4487695e+00
-1.3237700e+00 -6.7442057e-01 5.5428565e+00
-3.9480481e+00 -2.5261835e+00 3.5750000e+00
-8.3273245e+00 -6.6698081e-01 -7.6450587e+00
-5.4493699e+00 -1.4890205e+01 -2.7466267e+00
-4.9483784e+00 -2.3263954e+00 1.3539866e+00
[truncated: 6,272,123 more chars]
