# Supplementary material for: Towards a morphological metric of assemblage dynamics in the fossil record: a test case using planktonic foraminifera
Source: Philos Trans R Soc Lond B Biol Sci. 2016 Apr 5;371(1691):20150227. doi: 10.1098/rstb.2015.0227 (PMC4810820; doi:10.1098/rstb.2015.0227)
Supplement: Supplementary Table 4 [file rstb20150227supp5.txt]

[Individuals]
39
[landmarks]
256
[dimensions]
3
[names]
bulloides_000073_081208
conglobatus_000036_080423
conglobatus_000087_080423
crassiformis_000013_080423
crassiformis_000097_080825
crassiformis_000146_080929
crassiformis_000147_080929
dehiscens_000009_080423
dehiscens_000038_080423
dehiscens_000068_080423
dutertrei_000024_080423
dutertrei_000029_080514
dutertrei_000037_080924
glutinata_000088_080423
hirsuta_000018_080514
inflata_00335_081029
inflata_000021_080423
inflata_000030_080514
menardii_000011_080514
menardii_000053_080423
nitida_000060_080425
obliquiloculata_000065_080423
pachyderma_000028_080423
pachyderma_000071_080423
pelagica_000069_080514
ruber_000026_080423
ruber_000027_080423
sacculifer_000010_080423
sacculifer_000039_080423
scitula_000017_080423
scitula_000033_080514
scitula_000049_080423
siphonifera_000031_080423
truncatulionoides_000015_080423
truncatulionoides_000035_080423
truncatulionoides_000047_080423
tumida_000012_080514
tumida_000014_080423
tumida_000022_080514

[rawpoints]

'bulloides_000073_081208

2.9971254e-02 -4.6797031e-02 5.4766047e-02
-2.7506023e-02 6.3678773e-02 -3.9443315e-02
-5.4818404e-02 -5.5008070e-02 -3.2665027e-02
6.9489121e-02 3.5313364e-02 -2.0602432e-03
-2.5266648e-02 2.4862950e-02 4.2949391e-02
1.5788549e-02 -1.0220582e-02 -5.0780969e-02
-5.8331683e-02 9.1873293e-03 -1.3257115e-02
3.8182293e-02 1.7398369e-02 5.1668022e-02
1.4062365e-02 6.5171690e-02 1.1376003e-02
-2.8252481e-02 -3.5600159e-02 2.2262871e-02
5.3857914e-02 -2.6411259e-02 -2.0602432e-03
2.7731879e-02 4.5763778e-02 -4.1207046e-02
1.1164659e-02 9.1873293e-03 2.4185056e-03
-3.7209979e-02 -1.0967040e-02 -5.8181131e-02
-4.9899767e-02 5.6975579e-02 8.3901707e-03
-3.0328629e-03 -5.1275780e-02 -2.2961071e-02
7.6698040e-02 2.2983169e-04 3.0037457e-02
-5.1122788e-03 -1.5186619e-02 5.8402866e-02
-1.0337486e-02 2.7102325e-02 -6.3130521e-02
-7.1085742e-02 -3.1867868e-02 4.6578800e-03
2.6985421e-02 -6.1726194e-02 1.1002774e-02
5.2364998e-02 6.9479549e-03 -3.2249548e-02
-2.1534358e-02 -1.3206415e-02 -1.3316459e-02
-4.7240510e-02 2.9341699e-02 -4.6101273e-02
3.3586948e-02 -1.5445789e-02 3.0037457e-02
4.4153958e-02 4.5283880e-02 2.5558708e-02
-6.7814762e-02 -1.9178080e-02 -3.6947830e-02
-1.9294983e-02 7.5832008e-02 -4.2996176e-03
-1.8548525e-02 6.0238049e-02 3.0783915e-02
-4.0942269e-02 -3.7148513e-04 1.9587043e-02
8.3239677e-03 -2.8135578e-02 4.0936995e-03
-2.4520190e-02 -4.5655995e-02 -5.2819397e-02
9.8168840e-03 3.5313364e-02 3.5291402e-02
7.8897106e-02 2.2983169e-04 -7.2854501e-03
-3.2731230e-02 -6.0749453e-02 -4.2996176e-03
-3.4027639e-04 -5.5754529e-02 3.3769747e-02
5.4201658e-02 -4.5304115e-02 2.8544540e-02
3.2443896e-02 3.6059822e-02 -7.2854501e-03
6.0845933e-03 7.0390776e-02 -2.8186278e-02
2.7741210e-02 -1.3206415e-02 -1.9228780e-02
-5.1122788e-03 2.1103314e-03 3.0037457e-02
2.6985421e-02 -1.1713499e-02 6.1625102e-02
-5.9216162e-02 4.1285029e-02 -1.8482322e-02
-5.7364348e-02 2.6355866e-02 1.3695323e-02
7.5775096e-03 1.3666078e-02 5.9009363e-02
2.0267298e-02 2.0098756e-02 -5.7298145e-02
-1.0740200e-02 -2.1417454e-02 -4.0876066e-02
-3.1492109e-02 -1.5445789e-02 4.4220161e-02
6.4096856e-02 2.6355866e-02 3.7502038e-02
1.1292820e-04 5.2481901e-02 -5.1473831e-02
6.0845933e-03 -2.6642661e-02 3.3349865e-02
5.4604372e-02 -6.1573120e-03 4.7952452e-02
-9.5910276e-03 -9.0229897e-04 -6.0283978e-02
-4.0942269e-02 -3.7189319e-03 -3.1172111e-02
-5.0646225e-02 -3.5090104e-02 -5.2072938e-02
2.6321073e-02 1.4412536e-02 -2.3707529e-02
-4.3181644e-02 4.2777945e-02 3.1278443e-02
3.0717712e-02 -4.0825366e-02 -7.2192318e-03
2.3523026e-03 -3.4299033e-03 -2.4453987e-02
-5.0646225e-02 -4.9036405e-02 1.2931100e-02
-4.3181644e-02 6.4780247e-02 -1.6989406e-02
-5.2885600e-02 -2.4403287e-02 2.3863875e-02
-6.5518806e-02 -5.7418334e-03 8.3901707e-03
-2.8252481e-02 -6.0233277e-02 -3.0772233e-02
2.1013756e-02 7.6944131e-03 3.3598286e-02
2.6238963e-02 6.0888065e-02 -1.4003573e-02
5.3683765e-02 3.1581073e-02 -2.2961071e-02
6.3561870e-02 -2.1339225e-02 2.1826417e-02
-1.3323318e-02 -1.6192247e-02 1.3069344e-02
2.4406982e-03 -5.2768696e-02 8.3901707e-03
-7.0181856e-02 -3.8585991e-02 -1.9975238e-02
-1.4816235e-02 -3.5552311e-02 4.4966619e-02
-3.1238314e-02 1.3666078e-02 -5.8722313e-02
7.9983949e-02 1.7484510e-02 1.2122461e-02
2.6985421e-02 -1.1508820e-02 6.1507963e-03
-2.7506023e-02 4.3524404e-02 -5.4323958e-02
3.5196461e-02 -6.0692051e-02 3.4516206e-02
4.6534339e-02 -2.9628494e-02 4.7205994e-02
-7.3574433e-02 -1.4699331e-02 -1.3257115e-02
1.6631151e-02 3.1581073e-02 1.1376003e-02
7.5775096e-03 -3.7093075e-02 5.5353286e-02
5.6563825e-02 -1.5445789e-02 -2.3707529e-02
5.0125623e-02 4.9752701e-02 2.4185056e-03
-4.2355240e-02 -6.4882915e-03 -3.5531595e-03
-1.7615453e-02 -4.3064740e-02 -5.6732692e-04
-5.5871432e-02 -5.5008070e-02 -9.0941929e-03
-4.6167476e-02 5.0242527e-02 -3.5514481e-02
-4.4359629e-02 1.8891285e-02 3.1530373e-02
-7.3516532e-03 7.2369711e-02 1.5108294e-02
4.7347157e-02 -4.6797031e-02 6.8972545e-03
-3.1238314e-02 6.8499027e-02 1.3615378e-02
-3.6193625e-03 -4.2840803e-02 -4.3861899e-02
3.5715173e-03 5.6214192e-02 2.9290999e-02
3.2000724e-02 3.2156642e-03 -4.2368983e-02
3.0987607e-03 7.4460167e-02 -5.7925339e-03
-1.0262840e-02 4.2777945e-02 4.1980787e-02
-1.7084348e-02 9.7628983e-04 4.8698910e-02
3.1277555e-02 3.6059822e-02 4.1980787e-02
6.3561870e-02 1.5905453e-02 -1.0857775e-02
1.1491115e-02 -8.7276660e-03 4.4966619e-02
3.5685839e-02 2.4862950e-02 -4.0876066e-02
7.5775096e-03 -9.7773354e-03 1.6601210e-02
-2.0787900e-02 -2.5149745e-02 -5.9834685e-02
6.4308328e-02 3.8363541e-02 1.8840585e-02
-5.5124974e-02 1.2173162e-02 -3.4437865e-02
-1.4816235e-02 7.4353125e-02 -2.5200445e-02
7.8730646e-02 -1.0220582e-02 1.1376003e-02
-4.3658206e-03 1.9637743e-02 4.2302212e-02
2.5492505e-02 -2.7389119e-02 4.7765837e-02
-6.0826743e-03 -3.5600159e-02 1.7347668e-02
-5.4378516e-02 -6.4882915e-03 -4.6998815e-02
-2.5266648e-02 7.8509304e-03 3.0783915e-02
4.5364116e-02 -2.9628494e-02 1.8094127e-02
3.1464170e-02 4.6628998e-02 9.8830870e-03
1.7281465e-02 -5.7620674e-02 4.3473703e-02
-2.3969230e-02 -2.0095427e-03 3.1649638e-03
7.5775096e-03 3.5313364e-02 -5.9097109e-02
-4.9899767e-02 9.9337875e-03 4.7546434e-03
-2.2280816e-02 -6.1417110e-03 -4.6101273e-02
1.6535007e-02 2.4532344e-02 -8.7783664e-03
-6.6980969e-02 -2.0095427e-03 -2.7439820e-02
9.0704258e-03 4.7085805e-03 -6.2415788e-02
-2.9745397e-02 -1.6192247e-02 2.4280697e-02
-6.4828930e-02 2.9189048e-02 -4.2996176e-03
3.6689377e-02 2.2983169e-04 4.2360062e-02
-1.2576860e-02 -3.4853701e-02 -2.7004411e-02
5.6843747e-02 1.2919620e-02 4.9735666e-02
-2.7506023e-02 -1.7513702e-02 -3.1172111e-02
7.0279993e-02 -1.6938705e-02 -6.2206500e-03
-6.3336013e-02 -3.8585991e-02 -3.7926362e-02
1.6535007e-02 -5.3141925e-02 2.4812250e-02
-3.1238314e-02 -5.2404798e-02 1.2868920e-02
2.8903371e-02 3.4566906e-02 -2.5946904e-02
-1.4069776e-02 -5.9377388e-02 -9.5248246e-03
-4.0195811e-02 -4.7580066e-02 -4.2368983e-02
6.6547702e-02 5.0975349e-04 -2.1468155e-02
-8.8445694e-03 6.1439399e-02 -3.7627555e-02
1.4109018e-02 5.8453566e-02 -4.0876066e-02
3.5942919e-02 -2.3205819e-02 -5.0460757e-03
1.8948530e-02 1.7227480e-03 -1.2510657e-02
4.4962596e-02 -4.8289947e-02 4.4220161e-02
4.1168126e-02 -7.9812078e-03 -3.0656159e-02
1.8027923e-02 4.6510236e-02 2.3287310e-02
1.2802717e-02 -4.3811198e-02 -4.2477835e-03
1.1009396e-02 2.0384201e-02 2.4812250e-02
2.2746584e-02 5.4550386e-03 5.3177659e-02
6.0845933e-03 -1.7191531e-02 -3.5650859e-02
5.1618540e-02 -1.1176944e-02 3.0783915e-02
1.1309800e-02 -2.1013098e-02 6.2881615e-02
-5.2885600e-02 4.2209965e-02 -1.3137851e-03
-4.2435186e-02 -6.1396856e-02 -1.9975238e-02
1.5042091e-02 2.0793858e-02 4.4220161e-02
4.6393333e-02 2.7407701e-02 3.8248496e-02
1.7281465e-02 -2.2894645e-03 -3.4157943e-02
-4.0195811e-02 8.4408712e-03 -4.4460782e-02
-5.5124974e-02 2.4443068e-02 -2.1468155e-02
-8.0981113e-03 -1.8178796e-02 -2.3707529e-02
-2.6013107e-02 4.0538571e-02 3.4165967e-02
3.6689377e-02 -5.0412053e-02 2.0333501e-02
9.8168840e-03 -3.5024590e-03 6.1694746e-02
-5.5124974e-02 4.3125422e-02 1.8094127e-02
6.8413848e-02 1.5158994e-02 2.4812250e-02
4.3730940e-02 -1.0220582e-02 -1.3257115e-02
-3.4830643e-02 5.6960650e-02 2.6305166e-02
4.6393333e-02 4.4074917e-02 -1.3257115e-02
-1.5935922e-02 -5.4261612e-02 -4.0876066e-02
4.3407500e-02 1.8144827e-02 -2.2322178e-02
-3.7209979e-02 6.2932315e-02 -1.2871290e-03
-6.3352993e-04 -7.2347497e-03 -4.7450646e-02
1.9520840e-02 5.3974818e-02 1.4180831e-04
-3.7268874e-02 -2.8135578e-02 -5.9537520e-02
-6.4082472e-02 -4.7170260e-02 3.1649638e-03
4.1168126e-02 -1.3737968e-02 1.5108294e-02
2.1369593e-02 5.0988985e-02 -2.6693362e-02
-1.9591626e-02 -2.2163912e-02 5.3924117e-02
-1.2576860e-02 3.0900104e-04 1.5108294e-02
6.1845016e-02 4.7085805e-03 3.6009122e-02
1.9091253e-02 3.2327532e-02 -4.6101273e-02
2.3999589e-02 3.1581073e-02 2.7492706e-02
3.0987607e-03 1.9637743e-02 -5.6441435e-02
7.5775096e-03 -4.2486235e-02 3.9741412e-02
5.9871082e-02 -1.3952873e-02 6.8972545e-03
-1.7802067e-02 5.6400806e-02 -5.0580022e-02
1.6308383e-02 6.9479549e-03 -4.7594190e-02
-1.1083944e-02 4.2777945e-02 -5.8604447e-02
-5.1392683e-02 -1.1713499e-02 1.3799380e-02
5.4535250e-02 -2.8882036e-02 3.3023289e-02
-2.8998939e-02 7.2998527e-02 -1.6989406e-02
7.8491033e-02 1.7398369e-02 -4.7350490e-03
-6.6336775e-02 -2.0670996e-02 1.5854752e-02
-2.8045115e-02 -2.9628494e-02 3.7502038e-02
6.6863529e-02 -1.0967040e-02 3.6009122e-02
-6.0777827e-02 -3.6346617e-02 1.6601210e-02
-2.4520190e-02 2.7848783e-02 -5.5558525e-02
-1.3799881e-03 2.4692061e-03 5.1353912e-02
-4.4222729e-02 -3.7839533e-02 2.3319333e-02
-3.7209979e-02 -1.1797774e-02 -1.7735864e-02
-5.4155997e-02 3.6059822e-02 -3.2665027e-02
2.1013756e-02 -2.8438789e-02 -5.7925339e-03
1.6535007e-02 -7.0108122e-03 3.0037457e-02
7.3074658e-02 3.9621224e-03 6.8972545e-03
-5.0646225e-02 -3.8930805e-03 -1.6989406e-02
-6.7068304e-02 -2.0095427e-03 -6.6831928e-03
-1.4443005e-02 -3.1121410e-02 3.0037457e-02
2.5492505e-02 -4.7001411e-02 6.1507963e-03
-3.6193625e-03 -2.4403287e-02 4.5256917e-02
-4.6913934e-02 -1.9924538e-02 -5.0026001e-02
3.7435835e-02 -1.7284316e-02 4.4966619e-02
-2.3027274e-02 -2.7980090e-02 9.8830870e-03
3.7435835e-02 -3.4853701e-02 5.9603748e-03
-1.6309151e-02 1.2919620e-02 -6.3708504e-02
1.1309800e-02 6.4580271e-02 -1.4750032e-02
6.6992741e-02 2.5609408e-02 1.0629545e-02
5.5350830e-02 3.2327532e-02 -7.6756238e-03
5.9083121e-02 -7.2347497e-03 -1.0392060e-02
6.6909287e-02 -6.4882915e-03 2.0333501e-02
-5.2885600e-02 5.3460359e-02 -1.1764199e-02
-1.5501931e-02 -4.5304115e-02 -1.5496490e-02
6.0576037e-02 1.8144827e-02 -2.5536352e-02
-1.4829074e-02 -3.4107243e-02 -4.9087106e-02
7.5878429e-02 2.9341699e-02 2.2572875e-02
5.6097288e-02 3.8299197e-02 3.1628607e-02
1.4295633e-02 4.6147383e-02 -4.9833564e-02
3.8452189e-03 -2.4256682e-02 1.8094127e-02
-5.0646225e-02 1.2210485e-02 1.9587043e-02
-4.5945330e-02 3.0834615e-02 2.2572875e-02
1.9189860e-02 -1.2459957e-02 -6.5389920e-03
3.0987607e-03 -4.6097226e-02 2.2572875e-02
-7.3786427e-02 -2.4880199e-02 -2.4453987e-02
-3.7956437e-02 4.1123272e-02 -4.3861899e-02
3.2001247e-02 4.7256694e-02 -1.6989406e-02
-7.2463704e-02 -1.6938705e-02 1.6720475e-03
-1.4816235e-02 -6.0072117e-02 -2.4453987e-02
-4.3928102e-02 -5.2022238e-02 1.1326726e-04
-2.3773732e-02 -5.9793564e-03 3.6009122e-02
5.0872082e-02 3.9418884e-02 1.2868920e-02
3.2210628e-02 9.7628983e-04 -2.2999140e-02
-7.4269386e-02 -2.8882036e-02 -9.5248246e-03
-3.5717062e-02 5.8927642e-02 -2.8186278e-02
9.0704258e-03 4.7085805e-03 2.5348356e-02
1.8774382e-02 -1.9514882e-02 3.7502038e-02
1.7915955e-02 1.2173162e-02 1.5108294e-02
-3.7209979e-02 3.0834615e-02 3.7412687e-02
-5.8328548e-02 -4.6797031e-02 -2.0721697e-02
2.9224796e-02 2.1130660e-02 4.0987699e-02
1.2802717e-02 -6.2034481e-02 1.3615378e-02
-2.1264462e-03 -7.4097195e-03 4.0487871e-02
-2.6759565e-02 1.2131485e-03 1.7347668e-02
2.9224796e-02 -4.9036405e-02 4.0586105e-02
1.4177319e-02 -4.9953753e-03 4.6578800e-03
-2.0843884e-02 -5.6500987e-02 3.1649638e-03
-6.3352993e-04 -3.9332450e-02 4.5717537e-03
-3.6463521e-02 -7.2347497e-03 -4.4421742e-02
-3.8248003e-02 -4.1571824e-02 -5.5058771e-02
3.5942919e-02 -3.3360784e-02 5.5818404e-02
-5.7364348e-02 -2.6642661e-02 -4.2932782e-02

'conglobatus_000036_080423

3.9369319e-04 -4.0457790e-02 5.3011714e-02
-4.5504392e-02 4.5785049e-02 -3.7019866e-02
-3.7278732e-02 -5.4005007e-02 -1.0590032e-02
5.6309622e-02 4.1507523e-02 -1.0991681e-02
-1.7591573e-02 3.7489329e-02 4.8145263e-02
1.3352600e-02 -2.8886739e-02 -4.8655511e-02
-5.7209686e-02 5.3395455e-03 8.4614476e-03
2.6750385e-02 4.3450252e-03 4.7664321e-02
2.1887035e-02 6.8474109e-02 1.1617409e-02
-4.9548327e-03 -2.2464474e-02 4.7019389e-02
6.2284558e-02 -1.8008793e-02 9.5777459e-03
4.9448780e-02 5.2697143e-02 -2.2673052e-02
2.7344084e-02 4.2907523e-03 -2.8606338e-02
-3.2665615e-02 -3.7230187e-02 -6.2647389e-02
-3.2258954e-02 4.6091582e-02 3.3355538e-02
-1.2430785e-02 -5.5749755e-02 -2.1493094e-02
6.4060408e-02 1.9702378e-02 2.0769496e-02
1.8684798e-02 -3.7347415e-03 7.2366979e-02
-2.2913989e-02 2.6692676e-02 -6.4425479e-02
-5.3003425e-02 -3.3267057e-02 2.1432811e-02
3.9108554e-02 -5.9929887e-02 -6.1373151e-03
6.0634070e-02 -2.6514904e-04 -2.5197958e-02
-5.2877376e-02 -3.2934541e-02 -4.1774509e-02
-2.6490442e-02 3.0285173e-02 -2.5970458e-02
4.2410724e-02 -9.3277859e-03 4.1988353e-02
3.8744380e-02 5.2792513e-02 2.7670646e-02
-3.9690904e-02 -2.0779715e-02 -5.3198200e-02
-1.3393742e-02 5.4562044e-02 -2.6561159e-02
2.4353446e-02 6.1575582e-02 2.9117635e-02
-4.0234244e-02 1.5107741e-03 3.1166300e-02
-2.9593042e-03 -6.0713805e-02 -5.4430798e-03
-4.0280066e-02 -6.2021896e-02 -2.8768605e-02
1.3085848e-02 3.6139379e-02 4.1215510e-02
4.3880910e-02 4.9815939e-03 -2.0524332e-02
-3.1822229e-02 -6.1945899e-02 1.9280310e-02
5.3591689e-03 -5.7591002e-02 4.4372970e-02
3.1374814e-02 -5.9345839e-02 2.4859158e-02
3.8369818e-02 6.4064525e-02 -9.7877575e-03
-2.9436274e-03 6.5152818e-02 -1.0471329e-02
3.2241227e-02 -2.8204522e-02 1.3236839e-03
7.3151652e-03 1.6021866e-03 2.3275543e-02
3.5101374e-02 -1.8411093e-02 6.7023811e-02
-7.3393846e-02 3.0117631e-02 6.4993669e-03
-6.9106115e-02 2.1969299e-02 2.3116075e-02
-2.9427394e-03 1.2914972e-02 4.5708964e-02
1.3994104e-04 1.1442088e-02 -4.9968878e-02
-1.5728791e-02 -1.7556496e-02 -1.2255874e-02
-5.0854330e-02 -9.5058174e-03 3.8297901e-02
3.8610623e-02 2.6401476e-02 3.1697671e-02
1.7396075e-02 3.4821296e-02 -3.9953460e-02
1.0027600e-02 -2.3543920e-02 5.3948261e-02
3.1295716e-02 -3.1464920e-03 2.9192237e-02
-3.5809185e-03 1.2372137e-03 -6.7678479e-02
-2.5681663e-02 -1.1907208e-02 7.6407070e-03
-3.3456779e-02 -9.1509048e-03 -7.1285694e-02
1.1746046e-02 1.2180206e-02 -2.4454986e-02
-2.5133187e-02 4.3434006e-02 1.5455643e-02
3.4380511e-02 -2.3675461e-02 -4.7439407e-02
2.6833348e-04 -2.2116154e-02 -3.0347804e-02
-6.0614370e-02 -3.1977243e-02 5.0535857e-03
-1.9795100e-02 6.0735017e-02 -2.6517871e-03
-5.0826547e-02 -1.4344374e-02 1.4783447e-02
-7.6338498e-02 5.9982303e-03 1.4787829e-02
-2.1841748e-02 -5.8818726e-02 -4.5943197e-02
-3.3811684e-03 3.1641020e-02 4.1383009e-02
1.9118593e-02 5.4226161e-02 -4.2400853e-02
4.2097850e-02 4.3948480e-02 -3.0511366e-03
5.2900988e-02 -7.7064636e-03 2.5955375e-02
-3.6531051e-02 1.5689767e-02 -4.7958382e-03
1.3584985e-02 -5.4369444e-02 -2.6189532e-02
-4.6167540e-02 -4.3553921e-02 -2.7118594e-02
-4.0950668e-02 -5.0817054e-02 3.0014187e-02
-3.8133917e-02 1.2138462e-02 -6.9057793e-02
7.3281726e-02 2.4156093e-03 3.1848784e-03
2.2162504e-02 6.4067331e-03 7.7078752e-03
-4.5323158e-02 3.6355751e-02 -5.3628282e-02
4.0779074e-02 -4.2138635e-02 4.4792519e-02
5.7548484e-02 -1.9609429e-02 4.3473850e-02
-7.4018790e-02 4.3488053e-03 -2.9351347e-02
3.2428025e-02 4.1456783e-02 3.9138183e-02
2.9340845e-03 -2.0052934e-02 6.8300409e-02
4.2210009e-02 -2.7492940e-02 -2.1672907e-02
1.9904612e-02 5.2690811e-02 2.8358830e-03
-4.9704141e-02 2.8106149e-02 -2.1125865e-02
-6.0866918e-04 -1.8648111e-02 1.6439358e-02
-6.1103248e-02 -4.9818861e-02 3.9659560e-03
-6.9698252e-03 4.6750504e-02 7.3287007e-04
-3.1741433e-02 -2.5496631e-02 1.7871611e-02
-2.0840353e-02 6.2375250e-02 1.6664907e-02
4.1731513e-02 -4.4337518e-02 1.4709043e-02
-6.1488572e-03 6.3743727e-02 2.9931835e-02
3.8151203e-02 -4.8000820e-02 -3.6323853e-02
2.3947817e-02 3.1022228e-02 1.8459553e-03
4.2848271e-02 1.4497506e-02 -3.4200055e-02
7.9145160e-03 4.7839852e-02 -2.1679849e-02
7.4976293e-05 5.2078884e-02 4.3744855e-02
-2.6073914e-02 1.0734452e-02 2.9913227e-02
1.9191312e-02 3.0177809e-02 5.5688233e-02
4.0401577e-02 2.1186049e-02 -7.5282240e-03
2.5858506e-02 -1.4365916e-02 4.7765728e-02
4.5802094e-02 2.8430130e-02 -4.2859866e-02
-1.9552053e-02 5.8797998e-03 -1.5362880e-02
-8.1188223e-04 -3.0483226e-02 -6.5422104e-02
4.8784816e-02 4.1182289e-02 2.0104199e-02
-3.5058494e-02 1.3019460e-02 -2.3797477e-02
-6.4977242e-03 5.3545498e-02 1.6259931e-02
6.9155639e-02 -1.9439468e-02 2.7633334e-02
-1.5691021e-02 2.2102944e-02 5.5533819e-02
2.5009970e-02 -5.4344528e-02 4.4076728e-02
2.5554537e-02 -4.4364360e-02 -9.6994185e-03
-6.5524777e-02 1.0145326e-02 -4.6737396e-02
-2.4544745e-02 3.6826940e-03 5.6547253e-02
6.5101663e-02 -3.9153967e-02 1.8423083e-02
1.5139482e-02 2.6372968e-02 1.7217501e-02
-2.6729386e-03 -3.5897972e-02 3.6883238e-02
-2.6993352e-02 -3.3120269e-02 2.7911411e-03
1.9000809e-02 2.1555345e-02 -5.8616091e-02
-3.5355269e-02 3.1949177e-02 4.1677565e-03
-8.6574398e-03 -1.3873910e-02 -5.0452985e-02
-2.3800374e-03 3.3822994e-02 1.6253023e-02
-6.4346833e-02 -3.7647255e-03 -1.0591336e-02
-1.4968174e-02 -1.8050882e-02 -7.4148353e-02
9.4267381e-04 1.4871976e-02 8.8891942e-03
-6.7413064e-02 2.9711709e-02 -3.6444108e-02
7.2402278e-03 -2.7617936e-03 4.4968452e-02
-1.1297604e-03 -4.4415779e-02 -4.4454687e-02
4.4048855e-02 1.8006881e-03 5.5869499e-02
-1.7224615e-02 1.7755536e-02 -5.0701289e-02
5.9430530e-02 -4.0305210e-02 -2.0994030e-02
-4.0021843e-02 -4.8959870e-02 -4.5021524e-02
-1.2174422e-02 -5.7368438e-02 3.6454014e-02
-1.8002101e-02 -4.3249790e-02 2.3209068e-02
2.5244232e-02 5.0972491e-02 -1.4140989e-02
-1.4154180e-02 -3.5285418e-02 -1.0042355e-02
-7.6389416e-03 -2.8721938e-02 -4.3347691e-02
4.8547895e-02 -3.2617870e-02 -3.8240037e-02
-1.2194731e-03 5.1851413e-02 -4.2413254e-02
1.1607708e-02 6.1918470e-02 -2.9801514e-02
4.4032443e-02 -4.2868069e-02 -1.1113068e-02
2.5159041e-02 -1.3509919e-02 -3.3710081e-02
3.1212074e-02 -2.8901505e-02 4.2044966e-02
2.7781178e-04 -4.5371932e-03 -1.9212899e-02
1.7484019e-02 5.2814505e-02 4.2695073e-02
3.2081984e-02 -1.1315090e-02 9.7637045e-03
1.4474487e-02 1.7080300e-02 -6.5512211e-03
2.4476489e-02 1.5506417e-02 6.2183975e-02
2.4901717e-02 7.4297320e-03 -5.2141772e-02
5.3560687e-02 -3.4000953e-02 4.8165808e-03
2.8226936e-02 -4.1291346e-02 3.0486626e-02
-4.8501719e-02 3.5565889e-02 1.6156980e-02
6.0437598e-04 -4.2293497e-02 -2.4762282e-03
2.5862832e-03 3.0030717e-02 5.7277171e-02
3.7505556e-02 2.5301006e-02 5.0230079e-02
2.7391647e-02 1.9536510e-02 -1.9933614e-02
-5.5611751e-02 2.1620406e-02 -6.0065534e-02
-6.6355335e-02 3.9431854e-02 -8.9174295e-03
-1.3083274e-03 -4.0485369e-02 -2.4779930e-02
-1.8131432e-02 5.3840074e-02 3.7409381e-02
5.9246832e-02 -5.0995384e-02 -1.3926957e-04
6.9982572e-03 -1.7399913e-02 3.3836517e-02
-5.3240554e-02 4.3664682e-02 1.3031646e-03
3.7314026e-02 1.0618556e-02 3.6518511e-02
2.4909311e-03 2.0644665e-03 -3.5321516e-02
-1.1763822e-02 4.0452910e-02 3.0307078e-02
3.2230666e-02 6.1279791e-02 -2.8325756e-02
-1.3880357e-02 -4.5338645e-02 -6.0538442e-02
2.6504781e-02 2.0060055e-02 -3.8398555e-02
1.1035757e-02 4.4038500e-02 2.0952999e-02
2.1723026e-02 -3.2077559e-02 -2.6598453e-02
3.8367582e-03 6.8858450e-02 1.4356599e-02
-1.8823682e-02 7.2099105e-03 -3.7826698e-02
-7.0088673e-02 -2.4466861e-02 1.7696561e-02
7.1090818e-02 -3.2860537e-02 -3.9388637e-03
2.9735150e-02 3.8673080e-02 -5.1613370e-02
-2.4299935e-02 -1.5197858e-02 5.6062419e-02
-1.9671944e-02 7.9760339e-03 1.3835214e-02
5.7631138e-02 -2.9599811e-03 4.1127799e-02
1.0017241e-02 4.0909734e-02 -5.4789171e-02
2.1924316e-02 1.9747053e-02 3.3302128e-02
1.4194494e-02 -5.0547087e-03 -4.7188361e-02
-2.1356471e-02 -2.5945745e-02 4.3216316e-02
7.1699659e-02 -1.1313373e-02 -9.9649673e-03
-2.8337254e-02 3.6760464e-02 -5.2621774e-02
3.7386872e-02 5.8979835e-04 -4.3223666e-02
-3.1687733e-03 3.1666835e-02 -4.2690045e-02
-6.3529281e-02 8.4598882e-04 3.0793779e-02
5.2949674e-02 -3.4926833e-02 3.4414552e-02
-2.0824418e-02 4.3014472e-02 -1.2524254e-02
6.6453478e-02 1.0777144e-02 -1.2313233e-02
-6.0754794e-02 -2.1934863e-02 3.2407471e-02
-1.7299454e-02 1.5667506e-03 4.1877492e-02
7.1867593e-02 3.5288805e-05 2.1750254e-02
-5.6759578e-02 -5.0483447e-02 2.1848285e-02
-2.1411354e-02 5.4851240e-03 -6.1892431e-02
-1.0672679e-02 8.7524274e-03 6.4558149e-02
-3.7908200e-02 -3.3336433e-02 3.2310190e-02
-5.5607576e-02 2.3054138e-02 -2.0946241e-03
-5.9310211e-02 4.1938592e-02 -2.7502203e-02
4.2349791e-02 -2.5632799e-02 2.4253751e-02
1.9655238e-02 -2.1321549e-02 2.0246006e-02
5.3930003e-02 1.2472104e-02 -1.7339794e-03
-7.9719613e-02 1.4614693e-02 -2.5952481e-03
-7.7298437e-02 2.3166360e-02 -2.0428172e-02
-1.8627891e-02 -4.2331001e-02 4.6926163e-02
3.2092142e-02 -5.8527300e-02 -2.2819374e-02
-1.0924345e-02 -8.9842289e-03 6.5814307e-02
-1.8049102e-02 -2.8097652e-02 -6.0266524e-02
4.4632198e-02 -2.6881427e-02 5.4257940e-02
-1.7798116e-02 -5.4348272e-02 4.1255522e-03
4.1005387e-02 -1.0141311e-02 -2.8582378e-02
-3.3527963e-02 2.2914336e-02 -4.5492024e-02
1.8682287e-02 6.7267476e-02 -1.3783612e-02
3.9938972e-02 1.9470050e-02 1.3321096e-02
4.1667674e-02 4.7110046e-02 -3.9259008e-02
4.7784458e-02 -9.4166308e-04 6.5311720e-03
5.6987664e-02 -2.3362731e-02 -1.1233447e-02
-3.5028673e-02 4.9607649e-02 -4.4134932e-04
-7.2046356e-03 -5.9243227e-02 -3.7443672e-02
5.5802704e-02 2.8836630e-02 -2.1529903e-02
2.0197041e-02 -4.5599094e-02 -4.1635047e-02
5.2607413e-02 1.7377201e-02 3.8380102e-02
6.0345777e-02 2.7872874e-02 1.8537090e-03
2.5518679e-03 2.6195414e-02 -5.8730084e-02
-1.7201591e-02 -1.8194240e-02 2.7978653e-02
-3.8484543e-02 1.1255612e-02 1.3141857e-02
-2.9856742e-02 2.5462887e-02 2.2136823e-02
1.2757115e-02 -2.3763477e-02 -8.2198880e-03
1.2331078e-02 -5.2709558e-02 2.4936140e-02
-6.8824441e-02 -2.5840140e-02 -1.8063302e-02
-1.9439413e-02 4.1319032e-02 -3.9571316e-02
2.7672616e-02 3.6464456e-02 -2.4146377e-02
-7.5636112e-02 -1.1972800e-02 6.8444261e-03
-2.4227767e-02 -6.8744148e-02 -2.4731199e-02
-4.8452499e-02 -6.2142276e-02 4.6850947e-03
-3.4307902e-02 -1.5305813e-02 3.9145689e-02
3.8763142e-02 6.2038865e-02 1.0472813e-02
5.6392424e-02 -1.5636555e-02 -3.3377543e-02
-6.4327988e-02 -1.4062269e-02 -3.5075594e-02
-4.8613315e-02 4.6402645e-02 -1.4865808e-02
-2.6754142e-02 -4.5212802e-03 2.3124440e-02
1.4550928e-02 -3.2263237e-02 4.0321653e-02
2.9496429e-02 3.6455013e-02 1.9973779e-02
-4.9606569e-02 2.0219410e-02 3.0231839e-02
-5.7282136e-02 -5.2399856e-02 -1.3067542e-02
7.5248961e-03 8.2467817e-03 6.0510501e-02
1.5987688e-02 -6.1629288e-02 3.6262356e-03
-2.5422296e-03 2.1289144e-02 2.8546878e-02
-2.7790506e-02 2.2047482e-02 4.3758742e-02
2.4029346e-02 -4.5761183e-02 8.9768620e-03
1.6942898e-03 -6.2504917e-03 8.7960028e-04
-4.3643225e-03 -6.3056409e-02 1.9567884e-02
-2.7795702e-02 -7.1101039e-02 -7.1216176e-03
-5.1819105e-02 5.6281969e-03 -6.1736495e-02
-1.7160043e-02 -1.3194058e-03 -7.7031478e-02
2.0194821e-02 -3.4773531e-02 6.2156397e-02
-5.1162627e-02 -4.7059528e-03 -4.8785191e-02

'conglobatus_000087_080423

1.8645536e-02 -3.4339156e-02 4.0819457e-02
-1.8773339e-02 5.6759926e-02 -3.6682746e-02
-3.1893313e-02 -5.0699250e-02 -3.7004440e-02
5.8717473e-02 3.4028786e-02 -5.4886198e-03
-7.2879407e-03 2.7142329e-02 5.5036107e-02
2.4362226e-02 -2.0171767e-02 -4.3962009e-02
-7.8450977e-02 1.3981232e-02 -2.1715662e-02
4.4420519e-02 2.6752278e-02 5.3474318e-02
9.8342912e-03 6.5065656e-02 7.5719788e-03
-2.5221779e-02 -3.4762056e-02 3.0373536e-02
6.2742613e-02 -2.5244248e-02 -1.6824373e-02
3.7121540e-02 4.6926067e-02 -3.8088727e-02
5.4277000e-03 1.9713621e-03 -1.2766001e-03
-3.4894198e-02 -1.2693335e-02 -6.2942227e-02
-5.1537693e-02 4.0479617e-02 5.7751139e-03
8.5535137e-03 -4.7802758e-02 -2.1278677e-02
6.0101285e-02 6.3917983e-03 2.5171435e-02
-9.4857099e-03 -8.8507105e-03 6.4908919e-02
-8.9289634e-03 4.3321903e-02 -5.5017760e-02
-7.4055114e-02 -2.7180419e-02 1.7851098e-02
4.4230482e-02 -4.8270207e-02 2.1180672e-02
4.3840229e-02 1.2084083e-02 -4.0670759e-02
-1.2657701e-02 -1.9223237e-02 -9.8650150e-03
-3.3232057e-02 1.6841342e-02 -3.1229087e-02
3.9929632e-02 -1.0009466e-02 4.9252932e-02
2.4190245e-02 4.8728318e-02 3.6038170e-02
-7.0948191e-02 -2.2787757e-02 -1.8700150e-02
-2.0249637e-02 6.0250713e-02 1.0351825e-02
2.2668002e-03 5.6085355e-02 3.6392796e-02
-4.8139848e-02 -3.6834180e-03 2.8278715e-02
6.3754905e-03 -4.4867116e-02 -1.8487241e-03
-2.0855529e-02 -5.3734783e-02 -4.9652617e-02
2.4382066e-03 4.0521829e-02 4.3539027e-02
7.1402365e-02 3.4964953e-03 1.1615131e-02
-2.5833494e-02 -5.7215873e-02 1.2464543e-02
-1.2772685e-02 -5.9845027e-02 2.6751337e-02
5.7552954e-02 -3.6862668e-02 -9.1232946e-04
2.6542021e-02 2.4286673e-02 -3.0625460e-04
1.6985637e-02 6.1421809e-02 -1.8622684e-02
3.2149589e-02 -2.9454264e-02 -3.1684710e-02
-9.8320275e-03 -5.0988380e-03 4.5136171e-02
4.3773418e-02 -3.7161977e-03 6.6081073e-02
-3.9207333e-02 3.1714987e-02 -2.0138759e-02
-5.9966604e-02 2.6999438e-02 1.0308768e-02
2.0697179e-03 3.1424838e-03 5.4688550e-02
3.1951794e-02 1.7046912e-02 -5.0713575e-02
-3.6561830e-03 -4.3397301e-02 -4.5963879e-02
-4.8125588e-02 -2.5397697e-02 4.5323168e-02
6.1433336e-02 2.1247224e-02 3.7073782e-02
1.0795106e-02 5.7619998e-02 -4.7775650e-02
-2.0174921e-03 -3.7884111e-02 4.8564971e-02
3.5369051e-02 1.3015791e-02 6.5459664e-02
-1.8927721e-02 -1.2442446e-02 -7.1368843e-02
-2.4412065e-02 -5.4153100e-03 -3.1315135e-02
-5.0296605e-02 -3.1698243e-02 -4.3988325e-02
1.2163979e-02 1.6800780e-02 -1.2162777e-02
-1.6802666e-02 3.8073978e-02 2.9041535e-02
1.1191064e-02 -4.8636063e-02 -4.1126087e-02
-1.1162075e-03 2.8452456e-05 -2.4915560e-02
-4.1827843e-02 -6.0373527e-02 1.7004690e-02
-3.3182688e-02 5.1477064e-02 -4.4173395e-03
-6.0049872e-02 -3.3474444e-02 3.5675035e-02
-8.0062017e-02 -4.2783480e-03 1.8696234e-02
-2.9865329e-02 -6.4731471e-02 -2.7730982e-02
2.2507155e-02 1.4499876e-02 5.2044894e-02
3.5602923e-02 6.0290580e-02 -2.7952270e-02
4.7117181e-02 4.6304106e-02 -1.7067751e-02
6.8234756e-02 -2.6305727e-02 9.9496368e-03
-2.2888502e-02 2.0477690e-03 -1.5113663e-02
4.2364845e-03 -6.3124094e-02 -5.9895986e-03
-5.7990208e-02 -3.5944433e-02 -2.9567143e-02
-1.5783459e-02 -2.0870646e-02 3.5468540e-02
-3.9097266e-02 7.7451011e-03 -6.4614630e-02
6.9291449e-02 9.3524395e-03 -5.2835910e-03
3.2377377e-02 -7.6102361e-03 7.7973384e-03
-2.0710776e-02 3.1169295e-02 -4.0755425e-02
2.0531218e-02 -5.4667165e-02 2.9181204e-02
5.5376277e-02 -3.5175266e-02 1.9373937e-02
-6.9400998e-02 -3.1125381e-03 -2.9635738e-02
2.6640407e-02 4.9009797e-02 1.0259087e-02
1.5267745e-02 -3.4037108e-02 6.0062051e-02
5.0372351e-02 -2.2714467e-02 -3.1695599e-02
3.3032070e-02 4.0527746e-02 -6.2133041e-03
-4.0093368e-02 9.8191980e-04 -1.0802771e-02
-1.1288544e-02 -3.7422480e-02 -3.2218547e-03
-5.5981262e-02 -5.4377761e-02 -2.0141007e-02
-3.8064195e-02 4.2256728e-02 -3.2157916e-02
-5.2274534e-02 1.7055765e-02 3.0985749e-02
-4.1853853e-03 7.4287115e-02 1.8839959e-02
4.7475720e-02 -4.0305979e-02 -1.6579463e-02
-4.2465966e-02 5.4389127e-02 9.9297938e-03
-2.7796479e-03 -3.9027151e-02 -6.1611617e-02
1.4354787e-02 3.8698141e-02 2.3403777e-02
2.8640986e-02 2.6445036e-03 -4.4363791e-02
-3.8536574e-03 6.6647850e-02 -4.4001326e-03
-1.6983266e-03 3.7923724e-02 1.8720942e-02
-1.7963743e-02 1.6520816e-03 2.8578866e-02
1.8893901e-02 3.8501027e-02 5.1390763e-02
4.5348300e-02 2.2061294e-02 2.2253578e-04
3.1762283e-02 -2.2150350e-02 4.0549556e-02
4.1548882e-02 3.0895703e-02 -4.0764838e-02
-6.1094285e-03 -1.1861838e-02 1.3701616e-02
-2.1993526e-02 7.1453364e-03 -6.3660263e-02
4.5647051e-02 5.1754252e-02 1.8438222e-03
-6.6661697e-02 1.7242894e-02 -3.9442443e-02
-1.0900287e-02 5.9462019e-02 -2.1439820e-02
6.7378913e-02 -1.0793763e-02 2.1977376e-02
-3.9974409e-03 2.8942640e-02 3.2594787e-02
4.2449956e-02 -2.7528205e-02 5.3517403e-02
-1.3847761e-02 -3.3547052e-02 1.5535078e-02
-6.8827924e-02 -2.2616080e-02 -4.1501580e-02
-1.1260986e-02 1.2030434e-02 4.3338859e-02
3.1641178e-02 -4.0391942e-02 1.0226881e-02
3.3932557e-02 6.6227254e-02 9.0193015e-03
6.6149434e-03 -4.9154733e-02 3.7197258e-02
-4.1681872e-02 7.1132686e-03 1.6257346e-02
1.7962072e-02 1.3379318e-02 -5.8604021e-02
-2.1557964e-02 1.6604216e-02 1.9106778e-02
-7.5807109e-03 7.0318357e-03 -4.7752999e-02
2.2066851e-02 6.8203235e-03 1.2659336e-02
-6.7278157e-02 -2.2793875e-03 -5.0400659e-02
-1.9219772e-03 -2.4618130e-03 -6.5033893e-02
-4.2265915e-02 -9.1739896e-03 4.4118304e-02
-6.9187162e-02 2.7664070e-02 -3.8706262e-03
4.2271750e-02 6.6788900e-03 4.7660478e-02
-4.1303132e-03 -3.1545643e-02 -1.7321440e-02
4.4446634e-02 1.8695052e-02 3.4248793e-02
8.2436596e-04 -1.5628406e-02 -1.9122556e-02
7.4940549e-02 -1.3513720e-02 -4.1295019e-03
-4.6436242e-02 -4.7922107e-02 -4.4829357e-02
1.4293334e-03 -3.0636743e-02 2.7780796e-02
-4.2615417e-02 -3.8983172e-02 3.0660828e-02
2.3726781e-02 2.5969545e-02 -4.0249952e-02
-1.1480427e-03 -6.4798978e-02 -2.3971656e-02
-3.1949717e-02 -3.9237725e-02 -5.1242238e-02
6.1561868e-02 -7.3265260e-03 -2.7643649e-02
5.5310980e-04 7.0219930e-02 -2.8165832e-02
2.0139890e-02 6.4891449e-02 -3.5233575e-02
2.4098191e-02 -4.4335844e-02 -2.8141225e-02
3.9353904e-02 -3.7400065e-03 -2.5960532e-02
4.6150690e-02 -3.4507342e-02 3.3141703e-02
3.9663851e-02 -1.2128873e-02 -4.4230786e-02
2.0721428e-02 6.4980081e-02 2.2181154e-02
2.8075600e-02 -3.4057664e-02 -5.6581474e-03
8.2837561e-03 2.4593120e-02 4.6140148e-02
2.7568262e-02 2.7169253e-02 6.0656245e-02
2.1904640e-02 -9.8456262e-03 -3.0361249e-02
4.9375238e-02 -1.6139836e-03 3.4716282e-02
4.9968969e-03 -1.6847910e-02 6.8946351e-02
-4.8397376e-02 1.4380878e-02 -5.2267354e-03
-4.0533263e-02 -6.4333712e-02 -4.6916272e-04
7.5717206e-03 1.9032016e-02 6.4529905e-02
4.9380030e-02 3.4268452e-02 4.0009165e-02
1.9647541e-02 1.1990679e-02 -2.9584828e-02
-5.4194922e-02 1.2550522e-02 -5.4659721e-02
-1.0517116e-02 2.5811828e-02 1.0972360e-02
5.1662129e-03 -2.9643386e-02 -4.3802489e-02
-2.2225360e-02 5.1421562e-02 3.6726012e-02
4.6439156e-02 -5.0374011e-02 4.1133882e-03
1.8114397e-02 -1.4856777e-04 7.1022717e-02
-4.4071735e-02 2.5493602e-02 6.4534977e-03
4.2443146e-02 9.8444788e-04 1.9742779e-02
3.4403592e-02 -1.1466226e-02 -9.0670934e-03
-2.9730345e-02 4.6467511e-02 2.0676766e-02
3.7729550e-02 6.5982335e-02 -9.1422419e-03
-4.6556738e-03 -5.9062228e-02 -4.1707134e-02
3.5742943e-02 1.5100034e-02 -2.6465443e-02
-1.0114259e-02 5.4576307e-02 2.3934420e-02
1.2208473e-02 -1.4319032e-02 -5.4637169e-02
2.1308034e-02 7.4921221e-02 -2.6071401e-03
-2.0053759e-02 -3.2147657e-02 -6.8963391e-02
-5.6540464e-02 -5.1969102e-02 1.6675873e-02
4.7005679e-02 -1.7724673e-02 3.2878313e-02
2.0786705e-02 4.7004656e-02 -3.4065834e-02
-2.4321666e-02 -1.3374295e-02 4.9774758e-02
-5.2044678e-03 7.4587694e-03 1.3959789e-02
6.1798541e-02 -1.0115583e-03 4.6982279e-02
2.8086497e-02 3.9406256e-02 -5.1431874e-02
4.1102676e-02 4.1898075e-02 1.5003516e-02
-1.9566816e-03 -1.0674171e-02 -4.1493034e-02
-1.5424331e-02 -4.5598104e-02 3.9328496e-02
5.3094010e-02 -1.9587081e-02 2.2953138e-03
-2.7062410e-03 4.9990706e-02 -3.9625373e-02
1.0462451e-02 3.3859788e-03 -4.3716847e-02
1.2331174e-02 4.3663738e-02 -5.6013493e-02
-6.3914916e-02 3.3655864e-03 2.6111478e-02
1.6187483e-02 -4.0509249e-02 1.8381252e-02
-2.5853746e-02 6.3854423e-02 -1.4150887e-02
6.3748202e-02 7.5188521e-03 -2.0942371e-02
-6.6737430e-02 -9.9800845e-03 3.8796188e-02
-3.7022357e-02 -2.1839315e-02 3.2544837e-02
5.7200139e-02 1.4758232e-02 5.3115317e-02
-5.7942233e-02 -3.4578008e-02 1.6740473e-02
-3.5600641e-02 1.8890591e-02 -5.1951779e-02
-2.0667657e-02 2.2443424e-03 5.8840479e-02
-3.3960187e-02 -5.5389763e-02 3.1868290e-02
-3.8845557e-02 1.7355937e-03 -2.7253533e-02
-5.1137097e-02 2.0924360e-02 -2.0489888e-02
1.0826143e-02 -2.8320351e-02 -2.4535542e-02
3.1254021e-02 -2.3548053e-02 1.4883704e-02
5.3725397e-02 1.2724078e-02 1.0407623e-02
-6.6786825e-02 2.6016705e-02 -2.4580705e-02
-8.2499580e-02 9.2084851e-03 -8.9911689e-04
-3.2820690e-02 -3.3428398e-02 4.5569247e-02
2.6059696e-02 -5.6724619e-02 -1.5790063e-02
-1.1896028e-02 -2.4661009e-02 5.8331335e-02
-5.0934977e-02 -4.9542332e-03 -6.4841260e-02
5.6155031e-02 -1.7832196e-02 4.7932697e-02
-2.1065229e-02 -1.9694404e-02 6.5270198e-03
4.0513859e-02 -2.4846788e-02 -1.7547695e-02
-7.7068206e-03 2.3577270e-02 -5.9908711e-02
7.9565085e-03 7.5825417e-02 -1.3447582e-02
4.2412951e-02 2.5523569e-02 1.8323536e-02
3.1268798e-02 8.4642851e-03 -1.2402317e-02
4.9766873e-02 1.3793622e-03 -3.3343442e-04
4.8206345e-02 -1.4086220e-02 1.7100125e-02
-4.7103837e-02 4.2438211e-02 -1.0227027e-02
-1.5339895e-02 -5.7387380e-02 -2.8664975e-02
5.0154499e-02 1.5764767e-02 -1.7013591e-02
-5.5354125e-03 -2.0414854e-02 -5.9255335e-02
6.6693272e-02 2.3239401e-02 1.3581823e-02
5.6000172e-02 3.5649553e-02 2.5268500e-02
7.6905504e-03 3.0178791e-02 -4.8123648e-02
-2.0882948e-03 -1.3963527e-02 2.9799080e-02
-7.2286548e-02 1.8179407e-02 1.7637664e-02
-4.5340852e-02 3.8030082e-02 2.4677598e-02
2.1823729e-02 -2.5526077e-04 -2.0540755e-03
2.6813141e-02 -5.9596590e-02 1.2120925e-02
-8.6327290e-02 -5.7702985e-03 -1.7859199e-02
-4.9027572e-02 2.5683513e-02 -3.9192289e-02
3.2815841e-02 3.4355488e-02 -2.4063713e-02
-7.9848671e-02 -1.6242074e-02 -8.4260702e-07
-2.0115862e-02 -6.9602743e-02 -8.4259451e-03
-3.8661649e-02 -5.5150089e-02 -1.5569357e-02
-3.2412922e-02 9.5613906e-03 4.2873761e-02
4.2308447e-02 4.6316221e-02 3.1187506e-02
5.1506561e-02 -1.2065337e-02 -1.4317629e-02
-7.0924414e-02 -3.9023268e-02 -2.6494099e-03
-2.6093004e-02 4.9786020e-02 -2.3510183e-02
7.9088566e-03 -3.1346007e-03 2.2286124e-02
1.3633299e-02 -1.6308188e-02 3.3940216e-02
8.2097392e-03 3.1673738e-02 5.5145435e-03
-2.7585225e-02 2.6168879e-02 3.0915934e-02
-5.0945652e-02 -4.7196897e-02 -2.2225263e-03
3.1538375e-02 2.9939648e-02 3.7766274e-02
6.9303929e-03 -5.7831969e-02 1.9147224e-02
4.9850714e-03 -2.1369091e-02 5.0042881e-02
-2.3723809e-02 6.8198272e-03 5.8889354e-03
3.3514026e-02 -4.5107495e-02 3.4532307e-02
1.3637259e-02 -1.7537045e-02 -5.9783765e-03
-7.4979062e-03 -6.6697985e-02 9.6247830e-03
-3.4695669e-03 -4.6673550e-02 1.1845782e-02
-2.5415569e-02 6.0397071e-03 -4.4996426e-02
-3.9481808e-02 -3.0199200e-02 -6.4971494e-02
2.5063023e-02 -1.4925166e-02 5.6429780e-02
-5.6596375e-02 -2.3041825e-02 -5.7379778e-02

'crassiformis_000013_080423

2.2184689e-02 -3.9407804e-02 5.1768441e-02
9.2531590e-04 4.0145185e-02 -3.7701540e-02
-6.8643464e-02 -5.1244990e-02 -1.8365938e-02
5.6123858e-02 3.0816306e-02 -6.8944273e-03
-1.1513337e-02 3.2548514e-02 3.3549592e-02
6.9971971e-04 -6.6562363e-03 -4.8976155e-02
-8.8728565e-02 2.0806472e-03 -1.1397656e-03
6.1116258e-02 9.0069231e-03 5.3724265e-02
7.2749062e-03 6.7010279e-02 3.2324492e-02
-1.7856903e-02 -2.1156892e-02 7.1710303e-03
6.4182228e-02 1.0622617e-03 -7.7176900e-03
4.1193511e-02 4.4458680e-02 -1.4975891e-02
8.4264867e-03 6.1497632e-04 -1.7465729e-02
-4.4880971e-02 -2.2010973e-02 -5.9325669e-02
-4.3483373e-02 4.3731118e-02 1.4543975e-02
2.8380726e-02 -3.4463302e-02 -8.8115477e-03
6.5510385e-02 -2.0373374e-02 2.6541507e-02
1.8687445e-02 -2.3685581e-02 5.0996207e-02
-2.0078539e-02 1.6864612e-02 -7.4074212e-02
-5.8793060e-02 -5.5240025e-02 -3.1478683e-03
3.1417006e-02 -6.2481096e-02 2.0925731e-02
5.3585984e-02 7.0168013e-03 -3.6397341e-02
-3.4125766e-02 -1.6975265e-02 7.8958280e-03
-1.4046762e-02 2.0588463e-02 -1.1262108e-02
2.3033921e-02 -1.5841226e-02 3.1186571e-02
6.3576760e-02 4.3088689e-02 3.8968345e-02
-7.2861463e-02 -2.9861751e-02 -1.4842580e-02
-1.8285680e-02 6.7078161e-02 -1.6307762e-02
-2.0169140e-02 6.0894383e-02 2.2476765e-02
-6.5568699e-02 -3.6554175e-03 7.4417561e-03
2.1475286e-02 -4.5362054e-02 -1.8730729e-02
-2.1162730e-02 -4.7475279e-03 -7.8446537e-02
1.9938169e-02 5.2613159e-02 2.5101539e-02
5.9993382e-02 -2.0411456e-02 8.7537139e-03
-1.5099246e-02 -6.6207925e-02 1.4656716e-02
-9.7440752e-03 -6.8777913e-02 3.2008440e-02
4.7217070e-02 -4.9303306e-02 3.3141607e-02
5.2257636e-02 4.5292060e-02 8.2663654e-03
-7.7416121e-03 5.5066533e-02 -6.1051131e-03
2.3895729e-02 -1.8334397e-02 -2.7047308e-02
3.6295596e-03 -1.7304835e-02 3.3127233e-02
2.7746719e-02 -7.0390572e-03 5.0996154e-02
-4.7772463e-02 5.6473441e-02 -7.4126174e-03
-7.2808528e-02 3.9603879e-02 -3.4427491e-03
1.6337441e-02 8.4955520e-03 4.5675638e-02
1.4920397e-03 2.5374909e-02 -2.6290435e-02
2.5195861e-02 -7.3094047e-03 -4.4413191e-02
-3.9055504e-02 -2.4251780e-02 3.0964040e-02
3.4842123e-02 3.5350227e-02 3.3437596e-02
1.8314141e-03 5.4505090e-02 -2.7818485e-02
-3.3769094e-03 -2.0127454e-02 1.6126628e-02
4.5996351e-02 -3.9369310e-03 5.7675367e-02
-2.1921718e-03 8.1535871e-04 -8.3101850e-02
-6.5421295e-02 5.9349377e-03 -3.4907065e-02
-4.3768689e-02 -3.3905272e-02 -4.9199975e-02
2.6136812e-02 3.8409520e-02 -1.3010105e-02
-3.0908940e-02 4.1135129e-02 5.6068938e-03
2.0040898e-02 -5.6672344e-02 -2.3688498e-03
5.5736144e-03 -2.2916236e-02 1.4256566e-03
-4.1472559e-02 -6.9003100e-02 8.6798546e-03
-3.4361602e-02 6.8848329e-02 -5.7869518e-03
-4.1582333e-02 -3.1982085e-02 7.2742230e-03
-8.2637876e-02 2.3016343e-02 -4.4581647e-03
-5.4444269e-02 -6.3456172e-02 -2.0081515e-02
1.1078448e-02 2.4452685e-02 2.2702041e-02
3.6849417e-02 3.5740703e-02 -3.1634391e-02
3.5212547e-02 2.4064088e-02 -1.9859521e-02
5.9012131e-02 -3.1492860e-02 4.0890693e-02
-1.9283497e-02 9.3292077e-03 1.9406906e-02
1.5988277e-02 -6.4443883e-02 1.2151876e-02
-6.1251400e-02 -3.2211379e-02 -3.6793336e-02
-3.1928949e-02 -3.5227646e-02 2.0568696e-02
-4.0258473e-02 2.1806971e-02 -5.2105586e-02
4.9941294e-02 2.2102476e-02 6.8093598e-03
3.8858310e-02 2.1897197e-03 3.7320155e-02
-2.4368116e-02 2.5166699e-02 -6.1094972e-02
2.1154182e-02 -5.6167152e-02 4.9716514e-02
5.9331853e-02 -1.7491123e-02 5.3010454e-02
-6.7805756e-02 -1.9437643e-02 1.1297739e-02
-2.2212970e-04 4.8370095e-02 2.1603358e-02
7.9271720e-03 -4.6999892e-02 4.6630488e-02
3.5950673e-02 -3.4742291e-02 -2.6365741e-02
1.9539325e-02 5.5239751e-02 8.2676575e-03
-3.1344117e-02 2.1530580e-03 -1.6583128e-03
-2.8181414e-02 -2.3177745e-02 -6.4233020e-03
-4.7450274e-02 -5.1442764e-02 1.1321427e-02
-3.3367822e-02 5.7405288e-02 -2.0196121e-02
-2.3084910e-02 1.7110382e-02 3.7207098e-02
2.2760521e-03 7.6522393e-02 1.6393320e-02
4.8967740e-02 -3.7632714e-02 -6.2372479e-03
-2.9485805e-02 7.3571615e-02 1.1253355e-02
-4.3799039e-03 -2.2364104e-02 -5.5504923e-02
-1.3080588e-02 4.1564160e-02 1.6393287e-03
2.8617351e-02 1.6689043e-02 -6.1825243e-02
8.3776722e-03 6.4331139e-02 -7.9701717e-03
-1.3041899e-02 4.8757699e-02 3.1913375e-02
-1.2563589e-02 -1.3236885e-03 3.1617905e-02
5.2875384e-02 5.7076390e-02 2.6076339e-02
3.5146480e-03 7.9926557e-03 5.7909281e-03
3.8590473e-02 -1.6249992e-02 4.2534351e-02
3.4364158e-02 2.5503732e-02 -4.4978731e-02
7.0629531e-03 -1.9637504e-02 -1.7919553e-02
1.6148543e-02 -2.3757012e-03 -6.5206032e-02
3.9172603e-02 3.1706329e-02 -3.8253098e-03
-5.6042054e-02 -1.2717386e-02 -5.0045134e-02
-2.0632706e-02 5.6420810e-02 -3.3204447e-02
7.1776543e-02 1.5526429e-03 2.1978262e-02
2.3870888e-02 2.4465905e-02 4.5085543e-02
1.1668940e-02 -2.9279749e-02 1.7166776e-02
-1.2466236e-02 -2.4179130e-02 -8.1303266e-03
-5.1507319e-02 1.0789278e-02 -5.0538443e-02
-1.4504049e-02 3.1944737e-03 4.8383555e-02
3.8162221e-02 -4.9595778e-02 -3.2294699e-03
3.6437748e-02 4.7649872e-02 2.1008383e-02
1.8056765e-02 -3.5080304e-02 3.4848161e-02
-4.8654823e-02 -7.3738609e-03 7.9835397e-03
1.6196279e-02 1.3957724e-02 -4.9775408e-02
-4.1802756e-02 2.1693198e-02 2.2341116e-02
-2.8852304e-03 -1.0239519e-02 -3.0638107e-02
-6.8040176e-03 2.4639310e-02 3.5432215e-03
-7.1151711e-02 -1.4562357e-02 -3.0274022e-02
1.7434667e-02 1.3361361e-02 -7.4767006e-02
-3.3358059e-02 -3.0418983e-03 3.4544951e-02
-8.0523557e-02 1.0519843e-02 -1.8998457e-02
6.3445374e-02 2.5238129e-02 5.1624979e-02
-3.1641604e-02 -3.1644838e-02 -2.8839062e-02
7.4311403e-02 2.3116994e-02 3.1740185e-02
-7.8693448e-03 5.1170057e-03 -1.3381890e-02
5.0125225e-02 -2.4942118e-02 -1.6368779e-02
-4.8423793e-02 -4.8211599e-02 -3.0377284e-02
-5.6130895e-03 -5.2393623e-02 3.3045065e-02
-2.8065284e-02 -5.4432424e-02 1.1274344e-02
5.3131914e-02 2.0870698e-02 -2.3754319e-02
-9.0057683e-03 -5.0990426e-02 7.8655249e-03
-2.7209263e-02 -5.5003804e-02 -2.3570138e-02
5.0407483e-02 -8.3603918e-03 -4.1396902e-02
2.8301206e-02 5.9214033e-02 -6.9165753e-03
2.3581624e-02 4.5600293e-02 -2.8103669e-02
4.2182048e-02 -2.6719241e-02 3.3899215e-03
2.6636925e-02 -5.3191189e-04 5.6270488e-03
3.3315861e-02 -6.1295425e-02 3.9797763e-02
3.8084638e-02 -1.8793985e-02 -4.4850163e-02
3.1471865e-02 6.3423708e-02 3.7695589e-02
9.1231170e-03 -4.5513512e-02 9.2554164e-03
1.8271145e-02 9.3972670e-03 2.0809818e-02
3.8951792e-02 1.9587029e-02 4.8611033e-02
1.5563760e-02 -3.5553676e-02 -3.0540007e-02
4.5670801e-02 -1.3025260e-02 1.4676573e-02
6.9231437e-03 -7.5006447e-03 5.2061830e-02
-4.0245556e-02 5.8990713e-02 1.2161875e-02
-2.4785636e-02 -7.7844747e-02 5.1787156e-03
1.8164068e-02 4.0086758e-02 4.1999600e-02
4.3854098e-02 4.4441262e-02 4.8094544e-02
3.9048529e-02 -7.0779756e-03 -2.5322348e-02
-3.3192567e-02 3.6102239e-02 -5.3167894e-02
-4.9169816e-02 3.1489626e-02 5.4502517e-03
-1.2466064e-02 -2.3255413e-02 -4.0359200e-02
2.1953273e-03 4.1947735e-02 3.7385824e-02
8.8370500e-03 -5.4407761e-02 2.3781868e-02
1.2422604e-02 -4.7456248e-03 3.6929605e-02
-6.7117487e-02 2.1318548e-02 6.6685357e-03
6.6943557e-02 1.8060879e-02 7.4995668e-03
3.9868891e-02 -7.9584693e-03 -1.8064411e-03
-2.1648600e-02 5.7687780e-02 4.9130859e-03
1.7707934e-02 7.1197826e-02 4.7539647e-03
-2.5772138e-02 -3.3441070e-02 -4.7024284e-02
3.3563637e-02 9.1284545e-03 -3.3947405e-02
-1.3011480e-02 7.6487606e-02 4.2969492e-03
-9.3831021e-03 -2.1143025e-02 -7.2188719e-02
2.3607628e-02 7.2812792e-02 2.2726673e-02
-6.3181416e-04 -7.0122820e-03 -6.6814151e-02
-7.9469184e-02 -2.9736541e-02 5.7978513e-03
4.9350914e-02 -2.9224961e-02 2.3485537e-02
1.5882757e-02 4.0151640e-02 -4.7235190e-02
-2.5825352e-02 -2.3533773e-02 4.0189168e-02
-1.5851700e-02 4.2247833e-03 3.1198864e-03
5.5241265e-02 1.0761403e-02 3.8864749e-02
1.6081781e-02 2.9660104e-02 -6.5964940e-02
4.9809479e-03 -3.0350274e-05 2.2588803e-02
7.6183064e-04 2.1310631e-02 -7.8468767e-02
1.7034192e-03 -6.3154503e-02 4.3916693e-02
5.8048510e-02 -7.4069485e-03 -2.3889310e-02
-1.9797535e-02 4.3189264e-02 -4.4945568e-02
1.6759304e-02 -7.2027071e-05 -3.2358412e-02
-5.2562883e-03 4.3652787e-02 -5.3859106e-02
-5.0397132e-02 -1.7632087e-02 2.1980759e-02
3.6336519e-02 -4.8288542e-02 5.1863170e-02
-5.2615901e-02 3.1617193e-02 -3.8482735e-02
5.2908103e-02 2.3081104e-03 1.1839492e-02
-5.8081967e-02 -3.2825704e-02 7.5247531e-03
-6.4973486e-03 -3.2944561e-02 2.6185348e-02
5.0485767e-02 -1.0930904e-02 3.1853906e-02
-4.9520453e-02 -3.7417642e-02 2.1920718e-02
-3.5069215e-02 1.0108984e-02 -6.2283832e-02
-3.7006638e-04 1.9223498e-02 4.3420487e-02
-3.2320085e-02 -5.9040483e-02 2.9112414e-02
-2.7524600e-02 2.1211218e-02 4.3115978e-03
-4.9719022e-02 5.1663437e-02 -2.5337334e-02
2.6869335e-02 -1.4631245e-02 -1.0678940e-02
1.0871873e-02 -1.3043491e-02 1.4560765e-02
6.2225370e-02 1.6596534e-02 -8.8067152e-03
-7.0756464e-02 2.9309197e-02 -2.2291469e-02
-4.9047934e-02 1.0285751e-02 5.6199745e-03
-1.7594947e-02 -4.2625599e-02 4.0381803e-02
2.8285765e-02 -4.9574407e-02 1.0181462e-02
-3.7813691e-03 -3.6649912e-02 4.5108804e-02
-3.7506221e-02 -1.0424825e-02 -6.7845506e-02
6.9182766e-02 -3.2235713e-03 4.6966948e-02
-4.5474642e-02 -2.6538474e-02 -1.0449635e-02
3.3121146e-02 1.0061567e-03 2.0189204e-02
-1.0893495e-02 3.2704195e-02 -6.8374191e-02
3.4589687e-03 6.0168191e-02 7.5298092e-03
3.1455856e-02 4.4384943e-02 4.3032084e-03
2.0047382e-02 2.6940916e-02 -3.1701735e-02
5.5008339e-02 -1.3199795e-02 -5.0564576e-03
7.2914652e-02 1.1903429e-02 4.3293637e-02
-6.0584000e-02 5.4117950e-02 6.2725664e-03
-1.4783657e-02 -6.3983489e-02 -7.3946114e-03
4.7021955e-02 1.2593531e-02 -8.3169380e-03
-1.7330589e-02 -4.1121852e-02 -2.5916318e-02
5.3570846e-02 2.7233559e-02 2.3217845e-02
6.0883613e-02 4.1842182e-02 2.2221780e-02
1.0266430e-02 3.8394265e-02 -2.1689595e-02
-6.0275870e-03 -8.6021928e-03 5.7240144e-03
-4.7347937e-02 1.4771410e-03 2.2725015e-02
-1.7336853e-02 3.2333177e-02 1.5468608e-02
5.1236149e-03 -3.9401092e-02 -6.3003002e-03
6.8955766e-03 -7.1107638e-02 2.7932204e-02
-6.8733846e-02 -3.8740414e-02 -2.6114439e-03
-6.3128755e-03 3.6209802e-02 -1.2192408e-02
1.3070813e-02 4.8275522e-02 -8.8142318e-03
-8.7608711e-02 -1.6877297e-02 -5.3274938e-03
-3.3975138e-02 -7.0071665e-02 -1.1368465e-02
-2.8807047e-02 -3.9382920e-02 -1.5780307e-03
-6.4085464e-03 -2.1857664e-02 4.9447051e-02
3.7336556e-02 6.4178085e-02 1.1959908e-02
3.5027582e-02 3.1075775e-03 -5.2233800e-02
-5.7363460e-02 -3.5761996e-02 -2.0318526e-02
-3.7053012e-02 4.8288763e-02 -3.8866403e-02
-1.8424316e-02 -7.8208397e-03 -7.7345572e-03
3.3788763e-02 -3.2465995e-02 4.3201201e-02
-6.8393894e-03 1.6940504e-02 2.7899240e-02
-2.8326914e-02 4.1119254e-02 2.6082719e-02
-5.2976425e-02 -7.5878572e-02 -6.1153484e-03
2.8137454e-02 1.6908602e-02 3.1249130e-02
1.7484319e-02 -7.1048687e-02 4.1824392e-02
-1.7386419e-02 -1.6155380e-02 2.2671487e-02
-3.4970920e-02 8.8994121e-03 1.5038265e-02
4.9269288e-02 -4.5537892e-02 1.1588857e-02
1.3633621e-02 -5.5068014e-03 -2.6496963e-03
-1.9275948e-02 -5.8275804e-02 3.8809976e-02
-1.2284370e-02 -4.2158411e-02 -6.8016107e-03
1.5091603e-03 7.2826250e-03 -3.5441260e-02
-2.8267992e-02 -3.0767805e-02 -6.5296503e-02
4.3375488e-02 -2.6955290e-02 5.7391576e-02
-4.7357900e-02 -1.9123147e-03 -5.8638182e-02

'crassiformis_000097_080825

2.4957873e-02 -4.6943181e-02 5.1442382e-02
-1.6842664e-02 4.4793291e-02 -3.3371666e-02
-5.3867128e-02 -4.6692538e-02 -2.3559741e-02
5.6946349e-02 3.5817549e-02 5.4413853e-03
-1.4002018e-02 3.4776706e-02 3.1638360e-02
1.0215335e-02 -1.0748939e-02 -5.1451630e-02
-7.3978831e-02 -9.1737933e-05 -1.0971254e-02
6.8013748e-02 9.7878247e-03 5.2523989e-02
6.0630243e-03 6.5740866e-02 3.6174348e-02
-1.0795152e-02 -2.1968452e-02 2.5037646e-02
6.6362963e-02 -1.8023406e-02 1.2816319e-03
3.9165457e-02 4.8109953e-02 -1.9877499e-02
4.3300279e-03 4.0618083e-03 -1.3420584e-02
-3.1637022e-02 -2.3314835e-02 -6.5769263e-02
-4.3542418e-02 4.2084010e-02 1.5759687e-02
2.1011976e-02 -2.8199547e-02 -9.7352629e-05
7.6992513e-02 -7.7394457e-03 3.7257947e-02
1.7158730e-02 -1.1532623e-02 4.9760807e-02
-2.2491219e-02 3.7414099e-03 -7.0099957e-02
-7.2997071e-02 -4.2519279e-02 1.0185458e-02
3.3829313e-02 -5.8332896e-02 3.2581963e-02
4.6587595e-02 9.4126235e-03 -3.4886098e-02
-1.7894308e-02 -1.0799094e-02 -7.9290869e-03
-1.2702047e-02 1.4700188e-02 -1.2386701e-02
2.5771300e-02 -1.6953087e-02 2.5286756e-02
5.4745998e-02 4.8474192e-02 3.1668520e-02
-7.2615952e-02 -1.4867884e-02 -2.9166776e-02
-2.4728918e-02 6.4904851e-02 -1.4772234e-03
-8.1912693e-03 6.4868603e-02 3.1048910e-02
-6.8871967e-02 9.5717485e-04 2.5171672e-02
-4.2183696e-04 -4.1685747e-02 -2.6514145e-02
-2.2085257e-02 -3.2558454e-02 -5.5191746e-02
2.0465864e-02 5.3781125e-02 3.1979841e-02
7.2034593e-02 -5.2890215e-03 9.5900291e-03
-2.1283497e-02 -5.1757637e-02 1.3549399e-02
4.4944592e-03 -7.0358352e-02 2.7642708e-02
5.8468758e-02 -4.0259173e-02 3.5134899e-02
5.1054598e-02 5.1384534e-02 1.3854621e-02
-2.9101161e-03 6.2840666e-02 -1.7874289e-02
2.0015818e-02 -1.7322528e-02 -2.2795900e-02
8.9453519e-03 -1.1283229e-02 2.7072602e-02
3.5174455e-02 -1.2139590e-02 5.0100862e-02
-6.5925028e-02 3.5561127e-02 -1.9827007e-02
-7.6344505e-02 3.2786799e-02 1.2577540e-03
2.0490471e-02 1.2108156e-02 4.7124967e-02
1.8392023e-02 2.3094346e-02 -4.0768784e-02
1.4654187e-02 -2.9601430e-02 -5.5971135e-02
-4.9325593e-02 -1.4662455e-02 2.9049106e-02
4.9034525e-02 3.6435339e-02 4.7165171e-02
-4.3317597e-03 4.9399543e-02 -2.5763961e-02
5.0013429e-03 -2.9658002e-02 1.4567888e-02
5.1515882e-02 -4.1771957e-03 5.1075497e-02
-4.4476636e-03 -5.4173410e-03 -7.6008155e-02
-6.1894144e-02 2.5954004e-02 -3.8297511e-02
-3.9589465e-02 -3.4089279e-02 -4.7623691e-02
3.6160997e-02 2.7694425e-02 -3.5153363e-03
-3.0846284e-02 5.0510618e-02 2.1086503e-02
1.5951782e-02 -4.6844008e-02 -4.4646890e-03
1.0629186e-02 -1.5537599e-02 -1.1263925e-02
-4.7282150e-02 -5.9477086e-02 5.7077274e-03
-3.7676392e-02 4.9465927e-02 2.2936500e-03
-4.9518066e-02 -3.5828906e-02 3.5970283e-02
-8.3291158e-02 1.1362694e-02 7.9068985e-03
-4.7093070e-02 -5.4585960e-02 -3.6725102e-02
8.0118085e-03 1.0865744e-02 3.7697844e-02
2.4916405e-02 4.0946931e-02 -2.5918477e-02
5.0712159e-02 3.7112956e-02 -1.2120949e-02
7.0058954e-02 -2.8777160e-02 3.6728018e-02
-2.3504905e-02 1.0377529e-02 7.9648473e-03
-4.7915356e-03 -5.3868763e-02 3.2245811e-03
-6.0576416e-02 -3.0076583e-02 -4.2120390e-02
-2.9698761e-02 -2.7645847e-02 2.7920396e-02
-5.7069253e-02 1.2601971e-02 -4.9789972e-02
7.1245005e-02 1.8031427e-02 1.1614505e-02
3.6054566e-02 -6.6429772e-03 3.4488069e-02
-2.3260906e-02 1.7986458e-02 -6.3267241e-02
2.0031318e-02 -6.3920878e-02 3.9872210e-02
6.4605558e-02 -2.9452311e-02 5.2370288e-02
-7.8998530e-02 -2.3938973e-02 -7.8435729e-03
1.4741007e-02 3.7801867e-02 2.5654232e-02
1.8734751e-02 -2.9955265e-02 4.0844819e-02
3.2309763e-02 -2.6096247e-02 -2.1647240e-02
4.4047344e-02 5.4208036e-02 -4.2501439e-03
-3.7564286e-02 2.4585239e-02 -1.2844149e-02
-1.7713857e-02 -2.7696779e-02 8.1625509e-03
-6.3053560e-02 -5.4576319e-02 5.1671754e-03
-4.3231694e-02 5.1106097e-02 -1.6900247e-02
-2.2543550e-02 1.7212450e-02 3.3675959e-02
3.9776595e-03 7.6147615e-02 2.1497924e-02
5.0818737e-02 -3.9576349e-02 1.9278612e-02
-3.0306372e-02 6.4347790e-02 1.3109390e-02
1.4854099e-04 -4.3146694e-02 -5.6219822e-02
-1.2532455e-02 1.9543016e-02 2.1103153e-03
3.1780322e-02 3.7579063e-03 -5.0620568e-02
-3.5063879e-03 6.7389865e-02 3.2177003e-03
-4.6771890e-03 4.0521980e-02 2.1224773e-02
-3.0490924e-03 1.4029560e-02 2.6725637e-02
4.1209597e-02 5.9957705e-02 4.0760336e-02
2.2003264e-02 1.0172668e-02 -6.5279318e-03
4.3598227e-02 -2.1732278e-02 3.7347471e-02
3.2270973e-02 2.5114584e-02 -4.6401009e-02
-3.0785134e-03 -9.0579326e-03 -1.1180410e-02
-1.4511350e-03 -2.8300518e-02 -6.0637241e-02
4.6671903e-02 3.6876699e-02 1.6812267e-02
-5.9919375e-02 -4.1327844e-03 -3.9659315e-02
-2.3422822e-02 5.1455430e-02 -1.6122375e-02
5.9583595e-02 -1.4636300e-02 1.5375905e-02
2.6045197e-03 2.6223312e-02 4.1438730e-02
4.2008967e-02 -2.3555630e-02 2.0576799e-02
-3.1134708e-03 -2.3011197e-02 1.1263488e-03
-5.0995303e-02 -3.3488581e-03 -5.6910805e-02
-1.6819475e-02 4.2698450e-03 4.1348922e-02
3.9829266e-02 -3.4223320e-02 2.2214489e-03
3.7567230e-02 4.7780569e-02 2.9069434e-02
1.4811569e-02 -4.5052285e-02 3.8911749e-02
-3.4365382e-02 -1.0323846e-02 1.0952625e-02
2.0573666e-02 6.3354848e-03 -6.2797446e-02
-5.3477954e-02 3.0051269e-02 1.2561255e-02
1.0045587e-03 -1.1508248e-02 -2.9716161e-02
1.7005673e-03 1.3329989e-02 6.2718685e-03
-7.2350199e-02 8.9279177e-03 -3.3153926e-02
1.9064973e-02 -7.5855556e-03 -7.0540425e-02
-2.9722042e-02 -9.8059571e-04 2.8956070e-02
-7.8455216e-02 1.9824351e-02 -1.4840705e-02
4.3442904e-02 1.6854638e-02 4.8009006e-02
-1.2971919e-02 -4.1020849e-02 -3.6453611e-02
6.8293274e-02 2.9614037e-02 4.4663772e-02
-7.6535168e-03 4.8063027e-03 -2.2569313e-02
4.9088883e-02 -2.4960086e-02 -1.3451816e-02
-4.8672241e-02 -3.7625960e-02 -3.5122232e-02
-3.0335899e-03 -5.5156520e-02 2.4760792e-02
-5.3518464e-02 -5.3840709e-02 2.4328794e-02
4.3118996e-02 3.0449080e-02 -2.7896834e-02
-1.8050673e-02 -4.3204796e-02 -7.3464448e-04
-3.2251574e-02 -4.5718863e-02 -4.1388034e-02
5.0751246e-02 -7.9057631e-03 -2.1047108e-02
2.4348027e-02 5.9852131e-02 -1.7057973e-02
9.5729684e-03 5.3482043e-02 -3.1164136e-02
5.4320371e-02 -3.0274394e-02 9.0863568e-05
3.1447769e-02 -7.4853582e-03 -1.5854908e-02
4.3279898e-02 -5.0336592e-02 4.3513146e-02
1.4784314e-02 -1.5779904e-02 -3.6952114e-02
2.3330349e-02 6.8928315e-02 4.1282309e-02
1.1981565e-03 -3.9388493e-02 -4.7885314e-03
1.8051904e-02 2.5948031e-02 5.5195754e-03
3.4376208e-02 3.8223413e-03 4.7256499e-02
9.6872454e-03 -3.1110596e-02 -3.5040788e-02
6.3735942e-02 -1.4520987e-02 3.0645746e-02
-1.3923041e-04 -9.6500131e-03 4.0715417e-02
-5.7098434e-02 4.6309749e-02 7.2662854e-03
-2.9160588e-02 -5.4136690e-02 -5.2127687e-03
1.7007879e-02 3.2107912e-02 3.9803135e-02
2.9058935e-02 4.1406628e-02 4.4482029e-02
1.9133760e-02 -2.6969566e-04 -2.9365084e-02
-4.4970618e-02 2.7182727e-02 -5.0594392e-02
-4.6795059e-02 3.6592409e-02 -4.8258654e-03
-1.6347905e-03 -3.3307271e-02 -4.4752779e-02
1.9198641e-04 4.8183468e-02 3.3970748e-02
1.0139670e-02 -4.9705807e-02 1.1886724e-02
1.9828414e-02 1.1887615e-03 3.3123687e-02
-6.8019370e-02 2.1927455e-02 1.6587788e-02
6.4310697e-02 5.3142339e-03 2.0755413e-02
2.8742766e-02 -1.1022819e-02 9.2983843e-03
-1.2627136e-02 5.3527618e-02 2.1442796e-02
3.2069922e-02 5.9615533e-02 5.3533563e-03
-2.5200127e-02 -4.9346019e-02 -5.4628154e-02
2.8884421e-02 1.2260158e-02 -3.7489326e-02
-1.9338010e-02 7.1091601e-02 2.2505934e-02
5.7739227e-03 -2.3692904e-02 -7.3633739e-02
2.3590118e-02 7.5081238e-02 2.2559027e-02
-1.5911639e-02 -1.4560318e-02 -6.5822213e-02
-7.8216294e-02 -2.7342127e-02 1.5805135e-02
6.3909044e-02 -3.0150172e-02 1.1921035e-02
1.4493512e-02 3.7626260e-02 -4.3791451e-02
-2.3419623e-02 -1.3314044e-02 2.1835919e-02
-3.6004541e-02 1.6582574e-02 5.4705719e-04
5.8488949e-02 1.6665854e-02 4.1540296e-02
1.7765117e-03 2.5261822e-02 -5.1463148e-02
1.6557116e-02 1.8202476e-02 2.4702093e-02
9.4097707e-03 1.1643035e-02 -7.2318171e-02
1.5143867e-03 -5.3544925e-02 3.9804455e-02
6.4004968e-02 -2.2233514e-03 -8.0132635e-03
-2.7781634e-02 3.2077465e-02 -4.6126483e-02
1.1604730e-02 1.2803682e-02 -5.1315336e-02
-1.3002998e-02 2.8522810e-02 -5.7065413e-02
-6.4389399e-02 -1.4288038e-02 1.5914481e-02
5.2059731e-02 -3.8956648e-02 5.0880252e-02
-2.9215527e-02 3.6130500e-02 -2.2302248e-02
5.1202523e-02 1.0156251e-02 -6.1026666e-04
-7.1340247e-02 -2.3334487e-02 3.0168630e-02
2.4964843e-03 -3.7571321e-02 3.2553368e-02
5.8007563e-02 -1.7244526e-02 4.4978086e-02
-6.7231014e-02 -4.1964504e-02 3.0636343e-02
-3.5596111e-02 1.0144632e-02 -5.6301257e-02
-1.6189927e-03 4.5616493e-03 4.8788887e-02
-3.4157711e-02 -4.7416360e-02 2.6321071e-02
-3.6282785e-02 2.8651348e-02 1.0078652e-02
-5.1705618e-02 3.5581250e-02 -2.8959582e-02
3.5565140e-02 -1.8439814e-02 -3.9182609e-03
1.6093873e-02 2.4640729e-03 1.4109679e-02
6.1788637e-02 2.2215214e-02 -1.3893564e-03
-6.5735416e-02 1.9768595e-02 -2.4537550e-02
-5.8643336e-02 1.5392510e-02 -4.5519305e-04
-1.3356445e-02 -4.3072330e-02 2.5981574e-02
2.9933653e-02 -4.9086190e-02 7.7032362e-03
-1.2295175e-03 -2.6975527e-02 4.5670077e-02
-3.3384290e-02 -7.0981895e-03 -5.8879067e-02
7.3548065e-02 -1.0499825e-02 5.2989990e-02
-3.2146054e-02 -2.5768593e-02 1.2807836e-02
5.0778790e-02 -1.3244476e-02 1.8222731e-03
-6.7890954e-03 1.1534809e-02 -6.3037520e-02
2.1307308e-02 7.1540406e-02 4.0000366e-03
3.0947855e-02 3.9776241e-02 1.4843796e-02
3.5636162e-02 1.3954843e-02 -1.9776628e-02
4.2237821e-02 2.1483860e-03 -1.0375871e-02
7.7101986e-02 7.8646678e-03 3.2114596e-02
-5.9367499e-02 4.7428364e-02 -9.5389483e-03
-2.5874294e-02 -5.7920596e-02 -3.5226206e-02
5.2866003e-02 1.2894220e-02 -1.7689382e-02
-1.1692184e-02 -5.0804073e-02 -4.7988982e-02
7.2373834e-02 2.2741800e-02 3.1382082e-02
5.9515344e-02 2.8695528e-02 2.4865877e-02
-3.2504419e-03 2.9601876e-02 -3.6929049e-02
2.4908549e-03 -7.6513684e-03 6.0454290e-03
-6.6944255e-02 4.7890892e-03 9.0963777e-03
-1.3255278e-02 3.0807503e-02 1.2627358e-02
-6.9134671e-03 -3.0596856e-02 -1.6626547e-02
3.1768043e-03 -6.4116097e-02 1.2838179e-02
-6.4663573e-02 -4.1652105e-02 -5.5843908e-03
-2.1678730e-02 2.2906856e-02 -3.1648049e-02
1.0782907e-02 6.2996363e-02 -6.7211594e-03
-8.1864757e-02 -1.1849123e-02 1.1426780e-02
-3.7980526e-02 -6.0199741e-02 -1.7428155e-02
-3.4203611e-02 -4.4190387e-02 5.9360487e-03
-1.7602355e-02 -1.2124527e-02 4.0935283e-02
4.0040523e-02 6.6285322e-02 1.8489079e-02
3.4571868e-02 -2.7267665e-03 -3.5500419e-02
-6.8852472e-02 -3.9579183e-02 -2.2401756e-02
-3.8940600e-02 4.2832293e-02 -3.6585605e-02
-7.9234497e-03 2.5206124e-03 -2.2631188e-03
3.4281827e-02 -3.5895734e-02 4.4162042e-02
3.7771791e-03 2.9028139e-02 1.5233922e-02
-2.7331598e-02 2.9543958e-02 2.3597576e-02
-5.8644859e-02 -5.7588321e-02 -1.0922277e-02
3.0368433e-02 2.4097181e-02 3.6385705e-02
2.0898651e-02 -6.1045774e-02 1.9174225e-02
-1.1530222e-02 -3.2757189e-03 2.0980097e-02
-4.5493811e-02 8.8004648e-03 2.1311259e-02
3.5117151e-02 -4.2305464e-02 2.6951896e-02
1.7727405e-02 -4.3527748e-03 -5.9209937e-04
-1.4528261e-02 -6.5409003e-02 2.0937722e-02
-1.7921874e-02 -5.1749703e-02 -1.6106533e-02
-3.2035781e-03 9.4033474e-03 -3.6666277e-02
-1.3610918e-02 -3.3808748e-02 -6.9243784e-02
4.3325336e-02 -2.6100097e-02 5.3989007e-02
-5.0433067e-02 -2.1115847e-02 -5.4133077e-02

'crassiformis_000146_080929

3.4281085e-02 -6.0949132e-02 4.5913085e-02
-2.3805036e-02 4.0118336e-02 -2.1794021e-02
-6.5920795e-02 -5.0065823e-02 -2.5758576e-02
5.6622334e-02 4.1121295e-02 -3.2755537e-04
-2.3791069e-03 2.5740896e-02 3.0213645e-02
-1.5146783e-03 6.9695298e-03 -4.1897632e-02
-8.0235684e-02 -7.7284851e-04 -1.9321749e-02
7.4069144e-02 7.5354975e-03 4.9576444e-02
2.2682118e-02 7.6823476e-02 2.5040125e-02
-7.1023637e-03 -2.6360143e-02 2.5107716e-02
6.5394224e-02 -1.8639938e-02 4.3532261e-03
4.5451194e-02 5.9838303e-02 -3.0576064e-03
1.1485466e-02 -7.3081424e-03 -1.1733665e-02
-4.1417560e-02 -3.2272832e-02 -5.6455437e-02
-3.1772834e-02 3.0204988e-02 1.4444135e-02
7.1337792e-03 -3.1857653e-02 5.4560031e-03
7.6787976e-02 -1.4433323e-02 2.9979080e-02
2.2072592e-02 -1.5816162e-02 4.9099352e-02
-3.2582796e-02 1.9874310e-02 -5.7113471e-02
-7.5842220e-02 -4.9324033e-02 -9.8993109e-03
3.3453284e-02 -6.5577144e-02 3.0705550e-02
4.3239435e-02 9.8744134e-03 -3.1869737e-02
-3.2492439e-02 -1.3400052e-02 -1.1335576e-04
-2.3250438e-02 1.9426725e-02 -2.4290953e-02
2.0098059e-02 -2.5386670e-02 2.9406399e-02
5.4202668e-02 5.7177351e-02 3.2436042e-02
-8.0295175e-02 -1.8810874e-02 -2.5853082e-02
-2.8715824e-02 6.5395014e-02 -1.6705674e-03
-4.4548183e-03 7.5701216e-02 1.9855870e-02
-8.5340120e-02 -2.4405772e-04 1.0061721e-03
2.1516922e-02 -3.3289594e-02 -1.3417768e-02
-2.7763442e-02 -2.0467280e-02 -6.0394387e-02
2.3313097e-02 5.7383988e-02 2.7513381e-02
6.5379447e-02 -2.8729732e-02 1.6540862e-02
-1.4617804e-02 -5.8435733e-02 1.5458951e-02
-7.1510328e-03 -6.8672220e-02 2.5288565e-02
6.3699393e-02 -3.9947149e-02 3.8613364e-02
5.9411139e-02 4.0632771e-02 1.6608821e-02
-1.3644410e-02 6.4872209e-02 -1.2965187e-02
1.0442800e-02 -1.8448317e-02 -2.2633873e-02
8.6967440e-03 -1.2660232e-02 3.0912766e-02
4.9607398e-02 -8.9316731e-03 3.4016050e-02
-6.2932390e-02 4.8514996e-02 -2.3011701e-02
-8.1058152e-02 3.7759320e-02 -1.3166898e-02
1.9535606e-02 3.6220599e-04 4.8850355e-02
9.9279067e-03 2.0346523e-02 -3.9451087e-02
4.7565715e-03 -2.9805194e-02 -4.9916131e-02
-4.7665740e-02 -4.2799196e-03 3.0106873e-02
4.0894233e-02 1.9179494e-02 3.4528227e-02
-8.6265205e-03 4.6352466e-02 -2.5073129e-02
6.0848519e-03 -2.1257088e-02 1.7493708e-02
4.5260347e-02 1.8272637e-03 4.4285531e-02
-1.3083080e-02 -1.8297495e-02 -7.1467783e-02
-7.5818536e-02 1.3390032e-02 -3.3218785e-02
-4.2218550e-02 -3.9716164e-02 -4.3776585e-02
3.3297723e-02 4.9270102e-02 -1.5491057e-02
-2.1031726e-02 4.7591069e-02 1.0986648e-02
1.3050891e-02 -5.3390806e-02 5.1145730e-04
2.9522499e-03 -1.5689448e-02 2.2852158e-03
-4.6343200e-02 -6.4351702e-02 3.9457534e-03
-5.3817631e-02 5.5276737e-02 -5.4563016e-03
-4.1892145e-02 -2.2212916e-02 1.4545005e-02
-8.8771093e-02 1.6844484e-02 -1.2095304e-02
-4.1161249e-02 -5.5602757e-02 -2.5107234e-02
2.2113265e-02 2.4625812e-02 2.5005949e-02
3.8054369e-02 3.7641056e-02 -3.1022090e-02
4.9323874e-02 4.1511602e-02 -1.6499421e-02
7.6002041e-02 -2.3376634e-02 4.3975564e-02
-1.9914295e-02 1.4451595e-02 1.1241865e-02
9.9577320e-03 -6.4791785e-02 1.1728141e-02
-6.0011605e-02 -2.7716978e-02 -4.6660513e-02
-2.4843651e-02 -3.1954106e-02 2.8379319e-02
-5.6231765e-02 2.0971109e-02 -4.7011072e-02
5.4708318e-02 2.5765529e-02 3.9824307e-03
3.0127754e-02 -4.2577652e-03 2.6954885e-02
-4.0901523e-02 2.6427748e-02 -4.4663238e-02
1.3803008e-02 -5.6872438e-02 3.9453100e-02
5.9766950e-02 -2.1217541e-02 4.7085635e-02
-8.7947941e-02 -1.7051140e-02 -1.0169589e-02
1.2873474e-02 4.2238657e-02 1.7393892e-02
2.1097177e-02 -3.8103290e-02 4.5550585e-02
3.8117625e-02 -2.4764086e-02 -1.1176004e-02
3.7023651e-02 6.5134324e-02 7.8892171e-03
-4.2065990e-02 1.6764367e-02 -6.7748068e-03
-2.5986949e-02 -3.1588069e-02 -8.8569989e-03
-6.4375350e-02 -6.0994562e-02 -1.6212015e-03
-3.6542310e-02 4.9118996e-02 -1.5625909e-02
-2.1252875e-02 8.4881502e-03 2.7686316e-02
7.7061049e-03 8.0067598e-02 1.3169494e-02
5.1131469e-02 -3.9981057e-02 2.4549556e-02
-3.9226207e-02 5.6059125e-02 1.0562663e-02
-1.5418463e-02 -3.9410736e-02 -5.0995581e-02
-3.9262773e-03 2.0533202e-02 7.3492030e-03
3.4751048e-02 9.6744500e-03 -4.3604254e-02
-1.1641753e-02 7.2510781e-02 2.8636608e-04
-6.3794810e-03 4.7892587e-02 2.4454920e-02
-8.9260274e-03 1.3304954e-02 3.5008650e-02
3.9698655e-02 5.5084464e-02 2.4155265e-02
2.2828069e-02 1.3472748e-02 -3.6112757e-03
3.9604823e-02 -1.6896879e-02 4.6576543e-02
2.5653396e-02 2.0403147e-02 -4.7438942e-02
-1.2094575e-02 -1.0588218e-02 -5.7705670e-03
1.4485523e-02 -1.5583430e-02 -6.4045858e-02
3.8866685e-02 2.2546505e-02 4.7369794e-03
-6.4391586e-02 3.6946565e-03 -3.8890452e-02
-2.2544255e-02 5.5118447e-02 -2.0479019e-02
7.1023844e-02 -5.4002040e-03 1.0421566e-02
1.2662706e-02 2.1139007e-02 3.7530867e-02
3.6999308e-02 -2.8089060e-02 2.7748901e-02
-1.3062467e-02 -3.2198829e-02 -1.0915442e-03
-5.6991900e-02 -6.8526647e-04 -5.2690834e-02
-1.6754236e-02 -6.5993207e-03 3.6452342e-02
4.5692144e-02 -3.9250357e-02 6.0795305e-03
4.2336107e-02 3.9102322e-02 1.5494502e-02
7.3856081e-03 -3.8444649e-02 2.9852468e-02
-5.1622885e-02 -7.1542942e-03 4.8209726e-03
1.2280204e-02 -8.0052417e-03 -5.0199856e-02
-4.1215875e-02 1.9319208e-02 9.0858940e-03
5.8235123e-03 -1.2156450e-02 -3.6553636e-02
-4.1069997e-04 4.6533259e-03 -2.6914454e-03
-7.1486581e-02 -1.0879441e-02 -3.8830914e-02
-1.0120440e-03 -3.1092326e-03 -6.9491992e-02
-2.8644461e-02 -1.0878164e-02 2.3634538e-02
-7.6219020e-02 2.4310784e-02 -2.0969002e-02
5.3510153e-02 2.1036096e-02 4.5693451e-02
-4.0782869e-03 -4.2155510e-03 -1.8267063e-02
6.9002407e-02 2.5192615e-02 4.2864665e-02
-1.7849775e-03 1.1363224e-02 -2.0982734e-02
5.5684031e-02 -1.7690110e-02 -8.6406123e-03
-5.1867974e-02 -4.8844389e-02 -3.6572161e-02
1.4178981e-03 -5.8859504e-02 3.1973669e-02
-4.6865122e-02 -5.1154030e-02 1.0342021e-02
4.6853129e-02 2.4953846e-02 -2.6716429e-02
-1.1902043e-02 -4.4402752e-02 7.6039416e-03
-3.0486158e-02 -4.7987167e-02 -3.8337549e-02
4.7898097e-02 -8.5523098e-03 -1.9195532e-02
2.1842342e-02 7.0489501e-02 -6.3202183e-03
1.8125817e-02 5.4897291e-02 -2.7049192e-02
4.9519672e-02 -2.6235119e-02 1.4906102e-02
2.6197149e-02 -4.0251771e-03 -2.1163769e-03
4.9038913e-02 -5.1839828e-02 3.9579434e-02
3.2729196e-02 -1.2120958e-02 -2.3060784e-02
3.3515374e-02 6.7979636e-02 2.9773889e-02
-1.4522217e-03 -4.2031233e-02 -6.2924726e-03
2.6442768e-02 1.3707074e-02 1.2799266e-02
3.1181885e-02 8.1078110e-03 4.3336093e-02
8.6211269e-03 -2.6588457e-02 -9.9623102e-03
5.4343592e-02 -2.4833932e-02 3.0909782e-02
6.7845734e-03 -7.8104925e-03 4.9758917e-02
-4.1523955e-02 3.6236218e-02 -1.9355355e-03
-2.7300867e-02 -5.6850801e-02 2.3938527e-03
2.5057584e-02 4.0989840e-02 2.8386398e-02
3.7770257e-02 3.5763488e-02 3.7586471e-02
2.5680449e-02 3.3346082e-03 -1.5570796e-02
-4.7573772e-02 3.9905068e-02 -3.8428462e-02
-6.3721692e-02 3.2863271e-02 -5.8714276e-05
7.9367727e-04 -2.8108033e-02 -3.1089446e-02
3.9195453e-03 6.5072059e-02 2.5751780e-02
2.6594763e-02 -4.0152580e-02 4.0187645e-03
1.7916028e-02 5.2069709e-03 3.3159147e-02
-7.7550914e-02 2.0609316e-02 2.0018885e-03
6.8697271e-02 8.2956850e-03 2.1428953e-02
3.9022045e-02 -1.8109979e-02 5.8321636e-03
-7.9870290e-03 6.0009270e-02 1.4167535e-02
2.7170945e-02 7.6439432e-02 8.5836416e-03
-3.0176081e-02 -4.1354958e-02 -5.2389407e-02
1.8194155e-02 -1.3106040e-04 -2.8180009e-02
-1.7937673e-02 7.2231777e-02 1.3776356e-02
1.6435463e-03 -2.0492043e-02 -6.9912092e-02
4.0837834e-02 7.4669871e-02 1.8597318e-02
-2.0050332e-02 -1.0476207e-04 -6.8359442e-02
-7.9964127e-02 -3.2245789e-02 2.6387811e-03
7.1061094e-02 -2.9226332e-02 3.0825816e-02
1.9156385e-02 3.4019047e-02 -3.2677021e-02
-1.7208726e-02 -2.1785973e-02 3.6044409e-02
-2.2742846e-02 -2.6683132e-03 8.6486459e-03
6.0405543e-02 2.1233365e-03 4.6982621e-02
1.2232548e-02 5.5983353e-03 -5.8229403e-02
1.1285375e-02 7.5815181e-03 1.5849869e-02
-7.7628261e-03 1.3954478e-02 -6.1035898e-02
7.5656038e-03 -7.3512990e-02 3.5299899e-02
5.0641191e-02 2.3778981e-02 -1.1490067e-02
-2.5099370e-02 3.8067638e-02 -3.7834945e-02
1.8983520e-02 8.7279654e-03 -4.0325834e-02
2.8737415e-03 3.6634251e-02 -4.2473069e-02
-6.1309482e-02 -2.3740497e-02 1.0028041e-02
5.5495045e-02 -3.4973968e-02 5.0008965e-02
-3.6940637e-02 3.0863064e-02 -1.9497539e-02
5.6470789e-02 -5.5103197e-03 2.5424892e-03
-6.1436348e-02 -4.7151799e-02 8.6727368e-03
-9.0895464e-03 -3.4064961e-02 3.9029963e-02
7.3342996e-02 -1.7494594e-03 3.8307322e-02
-5.2092603e-02 -3.5698051e-02 1.2262740e-02
-4.2220550e-02 6.4131113e-03 -5.3683029e-02
4.9872151e-03 8.2537462e-03 4.3364195e-02
-2.7857932e-02 -5.0538041e-02 2.0837506e-02
-2.7739154e-02 1.8392531e-02 -1.0130342e-02
-4.7830359e-02 5.1329239e-02 -2.7075188e-02
2.3457835e-02 -2.2731341e-02 -3.2887657e-04
1.8405860e-02 -1.2307219e-02 1.1742844e-02
6.2430596e-02 1.1096860e-02 6.4084110e-04
-6.7181360e-02 3.1532456e-02 -3.3832179e-02
-5.5547517e-02 1.8254344e-02 3.1856168e-03
1.6816814e-03 -5.2787537e-02 1.8393968e-02
2.7593129e-02 -5.8574580e-02 1.0234669e-02
5.4174297e-03 -3.0516210e-02 4.4949137e-02
-3.8637034e-02 -5.7944354e-03 -6.4753737e-02
7.6332577e-02 -8.3931188e-03 5.1672206e-02
-2.9950688e-02 -2.7616628e-02 5.1558594e-03
4.1995983e-02 -1.2623795e-02 2.0451176e-02
-1.4739284e-02 2.2066025e-02 -4.3893570e-02
2.7254205e-03 6.7316963e-02 -1.8028789e-03
2.0216006e-02 2.8008497e-02 7.1555659e-03
3.0879851e-02 2.1921588e-02 -3.1713714e-02
4.3061806e-02 2.0317037e-03 -8.0246769e-03
7.7287124e-02 1.2992838e-02 3.6211322e-02
-6.9043003e-02 4.8024585e-02 -6.6784002e-03
-2.6792759e-02 -5.0938745e-02 -1.7357685e-02
3.5136139e-02 1.5529298e-02 -1.6532439e-02
-1.2138290e-02 -3.9802379e-02 -2.9526415e-02
6.4625474e-02 2.4796905e-02 1.6435204e-02
6.1463269e-02 3.7349501e-02 3.3173243e-02
4.7280589e-03 4.9423121e-02 -3.3452954e-02
-2.9479440e-03 2.3936014e-03 2.7022337e-02
-6.6893170e-02 5.9661770e-03 6.9763588e-03
-9.1968093e-03 1.7104357e-02 2.0828225e-02
-5.7589529e-03 -2.6715448e-02 -1.3156799e-02
2.0706699e-02 -6.9533866e-02 2.3110522e-02
-8.1921252e-02 -3.2861106e-02 -1.5595554e-02
-1.1485115e-02 3.1727876e-02 -3.1341824e-02
3.0846384e-03 6.2187658e-02 -1.9882974e-02
-7.2869093e-02 -1.3083088e-02 1.4656999e-03
-3.9516846e-02 -5.6616747e-02 -8.7954722e-03
-3.8434870e-02 -3.9512170e-02 7.1689207e-03
-6.4547539e-03 -1.8232909e-02 4.5241720e-02
5.6746401e-02 5.6342946e-02 1.3069707e-02
2.7104882e-02 -3.0472819e-03 -4.4288924e-02
-7.2577425e-02 -3.4738666e-02 -3.0679959e-02
-3.3912386e-02 4.7329688e-02 -3.0302424e-02
-1.9924217e-02 6.7935884e-03 -4.9825470e-03
3.4206134e-02 -4.5746680e-02 4.1734523e-02
-6.5293892e-04 3.4115271e-02 1.5383185e-02
-1.5843725e-02 3.3526826e-02 2.0993707e-02
-5.5665549e-02 -6.0337914e-02 -1.6880509e-02
3.0587680e-02 1.1396346e-02 2.7283007e-02
2.3231735e-02 -7.1115294e-02 3.9412693e-02
-8.7117399e-03 -1.1049001e-02 1.3653969e-02
-3.7684399e-02 4.9381695e-03 1.1942271e-02
4.1188523e-02 -5.5782870e-02 2.3174742e-02
1.1815909e-02 -1.3239369e-03 3.7790720e-03
-1.1716966e-02 -4.8992704e-02 3.2512125e-02
-1.4272662e-02 -3.9244576e-02 -1.4570404e-02
-1.2098834e-02 1.3028317e-02 -3.2140701e-02
-6.5318732e-03 -3.1100645e-02 -6.2896683e-02
4.0891884e-02 -3.4399636e-02 5.0521906e-02
-4.6792417e-02 -1.5432261e-02 -5.2090426e-02

'crassiformis_000147_080929

4.3977806e-02 -5.1421730e-02 5.0819655e-02
-2.5594255e-02 3.0165556e-02 -2.0487264e-02
-7.6357277e-02 -3.3292337e-02 -2.9253588e-02
5.1397968e-02 4.0069329e-02 -4.2706619e-03
8.1102212e-03 2.2904974e-02 3.2190302e-02
-4.5634977e-03 1.1738585e-02 -5.5244097e-02
-7.8342386e-02 5.8012860e-03 -2.6742499e-02
6.7361180e-02 7.9484864e-03 4.4018394e-02
1.6986512e-02 6.4166939e-02 2.6045900e-02
-3.2647078e-03 -2.0443272e-02 2.7529068e-02
5.9684142e-02 -2.3585285e-02 8.3131580e-04
3.5360804e-02 5.7937204e-02 -1.5477248e-02
1.3274251e-02 -2.2579419e-03 -1.8516371e-02
-3.9704498e-02 -3.0887156e-02 -6.2462099e-02
-3.0551587e-02 2.5368637e-02 1.8048843e-02
9.7123314e-03 -3.9694165e-02 1.4387372e-02
7.4320309e-02 -1.2055713e-02 2.4277063e-02
2.6252293e-02 -2.3332755e-02 5.0292120e-02
-3.9313343e-02 2.1884206e-02 -5.6244954e-02
-7.2156208e-02 -4.4221241e-02 -1.8819732e-02
3.3416782e-02 -7.0886070e-02 3.6063849e-02
4.5881438e-02 2.1798522e-03 -2.3250994e-02
-3.5254304e-02 -1.7533659e-02 1.7650756e-03
-1.6131006e-02 1.8546139e-02 -1.8629112e-02
1.8921710e-02 -2.7839402e-02 2.6432191e-02
4.4462720e-02 4.6791784e-02 4.0102101e-02
-8.3012842e-02 -1.9775127e-02 -2.5960766e-02
-2.4310415e-02 5.2376700e-02 -4.9254017e-03
-4.3407303e-03 6.7902828e-02 1.8678502e-02
-8.7166357e-02 -2.4054644e-03 -1.7565250e-02
2.2696584e-02 -2.3975441e-02 -1.2057840e-02
-3.8764144e-02 -1.6204904e-02 -6.8734485e-02
2.9880954e-02 4.7814077e-02 2.5833318e-02
7.1330335e-02 -2.4667312e-02 1.6154099e-02
-6.4618829e-03 -5.4717505e-02 1.9829619e-02
-5.9748560e-03 -7.0440772e-02 2.6790660e-02
6.7646696e-02 -3.6788360e-02 2.9487340e-02
5.7502510e-02 3.3855399e-02 2.6568797e-02
-1.4903064e-02 6.2041038e-02 -1.3862144e-02
6.6480635e-03 -2.0187967e-02 -1.9734993e-02
1.1018638e-02 -1.2546903e-02 3.6963127e-02
4.6167221e-02 -1.5870608e-02 3.9912661e-02
-6.3784762e-02 4.5172305e-02 -2.2725062e-02
-7.3772447e-02 3.7954493e-02 -1.4951106e-02
1.9421718e-02 7.0921807e-03 4.2016197e-02
-4.1368274e-03 2.5289354e-02 -4.7466614e-02
4.4981312e-03 -3.5246244e-02 -4.9334649e-02
-3.7418402e-02 -6.3128867e-03 2.4053978e-02
3.9903766e-02 1.6152203e-02 4.8407200e-02
-8.3556686e-03 4.9082517e-02 -2.9595197e-02
5.1887253e-03 -1.8955768e-02 1.1799939e-02
5.1794786e-02 4.5769933e-03 5.0328826e-02
-2.2336992e-02 -6.8102314e-03 -7.3216515e-02
-7.4026461e-02 1.3024313e-02 -3.9554224e-02
-6.0062023e-02 -3.4562718e-02 -4.6504850e-02
2.5342054e-02 4.5007883e-02 -2.8147306e-02
-3.3863698e-02 4.4897803e-02 1.4983017e-02
1.3993584e-02 -4.8712844e-02 2.1343868e-03
8.3809567e-03 -1.1166588e-02 -3.8797344e-03
-4.1333492e-02 -5.6639832e-02 6.8545534e-03
-4.8629792e-02 3.9182568e-02 -2.2069384e-03
-4.6151194e-02 -1.6735523e-02 1.3598124e-02
-8.4133382e-02 1.5251371e-02 -1.6026684e-02
-3.3770395e-02 -5.0485234e-02 -2.7649787e-02
2.3427485e-02 3.4202833e-02 2.6349465e-02
4.1113403e-02 4.3236246e-02 -2.3251450e-02
4.2353848e-02 3.1091146e-02 -1.3861426e-02
7.5422285e-02 -1.8519042e-02 5.1590210e-02
-2.0028993e-02 1.2677642e-02 8.8530154e-03
1.2585631e-02 -6.5949166e-02 1.6685867e-02
-6.6457280e-02 -1.2024640e-02 -5.2179885e-02
-1.9980601e-02 -2.9401543e-02 2.5260431e-02
-6.2072049e-02 2.3080643e-02 -4.1134326e-02
6.0219367e-02 2.8596993e-02 6.6455249e-03
3.1336684e-02 -5.0573093e-03 2.5688039e-02
-5.1821847e-02 2.9240706e-02 -5.0151655e-02
9.4002857e-03 -4.6015635e-02 4.2807678e-02
5.9612607e-02 -2.5495727e-02 4.3566946e-02
-8.4124871e-02 -1.9137226e-02 -1.1499676e-02
1.0888355e-02 4.1050295e-02 2.9516200e-02
1.8691999e-02 -3.5941010e-02 4.8603536e-02
3.5376285e-02 -3.9540710e-02 -6.2506857e-03
4.3571519e-02 6.0284273e-02 -1.9237482e-04
-4.7418837e-02 2.7191363e-02 6.7700802e-03
-3.1800360e-02 -3.5829313e-02 -9.6418853e-03
-5.7974613e-02 -5.6644194e-02 -5.0269702e-03
-3.5885415e-02 5.9747793e-02 -1.9009157e-02
-2.4563059e-02 6.7023356e-03 2.2340180e-02
7.9444524e-03 7.3565583e-02 9.7785745e-03
5.0649787e-02 -4.1934972e-02 1.2751685e-02
-4.1771573e-02 5.2952987e-02 -1.5316682e-03
-1.3877439e-02 -4.2374372e-02 -5.8930800e-02
-8.2464109e-03 2.3016423e-02 7.3387323e-03
3.3046116e-02 7.2172664e-03 -4.0388063e-02
-8.5189167e-03 6.2933606e-02 7.5860023e-04
-1.2531588e-02 4.4090628e-02 2.5272907e-02
-1.0319158e-02 2.2438446e-02 3.1632034e-02
2.9935330e-02 3.6337890e-02 1.3269041e-02
1.2217187e-02 9.7281730e-03 5.4195533e-03
3.6510360e-02 -9.4203426e-03 5.0096023e-02
1.6818601e-02 1.9678459e-02 -4.1759626e-02
-9.0128847e-03 -1.3965625e-02 -4.3636713e-03
1.4197449e-02 -1.8240673e-02 -5.6951665e-02
3.5841260e-02 2.6530325e-02 -6.8731767e-04
-6.9445683e-02 2.5475393e-03 -4.9175597e-02
-2.2567161e-02 4.7845274e-02 -1.9984992e-02
7.4921385e-02 -7.8143677e-03 1.0243335e-02
2.4408700e-02 2.5478893e-02 4.1958624e-02
3.1336941e-02 -1.7084888e-02 3.7928229e-02
-2.1461380e-02 -2.5898986e-02 -6.9111231e-03
-5.8493890e-02 9.7643356e-03 -5.6087371e-02
-1.2881231e-02 -1.5735227e-03 4.2964978e-02
4.0898535e-02 -2.9926912e-02 6.6667064e-03
4.5597152e-02 3.3633055e-02 1.5977954e-02
5.1341444e-03 -3.2872918e-02 3.0616104e-02
-5.9018967e-02 -6.8964456e-03 1.1563662e-02
2.0429091e-02 -5.6432656e-03 -4.5444092e-02
-3.9868045e-02 1.1035027e-02 1.5498665e-02
8.7855532e-03 -1.9861803e-02 -3.8143635e-02
-8.6726608e-03 9.4573720e-03 -6.5124808e-05
-8.1106098e-02 -7.7986527e-03 -3.4282967e-02
3.3465583e-03 -6.4403505e-03 -6.8137960e-02
-2.3521578e-02 -1.2174283e-02 3.5073497e-02
-7.3668699e-02 2.0562344e-02 -2.5762476e-02
5.8090139e-02 2.1367508e-02 4.9521614e-02
2.6925350e-03 -2.3341465e-03 -3.2991997e-02
7.8084239e-02 2.0301494e-02 4.2510555e-02
-1.1520693e-03 5.1944159e-03 -1.2870710e-02
4.5029143e-02 -1.7294551e-02 -1.9137351e-03
-4.7700434e-02 -4.6776698e-02 -3.8501143e-02
-5.4588344e-03 -5.5988417e-02 3.8162747e-02
-3.6722762e-02 -4.3196576e-02 2.0194778e-02
3.5991838e-02 2.2618844e-02 -2.5586512e-02
-2.2494501e-02 -3.8883589e-02 3.4336172e-03
-3.5877285e-02 -3.7978066e-02 -4.8709160e-02
4.4230552e-02 -1.8290379e-02 -1.7738562e-02
1.8165491e-02 6.3591700e-02 -7.7219022e-03
1.9396605e-02 5.9484228e-02 -2.3327886e-02
5.3120225e-02 -2.5414266e-02 1.4066040e-02
2.3678196e-02 -2.7287949e-03 2.5645040e-03
5.2819109e-02 -4.0226200e-02 3.9413527e-02
3.0991516e-02 -7.8599274e-03 -1.2638037e-02
2.8341119e-02 7.2195522e-02 1.9795953e-02
-8.7676013e-04 -4.6627681e-02 -2.8741960e-03
2.8076135e-02 1.2989511e-02 4.3213426e-03
4.0940690e-02 -2.6452950e-04 3.8577536e-02
1.0811948e-02 -3.8379802e-02 -1.3143781e-02
5.2372846e-02 -2.2353750e-02 2.8288487e-02
2.0282677e-02 -9.7714705e-03 5.2179396e-02
-3.3553969e-02 3.2380875e-02 5.3875212e-03
-1.3657625e-02 -5.2455453e-02 4.4510670e-03
3.0249344e-02 3.9679620e-02 3.9536389e-02
4.6034690e-02 2.9518069e-02 3.9095368e-02
2.5786407e-02 9.3866236e-03 -1.1849066e-02
-4.6021376e-02 4.5531391e-02 -3.7359466e-02
-6.9311503e-02 2.6971132e-02 -1.8428729e-03
2.0347078e-03 -3.5755273e-02 -2.8479592e-02
2.0479004e-03 5.3051520e-02 2.1671560e-02
2.9104521e-02 -4.6769044e-02 6.3052222e-03
1.5396660e-02 7.7900595e-04 2.3691630e-02
-7.1963850e-02 1.1331916e-02 -5.6860670e-03
7.0663787e-02 1.2483815e-02 1.9022949e-02
2.5489702e-02 -1.7349895e-02 7.6838472e-04
-1.2071862e-02 5.5115436e-02 1.4463505e-02
2.4108599e-02 7.2290807e-02 4.9018407e-03
-2.4874841e-02 -2.9910780e-02 -6.9567254e-02
3.0790245e-02 2.9336900e-03 -2.5852305e-02
-2.2816327e-02 6.3525001e-02 6.2520269e-03
-7.4207252e-03 -2.0234761e-02 -7.3691224e-02
4.2366011e-02 6.5772908e-02 2.4392366e-02
-1.0086759e-02 7.2174072e-03 -6.8640233e-02
-7.1301498e-02 -4.0616763e-02 -3.9361357e-03
8.0926453e-02 -2.0964761e-02 3.4019800e-02
1.8841453e-02 4.0453625e-02 -4.2306269e-02
-1.3910763e-02 -2.4853814e-02 4.0682298e-02
-2.9407658e-02 -4.8552272e-03 9.2949955e-03
6.1023005e-02 -8.8456211e-03 4.4951247e-02
8.9397942e-03 5.1199614e-03 -5.4582738e-02
3.3302057e-03 1.7162429e-02 1.6059967e-02
-1.6875651e-02 2.3399936e-02 -6.1404553e-02
1.1432272e-02 -7.0429070e-02 4.1003359e-02
5.1841549e-02 1.9476761e-02 -1.0959851e-02
-3.0261478e-02 3.4740801e-02 -5.4030451e-02
4.4916689e-03 1.1542124e-02 -3.8722129e-02
3.1049279e-03 3.5933551e-02 -3.5379589e-02
-5.9455634e-02 -2.3077031e-02 1.0342715e-02
6.7660350e-02 -3.8429623e-02 5.0732847e-02
-2.9453958e-02 3.7656269e-02 -8.1342916e-03
6.2079637e-02 -2.7101438e-03 -9.9101754e-03
-5.5789552e-02 -4.2579153e-02 9.3369817e-03
-2.3268565e-03 -3.6291359e-02 4.3499632e-02
7.7559663e-02 -6.4086594e-03 3.7428282e-02
-3.7534281e-02 -2.4882505e-02 2.1971274e-02
-3.5543695e-02 1.1416251e-02 -6.6950614e-02
5.4515954e-04 8.1909673e-03 4.5750342e-02
-2.5914152e-02 -5.7777566e-02 1.9321952e-02
-2.9958043e-02 1.7615358e-02 -1.6344983e-03
-5.2163033e-02 5.3729296e-02 -2.2659188e-02
1.8106240e-02 -2.9364228e-02 6.1591986e-03
1.9022734e-02 -1.5876811e-02 1.7206649e-02
6.9491101e-02 1.3977261e-02 4.2128385e-03
-6.7562096e-02 3.3542034e-02 -3.1589627e-02
-5.9343868e-02 1.1562846e-02 8.8758862e-03
7.0220557e-03 -4.7685126e-02 2.7731204e-02
3.3018077e-02 -6.0054678e-02 1.3468867e-02
1.1315714e-02 -2.2662538e-02 5.1590385e-02
-5.2184328e-02 -5.6360030e-03 -6.3107515e-02
8.1182289e-02 1.2119000e-03 5.0265251e-02
-1.8929170e-02 -1.6488881e-02 1.2654484e-02
3.3744479e-02 -1.5713145e-02 1.2914380e-02
-1.5574415e-02 3.5849963e-02 -4.7429821e-02
2.8382996e-03 7.0823291e-02 -5.4944280e-03
1.9386982e-02 2.4428759e-02 1.1238608e-02
3.1933221e-02 2.8759643e-02 -4.0867396e-02
4.7861970e-02 -5.8927233e-03 -1.0971678e-02
8.0643484e-02 5.6269199e-03 2.7439060e-02
-6.0214673e-02 4.8078389e-02 -7.9709068e-03
-3.1986024e-02 -5.0550608e-02 -8.6135080e-03
4.0631802e-02 9.6498539e-03 -1.1141546e-02
-1.5811092e-02 -4.6299470e-02 -3.7968225e-02
7.0977419e-02 2.6537919e-02 2.3707561e-02
6.4433878e-02 3.9291275e-02 3.9436062e-02
8.5596221e-03 5.1674932e-02 -3.3767853e-02
-2.1632735e-03 -1.8648704e-03 3.0050490e-02
-7.1948173e-02 -2.5941538e-03 3.8252097e-03
-9.2560155e-03 9.9188381e-03 2.2795296e-02
-5.9710164e-04 -3.1512618e-02 -1.1579691e-03
1.9843437e-02 -7.3386964e-02 2.8261357e-02
-7.3785238e-02 -2.9660155e-02 -1.4164335e-02
-1.5614089e-02 3.1600812e-02 -3.2568898e-02
1.3747596e-03 6.2050009e-02 -2.1768262e-02
-6.9671038e-02 -1.8089224e-02 -2.3401414e-03
-4.5841618e-02 -5.5208575e-02 -1.6374854e-02
-3.8083081e-02 -3.5257051e-02 3.3990369e-03
-2.8197162e-03 -1.5062442e-02 5.0312344e-02
5.4130110e-02 5.1390462e-02 1.7641203e-02
2.4041966e-02 -1.1160964e-02 -2.8555294e-02
-7.3671727e-02 -2.2194372e-02 -4.1475249e-02
-2.5919432e-02 4.7681846e-02 -3.8726270e-02
-1.9701430e-02 -5.0885913e-04 -1.7618238e-03
3.5287814e-02 -3.6771535e-02 4.5479926e-02
-2.6009759e-05 3.2260499e-02 1.9335309e-02
-1.6732632e-02 3.2240849e-02 1.6745528e-02
-5.9505743e-02 -4.9985882e-02 -2.5022396e-02
2.8125713e-02 1.5157004e-02 2.5336290e-02
2.4613933e-02 -5.3525278e-02 4.0922177e-02
-1.3612923e-02 -8.8059828e-03 2.4116075e-02
-4.4939337e-02 -3.1402415e-03 7.1552630e-03
4.7855975e-02 -5.5785955e-02 3.0032458e-02
-2.7078958e-03 2.4582869e-03 1.1359469e-02
-1.9522258e-02 -4.5373788e-02 3.3541416e-02
-1.4727362e-02 -4.5979902e-02 -1.6890826e-02
-9.6216937e-03 1.2178944e-02 -3.5221629e-02
4.8131793e-03 -3.0935845e-02 -6.6722723e-02
4.4371253e-02 -2.4005394e-02 5.1797778e-02
-5.1059397e-02 -2.1458739e-02 -5.5481185e-02

'dehiscens_000009_080423

8.8876909e-03 -3.3785295e-02 4.0983602e-02
-3.2405843e-02 6.1269282e-02 -3.7081090e-02
-3.5875674e-02 -4.6148975e-02 -2.4537025e-02
5.2629476e-02 2.5784267e-02 7.6364222e-03
-2.8437535e-02 2.6160119e-02 5.2155969e-02
2.3339450e-02 -1.8356790e-02 -5.9428024e-02
-6.8814145e-02 3.7390642e-03 -1.6765739e-02
5.3916031e-02 2.3358169e-02 5.7007178e-02
1.1847409e-02 7.0560543e-02 1.5535558e-02
-1.9698167e-02 -3.9092524e-02 3.3558643e-02
7.3999794e-02 -5.7191380e-03 -1.9306099e-02
2.3944743e-02 4.6169038e-02 -4.4123971e-02
-1.1766354e-02 1.3254229e-02 -1.1833900e-02
-2.3284129e-02 -1.9581864e-02 -5.8034963e-02
-4.9535637e-02 3.6078369e-02 -1.0624560e-02
3.0706371e-03 -4.5899573e-02 -6.4729092e-03
7.9515396e-02 9.1275291e-03 2.4469242e-02
-7.4222294e-03 -1.6666600e-02 4.9974550e-02
-2.5228277e-02 4.8528278e-02 -5.4802701e-02
-5.9885234e-02 -2.5969753e-02 1.2574711e-02
3.1298273e-02 -3.5565376e-02 1.2739480e-02
5.4556152e-02 1.3834917e-02 -3.7797396e-02
-1.4974476e-02 -3.8065820e-02 1.0695779e-03
-4.3121049e-02 4.0634334e-03 -2.8846572e-02
2.6525062e-02 -2.9202884e-02 5.1700260e-02
3.3509854e-02 5.1046012e-02 3.7064112e-02
-6.3299998e-02 -3.0922025e-02 -1.8954591e-02
-1.7748608e-02 6.0726077e-02 2.3717858e-02
-3.2234564e-03 6.6956685e-02 3.0314830e-02
-4.0848413e-02 -1.9607850e-03 -1.6906638e-03
-1.1235965e-02 -5.4127152e-02 3.6972284e-03
-2.3595543e-02 -4.2454807e-02 -3.5485762e-02
-1.2773203e-02 3.4550587e-02 4.1247353e-02
8.0070451e-02 7.4995684e-03 -3.9497845e-03
-2.5980323e-02 -5.1434420e-02 -1.2017510e-03
-2.4441458e-02 -5.1021023e-02 1.4487039e-02
3.8224087e-02 -4.7768723e-02 2.0684966e-03
2.5520364e-02 1.3589495e-02 -1.4465445e-02
2.7191704e-02 6.5928708e-02 -1.8841546e-02
2.1594683e-02 -4.1205070e-02 -5.4204601e-03
1.4186777e-02 1.1737767e-02 3.6269313e-02
4.6991357e-02 3.4473198e-03 5.4074835e-02
-5.2278868e-02 4.2234626e-02 -2.8439532e-02
-5.7056481e-02 3.7375716e-02 6.3248741e-03
-2.4810179e-03 -1.9331310e-03 5.2155663e-02
3.8845957e-02 1.6957896e-03 -5.3999567e-02
2.6597726e-03 -5.1457226e-02 -3.9111583e-02
-5.0247048e-02 -2.4002995e-02 3.3765148e-02
7.2411867e-02 3.4758303e-02 3.2901529e-02
1.1036443e-02 6.1215303e-02 -4.6716906e-02
-5.5379669e-04 -5.7819967e-02 4.2694392e-02
3.9436501e-02 1.6087788e-02 3.1272173e-02
-1.2014775e-02 -6.7964568e-03 -5.9121223e-02
-2.7983997e-02 5.0098212e-03 -3.1987678e-02
-4.0862759e-02 -2.9542873e-02 -3.4572597e-02
1.0615142e-02 -2.6341800e-03 -1.3514103e-02
-2.9862057e-02 4.1817749e-02 4.3097361e-02
1.2502948e-02 -5.5924987e-02 -2.4341930e-02
1.1884583e-03 9.3990718e-03 -2.5258329e-02
-3.9431270e-02 -5.4448198e-02 1.7232738e-02
-3.3802546e-02 6.7721785e-02 -7.1034326e-03
-4.0991391e-02 -4.4820910e-02 3.5690535e-02
-5.4760851e-02 -8.9424577e-03 7.4568739e-03
-3.3353315e-02 -6.1215133e-02 -2.5730865e-02
2.6985773e-02 7.5685279e-03 5.1781770e-02
4.2990860e-02 5.3313581e-02 -1.8740599e-02
4.7075753e-02 3.3089576e-02 -9.6409185e-03
6.1952159e-02 -3.1216909e-02 1.5014453e-02
-3.6828324e-02 -1.1472261e-02 -3.4105195e-02
-6.9356405e-04 -6.5471749e-02 -3.4500759e-03
-5.7606210e-02 -4.7975862e-02 -9.6615209e-03
-1.3012428e-02 -3.1894911e-02 1.9083100e-02
-2.7625293e-02 -2.8113002e-03 -5.5413003e-02
7.5950132e-02 2.0001725e-02 -1.3202282e-02
2.1967435e-02 -6.6618594e-03 4.4520330e-03
-1.4778249e-02 2.9850128e-02 -6.3624597e-02
1.1736296e-02 -4.9917201e-02 3.1116076e-02
5.8968131e-02 -2.5773732e-02 3.5801497e-02
-6.4291658e-02 -1.4637621e-02 -1.9971159e-02
1.8472130e-02 4.3331415e-02 3.5292747e-02
8.7858595e-03 -2.1700076e-02 5.5555258e-02
3.2883284e-02 -3.1365623e-02 -4.7723071e-02
4.4547957e-02 1.8119707e-02 -2.2161707e-02
-3.5480444e-02 1.0917317e-02 -1.6181950e-02
-2.1123449e-02 -5.1213801e-02 -1.6178329e-02
-4.7792328e-02 -3.5942236e-02 -2.0375315e-02
-4.2836854e-02 4.9708222e-02 -3.8394904e-02
-4.9368901e-02 2.8708423e-02 2.8368783e-02
-1.7837263e-02 7.4575981e-02 1.6424522e-03
5.9474812e-02 -3.0772794e-02 -1.5415535e-02
-3.9998621e-02 5.0463671e-02 9.3772153e-03
-3.0601588e-03 -2.5097635e-02 -5.7087382e-02
2.5836684e-02 2.3411453e-02 3.4010124e-02
2.0012798e-02 6.9096462e-03 -4.4911271e-02
-1.6948327e-02 7.5133822e-02 -1.6246525e-02
2.4224637e-03 5.1435988e-02 3.5641078e-02
-1.6176953e-02 1.8206498e-02 3.8378039e-02
4.4954823e-03 4.0776754e-02 4.9206538e-02
6.9490647e-02 3.3705240e-02 -9.5152166e-03
1.9037393e-02 -1.5220459e-02 4.2627349e-02
3.8819412e-02 4.4910082e-02 -3.8426266e-02
5.2706764e-03 -1.8452024e-02 1.9123003e-02
-2.2659783e-02 1.5210611e-02 -5.3650252e-02
4.8781711e-02 4.7056993e-02 5.0628321e-03
-4.5813659e-02 2.2606241e-02 -2.9758331e-02
-2.7482579e-02 6.3852805e-02 -2.1508011e-02
7.2374784e-02 -1.2633448e-02 2.4329992e-02
-1.1592987e-04 1.6643190e-02 4.2228145e-02
3.7789322e-02 -3.6522124e-02 4.0888909e-02
-2.9599616e-02 -3.3146491e-02 1.7057777e-02
-5.7108286e-02 -2.5784986e-02 -3.3249842e-02
-1.6405229e-03 2.5318905e-02 5.9935962e-02
2.7013080e-02 -5.9446893e-02 2.3831121e-02
2.5753659e-02 6.2989138e-02 1.3825181e-02
-7.1252462e-03 -6.4037878e-02 2.8710705e-02
-5.0181580e-02 1.5061872e-02 5.5860583e-03
2.4352041e-02 3.7059186e-03 -6.2588816e-02
-3.7900650e-02 1.6361160e-02 1.9236034e-02
-1.1399143e-02 -1.7217618e-02 -4.5495552e-02
-5.6334542e-04 -1.2613335e-03 4.1113117e-03
-5.7585305e-02 4.5614448e-03 -3.4334581e-02
-5.0808194e-03 8.9950340e-03 -5.7047379e-02
-3.4066484e-02 -4.4308819e-03 5.3943319e-02
-6.6787600e-02 1.9943291e-02 9.9629487e-04
3.4248355e-02 -6.1986536e-03 4.8767386e-02
-6.9857122e-04 -3.5365116e-02 -3.8951137e-02
5.8326329e-02 4.0701115e-02 4.6882472e-02
-2.5059547e-02 3.6420210e-03 1.4808257e-03
7.9792591e-02 -3.4011296e-03 1.0754018e-02
-4.6107436e-02 -4.5405587e-02 -3.6509769e-02
-8.3206175e-03 -4.8159153e-02 2.3340835e-02
-4.9174207e-02 -4.2130560e-02 2.0620888e-02
3.3675028e-02 2.9073814e-02 -4.9155319e-02
-5.5522997e-03 -6.2575274e-02 -2.5007192e-02
-2.2077758e-02 -2.8723629e-02 -4.3464291e-02
5.1269233e-02 -1.4531763e-02 -2.0079357e-02
-1.4706133e-02 6.9575682e-02 -3.4988650e-02
4.5807758e-03 7.1099934e-02 -3.0144981e-02
2.2882296e-02 -4.2494307e-02 -3.6955624e-02
4.0268398e-02 4.9400992e-03 -3.0300550e-02
4.2446316e-02 -4.1803001e-02 2.4781021e-02
6.0193451e-02 -6.6137189e-03 -3.4645160e-02
1.5449023e-02 6.2575538e-02 2.9369360e-02
3.0150082e-02 -2.4128455e-02 -8.2755372e-03
1.2752836e-02 2.7193947e-02 4.3958605e-02
3.6545253e-02 2.7900965e-02 6.1680603e-02
2.3557586e-02 -2.1064577e-02 -4.1184410e-02
5.4030056e-02 -2.0015953e-02 2.2219973e-02
1.2958652e-02 -4.6060545e-04 4.8849604e-02
-5.3929574e-02 -3.7184688e-04 -1.3517745e-02
-3.6062776e-02 -6.2269767e-02 3.8512062e-03
-1.2459798e-02 6.4373266e-03 6.2029018e-02
4.4120664e-02 4.7734658e-02 4.8162210e-02
3.7938899e-02 1.9968442e-02 -3.6314210e-02
-4.1622066e-02 1.3649299e-02 -4.8005676e-02
2.2651364e-03 1.3423168e-02 1.9861696e-02
1.0140357e-02 -2.6155797e-02 -4.6559732e-02
-1.5047252e-02 5.5365808e-02 3.9981994e-02
2.7389298e-02 -6.1448234e-02 6.3601613e-03
1.9780668e-02 2.0420799e-02 5.9479196e-02
-4.6694192e-02 2.8269981e-02 1.3082259e-02
2.5829087e-02 -1.4832489e-02 2.0304736e-02
1.8065027e-02 -2.0416430e-02 -2.4440836e-02
-3.7815214e-02 5.0742017e-02 2.9664548e-02
3.2420049e-02 5.5725673e-02 -1.8365583e-03
-8.8725503e-03 -4.8102148e-02 -2.9272074e-02
5.1430701e-02 1.3565395e-02 -8.9689315e-03
-3.1884393e-03 7.4279519e-02 1.2017464e-02
3.3441301e-03 -9.7923304e-03 -4.9462063e-02
1.9609493e-02 7.0883168e-02 -2.1487093e-03
-7.9268363e-03 -3.9914887e-02 -5.2210815e-02
-4.1593608e-02 -4.3190998e-02 2.1227014e-03
4.1453502e-02 -2.2385864e-02 3.2337431e-02
2.7062452e-02 6.0021801e-02 -3.7043948e-02
-2.8078415e-02 -1.4693490e-02 4.0150824e-02
-1.8528998e-02 8.3678506e-03 2.2548810e-02
6.4479527e-02 -3.5865648e-03 4.4208159e-02
1.4694703e-02 4.5099793e-02 -5.6687354e-02
3.1405126e-02 4.6790194e-02 2.0729989e-02
7.0999598e-03 -6.1623359e-03 -3.3907184e-02
-1.4326563e-02 -5.0789842e-02 4.2171581e-02
7.3852599e-02 -1.6249758e-02 -1.3922220e-03
-7.2488861e-03 6.0296316e-02 -5.1028992e-02
-8.7570862e-03 -8.1600801e-04 -4.0844153e-02
-3.7728969e-03 4.4908365e-02 -6.1655751e-02
-6.3142719e-02 -8.1325862e-03 2.4052542e-02
2.5821996e-02 -4.2988697e-02 2.6502922e-02
-2.9592345e-02 6.7524471e-02 1.3338286e-02
6.8812846e-02 1.3720829e-02 -2.5426761e-02
-4.8849716e-02 -1.4145032e-02 2.2143929e-02
-3.7079218e-02 -9.3874371e-03 1.3198370e-02
6.9939894e-02 1.7249196e-02 4.4219771e-02
-4.2883279e-02 -2.4993757e-02 1.0400689e-02
-3.0645852e-02 2.9602301e-02 -5.8191513e-02
-1.4078506e-02 -2.7634936e-03 4.1410058e-02
-2.7215172e-02 -5.4790462e-02 3.3244846e-02
-4.8794714e-02 -1.2229827e-02 -2.3766749e-02
-4.8365583e-02 1.9427927e-02 -1.0587098e-02
8.4760403e-03 -3.8198957e-02 -2.5775494e-02
2.5397333e-02 -2.7532689e-02 3.2044405e-02
4.0450030e-02 1.0155015e-02 1.4671480e-02
-6.2769277e-02 2.6121053e-02 -1.5199514e-02
-7.2413133e-02 -6.1658024e-04 -1.6687886e-03
-3.2234730e-02 -3.2147894e-02 4.4552545e-02
3.0695648e-02 -4.7515738e-02 -2.0946840e-02
-7.5048169e-03 -3.7960869e-02 5.1158241e-02
-4.6131254e-02 -2.3149226e-03 -4.4828413e-02
4.3574028e-02 -1.9041854e-02 4.9299255e-02
-1.5414265e-02 -1.6887142e-02 1.1909105e-02
4.1086771e-02 -3.6650626e-02 -1.3153592e-02
2.0890935e-03 2.8917296e-02 -5.8628212e-02
1.7829490e-03 7.6310197e-02 -9.1108208e-03
4.5153281e-02 2.9920990e-02 2.5145425e-02
2.3117371e-02 2.6247096e-03 -2.7773830e-02
3.6913856e-02 7.5629089e-03 -1.9938478e-03
4.0466089e-02 -2.0154853e-02 1.3299021e-02
-4.8782010e-02 5.3337924e-02 -9.1392423e-03
-1.8847755e-02 -5.8722362e-02 -3.4815268e-02
6.3149708e-02 2.8988140e-02 -2.2853571e-02
2.4455518e-03 -1.1690158e-02 -6.5849164e-02
7.8287644e-02 2.8773422e-02 1.1255917e-02
6.5875237e-02 4.5237853e-02 1.6369335e-02
1.5528949e-02 1.8310567e-02 -6.2586066e-02
-2.3873095e-02 -8.7772789e-03 2.4583494e-02
-6.1431238e-02 1.6672408e-02 2.0190498e-02
-4.8841778e-02 4.2982935e-02 2.0916253e-02
1.5452312e-02 -1.7357393e-02 -8.3676318e-03
1.6488690e-02 -6.1754675e-02 -7.4439525e-03
-5.2363371e-02 -2.0879108e-02 -6.4859646e-03
-4.2405473e-02 3.6581230e-02 -4.7852465e-02
4.9044403e-02 3.0761817e-02 -2.9729078e-02
-6.6232644e-02 -1.7535089e-02 8.8649757e-04
-1.8221819e-02 -6.7289300e-02 -7.2731332e-03
-4.4516309e-02 -5.9751171e-02 -1.2054757e-02
-4.0212183e-02 2.1574497e-02 4.0589195e-02
4.9791010e-02 5.3317189e-02 3.3721081e-02
5.0165115e-02 -3.3219918e-02 8.2554320e-04
-6.3978198e-02 -3.3330450e-02 -2.6723667e-03
-3.8729873e-02 5.2422449e-02 -2.3557846e-02
1.6360479e-02 -1.4431374e-03 2.6727714e-02
-1.0344592e-02 -2.3616340e-02 3.3898349e-02
1.2836615e-02 4.1564268e-03 1.2197153e-02
-2.7567462e-02 2.6934266e-02 3.0372595e-02
-5.7055849e-02 -4.4231869e-02 6.8665634e-03
2.9699197e-02 4.3319512e-02 5.2438045e-02
9.4071778e-03 -6.6255141e-02 2.8068707e-02
2.7487379e-03 -1.0244634e-02 3.6033148e-02
-2.6304634e-02 -1.1608093e-02 2.4239821e-03
2.1294932e-02 -4.7484886e-02 4.4972632e-02
-1.5002822e-04 -2.0854911e-02 -1.0731148e-02
-8.9654823e-03 -6.7979149e-02 1.2506887e-02
9.1648125e-03 -5.5362061e-02 1.2086083e-02
-1.3407232e-02 1.5332845e-02 -3.6324826e-02
-3.5290492e-02 -3.0806065e-02 -5.2069499e-02
2.9320861e-02 -3.1146849e-03 6.4170771e-02
-4.7000234e-02 -1.9084447e-02 -4.6174930e-02

'dehiscens_000038_080423

3.1390930e-02 -2.8064619e-02 5.8598664e-02
-1.9557787e-02 2.5005897e-02 -3.1288917e-02
-5.4417403e-02 -4.5389276e-02 -3.4264880e-02
5.5760576e-02 3.6800694e-02 -8.5506539e-03
-1.0603410e-02 2.7926788e-02 4.0509794e-02
1.9349713e-02 -1.1446598e-02 -2.8928061e-02
-7.6210033e-02 9.4673086e-03 -5.3977990e-03
5.8891307e-02 -8.8330716e-03 4.8992525e-02
5.7528483e-03 6.3796615e-02 1.6411483e-02
-3.6256919e-02 -2.2487628e-02 2.8812843e-02
5.6994672e-02 -2.6557680e-02 -7.6037251e-03
1.7501174e-02 6.8310419e-02 -1.9450723e-02
-1.9257059e-02 -1.2097346e-02 -9.5111625e-03
-3.6443303e-02 -2.3911377e-02 -6.3848798e-02
-1.8382585e-02 5.3539939e-02 1.4407376e-02
-1.5094042e-03 -5.4030295e-02 -1.9769463e-02
6.1721589e-02 -1.9432343e-02 2.0986317e-02
4.4223534e-03 -7.9952543e-03 5.6047521e-02
-1.8051277e-02 1.2185122e-02 -6.3144943e-02
-5.8714823e-02 -2.8030347e-02 2.1968380e-02
-8.7775513e-04 -4.5936257e-02 2.6301515e-02
4.8453863e-02 7.6452527e-03 -1.7960062e-02
-2.0058748e-02 -2.6002051e-02 -9.9067589e-03
-2.3381110e-02 5.7525986e-03 -2.4823046e-02
6.5931468e-02 5.0271080e-03 2.5337696e-03
3.8397093e-02 5.5187335e-02 2.9826561e-02
-6.5984020e-02 -1.9065763e-02 -3.6136458e-02
-3.6025093e-02 4.6738450e-02 -1.0683168e-02
-6.5858570e-03 5.8264774e-02 2.7492790e-02
-5.0972473e-02 3.0494464e-03 3.7492806e-02
1.8627467e-02 -3.3049344e-02 -1.5719386e-02
-2.1398152e-02 -4.7945803e-02 -5.3712385e-02
3.6433661e-03 4.0412998e-02 3.1839235e-02
6.0895292e-02 1.3398306e-02 -2.1845720e-02
-2.3940162e-02 -4.4780744e-02 1.1741256e-02
-4.6097886e-04 -4.3413685e-02 4.0526662e-02
4.7648502e-02 -4.6224809e-02 3.2450352e-02
5.7569055e-02 4.6931455e-02 5.5575218e-03
6.3631073e-03 5.4751671e-02 -2.0870635e-02
7.6774443e-03 -2.8111344e-02 -2.4331417e-02
1.4652414e-02 1.1661171e-02 5.5904820e-02
1.3418964e-02 7.2399614e-05 6.6054802e-02
-6.6444242e-02 2.3803879e-02 -2.7245404e-02
-7.3010808e-02 1.3830605e-02 7.3419228e-03
3.5946995e-03 2.1701448e-02 5.7896513e-02
2.1660516e-03 1.6000280e-02 -3.5392251e-02
8.6113747e-03 -3.8892095e-02 -5.1328976e-02
-5.0157984e-02 -2.1290198e-02 3.2116258e-02
5.8287899e-02 2.2924201e-02 4.1265962e-02
6.5122771e-03 4.0456057e-02 -2.4461715e-02
1.0149691e-02 -4.5801067e-02 1.7668997e-02
4.9467180e-02 -1.2719303e-03 5.6952304e-02
8.4970641e-03 -1.3305132e-02 -6.3258728e-02
-5.7306034e-02 9.2806702e-03 -4.4155463e-02
-4.7177534e-02 -3.0441232e-02 -5.3321779e-02
2.6892956e-02 6.6015104e-02 -3.5738708e-04
-6.7566428e-03 6.9240089e-02 6.0460666e-03
3.2367485e-02 -4.4190129e-02 -1.5822005e-02
-7.7545685e-03 1.1242864e-03 -2.2830941e-02
-5.4572213e-02 -3.9784097e-02 1.4083864e-02
-5.3693950e-02 3.7822849e-02 1.4836818e-02
-6.2228589e-02 -1.4878933e-02 2.7399452e-02
-7.9050584e-02 -2.2237690e-03 1.5452241e-03
-4.3369184e-02 -4.6210323e-02 -4.6548825e-02
2.7273784e-02 1.9952348e-02 5.8696324e-02
1.7395631e-02 2.8493552e-02 -2.5014692e-02
4.9027939e-02 4.7840173e-02 -2.0752857e-02
6.4678210e-02 -3.5409685e-02 2.4751621e-02
-3.8551868e-02 4.3345164e-02 2.9351648e-03
7.7920221e-03 -5.1570633e-02 3.5944829e-03
-6.0114838e-02 -2.8826889e-02 -4.5688331e-02
-2.2649742e-02 -2.4507579e-02 3.3386228e-02
-3.5368822e-02 1.3012253e-02 -6.0296029e-02
6.8142012e-02 2.1031557e-02 6.3850838e-03
3.6499560e-02 -1.5784697e-03 6.3003430e-02
-3.3087678e-02 2.6575844e-02 -4.8416377e-02
1.1877482e-02 -4.2153830e-02 4.8265125e-02
6.2826486e-02 -2.2596283e-02 4.2325698e-02
-7.4061469e-02 -1.4709436e-02 -2.4555562e-02
3.8439232e-02 3.8622013e-02 3.1941436e-02
4.1902296e-03 -2.2421603e-02 6.1431744e-02
1.8907381e-02 -2.8520805e-02 -3.2974750e-02
4.5159187e-02 6.4540691e-02 3.8936005e-03
-3.8495852e-02 3.2933702e-02 -3.4926876e-02
-1.4650850e-02 -2.9196706e-02 2.7081599e-03
-4.9918646e-02 -5.3413221e-02 -1.5451600e-02
-5.3788197e-02 3.3145235e-02 -3.0615639e-02
-3.2882372e-02 2.1170081e-02 3.6771390e-02
4.8594550e-03 6.2330012e-02 -8.4447435e-03
4.5932965e-02 -5.0115736e-02 7.3835466e-03
-1.4560954e-02 4.1939092e-02 4.4429229e-03
-6.1263512e-04 -4.8107294e-02 -4.5100501e-02
-1.1780630e-02 3.2595174e-02 -1.3107346e-02
2.8583869e-02 -1.7334014e-02 -3.8190961e-02
-7.7529537e-03 5.8552942e-02 -2.0025504e-02
4.2732476e-03 2.5921668e-02 4.2689341e-02
-1.9730807e-02 2.1186601e-02 3.0776991e-02
2.5904047e-02 4.2656995e-02 3.8825609e-02
3.1034261e-02 1.0412460e-02 -1.8858634e-02
3.8057413e-02 -1.5656016e-02 6.1572647e-02
4.0420252e-02 3.9015310e-02 -3.1472378e-02
-1.7545876e-02 -9.0501935e-03 5.0139457e-03
-7.3804217e-03 -1.8062147e-02 -6.8882502e-02
5.7202649e-02 3.1068514e-02 2.5293830e-02
-7.2062365e-02 -4.1587831e-03 -3.4414473e-02
-1.7181398e-02 4.6878928e-02 -1.5697126e-02
7.3464006e-02 -2.2038762e-02 1.2982646e-02
-1.1428908e-02 1.9378827e-02 5.3502637e-02
5.3056167e-02 -4.6079945e-02 1.9321924e-02
-3.1289450e-02 -1.9144492e-02 2.0888611e-03
-5.0758775e-02 5.8143436e-03 -5.5869971e-02
-1.8233480e-02 9.7821484e-03 4.4161558e-02
3.5818051e-02 -4.4519900e-02 1.7694848e-02
4.7805389e-02 5.5132211e-02 1.7003846e-02
1.4540256e-02 -4.3665641e-02 3.2231011e-02
-3.7500466e-02 6.4943086e-03 3.8803166e-02
1.7617244e-02 -3.4917453e-03 -4.8292289e-02
-6.3253929e-02 1.9056024e-02 2.2350268e-02
9.6605762e-04 1.9298938e-03 -3.6544871e-02
-1.9049203e-02 2.7307818e-02 5.2377453e-03
-7.6773757e-02 3.8510830e-03 -1.7949887e-02
1.6903867e-02 -2.2657038e-02 -5.1141723e-02
-3.2094002e-02 2.5648957e-03 2.6705764e-02
-7.1850176e-02 2.1725887e-02 -1.0897556e-02
5.8734302e-02 6.9483434e-03 4.9502752e-02
-1.4004962e-02 -5.7606516e-02 -2.5925879e-02
4.1196252e-02 1.1940768e-02 5.0158829e-02
1.6189169e-02 1.8056406e-02 -3.4062887e-02
4.8609639e-02 -3.7694521e-02 -1.3441192e-02
-3.5167283e-02 -3.8447075e-02 -5.8195215e-02
-1.2305991e-02 -3.3450928e-02 2.0045605e-02
-3.9607927e-02 -4.5047506e-02 1.5594552e-02
3.2609514e-02 5.4729100e-02 -3.0124836e-02
1.0751195e-03 -3.6298379e-02 -5.3528382e-03
-5.0215359e-02 -1.6621699e-02 -5.9721266e-02
6.2889138e-02 -1.5944208e-02 -1.7670827e-02
3.7961529e-02 6.5147839e-02 -1.5813531e-02
1.3059114e-02 5.5860304e-02 -3.4340636e-02
5.0643624e-02 -3.7141378e-02 4.2705624e-03
3.3819897e-02 -2.9202609e-02 -1.9555596e-02
3.4590503e-02 -4.7181208e-02 3.9149139e-02
4.0567400e-02 -2.2030599e-02 -3.1822787e-02
1.1387580e-02 5.5275077e-02 3.8475539e-02
7.8361637e-03 -4.1984771e-02 -2.3822017e-02
3.6546555e-02 2.2148578e-02 2.3167169e-02
2.5626128e-02 7.2539684e-03 6.4413320e-02
3.6323654e-03 -1.5031787e-02 -2.6199770e-02
7.4581518e-02 -6.5279549e-03 8.6776953e-03
-1.1870537e-02 -1.7759464e-02 5.4067232e-02
-4.8619925e-02 2.9858368e-02 2.9850883e-02
-5.1017008e-02 -4.9304075e-02 8.4475639e-04
1.6214011e-02 3.2025543e-02 4.9809677e-02
1.6048247e-02 2.7320071e-02 3.2281818e-02
3.1681620e-02 2.7992973e-02 -2.3714410e-02
-5.1031252e-02 2.1612601e-02 -4.5461103e-02
-5.3130923e-02 4.2458077e-02 -4.6551997e-03
1.2555206e-02 -4.3889293e-02 -3.8518958e-02
-6.4830920e-03 2.4970250e-02 2.5835442e-02
3.2901615e-02 -5.1870743e-02 1.7146101e-03
2.0012318e-02 -1.3918972e-02 5.7049134e-02
-6.7669243e-02 -1.2487620e-03 2.5132269e-02
6.7146604e-02 2.5892826e-03 1.6408449e-02
2.9230533e-02 -3.9151060e-03 -2.2101551e-02
-1.0416214e-02 3.8668374e-02 1.9845187e-02
2.0101898e-02 7.3365957e-02 1.6985108e-02
-1.3332191e-02 -5.5503938e-02 -4.0217216e-02
3.5445571e-02 -4.5052205e-03 -3.4920153e-02
-9.0679900e-03 5.5287874e-02 -3.5046657e-03
4.6268139e-03 -2.9184762e-02 -6.0775301e-02
2.1825097e-02 5.6751749e-02 2.3263249e-02
-2.1220521e-02 -1.7786058e-02 -6.7178024e-02
-5.8056266e-02 -4.2165981e-02 -2.0341865e-02
6.7066491e-02 -2.9966478e-02 2.9994089e-03
2.5731372e-02 3.8924112e-02 -3.7175749e-02
-3.7535012e-02 -1.0122546e-02 3.7710196e-02
-2.4986665e-02 5.1284428e-02 -2.0106652e-03
5.8947735e-02 9.9636429e-03 3.5728778e-02
1.0662860e-02 3.2248245e-02 -3.6481598e-02
2.8022885e-02 2.6936912e-02 4.1986826e-02
-4.2053845e-03 1.4067478e-02 -5.3249678e-02
2.5802618e-02 -3.4980455e-02 4.5231966e-02
7.1666404e-02 7.2459523e-03 -1.2565151e-02
-1.7285611e-02 2.2935405e-02 -4.9691408e-02
5.9854855e-03 3.7957887e-03 -6.1631753e-02
-2.3832654e-03 2.6940457e-02 -4.2722519e-02
-6.9025279e-02 -1.9962238e-02 1.5568885e-02
4.6724499e-02 -3.1671536e-02 5.0418406e-02
-4.7562939e-02 4.3429329e-02 -1.9363600e-02
5.2750848e-02 1.8346932e-03 -3.2650346e-02
-6.4837271e-02 -3.1478662e-02 5.5579873e-03
-1.2249682e-02 -3.2453341e-02 4.2809967e-02
7.0999640e-02 -1.8109286e-02 3.1831614e-02
-4.5478629e-02 -3.4529186e-02 2.5684092e-02
-3.1918110e-02 -9.2835617e-03 -6.7509668e-02
2.3312541e-03 8.3920134e-03 6.1768014e-02
-2.9863457e-02 -3.4468099e-02 2.3031189e-02
-2.9057797e-02 1.2010800e-02 1.4539852e-02
-6.2081366e-02 3.4688365e-02 -1.6244980e-02
5.2546771e-02 -2.6186169e-02 -2.2511960e-02
6.0984744e-02 -3.6901592e-03 3.2962892e-02
4.7429602e-02 2.8496491e-02 4.3054622e-03
-6.8345877e-02 1.0155531e-02 -3.6041844e-02
-7.0889426e-02 -6.4019728e-03 1.2473162e-02
2.8493130e-03 -2.9213171e-02 4.6730632e-02
1.9139840e-02 -4.8435671e-02 -7.5323311e-03
-1.9000381e-02 -3.3111453e-03 5.0473173e-02
-4.1647742e-02 -4.1056092e-03 -5.9043738e-02
4.4442206e-02 -1.4670674e-02 4.8472394e-02
-2.4400093e-02 -1.5447055e-02 1.9702235e-02
6.4104369e-02 -1.4595840e-02 -1.5563850e-03
-1.6114328e-02 -3.6735093e-03 -7.0137654e-02
1.1467637e-02 7.6283300e-02 -1.2842233e-03
4.0256360e-02 4.0770804e-02 1.7336072e-02
5.7130977e-02 1.5276342e-02 -6.0242474e-03
6.1708592e-02 -1.1587797e-03 -2.0671774e-02
7.5552535e-02 -6.0241979e-03 2.6095309e-02
-6.5087090e-02 3.0117891e-02 5.7794383e-03
-2.3628959e-02 -6.0345229e-02 -1.5719153e-02
4.9685453e-02 2.3971494e-02 -1.9923532e-02
-5.8949796e-03 -4.1714465e-02 -5.8164104e-02
7.1290107e-02 1.1867739e-02 2.6046812e-02
6.0707272e-02 1.8862262e-02 1.8604691e-02
-9.8456289e-03 4.0506983e-02 -3.2274306e-02
1.3617987e-02 4.0927205e-03 -2.5368930e-02
-4.6856650e-02 1.7035685e-02 3.6682368e-02
-2.9431820e-02 3.3065619e-02 2.7607979e-02
-6.1976392e-03 -2.8016066e-02 -2.0398777e-02
-1.3710510e-02 -5.0476401e-02 2.9567340e-04
-6.6680176e-02 -3.7277756e-02 -9.0433704e-03
-3.1788591e-02 4.2024071e-02 -2.3667183e-02
4.5835016e-02 5.1175653e-02 -5.3802199e-03
-7.4615539e-02 -2.0087903e-02 -4.9405894e-03
-3.7246360e-02 -5.8659813e-02 -2.0750893e-02
-3.5338976e-02 -5.4596082e-02 3.5964826e-03
-8.5204882e-03 2.1873222e-04 5.8685834e-02
3.6033072e-02 6.7735218e-02 1.7968371e-02
4.9032147e-02 -1.1020787e-02 -2.4286673e-02
-6.6878927e-02 -3.2198578e-02 -2.7927689e-02
-1.2865989e-02 1.1417461e-02 -3.8806262e-02
-2.7426064e-02 2.0797079e-02 -1.2056445e-02
1.6330418e-02 -3.0648188e-02 5.7526299e-02
-1.4396394e-02 1.2844889e-02 2.0314429e-02
-3.8534877e-02 4.2160685e-02 1.9279843e-02
-3.6210290e-02 -5.6069245e-02 -3.4920726e-02
4.2357373e-02 3.1062476e-02 4.3897509e-02
2.1072418e-02 -4.6991790e-02 8.8461241e-03
-1.8250752e-02 -9.8754675e-03 3.8342964e-02
-3.0503832e-02 -1.4507985e-03 6.1780979e-03
2.1667194e-02 -5.3809766e-02 2.1720940e-02
2.5023163e-03 -6.3473146e-03 -1.2403939e-02
-3.7772590e-03 -4.2685076e-02 1.0048914e-02
-5.4320924e-03 -1.8579425e-02 -8.6673698e-03
-1.1321047e-02 8.4641648e-03 -8.4435428e-03
-1.9556152e-02 -3.1433983e-02 -6.5172872e-02
4.7404161e-02 -3.2270876e-02 3.3053014e-02
-6.4339958e-02 -7.9061265e-03 -4.6309859e-02

'dehiscens_000068_080423

3.0820952e-02 -3.5424222e-02 5.6885475e-02
-1.6037105e-02 3.0212557e-02 -2.8231498e-02
-6.0029133e-02 -5.2333393e-02 -2.7422721e-02
5.5145180e-02 4.0326669e-02 -5.5427667e-03
-1.6403689e-02 3.5304168e-02 4.0278887e-02
2.4859940e-02 -1.2466966e-02 -3.8856885e-02
-7.3985964e-02 -2.0132067e-03 -9.8821262e-03
5.4570481e-02 -3.7063124e-03 5.0240065e-02
6.4960974e-03 6.8342117e-02 1.9866220e-02
-3.0041690e-02 -1.6563331e-02 3.1993021e-02
6.1686745e-02 -3.1607631e-02 -1.1000451e-02
2.0959518e-02 6.2392925e-02 -2.0526614e-02
-1.8644569e-02 -6.4573087e-03 -1.2909871e-02
-3.0284785e-02 -2.4187705e-02 -6.5615988e-02
-2.4691952e-02 5.3417350e-02 1.8429758e-02
1.3778759e-02 -5.7755871e-02 -1.7060507e-02
5.2510973e-02 -9.2905518e-03 1.8601126e-02
7.5998917e-03 -2.6296001e-03 5.4314453e-02
-1.3572919e-02 1.7025672e-02 -6.5482053e-02
-6.3139293e-02 -3.8789677e-02 2.2207885e-02
9.8098216e-03 -4.5494276e-02 3.3218082e-02
5.3384620e-02 1.1029453e-02 -1.7616905e-02
-3.0370365e-02 -2.6320722e-02 -1.1467817e-02
-2.5459571e-02 1.2317396e-02 -2.6261702e-02
4.2289701e-02 6.6538450e-03 2.6794829e-03
3.7212794e-02 5.0674788e-02 3.7851870e-02
-6.8375430e-02 -1.7709293e-02 -4.3330398e-02
-3.1186808e-02 5.0885872e-02 -1.1293178e-02
1.5630010e-03 5.9505258e-02 3.5534171e-02
-4.8040384e-02 -9.5009223e-03 3.1059149e-02
2.3420399e-02 -4.0728575e-02 -2.5528400e-02
-2.5833074e-02 -4.2360185e-02 -4.8557268e-02
1.0199020e-02 4.7258239e-02 4.6986098e-02
5.7473037e-02 2.5236525e-02 -1.1998603e-02
-2.9160492e-02 -3.7027714e-02 1.3133461e-02
-3.8836872e-03 -5.1654045e-02 3.9192712e-02
4.5174357e-02 -4.8108672e-02 3.2649600e-02
5.7103062e-02 4.1699074e-02 1.0205937e-02
4.0315101e-05 5.5883449e-02 -4.7861637e-03
1.3937116e-02 -2.3078445e-02 -3.0780144e-02
6.5947342e-03 1.2262799e-02 4.5300541e-02
2.1987236e-02 -6.0746353e-03 6.6495553e-02
-6.3474737e-02 2.7588830e-02 -2.8073305e-02
-7.3104071e-02 1.7749172e-02 1.9257844e-03
3.8203554e-04 2.5737605e-02 5.4434770e-02
1.5827773e-02 2.4334435e-02 -5.0111319e-02
4.2651540e-03 -2.9345427e-02 -4.1078489e-02
-4.3409404e-02 -2.6777729e-02 3.5147188e-02
4.7470361e-02 3.0066919e-02 3.9495242e-02
7.0149698e-03 4.1485080e-02 -2.2160145e-02
5.8711627e-03 -5.9815905e-02 2.4343085e-02
3.9295873e-02 3.3661334e-03 6.0723626e-02
9.3390893e-03 -1.2776591e-02 -6.3673337e-02
-5.1788984e-02 2.1904005e-02 -4.7383807e-02
-3.8644616e-02 -3.0435056e-02 -5.4321558e-02
2.0796253e-02 5.3182603e-02 -2.8297817e-03
-9.8064726e-03 6.2346271e-02 2.2302059e-02
4.2342532e-02 -4.6050020e-02 -1.9673050e-02
5.1252574e-03 -3.5730874e-03 -2.5045322e-02
-5.8494881e-02 -5.3055914e-02 1.1574082e-02
-4.4031505e-02 4.1066547e-02 1.0920186e-02
-6.0148683e-02 -2.4184380e-02 3.1271637e-02
-7.8978586e-02 -7.0721580e-03 7.0735853e-03
-3.6647328e-02 -5.0424778e-02 -3.8923079e-02
2.4362609e-02 1.2189819e-02 4.7722953e-02
2.2129148e-02 3.3824838e-02 -2.5127609e-02
4.8234839e-02 3.9046818e-02 -2.0125506e-02
4.9523671e-02 -2.6010842e-02 1.7231466e-02
-3.3716060e-02 3.1035167e-02 -3.0157636e-03
1.5185266e-02 -5.3912837e-02 1.0032777e-03
-5.5858300e-02 -3.4006857e-02 -4.1695414e-02
-1.9689120e-02 -2.5114863e-02 4.0761661e-02
-3.2351008e-02 1.0637713e-02 -5.3612875e-02
6.2739721e-02 1.7064823e-02 1.0207225e-03
2.7278135e-02 -2.9196858e-03 4.6623728e-02
-2.8217038e-02 3.4162267e-02 -5.1471664e-02
1.1160819e-02 -4.7299145e-02 4.9558377e-02
6.0194691e-02 -2.6305143e-02 3.1817893e-02
-7.8697731e-02 -1.1600518e-02 -2.4656045e-02
4.0498141e-02 2.5215000e-02 2.5155080e-02
5.4899512e-03 -2.2264331e-02 6.3409172e-02
3.1082914e-02 -3.0076532e-02 -4.3565161e-02
4.6160920e-02 5.3160356e-02 -8.7676200e-03
-2.9562553e-02 3.4827147e-02 -1.8693378e-02
-1.9925573e-02 -4.4485210e-02 -1.7278370e-03
-5.5321696e-02 -6.0094873e-02 -4.0143331e-03
-4.4965611e-02 3.9553560e-02 -2.9993100e-02
-3.6033292e-02 2.5326325e-02 3.6163192e-02
7.7521553e-03 5.5433583e-02 8.3956125e-03
4.5985858e-02 -5.1716625e-02 1.3482632e-02
-8.3870439e-03 5.0305988e-02 1.2639181e-02
-1.1204943e-02 -4.6312569e-02 -4.0393362e-02
-1.1587394e-05 2.5546419e-02 -2.2638492e-02
3.8581378e-02 -6.7426594e-03 -4.7620515e-02
1.0674105e-03 6.4100730e-02 -1.7928568e-02
2.5487131e-03 3.2130055e-02 3.7533920e-02
-1.5538609e-02 2.2729896e-02 3.1147983e-02
2.2008659e-02 4.1838478e-02 3.5179362e-02
3.3514323e-02 9.2824566e-03 -1.4742859e-02
3.3977150e-02 -2.0281849e-02 6.1674355e-02
4.1945830e-02 2.1718833e-02 -3.8347639e-02
-1.9417035e-02 7.3732028e-04 1.0462831e-02
-6.2638820e-03 -2.3272024e-02 -6.4230312e-02
5.2018948e-02 4.0660498e-02 2.9085396e-02
-6.6524951e-02 4.6692119e-03 -4.3452756e-02
-1.1129699e-02 4.8381932e-02 -1.3331817e-02
6.6533808e-02 -2.1413715e-02 1.4692139e-02
-1.3928080e-02 2.2978562e-02 4.9296304e-02
5.5933316e-02 -4.1563986e-02 2.3650497e-02
-3.2320774e-02 -8.9609658e-03 -2.5805418e-03
-5.1415735e-02 6.1619280e-03 -4.7892795e-02
-1.9937908e-02 1.1773728e-02 4.1061580e-02
3.8870905e-02 -3.9406595e-02 2.2005234e-02
4.4879164e-02 5.5484223e-02 2.4843486e-02
2.4062690e-02 -4.2566527e-02 4.0312310e-02
-3.9188485e-02 9.9998794e-04 4.4154487e-02
3.0614362e-02 1.6621347e-02 -4.9507559e-02
-5.5728665e-02 2.4081512e-02 1.1434386e-02
-1.8859302e-04 -1.2389992e-02 -4.9167649e-02
-6.7979109e-03 3.4473319e-02 1.5616073e-03
-7.5882455e-02 1.0048961e-02 -2.3493964e-02
2.4269572e-02 -1.6597521e-02 -5.5961216e-02
-2.9474226e-02 2.0240630e-03 2.7283981e-02
-6.3781435e-02 2.0535101e-02 -1.2437960e-02
4.2178875e-02 4.4729172e-03 4.4408900e-02
-3.3123933e-03 -5.5217602e-02 -2.8213318e-02
4.3119433e-02 1.9528077e-02 5.0053295e-02
1.4861175e-02 2.0149798e-02 -3.2713796e-02
4.3255102e-02 -2.4360222e-02 -1.7007686e-02
-4.5104733e-02 -4.3920558e-02 -5.0660183e-02
-1.3119553e-02 -4.7895100e-02 2.3277707e-02
-3.3538282e-02 -5.4272779e-02 1.7331431e-02
3.3053060e-02 4.7993170e-02 -2.8424573e-02
-4.2116280e-03 -4.7832742e-02 -1.1295114e-02
-5.2764420e-02 -2.4583435e-02 -5.6067861e-02
6.1263950e-02 -1.3473204e-02 -2.2085492e-02
3.3631616e-02 6.5663229e-02 -5.1805722e-03
1.6561448e-02 4.9797442e-02 -3.4280723e-02
4.0373842e-02 -4.0868708e-02 -1.4855814e-03
3.0096199e-02 -2.4949585e-02 -2.7638102e-02
3.9643378e-02 -4.3694960e-02 4.6162863e-02
4.8466412e-02 -2.0404919e-02 -3.6340812e-02
1.9058940e-02 5.9257014e-02 3.7534481e-02
7.9503771e-03 -4.3626759e-02 -2.7126829e-02
3.1001535e-02 1.7135911e-02 -7.0007960e-04
2.1827939e-02 1.3587085e-02 6.2715298e-02
-1.2063674e-02 -1.6157979e-02 -2.9026056e-02
6.7742504e-02 -9.9956715e-03 1.2541356e-04
-8.0411222e-03 -1.1308801e-02 6.2846037e-02
-4.6165059e-02 3.0362986e-02 2.3543905e-02
-4.2793890e-02 -6.2219014e-02 6.6395599e-03
1.4636387e-02 3.3415452e-02 5.2976660e-02
2.0324969e-02 2.5166670e-02 4.0669599e-02
3.6719958e-02 2.5252205e-02 -2.3186858e-02
-4.1141211e-02 3.2478527e-02 -4.3346739e-02
-5.7757963e-02 3.6199997e-02 -7.8103706e-03
1.1264542e-02 -4.3086014e-02 -4.2425995e-02
-2.3896481e-04 4.4556907e-02 2.4526433e-02
3.1842278e-02 -5.8745834e-02 7.7574267e-03
1.8395367e-02 -1.3670218e-02 5.3325519e-02
-6.2238586e-02 1.1084461e-02 2.5887462e-02
5.3260539e-02 6.2796797e-03 1.4399468e-02
3.1061621e-02 -7.3782637e-03 -2.2794018e-02
-1.3238012e-02 5.0700773e-02 3.4254000e-02
2.3020233e-02 7.0073665e-02 1.2480083e-02
-2.3253648e-02 -5.8765429e-02 -3.8171590e-02
3.8315985e-02 1.9264272e-03 -3.4206380e-02
-9.9030030e-03 6.4884910e-02 3.2087069e-03
9.1155383e-03 -2.8500111e-02 -5.5626364e-02
2.2511294e-02 5.3203801e-02 2.1573758e-02
-1.3915825e-02 -6.8750027e-03 -6.7847908e-02
-6.8053316e-02 -4.8741308e-02 -7.3683260e-03
5.7697695e-02 -4.1535571e-02 6.4150765e-03
2.7194351e-02 3.4294021e-02 -4.1764786e-02
-3.3939911e-02 -1.3782267e-02 4.6844291e-02
-1.9690847e-02 4.7026486e-02 2.4699414e-03
5.4849942e-02 1.5473723e-02 3.6068223e-02
8.5344341e-03 3.8743420e-02 -4.5706056e-02
3.1517360e-02 1.2733002e-02 3.4218207e-02
1.8495902e-03 1.8048754e-02 -6.4495774e-02
2.0056510e-02 -2.8281284e-02 4.7660753e-02
6.4418832e-02 4.0834227e-03 -7.9231500e-03
-1.8507645e-02 2.1983855e-02 -5.2024511e-02
9.6706851e-03 5.0111369e-03 -6.5830749e-02
-1.5429132e-03 3.6694160e-02 -3.3861884e-02
-6.9879698e-02 -7.4126922e-03 2.5434152e-02
5.0636955e-02 -3.2497937e-02 4.2899512e-02
-4.4938595e-02 4.3358464e-02 -1.3958895e-02
5.2189099e-02 9.4732949e-03 -3.3894097e-02
-7.4137348e-02 -3.2353669e-02 1.1406038e-02
-7.2849472e-03 -3.3853248e-02 4.4921438e-02
6.2109093e-02 -6.7441370e-03 3.2393580e-02
-4.7635846e-02 -4.1634836e-02 2.7824624e-02
-3.2034561e-02 -2.7074613e-03 -6.6854485e-02
4.8428052e-03 1.1748824e-02 6.2389760e-02
-2.8292089e-02 -3.8864438e-02 3.6925163e-02
-3.4343085e-02 1.9729769e-02 1.4617046e-02
-5.1119252e-02 2.0181377e-02 -2.2398422e-02
4.1960034e-02 -3.5825012e-02 -3.2647893e-02
4.4447488e-02 1.5843308e-03 2.8858112e-02
3.8832257e-02 3.3083399e-02 -2.4705704e-03
-5.8843325e-02 1.5169020e-02 -3.5488264e-02
-6.7819364e-02 4.8085648e-03 1.1376700e-02
2.3531427e-03 -3.6266322e-02 5.7230165e-02
3.0591545e-02 -5.6414182e-02 -1.0852861e-02
-2.2110864e-02 -1.9390897e-02 5.5469494e-02
-4.9396204e-02 -3.9030246e-03 -5.9676514e-02
4.9430466e-02 -2.0121265e-02 5.3327642e-02
-3.6137662e-02 -1.9844129e-02 1.0267165e-02
5.3413076e-02 -1.7698702e-02 1.6929517e-03
-1.0054834e-02 3.6130499e-03 -5.2599184e-02
1.0062859e-02 7.1309750e-02 -5.4958163e-04
3.8934635e-02 4.4902037e-02 1.4386887e-02
4.4765042e-02 1.8392857e-02 -6.8990420e-03
4.7477975e-02 -3.0481707e-03 -1.3641991e-02
6.7517582e-02 -1.6687626e-03 1.4166312e-02
-5.0464048e-02 2.1320741e-02 -3.4020609e-03
-1.7970486e-02 -6.2949037e-02 -1.5760210e-02
5.1729061e-02 2.3206661e-02 -2.6702328e-02
-7.8811445e-03 -4.0139442e-02 -5.6147236e-02
6.1044586e-02 2.0010235e-02 1.6778884e-02
4.6239690e-02 2.3192662e-02 9.2642135e-03
-8.7378055e-03 4.9908355e-02 -3.6502761e-02
1.9411580e-02 4.3429413e-03 -2.2103323e-02
-4.7198174e-02 1.2708842e-02 3.4354457e-02
-2.0955503e-02 3.3050149e-02 2.0968724e-02
-5.0596541e-03 -3.4844300e-02 -2.7764325e-02
-2.1277194e-03 -6.1007548e-02 1.4709148e-03
-7.7825521e-02 -3.0455221e-02 -1.3710185e-02
-2.6767976e-02 4.6838651e-02 -2.9769156e-02
3.3116485e-02 4.4427097e-02 -1.2629210e-02
-7.4543506e-02 -2.0908645e-02 -6.0076669e-04
-3.9996733e-02 -6.6336215e-02 -9.1623699e-03
-2.6457034e-02 -6.1497749e-02 2.0607516e-03
-1.1089668e-02 5.6193468e-03 5.9688908e-02
3.9923093e-02 6.3741942e-02 1.2057062e-02
5.4104114e-02 -5.9309089e-03 -3.4018186e-02
-7.0332693e-02 -3.5229929e-02 -3.2619156e-02
-2.6949931e-02 2.0724495e-02 -3.9299052e-02
-3.6170743e-02 1.5186560e-02 -1.5247657e-02
2.0005164e-02 -2.6855825e-02 6.3221969e-02
-2.2267625e-03 1.1791875e-02 2.9084446e-02
-3.4172056e-02 4.0942613e-02 2.3059115e-02
-4.1688919e-02 -6.1932368e-02 -2.9297749e-02
3.4140665e-02 3.5305231e-02 4.7625447e-02
1.9686412e-02 -5.4236769e-02 1.7449677e-02
-2.0070237e-02 -6.3974346e-03 4.3094850e-02
-4.4851503e-02 1.5527881e-03 1.5927797e-02
2.7081828e-02 -5.6224309e-02 3.1621361e-02
1.7978065e-02 1.7627664e-02 -9.7259650e-03
-1.3998048e-02 -5.7722354e-02 1.1234361e-02
-1.8585618e-02 -3.6973977e-02 -1.7494365e-02
-1.0264443e-02 1.0867723e-02 -2.1747009e-02
-1.8571584e-02 -2.9279623e-02 -5.7247505e-02
3.9148697e-02 -2.2047857e-02 3.9421050e-02
-5.5818704e-02 -9.5302089e-03 -4.6904649e-02

'dutertrei_000024_080423

1.0810384e-02 -4.2922106e-02 6.1511386e-02
-2.8622190e-02 5.2365124e-02 -3.8671959e-02
-4.1686402e-02 -4.0623342e-02 -2.1428715e-02
6.8223991e-02 4.4151093e-02 -9.7200694e-03
-2.2964578e-02 2.6298518e-02 4.5271285e-02
1.5996839e-02 -1.8276946e-02 -4.6561093e-02
-6.7949086e-02 1.4690688e-02 9.6622842e-03
3.3781994e-02 1.0149353e-02 5.4128466e-02
2.4226176e-02 6.5544200e-02 1.8789216e-02
-3.7185764e-03 -3.7891616e-02 4.7627301e-02
7.0891582e-02 -5.7593118e-03 9.3659705e-03
5.1414282e-02 5.2773213e-02 -2.6457122e-02
2.0904658e-02 1.3325453e-02 -2.3365606e-02
-4.4859994e-02 -3.0891552e-02 -5.8002161e-02
-2.9335568e-02 3.7674110e-02 2.7147029e-02
-2.2943752e-03 -5.9970544e-02 -2.4551679e-02
6.2230178e-02 2.6248935e-02 1.2194888e-02
9.9377867e-03 -1.3918544e-02 6.9408870e-02
-1.6319955e-02 2.1356848e-02 -5.8970197e-02
-4.5847435e-02 -3.4146691e-02 1.0584409e-02
2.6074475e-02 -6.3092119e-02 -6.6514646e-04
6.0137489e-02 7.6952659e-03 -2.7804547e-02
-4.3343411e-02 -2.6127929e-02 -3.0476478e-02
-2.1330786e-02 1.7293871e-02 -2.1991257e-02
4.4587463e-02 -6.5302827e-03 3.5114053e-02
4.3110946e-02 4.8185192e-02 1.9515622e-02
-5.2796429e-02 -2.1482337e-02 -4.4501805e-02
-1.3047777e-02 6.9394267e-02 -2.3582699e-02
1.6144151e-02 5.6321263e-02 3.0153133e-02
-4.4065088e-02 3.3544393e-03 3.8993298e-02
3.1520814e-03 -5.3060254e-02 5.5637657e-03
-4.1340129e-02 -6.3046216e-02 -3.6069109e-02
1.8567375e-02 3.4715230e-02 4.5495817e-02
5.5943058e-02 -1.8231828e-03 -7.6975079e-03
-2.3160245e-02 -6.1290660e-02 2.3562819e-02
-1.0368720e-02 -5.5688714e-02 4.1786943e-02
3.6833207e-02 -5.9793009e-02 1.7429612e-02
4.9770270e-02 5.0291133e-02 -7.2500777e-03
-4.5625734e-03 7.2302194e-02 -7.6442169e-03
1.4248711e-02 -3.1774860e-02 -6.8937933e-03
6.0954421e-03 2.9243903e-06 1.9499208e-02
2.6778835e-02 -1.0513742e-02 6.6458981e-02
-6.5091016e-02 2.7333340e-02 -1.4719443e-03
-5.7037877e-02 2.5780361e-02 1.4599598e-02
-3.9247185e-03 3.1800218e-03 4.9872381e-02
8.3282280e-03 1.4682654e-02 -3.6685929e-02
-1.5432408e-02 -2.2817095e-02 -2.3027593e-02
-4.4051109e-02 -1.7721975e-02 3.7408716e-02
5.3682198e-02 3.8360166e-02 3.5866685e-02
3.6853430e-03 3.6597057e-02 -3.2091201e-02
4.2779588e-03 -2.3069347e-02 5.2715484e-02
2.3061773e-02 4.1749042e-04 3.4489439e-02
-1.7433467e-02 1.5781746e-03 -6.2430711e-02
-3.1887753e-02 -1.3733071e-02 -5.6621990e-03
-3.8042184e-02 -1.6173579e-02 -4.9444602e-02
3.3822455e-04 2.0859487e-02 -1.7921773e-02
-3.6504772e-02 5.3517420e-02 2.1327071e-02
4.1550899e-02 -2.9581084e-02 -4.5106727e-02
2.3504053e-03 -2.1493241e-02 -2.6070739e-02
-6.0898805e-02 -3.0850030e-02 3.7678188e-03
-2.3189472e-02 7.0136537e-02 -7.3014481e-03
-4.2679844e-02 -9.9393374e-03 1.2574315e-02
-7.4763236e-02 9.2293309e-04 3.6404620e-03
-3.2254942e-02 -5.8746204e-02 -5.2255299e-02
-5.6290411e-03 2.5299184e-02 3.2007902e-02
2.0087780e-02 5.5751774e-02 -3.7620658e-02
6.1351402e-02 5.4165967e-02 6.2762578e-03
5.7939959e-02 -8.9541375e-03 2.6478815e-02
-3.1350505e-02 9.6408331e-03 2.0013725e-03
1.4111329e-02 -5.1302438e-02 -1.8480039e-02
-5.7509948e-02 -4.0494876e-02 -2.7765947e-02
-2.6978907e-02 -5.1910255e-02 3.7765019e-02
-4.6402514e-02 7.7211801e-03 -6.7686749e-02
7.4811257e-02 2.9130504e-02 -1.9767377e-05
2.0700030e-02 2.9349414e-03 1.3415682e-02
-4.4820358e-02 2.8589627e-02 -4.9695574e-02
3.5802175e-02 -4.9321708e-02 3.5054298e-02
5.0692764e-02 -2.5438117e-02 4.0315439e-02
-6.8827656e-02 -1.2129110e-02 -4.2836426e-02
3.8465364e-02 3.6784548e-02 3.0629383e-02
3.2904900e-03 -2.9015340e-02 6.7390111e-02
4.5818782e-02 -3.6581194e-02 -2.4158130e-02
2.9333033e-02 5.9681041e-02 6.7243665e-04
-4.2350516e-02 3.5288899e-02 -2.5114313e-02
-1.7669832e-02 -1.7884577e-02 1.3472837e-02
-5.5351520e-02 -3.3773112e-02 -1.2538401e-02
-7.3221031e-03 3.7782939e-02 -7.5298382e-03
-3.2899506e-02 -2.1413375e-02 2.3775070e-02
-2.1518592e-02 6.9145158e-02 1.5366749e-02
4.0300643e-02 -4.8496161e-02 4.1036176e-03
-2.5266679e-03 6.2377138e-02 2.6932565e-02
3.3097929e-02 -5.1524171e-02 -3.0976484e-02
1.4750321e-02 2.6778435e-02 1.0533451e-02
4.4420003e-02 1.0108265e-02 -3.4477698e-02
1.0690023e-03 5.7154294e-02 -1.9610013e-02
7.0988838e-03 4.3785226e-02 3.6210804e-02
-2.1002848e-02 2.1968729e-02 2.9411155e-02
1.7106320e-02 2.2751191e-02 5.8949982e-02
4.4405035e-02 1.5551830e-02 -1.8228894e-02
3.1586529e-02 -1.0621023e-02 4.3621694e-02
4.9951384e-02 2.4966104e-02 -4.2168657e-02
-1.4060685e-02 -6.8962554e-03 -1.4571716e-02
-1.6810286e-02 -3.4128206e-02 -6.0657950e-02
5.8719252e-02 4.8896461e-02 2.2614239e-02
-4.0117773e-02 1.8190426e-02 -2.3829875e-02
-5.3724936e-03 5.7841465e-02 3.9874273e-03
6.5670389e-02 -2.8763260e-02 1.9429570e-02
-9.5915107e-03 1.8406791e-02 5.8475719e-02
2.6715271e-02 -4.5570002e-02 5.1941918e-02
1.8776676e-02 -4.6966850e-02 5.2222119e-04
-7.0936384e-02 5.0617345e-03 -4.4246531e-02
-3.2486393e-02 4.0100119e-03 5.7520743e-02
5.5351833e-02 -5.1971149e-02 1.2681155e-02
1.2288279e-02 2.9640994e-02 2.7498013e-02
-4.2420764e-03 -3.7944144e-02 2.9413878e-02
-2.9522659e-02 -3.6859407e-02 3.5512021e-03
2.1019198e-02 2.6620822e-02 -5.3771093e-02
-4.1008094e-02 2.2004431e-02 1.4269666e-02
-2.4916067e-02 -1.6081457e-02 -3.9299722e-02
-3.1153645e-03 2.3065203e-02 1.3886290e-02
-7.7308612e-02 -6.4156364e-03 -2.3236062e-02
-2.3204725e-02 -1.1048677e-02 -5.4440422e-02
-4.7569203e-03 6.6605906e-03 1.0136400e-02
-6.9382712e-02 2.5995075e-02 -3.2494523e-02
1.3421859e-02 5.2179244e-05 4.6988269e-02
-5.5327771e-03 -4.3609181e-02 -3.6444538e-02
4.6041365e-02 -7.0409970e-03 5.3893278e-02
-1.5521873e-02 2.0710403e-02 -3.9587927e-02
6.5948362e-02 -3.4759110e-02 -1.8974170e-02
-5.3807249e-02 -4.8431157e-02 -4.2764171e-02
-7.6729135e-03 -5.3517233e-02 2.6056681e-02
-2.9017680e-02 -3.9303124e-02 2.5997846e-02
1.9403513e-02 5.5130419e-02 -1.8965998e-02
-2.7767326e-02 -3.3472925e-02 -1.4297043e-02
-1.9073812e-02 -3.1010924e-02 -4.4265095e-02
5.8410510e-02 -2.5086946e-02 -3.5466246e-02
-1.3074258e-02 5.7949871e-02 -4.0171610e-02
3.4065680e-03 5.3807346e-02 -3.9483799e-02
5.2975780e-02 -3.8590653e-02 -9.2532245e-03
4.2066237e-02 -1.7183940e-02 -3.5268516e-02
2.4943430e-02 -2.8113883e-02 4.5524430e-02
1.2652200e-02 4.4790819e-03 -1.1893091e-02
2.9061945e-02 4.8672569e-02 3.6158650e-02
2.3226954e-02 -1.3480052e-02 1.4054953e-02
1.0342053e-02 1.2286048e-02 5.5393214e-03
2.2791419e-02 4.7433463e-03 6.4412309e-02
2.8630942e-02 4.3800173e-03 -3.5000709e-02
5.3781052e-02 -3.2252209e-02 8.4749701e-03
3.0432531e-02 -2.6698240e-02 2.7199936e-02
-4.2098328e-02 3.7601912e-02 1.1196013e-02
-5.9667250e-03 -4.1028462e-02 -1.2693367e-02
2.2337662e-03 3.2896010e-02 5.1444963e-02
4.1222864e-02 2.7979591e-02 4.3520895e-02
2.8864093e-02 1.3198285e-02 -8.0968808e-03
-5.8587365e-02 2.1102343e-02 -5.4126171e-02
-5.8810496e-02 3.7832292e-02 -2.2724285e-02
5.7099748e-03 -3.8079487e-02 -2.4794023e-02
-1.9565103e-02 4.5866420e-02 3.9869749e-02
4.9663500e-02 -5.5640945e-02 -1.1822597e-02
2.8226711e-03 -1.5843947e-02 3.8557817e-02
-5.1986003e-02 4.0479879e-02 -5.5141123e-03
3.6628666e-02 5.2510022e-03 2.7252706e-02
1.0217842e-02 -3.6751781e-03 -2.9742376e-02
-1.8418825e-02 5.4169618e-02 2.4143445e-02
3.3418814e-02 6.6905336e-02 -1.7663467e-02
-1.2912367e-02 -5.2746293e-02 -5.2839703e-02
3.1264391e-02 2.2932062e-02 -3.8081938e-02
-7.1626918e-04 3.9425331e-02 1.7096260e-02
3.1281327e-02 -3.3970726e-02 -3.2348933e-02
9.4932102e-03 5.4775564e-02 1.5039712e-02
-2.8069698e-02 4.2572347e-03 -4.4477932e-02
-6.2029920e-02 -1.8445355e-02 1.6094627e-02
6.6597174e-02 -4.1614310e-02 9.2097323e-05
3.5940309e-02 4.2387880e-02 -4.5485065e-02
-3.0263153e-02 -1.7961021e-02 5.5482916e-02
-1.4914566e-02 1.6648561e-02 -8.9702921e-04
5.0627732e-02 1.2614334e-02 4.1264297e-02
1.2714377e-02 4.2262001e-02 -4.7872383e-02
2.6833773e-02 2.2714428e-02 3.4802242e-02
2.0653208e-02 -2.3576310e-03 -4.9025205e-02
-1.1662891e-02 -3.0123996e-02 6.0947072e-02
7.1000494e-02 -8.0296382e-03 -1.7738669e-02
-3.2820346e-02 3.1862543e-02 -5.9785663e-02
3.5257666e-02 -1.0258542e-02 -4.8530658e-02
-1.0177791e-02 3.8691476e-02 -5.2323434e-02
-6.2984849e-02 2.4562517e-03 2.1202128e-02
4.6006724e-02 -3.5914592e-02 2.2153829e-02
-2.8093878e-02 6.4731262e-02 -2.1355556e-02
7.0174903e-02 2.0888394e-02 -1.8257829e-02
-5.1067583e-02 -7.6789397e-03 2.6720603e-02
-1.1866205e-02 -1.0950826e-02 4.2473077e-02
6.8282424e-02 1.5769530e-02 2.2882865e-02
-3.6918085e-02 -4.8683836e-02 1.5372304e-02
-3.0830354e-02 1.6637309e-02 -6.9771194e-02
-1.5338610e-02 1.3184253e-03 6.4255349e-02
-3.4456446e-02 -3.1529727e-02 3.8836294e-02
-4.9677446e-02 1.8322505e-02 -4.1428316e-03
-5.1978236e-02 3.8987434e-02 -3.9868304e-02
3.9649352e-02 -1.4032575e-02 1.5383150e-02
1.2446627e-02 -1.6740852e-02 2.6017203e-02
6.2428228e-02 1.4295810e-02 1.2314705e-03
-7.4757657e-02 1.6203239e-02 -1.2325197e-02
-7.5914902e-02 1.0642061e-02 -2.8537534e-02
-2.3263726e-02 -3.8028317e-02 4.8181658e-02
3.2008254e-02 -4.9122359e-02 -1.1814461e-02
-6.9023241e-03 -1.4617442e-02 7.1764448e-02
-3.2942197e-02 -4.3685728e-02 -6.1621433e-02
3.7101002e-02 -2.2488239e-02 5.7498550e-02
-1.8017736e-02 -5.1299257e-02 5.7750582e-03
4.9335965e-02 -1.4297427e-02 -2.1218267e-02
-3.3161873e-02 1.9419473e-02 -3.9142525e-02
1.3743841e-02 6.9758968e-02 -3.3080992e-03
4.1254145e-02 1.4382955e-02 7.0064911e-03
4.3090110e-02 3.7415638e-02 -3.0203312e-02
5.4130106e-02 2.1766775e-03 1.1925377e-02
6.1077121e-02 -2.2243687e-02 -1.5988655e-03
-3.9643529e-02 5.7752015e-02 -4.0581296e-04
-1.7354725e-02 -6.7306229e-02 -3.3912846e-02
6.1838326e-02 3.5534148e-02 -2.9403752e-02
1.6472263e-02 -3.9154623e-02 -3.9323615e-02
5.2251764e-02 2.2569231e-02 2.6868218e-02
6.9377032e-02 4.0150191e-02 1.4749719e-02
5.9310959e-03 2.7690028e-02 -4.6009866e-02
-1.6698134e-02 -2.5452540e-02 3.0289454e-02
-4.2556431e-02 7.3185245e-03 2.0155715e-02
-2.0613913e-02 2.6529623e-02 1.4300573e-02
9.9337062e-03 -1.5828780e-02 -1.1843676e-02
1.0173211e-02 -6.0458535e-02 2.9055925e-02
-7.0665249e-02 -2.5175019e-02 -1.8057357e-02
-3.1001118e-02 3.5959495e-02 -3.8879350e-02
3.4055730e-02 5.1777677e-02 -2.8280088e-02
-7.1844633e-02 -1.8778602e-02 -2.5465258e-03
-3.1968163e-02 -6.7513451e-02 -1.9683676e-02
-3.5946942e-02 -5.3989285e-02 1.4520127e-04
-3.2046656e-02 -5.5497591e-03 4.4795544e-02
4.6756971e-02 6.4503144e-02 5.7131023e-03
5.4125004e-02 -5.9192729e-03 -3.9648021e-02
-6.5870058e-02 -2.7253259e-02 -3.4079925e-02
-3.3705701e-02 5.0054159e-02 -2.3204538e-02
-1.8329509e-02 -2.8845038e-03 2.3939123e-03
1.2137743e-02 -4.3141031e-02 4.1403363e-02
2.7883157e-02 1.7755782e-02 1.8495386e-02
-3.6790568e-02 2.1612620e-02 3.1034254e-02
-5.0064307e-02 -5.7143550e-02 -1.9860083e-02
8.0314468e-03 3.8323358e-03 7.0767954e-02
1.9862898e-02 -5.7494990e-02 1.5198846e-02
-9.4678315e-03 5.1609773e-03 2.9910525e-02
-2.9335235e-02 1.0590649e-02 4.2594824e-02
2.1348855e-02 -3.9116550e-02 1.6526141e-02
2.8855731e-03 -1.4561654e-02 3.4556815e-03
-5.4167472e-03 -6.6623091e-02 1.6903212e-02
-1.4882162e-02 -6.1946231e-02 -9.5008224e-03
-5.9317039e-02 5.4537707e-03 -5.8125015e-02
-3.5081499e-02 -1.1879325e-02 -6.6051624e-02
1.9623375e-02 -2.7195555e-02 6.4745296e-02
-5.8229056e-02 -1.0707150e-02 -5.7494650e-02

'dutertrei_000029_080514

2.8788350e-02 -5.0829348e-02 5.1787122e-02
-1.3016162e-02 5.0496467e-02 -3.4179171e-02
-5.4525752e-02 -5.7302655e-02 -3.2207233e-02
6.2378877e-02 3.1449585e-02 -2.0107627e-03
-2.1601050e-02 3.3791648e-02 4.0821531e-02
1.5798058e-02 -2.3021500e-03 -4.8699895e-02
-7.0698150e-02 2.9068295e-03 -1.2576953e-02
4.4130295e-02 2.0766662e-02 5.2081719e-02
1.1186421e-02 6.5655960e-02 1.1623805e-02
-2.1568706e-02 -4.1684952e-02 1.8942314e-02
5.9996860e-02 -3.1345158e-02 6.6843446e-03
3.2888161e-02 4.9805612e-02 -3.3565328e-02
1.0957794e-02 5.6853990e-03 -7.4906527e-03
-4.1291537e-02 -1.0891354e-02 -6.6555296e-02
-4.5191972e-02 4.8350245e-02 1.0499265e-02
1.3707908e-02 -4.9015008e-02 -1.5083314e-02
7.0943172e-02 6.0115486e-03 2.4097928e-02
-1.2121873e-03 -1.4907939e-02 6.4934942e-02
-1.8143378e-02 3.2758035e-02 -6.0113784e-02
-7.2867751e-02 -3.2605143e-02 8.7872044e-03
3.0276486e-02 -6.5711695e-02 1.9242878e-02
5.2397023e-02 9.4265666e-03 -3.0081725e-02
-1.1302049e-02 -2.2240862e-02 -3.6446831e-03
-3.1231826e-02 1.6744179e-02 -3.9645419e-02
4.7023740e-02 -2.0834261e-02 3.3961382e-02
3.0816007e-02 4.5960484e-02 3.3380736e-02
-7.8127900e-02 -1.9747003e-02 -3.4987695e-02
-1.8415083e-02 6.7247444e-02 -3.5091342e-03
-9.5102400e-03 6.3070424e-02 1.9634982e-02
-5.2659659e-02 -2.5062170e-03 3.0912666e-02
5.2163023e-03 -3.6294778e-02 -3.0943796e-03
-2.9951738e-02 -4.8119729e-02 -5.8927209e-02
1.1523259e-02 4.0971658e-02 3.7255786e-02
7.0685132e-02 -1.7538495e-03 1.6219465e-03
-3.1875368e-02 -6.3246205e-02 8.5947473e-03
-6.1568569e-03 -5.2976213e-02 2.6753154e-02
5.2399652e-02 -5.2469734e-02 2.3407493e-02
2.2178882e-02 4.4253122e-02 -5.1618023e-04
1.0937894e-02 5.4024848e-02 -2.0515253e-02
3.1217242e-02 -2.4917817e-02 -1.7463724e-02
-5.9026085e-04 1.3115977e-02 3.3718510e-02
3.6114583e-02 -8.1509269e-03 5.4731627e-02
-5.0699060e-02 4.3428586e-02 -9.4842546e-03
-5.5420685e-02 2.6504998e-02 4.0769886e-03
8.2379149e-03 1.1558537e-02 5.7807207e-02
2.0610257e-02 2.4978095e-02 -4.4221802e-02
-4.4040692e-03 -3.1727724e-02 -4.2048026e-02
-4.5615173e-02 -1.9198630e-02 3.5799009e-02
5.9948522e-02 2.8357176e-02 3.2443537e-02
2.7565275e-03 4.8225003e-02 -3.7968612e-02
-7.3217559e-04 -3.4556935e-02 3.8927567e-02
4.6013199e-02 4.3855817e-03 5.2617963e-02
-1.8787632e-02 -3.8746950e-03 -6.5122198e-02
-3.8026056e-02 6.9622719e-03 -2.4861894e-02
-4.9690530e-02 -3.3372084e-02 -6.0853371e-02
2.1349381e-02 2.2968371e-02 -1.7225431e-02
-3.2346546e-02 4.6975818e-02 2.8990118e-02
3.3029205e-02 -4.7597234e-02 -1.5861361e-02
-5.6932141e-03 1.4546797e-03 -2.8511852e-02
-5.2878664e-02 -5.5109185e-02 1.0927641e-02
-3.0952106e-02 5.1055330e-02 -6.8377375e-03
-4.7648589e-02 -2.8511666e-02 2.3711092e-02
-7.8362065e-02 -6.7726218e-03 1.8518454e-03
-3.5043336e-02 -5.9747353e-02 -4.1405659e-02
1.6145661e-02 9.7359927e-03 4.2091733e-02
2.7651837e-02 5.9669103e-02 -2.2076938e-02
4.0293748e-02 4.4245298e-02 -1.9310778e-02
6.1994666e-02 -3.4019138e-02 2.6874583e-02
-2.4225401e-02 -1.3791007e-02 6.8855105e-03
2.0711700e-02 -6.1851477e-02 -2.3747533e-03
-6.6377869e-02 -4.2913519e-02 -2.4159882e-02
-1.9543889e-02 -2.6763830e-02 4.9041166e-02
-4.2042066e-02 4.5053294e-03 -6.0268190e-02
7.2380968e-02 1.3342794e-02 6.0230401e-03
3.8035807e-02 -8.3810538e-03 1.2579682e-02
-2.2495500e-02 4.6042379e-02 -5.0680943e-02
3.5063223e-02 -6.1347914e-02 3.3958122e-02
5.6737139e-02 -3.0966179e-02 4.3139737e-02
-8.2226371e-02 -8.7509589e-03 -1.8133911e-02
2.3140526e-02 3.6259911e-02 2.0008004e-02
1.4043181e-02 -3.7701531e-02 5.8735548e-02
5.2079024e-02 -1.7065101e-02 -1.6365453e-02
4.3070247e-02 4.4837218e-02 -1.1859438e-03
-4.1645994e-02 1.1116111e-02 -4.7503592e-03
-2.3948460e-02 -3.5582869e-02 1.0069555e-03
-6.6382341e-02 -5.3495312e-02 -6.6069596e-03
-4.1415549e-02 4.6874791e-02 -3.2359413e-02
-3.6583130e-02 1.1208327e-02 3.3244678e-02
-3.1928022e-03 6.9265563e-02 3.6616493e-03
5.1247597e-02 -4.7233610e-02 -1.6446116e-03
-2.8975853e-02 6.0276018e-02 1.1972393e-02
-8.0887721e-03 -4.3765783e-02 -5.2493366e-02
3.2793801e-03 4.5862394e-02 2.1094164e-02
3.7265903e-02 1.7131668e-02 -4.5338653e-02
-2.0562499e-03 5.7776852e-02 -8.5658177e-03
-3.2929628e-03 3.5677546e-02 3.0067520e-02
-1.6780816e-02 6.7847125e-03 3.7996993e-02
2.4755929e-02 3.7789455e-02 4.5878241e-02
4.9402308e-02 1.2823156e-02 -1.3361673e-02
2.1711742e-02 -5.7674210e-03 4.1851073e-02
3.7667281e-02 3.5712099e-02 -4.0956126e-02
-2.0734141e-03 -8.8149987e-03 5.8299070e-03
-1.6482163e-02 -1.7044658e-02 -5.6472722e-02
5.4003182e-02 4.1500691e-02 8.8317980e-03
-5.7086425e-02 4.9499740e-03 -5.2644337e-02
-8.0142517e-03 6.8259495e-02 -2.0319787e-02
6.6106870e-02 -1.4735464e-02 1.9480988e-02
-7.6352251e-03 2.8431691e-02 4.2819083e-02
3.8214148e-02 -3.2392891e-02 4.4887230e-02
-8.1743850e-03 -3.9248607e-02 7.7991428e-03
-6.2668634e-02 -5.6071622e-03 -4.2150772e-02
-2.2349686e-02 2.1285310e-02 3.0647915e-02
4.6817990e-02 -3.9624099e-02 1.3562523e-02
2.5248441e-02 5.9872520e-02 6.1552704e-03
1.0617399e-02 -5.7947059e-02 4.4493359e-02
-3.3625473e-02 2.3049630e-03 6.6281146e-03
9.7137016e-03 2.5742623e-02 -6.3468451e-02
-4.0664301e-02 1.4375625e-02 1.5590449e-02
-1.0695911e-02 1.3320238e-03 -4.4150832e-02
1.3987182e-02 2.7087750e-02 -2.6351617e-04
-7.4966095e-02 7.5480957e-04 -3.4400944e-02
3.7043855e-03 1.6154920e-03 -5.9902425e-02
-2.2376572e-02 -1.2483206e-02 3.1381538e-02
-6.8036538e-02 1.9650520e-02 -1.3155042e-02
3.3916177e-02 5.2456485e-03 4.3409306e-02
-1.4413164e-02 -3.6574748e-02 -3.0712389e-02
4.8688418e-02 1.3292038e-02 3.4706653e-02
-2.0923995e-02 -4.1727945e-03 -2.6383179e-02
6.4105587e-02 -1.2985418e-02 -6.4830539e-03
-6.8352536e-02 -3.5463161e-02 -4.3570564e-02
1.9691786e-02 -5.5182544e-02 3.1440927e-02
-3.5940447e-02 -4.8520855e-02 1.4417416e-02
2.8714761e-02 3.2151021e-02 -2.8235640e-02
-1.7353511e-02 -5.5196917e-02 -4.5913058e-03
-4.7235895e-02 -4.4087334e-02 -4.4775772e-02
6.2715681e-02 1.6148284e-03 -1.9850530e-02
1.7954115e-03 6.4261407e-02 -3.2929724e-02
1.7444433e-02 6.0178163e-02 -3.4690128e-02
4.5002167e-02 -3.6663220e-02 -1.5201874e-02
2.5437677e-02 -4.7009190e-03 -1.8446777e-02
4.7672456e-02 -4.4344335e-02 4.5740905e-02
3.8496888e-02 -2.5570510e-03 -3.3051254e-02
1.8637611e-02 5.4190620e-02 2.3631503e-02
2.5558788e-02 -4.7677021e-02 -1.7675452e-03
1.0877357e-02 2.4081648e-02 3.3961005e-02
2.6529316e-02 1.4607087e-02 5.5826759e-02
9.6677182e-03 -2.1961784e-03 -3.2186196e-02
5.4447983e-02 -2.1620052e-03 2.6245098e-02
1.4278995e-02 -2.1054220e-02 6.2965646e-02
-4.4034469e-02 3.5669990e-02 1.4862096e-03
-4.7050740e-02 -6.4239112e-02 -9.0659375e-03
1.3496627e-02 2.6993930e-02 4.9372585e-02
4.5310145e-02 3.5543032e-02 4.1019105e-02
2.2553886e-02 1.0209608e-02 -3.1407702e-02
-4.4666679e-02 8.7714602e-03 -4.4204372e-02
-4.3857513e-02 2.6486375e-02 -1.8952221e-02
-1.5427403e-02 -1.8237359e-02 -3.9723069e-02
-1.2434350e-02 4.6466284e-02 3.8801961e-02
3.4454028e-02 -5.1963471e-02 1.2971665e-02
2.0571321e-02 -1.9213659e-03 5.7263265e-02
-4.7512182e-02 3.2669027e-02 2.3070688e-02
5.6327643e-02 1.3895023e-02 2.0350081e-02
3.8301504e-02 -1.4668171e-02 -6.6813278e-03
-1.7172256e-02 4.7838940e-02 2.1425434e-02
3.3412125e-02 5.5126749e-02 -6.9393802e-03
-1.6493856e-02 -5.4786614e-02 -3.6973683e-02
3.9113913e-02 1.8667054e-02 -2.8433856e-02
-1.1195409e-02 5.6001553e-02 4.9311337e-03
-1.4704007e-03 -2.0870206e-02 -5.3709906e-02
1.0495029e-02 5.4186446e-02 1.6093096e-03
-2.1825102e-02 -2.5740246e-02 -6.8189059e-02
-6.5519210e-02 -4.6405982e-02 7.7767377e-03
4.8283171e-02 -2.3328883e-02 1.6726126e-02
1.8698447e-02 4.3188119e-02 -3.4274996e-02
-1.6773522e-02 -1.3233319e-02 5.7387833e-02
-1.9775660e-02 4.4690518e-03 1.5281688e-02
6.4248594e-02 1.2155927e-02 3.7480251e-02
2.5335196e-02 3.9311253e-02 -5.1666126e-02
3.8847678e-02 2.6514891e-02 2.4866634e-02
8.6245763e-03 1.4697518e-02 -5.1393126e-02
9.0105983e-04 -4.6181293e-02 5.0721187e-02
5.1109459e-02 -1.2524792e-02 4.5205943e-03
-6.4028478e-03 5.2912911e-02 -5.1007156e-02
2.5477351e-02 9.6900386e-03 -5.5942355e-02
-4.9118880e-03 3.3356042e-02 -5.0602317e-02
-6.4482233e-02 -7.7440689e-03 1.2533932e-02
4.6260563e-02 -3.8917761e-02 3.0382694e-02
-2.4006612e-02 6.2997293e-02 -2.1991272e-02
6.6989999e-02 1.6811495e-02 -9.1469664e-03
-6.3104487e-02 -1.7457718e-02 2.7011361e-02
-2.8990865e-02 -2.6291572e-02 2.8140412e-02
5.6574191e-02 -1.7718205e-03 4.4159866e-02
-6.1989634e-02 -3.5796356e-02 2.3179737e-02
-3.1603203e-02 2.6241040e-02 -5.3692900e-02
-9.3298605e-03 7.5599321e-03 5.3540708e-02
-4.5543320e-02 -4.2957847e-02 2.6972359e-02
-2.9683994e-02 4.1497358e-03 -1.0899261e-02
-4.5517235e-02 2.2625021e-02 -3.8117730e-02
2.1663057e-02 -3.5138791e-02 -9.5870391e-03
3.1475744e-02 -7.7795989e-03 2.7112471e-02
5.4394443e-02 1.4288877e-02 4.2113680e-03
-5.9321730e-02 1.1706450e-02 -2.8838697e-02
-7.1304845e-02 1.1477366e-02 2.6653995e-03
-2.2794804e-02 -4.5242735e-02 3.7714443e-02
3.6925466e-02 -5.7881824e-02 -3.1938255e-03
-3.5067364e-03 -3.1648018e-02 5.7328622e-02
-5.0164316e-02 -9.2926147e-03 -5.3786514e-02
4.4658976e-02 -2.2452091e-02 5.5253798e-02
-2.9312414e-02 -2.7164274e-02 1.2732681e-02
4.2796708e-02 -2.9570439e-02 -1.0143707e-03
-1.3667352e-02 1.7061451e-02 -6.3231797e-02
1.5773545e-02 6.7293500e-02 -7.5463597e-03
5.0366934e-02 2.7378349e-02 1.3667858e-02
3.8874250e-02 3.0590562e-02 -3.4102914e-03
5.5371091e-02 3.3736375e-05 -4.7493440e-03
5.9453489e-02 1.5439111e-03 1.1978169e-02
-4.1502077e-02 5.3095741e-02 -1.8168751e-02
-2.4054647e-02 -4.4496808e-02 -1.7759258e-02
5.4830778e-02 2.9474659e-02 -1.7662820e-02
-9.5180625e-03 -3.1921983e-02 -6.2362006e-02
6.7900710e-02 2.6138098e-02 1.3786096e-02
4.8977978e-02 4.2405929e-02 2.5612016e-02
1.0069219e-02 4.7402494e-02 -5.3885630e-02
6.0533794e-03 -1.9872337e-02 1.6299064e-02
-6.1561401e-02 8.6276326e-03 1.8167134e-02
-3.4997292e-02 3.9326633e-02 1.6485970e-02
1.4386388e-02 -2.0857682e-02 -8.6140643e-03
1.9357690e-02 -5.5240426e-02 1.1251201e-02
-8.0985338e-02 -2.9771459e-02 -1.6924837e-02
-3.1892042e-02 3.3202452e-02 -3.8009356e-02
2.4443841e-02 4.4075355e-02 -1.6784535e-02
-7.4731675e-02 -2.1114314e-02 -4.3162107e-03
-2.8401563e-02 -6.1951965e-02 -2.1240185e-02
-3.3668026e-02 -5.5787130e-02 -5.8478845e-03
-2.4755153e-02 -5.3505383e-03 4.5645872e-02
3.5554504e-02 4.8479507e-02 1.4094047e-02
4.3646330e-02 -2.7095747e-03 -1.6331282e-02
-7.0446040e-02 -3.6684477e-02 -6.7252055e-03
-2.8340630e-02 5.5451279e-02 -3.5901639e-02
1.4854056e-03 8.9906309e-03 1.7408487e-02
2.3304866e-02 -2.1199248e-02 4.9191798e-02
1.0067025e-02 2.3696440e-02 1.7793301e-02
-3.5247646e-02 3.0602605e-02 3.5572115e-02
-5.4379618e-02 -5.3629145e-02 -1.7422142e-02
3.0348021e-02 2.3222699e-02 4.0556011e-02
1.3868007e-02 -6.6050957e-02 2.1587897e-02
4.1752400e-03 -4.8470943e-03 5.0433993e-02
-3.5341468e-02 -4.5636623e-03 2.5645057e-02
3.5179885e-02 -4.6563744e-02 3.7942215e-02
2.5290527e-02 -8.4474870e-03 1.8239829e-03
-1.7414735e-02 -5.6341950e-02 1.1069201e-02
8.3914439e-04 -5.6111843e-02 6.0205183e-03
-3.1032656e-02 5.1403432e-03 -4.9290843e-02
-3.3403308e-02 -3.2141084e-02 -5.8445118e-02
3.1609843e-02 -3.4279376e-02 5.8639859e-02
-6.3705794e-02 -1.6684929e-02 -5.4093331e-02

'dutertrei_000037_080924

1.0301149e-02 -5.3525004e-02 4.8758762e-02
-1.1501235e-02 5.0735555e-02 -3.2626748e-02
-5.0169222e-02 -4.5313722e-02 -3.4092167e-02
4.6894941e-02 2.5034526e-02 3.5135947e-03
-3.7397882e-03 3.5383388e-02 5.3316699e-02
1.9670293e-02 -1.3051421e-02 -4.5284642e-02
-8.5203107e-02 8.8787533e-03 -1.4100664e-02
3.8540804e-02 3.3765407e-02 6.5049130e-02
3.9499863e-02 6.7555623e-02 1.3817101e-02
-4.6708930e-03 -4.0533612e-02 2.3888771e-02
5.9863590e-02 -1.2672575e-02 -9.0642630e-04
4.4062937e-02 4.7473366e-02 -3.3578085e-02
4.3660218e-03 3.0247895e-03 -7.7843373e-03
-4.8789754e-02 9.2227242e-03 -6.3242774e-02
-5.1192234e-02 3.7510817e-02 4.3771329e-04
2.8058148e-03 -6.5643980e-02 -2.0269267e-02
7.7011967e-02 2.1510171e-02 1.8730886e-02
1.3072047e-02 1.1283166e-03 6.7862995e-02
-1.2761450e-02 1.4102826e-02 -5.4187744e-02
-6.6899476e-02 -2.4308431e-02 2.3518674e-02
3.5316028e-02 -6.9229068e-02 5.4516187e-03
5.0743368e-02 3.3706830e-03 -4.1077540e-02
-3.0223519e-02 -1.3804195e-02 -1.0770150e-02
-3.4558757e-02 2.4140205e-02 -2.9793589e-02
4.2398422e-02 -2.5742522e-02 2.3073672e-02
5.0932563e-02 5.0114770e-02 4.4235040e-02
-8.1797667e-02 -1.4899301e-02 -3.4090875e-02
-1.5517759e-02 6.4023089e-02 -9.7721221e-03
1.2479815e-02 5.5495937e-02 2.3784509e-02
-4.7300754e-02 8.6035256e-03 2.9602166e-02
9.8171999e-03 -5.5110220e-02 -5.2108274e-03
-4.6685630e-02 -3.6164289e-02 -4.9682351e-02
3.1541725e-02 5.0017590e-02 5.2442151e-02
7.4045333e-02 2.7565159e-03 1.4927276e-02
-1.9732534e-02 -5.5875952e-02 5.0277171e-03
4.1417363e-03 -7.2104351e-02 2.4163696e-02
5.0735600e-02 -5.5343638e-02 1.7051524e-02
3.4143906e-02 4.3480140e-02 1.4900875e-02
7.3303122e-06 7.0391445e-02 -2.0658545e-02
2.3518733e-02 -2.3097676e-02 -2.8748667e-02
1.2438349e-02 1.8715135e-02 1.0543690e-02
3.0014740e-02 6.8915544e-03 7.0076353e-02
-7.5678959e-02 2.7640355e-02 1.8071109e-03
-6.4282896e-02 2.3053547e-02 2.5438636e-02
1.2521539e-02 2.0419745e-02 5.2944122e-02
1.5550428e-03 9.9924064e-03 -3.8943268e-02
-6.3678371e-03 -3.8061711e-02 -2.6754581e-02
-4.8799434e-02 -1.7282924e-02 1.8697719e-02
5.5518964e-02 2.9692953e-02 5.8559974e-02
1.8406674e-02 4.3455442e-02 -2.2928696e-02
-1.3240516e-03 -2.8257894e-02 3.5938546e-02
2.7948319e-02 9.4023424e-04 4.2608437e-02
-3.1762559e-02 -2.6805032e-03 -6.5376303e-02
-4.1706485e-02 -4.1990554e-03 -1.8816360e-02
-4.3162666e-02 -2.4440607e-02 -3.3944482e-02
9.6686321e-04 2.4099499e-02 -1.0296587e-02
-2.1674807e-02 4.2064868e-02 1.3699172e-02
3.6585180e-02 -5.8301445e-02 -2.1136217e-02
4.0278318e-04 -1.2069708e-03 -2.4071941e-02
-5.4854941e-02 -3.0626084e-02 3.0863369e-03
-2.4597212e-02 4.7888290e-02 -2.2836164e-03
-2.9775545e-02 -4.1315000e-02 1.4335618e-02
-7.2646897e-02 -1.9318522e-03 -5.3425197e-03
-3.0722914e-02 -4.5942845e-02 -3.9230207e-02
-4.0042482e-03 2.4912133e-02 3.5763359e-02
3.1514966e-02 6.8490771e-02 -2.6302956e-02
5.2655279e-02 5.0501431e-02 -1.3401647e-02
6.6459225e-02 -1.0037968e-02 4.3873174e-02
-1.8446494e-02 3.0786626e-03 -1.2664589e-02
1.8449036e-02 -6.2468792e-02 -2.5886798e-02
-7.6341014e-02 -2.9903190e-02 -2.0801115e-02
-2.5076826e-02 -4.5930310e-02 4.0103600e-02
-6.6958627e-02 1.2556995e-02 -5.3100659e-02
6.5747225e-02 3.4160178e-02 7.3271204e-03
3.6468645e-02 3.4232877e-03 1.6461131e-02
-4.1981262e-02 4.1370377e-02 -3.4430927e-02
3.8817240e-02 -5.2723657e-02 3.7365690e-02
5.7974774e-02 -2.5185862e-02 3.7624958e-02
-6.0649295e-02 -1.2002537e-02 -3.3653343e-02
3.0820635e-02 2.3563385e-02 1.7291604e-02
1.3602342e-02 -1.4957915e-02 5.9779799e-02
4.6052978e-02 -2.6566090e-02 -1.1992583e-02
4.6666187e-02 6.5382961e-02 -2.5089994e-03
-5.0054372e-02 2.8764022e-02 -1.8716698e-02
-3.1179031e-02 -2.3754139e-02 5.0681496e-03
-6.3252553e-02 -4.4551264e-02 -1.8862191e-02
-2.2467461e-02 3.1211371e-02 -1.3114476e-02
-2.2519273e-02 -1.3033943e-02 1.5089258e-02
-3.3379597e-03 7.1407726e-02 6.2333586e-04
3.6332479e-02 -4.2856738e-02 1.1836006e-02
-1.4636644e-02 5.7087302e-02 1.6444380e-02
9.0397306e-03 -3.8134710e-02 -1.8954271e-02
7.9366749e-03 3.8069373e-02 1.8045057e-02
3.3613788e-02 -1.2614356e-03 -4.5127815e-02
8.3464025e-03 6.0093477e-02 -5.7373022e-03
7.3635264e-03 4.7351424e-02 3.7765032e-02
-1.1386510e-02 4.4462343e-03 2.4715621e-02
2.0378579e-02 3.8238521e-02 6.4233393e-02
4.2609461e-02 2.4890032e-03 -2.5450679e-02
3.4372812e-02 -1.0158204e-02 2.8766779e-02
3.6432774e-02 2.8649536e-02 -3.1471537e-02
-2.6232580e-02 -2.7413914e-03 -3.1865698e-02
-3.1711377e-02 -2.8174699e-02 -5.5511974e-02
4.4398539e-02 5.4595621e-02 2.7203624e-02
-6.2624944e-02 8.5525811e-03 -2.8084445e-02
-5.3168087e-03 4.2737937e-02 -1.5733778e-02
6.9542761e-02 -1.3802377e-02 2.4448373e-02
-2.6507815e-03 1.0756802e-02 6.3825093e-02
1.8510051e-02 -4.3710598e-02 3.3152949e-02
1.2421226e-02 -3.0343047e-02 5.8831694e-03
-8.0759089e-02 5.6646510e-03 -3.7317096e-02
-1.9796838e-02 1.5732442e-02 4.0510647e-02
5.6871375e-02 -3.9663821e-02 1.8741111e-03
1.8345848e-02 3.7912514e-02 -3.2817888e-04
4.9981825e-03 -5.4992754e-02 2.9512756e-02
-4.6829492e-02 -1.5177603e-02 -9.5831281e-04
3.7845685e-02 1.6589593e-02 -4.8592617e-02
-5.3543175e-02 6.4614687e-05 6.9781200e-03
1.6067691e-03 -2.0477825e-02 -3.4756850e-02
-3.3715906e-03 2.4044058e-02 7.0607011e-03
-7.4710596e-02 -3.2196630e-03 -2.2834841e-02
-1.7362015e-02 -9.7517582e-03 -4.9030393e-02
1.0435831e-02 -3.2394810e-04 2.7031674e-02
-7.3651047e-02 2.1763217e-02 -3.8382378e-02
3.4707752e-02 1.8886802e-02 3.3706854e-02
-4.7858265e-03 -4.9789133e-02 -1.2536019e-02
5.1333310e-02 -2.0416237e-03 3.4889532e-02
-1.7263933e-02 1.4824737e-02 -3.1004786e-02
5.1482584e-02 -4.3394453e-02 -1.4518785e-02
-6.3750039e-02 -3.3629120e-02 -4.5291747e-02
-1.1074632e-03 -5.7961443e-02 1.1186215e-02
-2.3998880e-02 -5.6073699e-02 2.6344353e-02
2.0388956e-02 2.6131860e-02 -2.1797360e-02
-8.5309607e-03 -3.8036536e-02 -1.1478009e-03
-1.8457625e-02 -2.9966520e-02 -4.0925121e-02
5.7546999e-02 -1.4934887e-02 -2.0352828e-02
1.1934772e-02 6.3109657e-02 -3.5030385e-02
7.1477142e-03 4.5971233e-02 -4.1152574e-02
4.8246155e-02 -5.6623967e-02 -4.6644800e-03
4.1071305e-02 -4.0587304e-03 -9.1670840e-03
2.6536329e-02 -4.6149758e-02 4.7988331e-02
2.5346861e-02 -3.7537064e-03 -2.5216379e-02
2.7596037e-02 5.5898488e-02 3.3085066e-02
1.7735858e-02 -4.7298430e-02 1.3074275e-02
2.0481560e-02 1.9570817e-03 -2.4253612e-03
3.3040078e-02 2.2730117e-02 5.1094931e-02
2.0239098e-02 1.4594343e-02 -3.5701361e-02
5.6215360e-02 -5.1089279e-03 1.9086204e-02
3.2849063e-02 -3.0259228e-02 4.6213536e-02
-1.8718872e-02 1.7623625e-02 -2.4530867e-03
-2.1250374e-02 -4.1250380e-02 -1.8229401e-02
1.6893799e-02 3.7222773e-02 4.7408205e-02
2.9158550e-02 3.5847129e-02 3.5365504e-02
3.4082320e-02 1.6132460e-02 -1.7207164e-02
-4.6020837e-02 1.9133316e-02 -4.4545681e-02
-6.6627659e-02 4.0005291e-02 -8.3383939e-03
-1.9768702e-02 -2.2287981e-02 -2.2202971e-02
-1.3043352e-02 4.2007826e-02 2.9762116e-02
2.6038240e-02 -6.8829908e-02 -1.0109824e-02
8.1212884e-03 1.2953975e-03 4.8969842e-02
-6.3543445e-02 3.5077240e-02 1.2884923e-02
4.6681309e-02 3.0650668e-02 2.8593376e-02
2.4865538e-02 -2.1239095e-02 -9.3409950e-03
-6.9875988e-03 4.3084389e-02 4.4299937e-03
2.6857208e-02 7.6387754e-02 -5.4383939e-03
5.3541617e-03 -5.4877498e-02 -3.4577993e-02
5.4713579e-02 2.5785762e-02 -3.6562929e-02
2.1018268e-03 6.8016951e-02 1.7052228e-02
2.4138149e-02 -3.7424950e-02 -4.1792094e-02
2.0353947e-02 6.4944666e-02 1.0270315e-02
-3.3403322e-02 -1.4163944e-02 -4.4075579e-02
-7.1935328e-02 -3.3597554e-02 6.7739370e-03
5.8056157e-02 -2.4808336e-02 1.3638905e-02
2.6920219e-02 5.3190611e-02 -3.7754653e-02
-1.4803026e-02 -3.4909234e-02 5.0469179e-02
-6.0822472e-03 7.0537882e-03 4.8374829e-03
5.3543291e-02 6.4889723e-03 6.1910329e-02
2.4527312e-02 3.6402930e-02 -4.3973166e-02
5.2426937e-02 1.6874428e-02 4.2878697e-02
9.9993920e-03 1.1393620e-02 -5.6250728e-02
6.0242044e-03 -3.3471841e-02 5.1992105e-02
6.1986152e-02 2.3852719e-03 -2.4061803e-02
-1.8946834e-02 3.3485962e-02 -4.5034008e-02
1.7281825e-03 -5.9259480e-03 -4.8420239e-02
3.5335136e-03 2.8235185e-02 -3.4442349e-02
-8.1808361e-02 -1.1628728e-02 8.6576289e-03
5.1052835e-02 -4.1026852e-02 2.9250832e-02
-2.1427169e-02 4.7241209e-02 -1.9180669e-02
5.2464955e-02 1.5814379e-02 -1.4609225e-02
-6.3019616e-02 -1.6235526e-02 7.2089067e-03
-1.7741952e-02 -2.2901261e-02 3.4717917e-02
7.1084663e-02 7.9371960e-03 4.4499634e-02
-5.0508212e-02 -3.9090168e-02 1.7240304e-02
-3.3635706e-02 2.3024576e-02 -5.8325016e-02
-1.7472965e-02 1.9269243e-03 5.1287239e-02
-3.4284402e-02 -3.1606193e-02 3.5756868e-02
-6.1643911e-02 1.4380557e-02 -6.3723089e-03
-5.9626195e-02 3.1562116e-02 -4.3530409e-02
3.1721958e-02 -4.5510570e-02 -7.1634530e-03
2.4709386e-02 -1.6011254e-02 1.2801561e-02
6.5940542e-02 1.0577860e-02 -8.7659433e-04
-7.0601474e-02 3.4009167e-02 -2.4501775e-02
-5.8274234e-02 -4.9919036e-04 -1.4086768e-02
-1.0742601e-02 -5.5205541e-02 4.3906268e-02
4.2456491e-02 -4.0668598e-02 -2.8502381e-02
-5.0469814e-03 -7.5443839e-03 5.9323139e-02
-5.2821750e-02 -2.0476801e-02 -4.7240841e-02
4.9241971e-02 -1.5412740e-02 5.4847684e-02
-4.4992155e-02 -2.9284221e-02 -1.2569799e-02
4.2879035e-02 -1.5138194e-02 7.0230973e-03
-2.7929894e-02 1.0888136e-02 -4.7230518e-02
1.6958684e-02 7.5568613e-02 -2.0229937e-02
2.4363431e-02 2.1279766e-02 -3.1236597e-03
4.4249534e-02 3.5646154e-02 -1.3491424e-02
5.0652901e-02 2.5356099e-03 5.0087931e-03
5.6452545e-02 1.3324579e-02 2.0806186e-02
-5.6353857e-02 4.3630084e-02 -2.4684139e-02
-1.0573855e-02 -5.6433881e-02 -2.7144442e-02
6.3134090e-02 3.1261595e-02 -1.6275420e-02
1.5903789e-03 -4.0337565e-02 -4.3382980e-02
6.9432263e-02 3.3487932e-02 3.8807405e-02
6.0867680e-02 4.6960737e-02 2.4562969e-02
9.7438502e-03 2.9215048e-02 -5.1058379e-02
-5.0886004e-03 -1.6958891e-02 1.5453143e-02
-7.7926798e-02 9.0238177e-03 1.5373025e-02
-2.0902756e-02 2.4734631e-02 1.3787954e-02
2.6243673e-03 -1.9702268e-02 -7.2740086e-03
1.3992748e-02 -7.4315884e-02 2.6655071e-03
-8.5469018e-02 -1.3788669e-02 -1.2648519e-02
-4.4534300e-02 9.8382178e-03 -2.8984689e-02
3.6060334e-02 5.3473864e-02 -1.0544273e-02
-6.3836294e-02 -1.8533099e-02 -1.0667165e-02
-1.9325994e-02 -5.9291464e-02 -1.2561673e-02
-5.4180366e-02 -4.8306557e-02 -1.1600474e-03
-6.2517725e-02 -7.7985609e-03 3.3296966e-02
5.6335917e-02 5.2014868e-02 4.0975969e-03
4.3905342e-02 -1.4730243e-02 -3.3892758e-02
-5.7728916e-02 -2.7987513e-02 -2.4322851e-02
-1.2527536e-02 3.2559592e-02 -2.8742103e-02
-1.5094369e-02 -1.3505096e-02 -3.0974237e-03
1.4988774e-02 -2.2857386e-02 3.1947648e-02
1.4435574e-02 2.3002519e-02 3.2671952e-02
-4.9293569e-02 1.9925795e-02 1.1125055e-02
-3.5461724e-02 -4.9060653e-02 -8.5398646e-03
1.8451465e-02 2.1556904e-02 6.9394453e-02
2.5655408e-02 -6.8105705e-02 2.8421056e-02
-6.8942804e-03 -8.1920276e-03 4.0506089e-02
-3.1618739e-02 -7.7931205e-03 2.8364851e-02
2.4609430e-02 -3.2385838e-02 1.7935908e-02
7.2557537e-03 -4.7527100e-03 7.9684741e-03
-1.2671160e-02 -6.7704080e-02 1.9605045e-02
-5.8789297e-03 -6.9311237e-02 -5.8509886e-03
-4.1732781e-02 1.1589438e-03 -4.5144375e-02
-5.0875160e-02 -1.7081142e-02 -6.4044863e-02
3.2115971e-02 -1.0835169e-02 6.2157768e-02
-7.0290495e-02 -1.0179216e-02 -5.3957597e-02

'glutinata_000088_080423

2.3593978e-02 -3.8125519e-02 4.6890913e-02
-2.1137917e-02 5.9289711e-02 -3.6796516e-02
-3.6615903e-02 -4.9093197e-02 -3.0796992e-02
5.5590959e-02 3.6054351e-02 3.2133459e-03
-1.5225081e-02 2.3556225e-02 5.3856951e-02
2.8751646e-02 -3.5536189e-02 -4.1632104e-02
-6.6335642e-02 1.3790236e-02 -2.4528842e-02
4.9348822e-02 2.6738305e-02 5.3087356e-02
7.1807630e-03 7.5853871e-02 6.2937064e-03
-2.2192163e-02 -4.2398096e-02 3.8045544e-02
6.1299003e-02 -9.1224620e-03 -8.5330352e-03
2.6466975e-02 5.3341689e-02 -4.9390095e-02
4.0642018e-04 6.3305020e-03 -1.0435014e-02
-2.0317877e-02 -1.2573918e-02 -5.8349292e-02
-4.7359042e-02 4.8367515e-02 -9.9969648e-03
-7.6930564e-04 -4.7389165e-02 -1.5114618e-02
6.8219399e-02 3.7861461e-03 2.8643668e-02
-1.3338750e-02 -1.3820713e-02 6.0043183e-02
-2.3251192e-02 5.5660863e-02 -5.3085776e-02
-6.6184616e-02 -2.0140741e-02 2.8517072e-02
3.8998800e-02 -3.6588792e-02 1.4055257e-02
4.1446955e-02 1.7040205e-02 -3.9148595e-02
-1.5853863e-02 -2.7166822e-02 -9.5757024e-03
-3.1916386e-02 9.0656962e-03 -4.1200106e-02
3.4871565e-02 -2.3058578e-02 5.8705394e-02
2.0831493e-02 5.0891620e-02 3.2643589e-02
-7.2276289e-02 -2.9078174e-02 -1.1393420e-02
-2.0941441e-02 7.0505992e-02 1.7614635e-02
-1.0290193e-02 6.3101521e-02 2.8413961e-02
-4.0246695e-02 -6.1552293e-03 5.4082558e-03
-1.9603048e-04 -4.9623822e-02 7.4529908e-04
-2.1522937e-02 -5.6585292e-02 -3.4169727e-02
-3.2517901e-03 2.9858829e-02 3.7810335e-02
7.6342601e-02 6.5300188e-03 1.2914114e-02
-2.3700278e-02 -5.8981219e-02 3.7481379e-03
-1.2561763e-02 -5.4654131e-02 1.6980293e-02
4.9528364e-02 -4.6160875e-02 1.7805134e-03
2.0081214e-02 3.2708137e-02 -3.9950183e-03
2.3860434e-02 7.2682611e-02 -2.0184923e-02
2.8486964e-02 -3.9032175e-02 -1.9373235e-02
1.7462837e-03 1.5788679e-03 3.6204245e-02
4.5049062e-02 1.5681927e-03 6.3183676e-02
-4.6976877e-02 5.0776806e-02 -3.6834522e-02
-5.9744013e-02 3.7967460e-02 1.9700861e-03
1.4562445e-03 -5.0526208e-03 5.1736053e-02
3.2041613e-02 -3.3329948e-03 -4.8226937e-02
7.1480868e-03 -4.4804252e-02 -3.9025299e-02
-5.3598635e-02 -2.1585097e-02 4.1096465e-02
7.0505855e-02 2.0104168e-02 3.4719800e-02
1.2601254e-02 6.2144940e-02 -4.9531564e-02
3.5564912e-03 -3.8916199e-02 3.7382274e-02
3.2552244e-02 1.1370746e-02 5.4476259e-02
-1.3251563e-02 3.9509847e-03 -6.2965368e-02
-1.8679794e-02 -2.9971865e-03 -3.3135501e-02
-4.9692566e-02 -2.7816672e-02 -4.6410529e-02
1.5343457e-02 7.3401011e-03 -5.3432918e-03
-2.4822731e-02 3.8155988e-02 4.0651741e-02
1.8478719e-02 -6.0374708e-02 -2.5698636e-02
1.0998813e-03 1.1087901e-02 -2.5354140e-02
-3.2603899e-02 -6.1732294e-02 1.9194943e-02
-4.1841257e-02 6.6224980e-02 -7.7397009e-03
-5.2817469e-02 -3.8567017e-02 3.5877081e-02
-6.5479051e-02 -5.0719907e-03 1.4873074e-02
-3.2514897e-02 -6.4484181e-02 -1.4733173e-02
2.4228019e-02 -4.8210063e-03 5.2271744e-02
3.9183652e-02 5.7968838e-02 -2.6687372e-02
4.7773734e-02 4.2892126e-02 -1.1252443e-02
5.7891995e-02 -3.1741525e-02 6.5636343e-03
-2.3317116e-02 -1.4132854e-02 -1.9586973e-02
8.7429239e-03 -7.6002619e-02 -5.6794607e-03
-6.3484470e-02 -4.2174107e-02 -1.5777266e-02
-1.0340268e-02 -2.3044751e-02 2.3458319e-02
-2.8532714e-02 3.5165366e-03 -5.7654314e-02
6.8273260e-02 5.4499778e-03 -2.5376298e-03
2.1870059e-02 -1.1406337e-02 1.6996269e-03
-1.6686600e-02 3.9157955e-02 -5.3855349e-02
1.9295865e-02 -5.4436274e-02 2.9236887e-02
6.2376193e-02 -3.0740104e-02 2.7074068e-02
-6.6247092e-02 -1.2850873e-02 -3.1810604e-02
9.9555388e-03 3.6887508e-02 8.2670310e-03
9.4053087e-03 -2.6099927e-02 5.8797183e-02
4.5667646e-02 -3.0766480e-02 -3.2261889e-02
3.6360094e-02 2.9193795e-02 -1.0568691e-02
-3.5858133e-02 -2.9829403e-03 -1.3794683e-02
-1.4993205e-02 -4.3977270e-02 -8.2363814e-03
-5.2435053e-02 -5.1828452e-02 -2.4717584e-02
-3.2568914e-02 4.3160403e-02 -4.3055530e-02
-5.1720544e-02 1.8919989e-02 3.6480690e-02
-1.1335467e-02 7.7347926e-02 6.7483052e-03
5.0124246e-02 -3.6491068e-02 -1.3957115e-02
-4.6398771e-02 5.5713831e-02 1.3809139e-02
5.6410995e-03 -2.7713483e-02 -4.8704389e-02
1.7561762e-02 3.7098362e-02 2.2927278e-02
2.1405495e-02 4.2126679e-03 -3.5583968e-02
-1.6643033e-02 7.9447991e-02 -7.9080497e-03
1.4859727e-03 4.3045602e-02 2.5707037e-02
-1.4753856e-02 8.7851343e-03 3.2633386e-02
1.5463062e-02 4.0247910e-02 4.5069841e-02
6.2068861e-02 2.1658770e-02 -3.6289653e-03
2.0293941e-02 -1.7936514e-02 3.4275001e-02
3.8568865e-02 4.3511233e-02 -4.3703997e-02
3.1909651e-03 -1.1491420e-02 6.4549002e-03
-1.6691922e-02 2.5791863e-02 -6.3368604e-02
3.2607844e-02 4.6874941e-02 4.2167672e-04
-4.6307607e-02 2.5067101e-02 -3.3986469e-02
-1.9764481e-02 6.8030840e-02 -2.0833430e-02
7.3760325e-02 -1.2949819e-02 3.0342829e-02
-6.5243778e-04 1.6587895e-02 2.8842244e-02
4.4351227e-02 -3.8886446e-02 4.6692426e-02
-1.5515106e-02 -4.0832680e-02 7.3990502e-03
-6.3138134e-02 -3.4206545e-02 -3.0101764e-02
-4.3730326e-03 1.4070651e-02 4.5397401e-02
2.6489782e-02 -5.2120105e-02 1.3648838e-02
1.9764564e-02 6.4022142e-02 7.2074664e-04
3.2702201e-03 -6.0471458e-02 3.1365663e-02
-4.7007125e-02 1.2781756e-02 6.7574791e-03
2.0361054e-02 2.0368287e-02 -5.4895493e-02
-3.6064430e-02 1.7003282e-02 2.1240362e-02
-1.1959970e-02 -2.3488988e-03 -4.8134890e-02
6.2530544e-03 5.2647449e-03 7.8839832e-03
-4.8064201e-02 1.8572153e-03 -3.5277649e-02
3.1005887e-03 6.6969021e-03 -5.8409461e-02
-4.2216337e-02 -3.3299259e-04 5.2913893e-02
-6.7958878e-02 1.9354398e-02 -4.1018768e-03
4.4725038e-02 -9.3433966e-03 4.9027107e-02
-3.1901665e-03 -2.6214126e-02 -2.6905627e-02
5.3351388e-02 2.8472348e-02 3.4506804e-02
-6.2157387e-03 -7.6197019e-03 -1.3724625e-02
7.2474229e-02 -1.7362291e-02 1.0622968e-02
-5.0385545e-02 -4.2076672e-02 -3.8269501e-02
-7.4630974e-03 -4.1291205e-02 2.3678139e-02
-4.4930436e-02 -5.2733652e-02 2.7602670e-02
2.9849455e-02 2.8918493e-02 -4.3022278e-02
-2.3037200e-03 -6.4023029e-02 -2.7964976e-02
-3.3340556e-02 -4.2052450e-02 -4.6819980e-02
5.6670242e-02 -1.8397496e-02 -2.3772594e-02
-1.2867924e-02 7.4940579e-02 -3.4256347e-02
1.0108922e-02 7.3381163e-02 -3.4647949e-02
2.6236034e-02 -4.8391891e-02 -3.2512768e-02
4.2212493e-02 -7.3384167e-03 -2.0284222e-02
4.9511591e-02 -4.2531919e-02 2.6775108e-02
4.7489969e-02 -1.1660074e-02 -3.8043978e-02
8.0273214e-03 6.0157235e-02 2.5790596e-02
2.9183906e-02 -2.9311187e-02 -3.2972146e-03
1.1502958e-02 1.8056896e-02 4.7009368e-02
2.8187931e-02 2.8071171e-02 5.8136350e-02
2.6382770e-02 -1.6176965e-02 -3.6188581e-02
5.8547559e-02 -1.5721040e-02 3.4483686e-02
1.0014920e-02 -7.2494983e-03 6.5098627e-02
-5.4526306e-02 4.7674324e-03 -1.0592456e-02
-4.3628375e-02 -6.1346506e-02 5.7204908e-03
-3.7990581e-03 6.1052495e-03 6.2509210e-02
4.0123570e-02 4.4668174e-02 3.5661994e-02
1.9250921e-02 1.8710544e-02 -2.1662185e-02
-4.4448069e-02 1.2851415e-02 -5.5511608e-02
-1.9910099e-03 2.7418767e-02 1.5973486e-02
1.0761867e-02 -2.2582229e-02 -3.4614815e-02
-1.1180200e-02 4.9467175e-02 3.6430994e-02
4.0115706e-02 -6.0637113e-02 3.0459681e-03
1.7896391e-02 1.0529592e-02 6.6395537e-02
-4.5259810e-02 3.1495794e-02 1.5433593e-02
3.6527706e-02 -1.0794573e-02 1.3857698e-02
2.4660416e-02 -1.6854820e-02 -1.5739794e-02
-2.6200730e-02 5.1955028e-02 2.2802726e-02
3.6833291e-02 6.1328572e-02 -5.3066899e-03
-7.5347552e-03 -4.7544020e-02 -3.1785404e-02
3.8431982e-02 1.0800589e-02 -1.2883616e-02
-4.6117143e-03 6.4866676e-02 1.3794815e-02
1.5497515e-02 -1.1079946e-02 -5.3957386e-02
1.3673109e-02 7.7331216e-02 -8.1129051e-03
-1.1688846e-02 -3.6892012e-02 -5.0343496e-02
-5.2244792e-02 -4.6068515e-02 1.4087727e-02
4.1405024e-02 -2.5091724e-02 3.2422049e-02
2.2192234e-02 5.9700171e-02 -3.3637444e-02
-3.4188026e-02 -2.0462059e-02 5.6055582e-02
-8.9207392e-03 6.5512360e-03 1.2902789e-02
6.8195218e-02 -2.1423449e-03 4.6512368e-02
1.7507258e-02 4.2443184e-02 -5.8836401e-02
2.9126359e-02 5.4574543e-02 1.4402242e-02
3.6496247e-03 -7.9345549e-03 -3.6185865e-02
-8.1140887e-03 -4.9695326e-02 4.0480489e-02
5.7481622e-02 -1.5113562e-02 5.6368169e-03
-5.9177003e-03 5.8096633e-02 -4.3608853e-02
6.5750406e-03 1.0166037e-02 -4.1728875e-02
7.9268649e-04 5.2457796e-02 -5.8646095e-02
-6.6118189e-02 -2.4177070e-03 3.0876127e-02
2.1100318e-02 -3.7821529e-02 2.5520503e-02
-2.6103246e-02 6.6213536e-02 1.1507908e-03
5.5942642e-02 5.4178332e-03 -2.6341593e-02
-5.7991250e-02 1.0509771e-03 4.6046237e-02
-2.8166539e-02 1.0288421e-03 2.3993654e-02
5.3129135e-02 8.7448152e-03 4.7477718e-02
-6.4248876e-02 -3.7208408e-02 2.2268410e-02
-3.1737011e-02 3.3497903e-02 -5.7942845e-02
-2.2216360e-02 3.4267383e-03 5.4168907e-02
-1.8789380e-02 -5.8452092e-02 3.1501519e-02
-3.4798917e-02 -6.6853828e-03 -2.9869490e-02
-5.3142083e-02 2.2440978e-02 -1.3609409e-02
1.1973420e-02 -3.5763213e-02 -2.4427304e-02
2.9714818e-02 -2.3560506e-02 2.1512278e-02
4.7598185e-02 1.0186983e-03 2.4695164e-03
-5.8958921e-02 3.8655517e-02 -2.0973377e-02
-7.3244435e-02 -4.1859252e-04 1.1577989e-03
-3.7499450e-02 -3.9981491e-02 4.5898185e-02
3.6442075e-02 -5.8118384e-02 -1.6713275e-02
-1.4826964e-02 -3.6668216e-02 5.2885131e-02
-4.1164241e-02 -8.4051846e-03 -5.3614864e-02
5.6561992e-02 -2.2656994e-02 4.8392398e-02
-8.0604210e-03 -2.5002915e-02 5.5613315e-03
3.8236153e-02 -2.6228308e-02 -1.8645110e-02
-4.2744146e-03 3.7032387e-02 -6.4285864e-02
1.7557526e-03 7.1543273e-02 -1.7501288e-02
3.9780278e-02 3.5037000e-02 8.3791030e-03
2.2113009e-02 1.5743656e-04 -1.9114129e-02
3.0287245e-02 3.5055654e-03 1.9040441e-03
4.7959196e-02 -2.3318541e-02 1.6190898e-02
-4.7107306e-02 5.9479636e-02 -2.2687180e-02
-1.5137940e-02 -5.6753455e-02 -1.8173124e-02
5.0399060e-02 2.5167820e-02 -2.1983785e-02
-2.7658331e-03 -1.3088025e-02 -5.6071360e-02
6.3819984e-02 2.0410759e-02 1.5568670e-02
6.0245744e-02 3.8017421e-02 1.9696447e-02
2.7796609e-03 2.4064062e-02 -5.3928408e-02
-8.0703964e-03 -6.1614311e-03 2.4363873e-02
-6.5826261e-02 1.3965434e-02 1.6924058e-02
-3.9754076e-02 4.1677513e-02 3.2627469e-02
1.1387692e-02 -7.5342128e-03 -9.9828146e-03
1.6153980e-02 -5.8017598e-02 -2.9278974e-03
-6.6736585e-02 -1.0334679e-02 -1.3116532e-02
-4.4636894e-02 3.3341442e-02 -4.7983111e-02
4.0228375e-02 3.9329645e-02 -2.6842837e-02
-7.3069473e-02 -1.9986911e-02 1.1312441e-02
-9.5949037e-03 -6.8902060e-02 -6.8416394e-03
-5.1812966e-02 -5.7674087e-02 -8.7682042e-03
-3.5360342e-02 1.9216062e-02 4.9672328e-02
4.4997380e-02 4.6947202e-02 1.9094228e-02
4.3184756e-02 -1.8824182e-02 -5.0484960e-03
-7.0207868e-02 -3.3744663e-02 4.1377440e-03
-3.4212100e-02 6.8012856e-02 -2.9228518e-02
1.7442564e-02 -6.3009774e-03 1.8822914e-02
7.3786119e-03 -2.6160541e-02 2.5419029e-02
5.8340836e-03 2.1909299e-02 -1.6935173e-04
-2.2004055e-02 2.5111724e-02 2.9091655e-02
-6.1758116e-02 -4.6697913e-02 2.1718852e-04
3.0962983e-02 3.2379844e-02 4.2176988e-02
1.3693056e-02 -7.1927170e-02 1.5100065e-02
1.9182344e-03 -1.7627922e-02 4.1128754e-02
-2.1360008e-02 -1.1390659e-02 4.0382037e-03
3.6060604e-02 -5.2599963e-02 3.4516860e-02
6.6930703e-03 -2.2847424e-02 -9.3052923e-03
-9.1485269e-03 -6.9924890e-02 1.5132284e-02
5.7561287e-03 -4.9105805e-02 1.5496126e-02
-1.6288863e-02 1.4508512e-02 -5.1313624e-02
-3.3283560e-02 -2.5210337e-02 -5.4539908e-02
2.1406538e-02 -1.8753113e-02 6.6883717e-02
-5.4818774e-02 -1.1191123e-02 -4.3925389e-02

'hirsuta_000018_080514

3.1648979e-02 -4.7774871e-02 3.3703459e-02
-3.0303500e-02 3.0162864e-02 -1.9213579e-02
-8.0723202e-02 -4.8176518e-02 -3.0710831e-02
4.7040001e-02 5.2514052e-02 4.0765195e-03
2.5130186e-02 2.6872237e-02 3.0103684e-02
3.6600621e-03 1.7970191e-02 -5.3044610e-02
-6.6984036e-02 -1.0219236e-02 -2.0682869e-02
5.9146768e-02 2.7710508e-02 2.3802662e-02
2.8024951e-02 6.3850303e-02 2.6957930e-02
-7.1075441e-03 -3.6335582e-02 1.8936685e-02
5.1490657e-02 -2.1545303e-02 1.3398903e-02
2.7915708e-02 5.3370233e-02 -1.0535814e-02
1.9741119e-02 8.7534712e-03 -2.4176701e-02
-5.6196739e-02 -3.1837648e-02 -5.0041936e-02
-3.3369978e-02 1.3466576e-02 2.3225965e-02
-4.9036926e-03 -4.2953266e-02 -1.2325595e-03
6.9686653e-02 -1.0405912e-03 1.6379691e-02
2.5767639e-02 -3.2519536e-02 5.2764263e-02
-4.5229088e-02 2.0933249e-02 -6.1001210e-02
-6.9940758e-02 -6.0297405e-02 -1.1463405e-02
3.5470481e-02 -6.4525787e-02 3.0421021e-02
5.5961066e-02 1.3298831e-02 -1.3286627e-02
-5.2484029e-02 -1.9498044e-02 -7.0761833e-04
-1.8332728e-02 1.3349485e-02 -2.4267482e-02
1.1372954e-02 -2.5282164e-02 3.0026779e-02
4.0219233e-02 5.3544521e-02 2.9771788e-02
-8.2534660e-02 -3.2747546e-02 -2.9741405e-02
-2.7636551e-02 6.2951383e-02 -5.8252812e-03
1.4821015e-02 6.8794134e-02 2.0962131e-02
-7.9357240e-02 -9.5581221e-03 -2.9915879e-02
2.0790077e-02 -1.7671126e-02 -3.0114169e-02
-4.1406655e-02 -1.7550213e-02 -5.3586769e-02
3.4115895e-02 5.7265298e-02 1.4712053e-02
5.8476664e-02 -3.4116183e-02 3.8066186e-03
-1.0000299e-02 -5.5183897e-02 2.2500761e-02
-1.9765641e-02 -6.8304428e-02 2.3580563e-02
6.8437149e-02 -3.5440884e-02 3.6129353e-02
5.9716285e-02 5.3519807e-02 2.4891998e-02
5.0192656e-03 6.0908660e-02 -1.2988107e-02
1.5710580e-03 -2.7552435e-02 -2.1164111e-02
3.1031121e-03 -1.9526442e-02 1.6620074e-02
2.6185746e-02 -5.9294587e-03 3.2433831e-02
-5.5768862e-02 4.2831927e-02 -2.7140044e-02
-6.3340487e-02 2.6600478e-02 -2.4267556e-02
2.2271745e-02 1.0886909e-02 3.4842339e-02
-1.4911131e-02 2.1181591e-02 -5.1332698e-02
-5.7341031e-03 -1.9281468e-02 -5.0584213e-02
-3.8847737e-02 -1.2600300e-02 3.4143786e-02
3.3035526e-02 4.8011792e-03 5.1491548e-02
-2.6347665e-02 6.1950189e-02 -3.1230480e-02
1.3116663e-02 -3.5437104e-02 9.5601369e-03
4.8115985e-02 4.8926804e-04 5.2202332e-02
-3.1179225e-02 -6.7666442e-03 -6.2218087e-02
-6.9248267e-02 3.4100388e-03 -3.1428970e-02
-5.5880528e-02 -5.1390407e-02 -3.4515697e-02
1.8546458e-02 4.6154047e-02 -3.1069799e-02
-2.4103221e-02 3.5735231e-02 1.7790146e-02
7.8624818e-03 -5.5038912e-02 -3.5610937e-04
1.1902868e-02 -1.2977888e-02 -1.2240453e-02
-5.2707265e-02 -6.0825578e-02 7.4207308e-03
-3.9051458e-02 4.2400917e-02 -2.3901698e-03
-4.6949392e-02 -2.7744882e-02 2.0486807e-02
-8.1416682e-02 5.1261129e-03 -4.3064839e-02
-3.3969976e-02 -4.8535309e-02 -2.1114783e-02
4.8126435e-02 4.1124392e-02 2.2677071e-02
5.1736344e-02 5.0507396e-02 -1.1870673e-02
3.7047177e-02 3.5634204e-02 -1.2136005e-02
7.3806310e-02 -1.9737092e-02 3.6648564e-02
-2.7245261e-02 2.0389533e-03 1.3331009e-02
-8.2052790e-03 -6.9270295e-02 1.0349304e-02
-6.3986081e-02 -1.1802041e-02 -5.0730073e-02
-2.2696896e-02 -4.5706710e-02 2.1280557e-02
-6.7700583e-02 2.8305397e-02 -5.5778829e-02
6.5854839e-02 3.8592675e-02 -9.3435995e-04
2.5197666e-02 -1.9350357e-02 1.9522902e-02
-5.3530356e-02 3.9689284e-02 -5.4551891e-02
1.6427411e-02 -3.7619578e-02 3.8071592e-02
6.1021365e-02 -1.7472962e-02 4.7767784e-02
-7.6296830e-02 -2.2584086e-02 -1.9944537e-02
1.4605413e-02 2.9663393e-02 4.3250010e-02
1.5601615e-02 -2.0007825e-02 5.4013521e-02
4.3536726e-02 -3.8266867e-02 -2.3789946e-03
5.3223930e-02 6.6067887e-02 7.2189103e-03
-5.0067291e-02 2.1649292e-02 -1.8458493e-02
-2.5980759e-02 -2.0532355e-02 1.2334728e-03
-4.0175387e-02 -6.6046708e-02 5.4671375e-04
-1.8895983e-02 7.3882369e-02 -1.2931314e-02
-3.1935002e-02 3.4814927e-03 3.6801496e-02
1.1359321e-02 6.8088586e-02 4.7279859e-03
5.7198737e-02 -5.3592383e-02 2.3656129e-02
-1.7494067e-02 5.2699956e-02 -2.0557914e-04
-1.9815145e-02 -4.3147792e-02 -2.4603314e-02
-9.0545538e-03 1.6149268e-02 1.1649822e-02
2.0026620e-02 4.3814671e-03 -4.5933004e-02
-4.8374277e-03 7.2277729e-02 7.0924159e-03
-2.0721653e-02 2.0086892e-02 3.1292013e-02
-2.6159596e-04 2.3021545e-02 3.7541635e-02
3.6552725e-02 3.1221041e-02 1.9961743e-02
1.4537344e-02 5.9458902e-03 2.7713238e-03
2.9774274e-02 -1.2192724e-02 5.0213326e-02
1.9065106e-02 2.4723780e-02 -3.7750388e-02
-1.4685942e-02 -8.7962787e-03 7.9055886e-03
1.1984847e-02 -1.6044657e-02 -5.1723461e-02
5.0004938e-02 3.0568000e-02 1.9520444e-03
-7.3129122e-02 1.0090979e-02 -5.5913420e-02
-1.2245147e-02 5.7030811e-02 -1.6492201e-02
6.4877863e-02 -1.3312376e-02 3.8063827e-03
2.5909337e-02 1.8177003e-02 4.8810458e-02
2.8929110e-02 -2.3360787e-02 3.5083331e-02
-1.1061217e-02 -3.4833790e-02 -1.4132772e-02
-5.7567327e-02 1.3529745e-02 -5.4923302e-02
-1.1823177e-03 -2.0736557e-03 5.0554246e-02
3.1760295e-02 -3.5409050e-02 2.1548237e-02
4.8393124e-02 1.7335355e-02 2.1017226e-02
-3.5682344e-03 -1.9136664e-02 3.9521262e-02
-5.0571504e-02 -6.8012467e-04 4.8204028e-03
2.8630274e-02 -4.9833528e-03 -3.3589971e-02
-4.3199221e-02 1.4476122e-02 9.8197803e-03
1.3157730e-02 -4.5828021e-03 -3.4642781e-02
-1.5492781e-02 9.4627129e-03 -2.2385168e-03
-8.5366415e-02 -1.0759387e-02 -4.5327353e-02
-2.3162889e-03 -3.8613133e-03 -6.0387913e-02
-2.0061710e-02 -1.7553435e-02 4.7095494e-02
-7.0700804e-02 2.7587434e-02 -3.7725381e-02
5.7250877e-02 2.3968021e-02 4.3103383e-02
-4.9309796e-04 1.0063483e-03 -2.6874764e-02
5.7487882e-02 7.2909790e-03 3.3907527e-02
-5.8112254e-03 -4.0244980e-03 -6.4906065e-03
3.8469517e-02 -5.5993010e-03 3.7404028e-03
-4.2640662e-02 -4.2451676e-02 -3.6078916e-02
-1.5216148e-04 -6.7721699e-02 3.2313544e-02
-4.7542725e-02 -4.9642335e-02 1.6171503e-02
3.9052494e-02 2.7608439e-02 -3.0199171e-02
-1.9069605e-02 -4.8515198e-02 -1.0006419e-02
-3.6672854e-02 -3.6088508e-02 -5.0373784e-02
5.1993753e-02 -1.1590597e-02 -6.8042847e-03
1.7662053e-02 8.1953498e-02 -1.4328159e-03
2.0277354e-02 6.9245597e-02 -1.2499493e-02
5.5806977e-02 -3.4183178e-02 2.2182046e-02
1.0663531e-02 -5.9929403e-03 1.9164410e-02
4.3166022e-02 -4.6202748e-02 2.2949206e-02
3.3357605e-02 5.8698510e-03 -5.0877105e-03
3.1270145e-02 7.6352622e-02 1.4722263e-02
-1.7666207e-02 -5.5474615e-02 5.0386870e-03
4.2804163e-02 1.5357892e-02 5.4991343e-03
4.0060692e-02 1.0907351e-02 3.8079208e-02
1.5890975e-02 -3.0014641e-02 -7.2373891e-03
6.2788417e-02 -1.1336516e-02 2.7327038e-02
1.8132536e-02 -1.3214149e-03 4.9434431e-02
-3.1453435e-02 2.6910172e-02 3.2731519e-03
-3.0365498e-02 -6.1121164e-02 1.4569513e-02
2.5265647e-02 4.7706177e-02 3.1469524e-02
3.9544047e-02 3.5687356e-02 4.1294614e-02
3.3667810e-02 1.8256309e-02 -1.6066465e-02
-3.9240587e-02 3.8333818e-02 -4.8794585e-02
-4.6676190e-02 2.6553263e-02 -3.1712132e-03
1.2826833e-02 -3.4336427e-02 -3.6513918e-02
1.5364164e-02 5.1548581e-02 1.6773370e-02
4.0912804e-02 -5.3331297e-02 5.1648152e-03
1.0667563e-02 8.6138690e-03 2.2751364e-02
-6.4420047e-02 1.2152404e-02 -1.7405290e-02
5.0970548e-02 -5.0162410e-03 1.2670558e-02
3.2295515e-02 -3.1516714e-02 -1.4213383e-02
-5.3413013e-03 5.2487231e-02 2.1223799e-02
4.0331454e-02 7.0231702e-02 -9.2079208e-04
-2.1077484e-02 -3.2153362e-02 -4.5915745e-02
3.6742865e-02 8.2366887e-03 -3.3425353e-02
-3.0432705e-03 5.6884638e-02 6.3801980e-03
-2.1474908e-02 -2.1209029e-02 -5.8884800e-02
5.0859079e-02 6.6868704e-02 2.2595050e-02
-2.0168281e-02 6.5151214e-03 -6.2580048e-02
-6.1255506e-02 -3.9902955e-02 2.8728333e-03
7.2146910e-02 -1.9897987e-02 1.8108574e-02
2.3520218e-02 2.9785274e-02 -2.1711187e-02
-1.8747106e-02 -3.3584920e-02 3.3086863e-02
-3.4781728e-02 -9.7991328e-03 7.5273466e-03
4.1606832e-02 -1.0351813e-02 3.9634586e-02
4.7890913e-03 2.6584127e-03 -4.8272303e-02
-1.0692695e-03 9.6546148e-04 1.2480460e-02
-2.7641775e-02 3.2629734e-02 -5.6689047e-02
1.7358677e-02 -6.3105054e-02 3.8755201e-02
5.5214153e-02 3.2048309e-02 -1.6338909e-02
-3.0564072e-02 5.0642244e-02 -4.6225196e-02
2.0216948e-03 1.5096867e-02 -3.6718049e-02
5.5626213e-03 2.9719922e-02 -4.3168479e-02
-3.8737720e-02 -3.8368799e-02 1.1283358e-02
5.0953580e-02 -2.6444438e-02 3.7001826e-02
-4.0409372e-02 4.3503709e-02 -2.1153723e-02
5.5719560e-02 3.5920851e-03 -4.1284280e-04
-5.6711189e-02 -5.2771049e-02 -6.0187531e-03
-2.6703389e-03 -3.5687359e-02 4.8953695e-02
7.3449126e-02 -2.1475136e-03 3.4318518e-02
-3.6997871e-02 -3.1712482e-02 3.4288928e-02
-3.5743285e-02 8.0841095e-03 -5.7504797e-02
7.6293865e-03 1.2458472e-02 4.8457741e-02
-3.6839811e-02 -4.9323400e-02 2.7554576e-02
-3.4533487e-02 1.4721118e-02 -1.8273163e-02
-4.6758439e-02 6.1786664e-02 -3.8366340e-02
2.7058997e-02 -4.2559624e-02 -7.0712394e-05
1.5936502e-02 -1.4093148e-02 7.1667301e-03
6.5407531e-02 1.4134434e-02 7.4051767e-03
-6.0352103e-02 5.1015731e-02 -4.2730067e-02
-4.5288673e-02 -1.1348229e-02 1.8108700e-02
4.3541528e-03 -4.6459781e-02 3.2734949e-02
1.8031952e-02 -5.4609720e-02 1.9838902e-02
7.8023100e-03 -5.5113413e-03 3.4392056e-02
-4.9891219e-02 1.9182975e-04 -6.1139248e-02
6.3652050e-02 -7.7911847e-04 4.7151622e-02
-2.6251691e-02 -1.8632323e-02 2.3620837e-02
3.7950987e-02 -2.0900752e-02 4.4358448e-03
-7.5112023e-03 3.7484396e-02 -4.6368459e-02
-2.0115231e-03 7.7735135e-02 -9.4772753e-03
9.5686884e-03 3.5388053e-02 2.2174803e-02
3.5381746e-02 4.6488099e-02 -2.5319293e-02
4.1451637e-02 -7.3082181e-03 -2.3568197e-02
7.1488084e-02 1.7608965e-02 2.9745190e-02
-3.8119345e-02 6.0233510e-02 -1.7157237e-02
-3.6868286e-02 -5.1173543e-02 -1.4186528e-03
6.3702131e-02 2.3903679e-02 -4.0117550e-03
-2.7859434e-02 -4.7989490e-02 -3.7914185e-02
7.1650919e-02 3.3720165e-02 1.6881375e-02
6.3606465e-02 3.9436936e-02 3.2669198e-02
4.8692267e-05 5.2201997e-02 -3.0327668e-02
-5.1752144e-03 7.5057879e-03 2.9208835e-02
-6.2403081e-02 -1.7916936e-03 -8.0355228e-03
-1.4591778e-02 7.8567029e-03 4.3765419e-02
-4.6041076e-03 -2.4885073e-02 -4.2543847e-04
8.4561979e-03 -6.9314544e-02 1.6676097e-02
-6.8093467e-02 -4.0352975e-02 -1.5979761e-02
-1.3989373e-02 3.0379625e-02 -2.3093401e-02
1.5929411e-02 5.9384656e-02 -2.3834304e-02
-6.7331840e-02 -2.6146205e-02 -6.4665934e-03
-4.4761848e-02 -6.1548060e-02 -1.4034577e-02
-2.0648882e-02 -3.8831604e-02 5.9239569e-03
4.3925708e-04 -1.8136162e-02 5.4188068e-02
6.3033785e-02 5.3851000e-02 8.1538936e-03
3.2966008e-02 -1.2944675e-02 -9.9976448e-03
-7.7221193e-02 -3.0794099e-02 -4.4750726e-02
-1.8920670e-02 4.5274032e-02 -2.8473552e-02
-3.0722559e-02 2.4355116e-03 -6.8537784e-03
4.6581197e-02 -4.6681402e-02 4.3325552e-02
-7.7241476e-03 3.4985717e-02 2.5077864e-02
-1.1039356e-02 4.1666524e-02 1.0134381e-02
-5.8203512e-02 -6.0675034e-02 -2.1972069e-02
2.7286219e-02 2.1828790e-02 1.1084329e-02
2.3037798e-02 -4.7343758e-02 4.8555596e-02
-8.5497761e-03 -9.2960509e-03 2.4567042e-02
-4.7924369e-02 7.6637735e-03 -9.4207198e-03
4.4355469e-02 -6.0900369e-02 1.8330794e-02
-1.8532152e-02 6.6617776e-04 3.0595366e-02
-2.0014388e-02 -5.1878952e-02 3.7810158e-02
-4.9629343e-03 -4.7131491e-02 -2.6658080e-02
2.0747677e-03 2.8211413e-02 -2.5644848e-02
-4.3229155e-03 -3.7741970e-02 -4.5726392e-02
3.9434275e-02 -2.4660776e-02 4.9437533e-02
-6.7511658e-02 -4.0522586e-02 -3.5322552e-02

'inflata_00335_081029

2.8693722e-02 -3.7069761e-02 5.1786886e-02
-1.8242239e-02 4.4619756e-02 -2.9786251e-02
-5.1252532e-02 -5.1871344e-02 -2.8232852e-02
5.8105291e-02 3.9104396e-02 -1.2359601e-02
-2.1540895e-02 2.8608418e-02 3.4194881e-02
1.5408852e-02 -1.4487250e-02 -4.3613707e-02
-7.8785927e-02 -6.3762198e-03 -9.2559691e-03
5.6207123e-02 1.1682981e-02 5.3893022e-02
7.3053278e-03 7.0816171e-02 2.2685052e-02
-1.1457250e-02 -2.4650581e-02 1.9130311e-02
6.3662750e-02 -2.4054444e-02 -4.9454216e-03
4.0180128e-02 5.7015290e-02 -2.2413498e-02
9.6355382e-03 3.1678593e-03 -2.4033538e-02
-3.5969491e-02 -1.3015991e-02 -6.5128750e-02
-4.0014649e-02 3.9493449e-02 1.5047972e-02
2.3163693e-02 -3.2934376e-02 -3.1576869e-04
7.1659299e-02 -6.9272181e-03 4.0377072e-02
1.6563259e-02 -6.7497352e-03 5.6083492e-02
-1.4697559e-02 3.8674376e-03 -6.9238402e-02
-6.8689551e-02 -3.9595264e-02 2.1453631e-02
2.8552307e-02 -5.4740603e-02 2.3316328e-02
5.3036558e-02 1.7890029e-03 -2.7664380e-02
-2.0473792e-02 -1.3517310e-02 2.0303807e-03
-1.8845338e-02 1.9238104e-02 -2.3582013e-02
3.8251629e-02 -1.4892234e-02 1.3069760e-02
4.3461032e-02 5.5035054e-02 3.4150211e-02
-6.8733826e-02 -1.5061277e-02 -3.7033071e-02
-2.3688229e-02 6.2925160e-02 -7.2945988e-04
-4.4852004e-03 6.6563914e-02 3.1323447e-02
-6.0183049e-02 -3.8256120e-03 3.6454668e-02
1.1910360e-02 -2.8276430e-02 -1.4151200e-02
-3.0576611e-02 -3.9290345e-02 -5.9390066e-02
1.4663705e-02 4.9633534e-02 4.2876936e-02
6.9843776e-02 4.2516566e-03 -5.8597427e-04
-2.3534884e-02 -4.2037181e-02 1.8092200e-02
-6.4592358e-04 -5.9341020e-02 3.6009640e-02
5.7401275e-02 -4.6240405e-02 2.4709485e-02
5.0130671e-02 4.2467915e-02 6.4290107e-03
1.8042850e-03 6.0478002e-02 -1.5315297e-02
2.5866657e-02 -1.8238567e-02 -1.8734137e-02
7.8710116e-03 -4.7336196e-03 2.5242327e-02
2.8709082e-02 -1.7083996e-02 5.6178645e-02
-6.2702110e-02 3.6107576e-02 -2.6213170e-02
-7.3568436e-02 2.9845709e-02 8.3988933e-03
1.1713856e-02 1.2213926e-02 5.0588718e-02
3.1081212e-02 3.1478894e-02 -4.9269568e-02
1.1498319e-02 -2.8578810e-02 -4.7873207e-02
-4.5546254e-02 -2.2168277e-02 4.0463136e-02
5.0798239e-02 3.4821714e-02 4.0016862e-02
-3.0543012e-03 4.9722975e-02 -3.8744640e-02
9.0196838e-03 -2.3450340e-02 2.8004530e-02
4.4823349e-02 1.0944284e-03 4.5594802e-02
-3.6074176e-03 -7.3671401e-03 -6.9856617e-02
-6.3054949e-02 1.6298990e-02 -4.1924625e-02
-3.9940914e-02 -2.6152348e-02 -5.5733892e-02
2.8332267e-02 2.6744103e-02 -4.3813085e-03
-3.2769206e-02 5.0529448e-02 2.7214805e-02
2.8273136e-02 -4.0347444e-02 -1.4703476e-02
8.5832566e-03 -1.0621914e-02 -1.1967622e-02
-6.2381070e-02 -5.2435590e-02 1.1738295e-02
-4.2476831e-02 4.9217317e-02 3.5242436e-03
-6.0502275e-02 -2.8012757e-02 3.7736565e-02
-7.9331947e-02 -1.2275617e-03 9.5084955e-03
-3.9668634e-02 -6.0257022e-02 -3.8474510e-02
6.9882269e-03 7.9730017e-03 3.5220505e-02
2.5488790e-02 5.0451278e-02 -2.8528285e-02
5.0327866e-02 4.4613558e-02 -2.6834084e-02
7.0627392e-02 -2.8546110e-02 3.1825959e-02
-2.7823623e-02 6.8237727e-03 7.3560628e-03
1.1098289e-02 -5.2260369e-02 -5.3552055e-04
-6.4053230e-02 -3.1728654e-02 -3.5325949e-02
-2.2841408e-02 -2.9217544e-02 3.7597489e-02
-4.5065945e-02 1.1919273e-02 -5.8460650e-02
6.6718731e-02 2.0299613e-02 5.1799538e-03
3.0959760e-02 -8.0898087e-03 2.7942161e-02
-3.0281029e-02 2.8139256e-02 -5.3832870e-02
2.0653798e-02 -5.4579479e-02 4.1871769e-02
5.8127079e-02 -3.1475056e-02 5.0869469e-02
-7.4699823e-02 -2.2903880e-02 -1.8864381e-02
2.1449033e-02 2.5562782e-02 1.9321897e-02
8.7693330e-03 -2.0521683e-02 5.7943274e-02
4.1715391e-02 -2.2338957e-02 -2.6770623e-02
5.2195761e-02 5.5634655e-02 -5.5162986e-03
-3.2006100e-02 1.9255543e-02 -1.5292005e-02
-2.4451268e-02 -2.7904365e-02 9.4409916e-03
-6.3056476e-02 -5.3747052e-02 -7.1230342e-03
-4.9206607e-02 4.8706475e-02 -1.9451021e-02
-3.1168949e-02 1.8334756e-02 2.1359707e-02
-2.2312017e-03 6.5758528e-02 1.1468919e-02
4.8537215e-02 -4.8172505e-02 1.2256189e-02
-3.2481076e-02 5.9277601e-02 1.3024655e-02
6.9699112e-03 -4.0068712e-02 -6.1859340e-02
-1.3397480e-02 2.4404669e-02 6.8617827e-03
3.5877251e-02 1.0584050e-03 -5.0343469e-02
-3.7873568e-03 6.9085211e-02 -4.2355251e-03
-2.2079732e-03 3.7126063e-02 3.6981141e-02
-4.2365386e-03 6.4390586e-03 2.2823304e-02
3.0484232e-02 4.9867521e-02 4.2118483e-02
3.3740819e-02 1.0524308e-02 -6.0438485e-03
3.9928525e-02 -1.6391218e-02 3.9676067e-02
4.2872119e-02 2.1478001e-02 -4.5150224e-02
-5.7406414e-03 -1.0099495e-02 -5.7994160e-03
-4.4287380e-03 -2.7711225e-02 -6.9861525e-02
4.5005238e-02 4.1488522e-02 2.4393235e-02
-6.8070972e-02 2.2771453e-03 -3.9915160e-02
-1.2635043e-02 5.9971165e-02 -2.1049845e-02
7.2426138e-02 -1.9928383e-02 1.0061402e-02
-4.7422510e-03 2.0402920e-02 4.2053688e-02
3.8750394e-02 -2.4001700e-02 2.5844217e-02
2.6580220e-03 -2.2868983e-02 1.4031869e-02
-5.8835291e-02 -3.4576847e-03 -5.0304088e-02
-1.9686222e-02 1.1142195e-02 3.8846643e-02
4.3679206e-02 -3.3326019e-02 1.2845896e-02
2.9566090e-02 3.8338530e-02 3.0919512e-02
1.4539445e-02 -3.8182490e-02 4.1195092e-02
-3.2883790e-02 -1.3959118e-02 1.6032604e-02
2.9510308e-02 1.5883753e-02 -5.4527540e-02
-4.9094780e-02 2.1965197e-02 2.4086850e-02
2.0878392e-03 -3.3772177e-03 -3.9476131e-02
-1.1353302e-03 1.5923349e-02 5.1916048e-03
-7.4959171e-02 1.2341405e-03 -2.6586696e-02
1.0821599e-02 -7.9628786e-03 -6.3310926e-02
-2.8238133e-02 -6.0044938e-04 2.8294751e-02
-7.5644547e-02 2.0671960e-02 -1.3537869e-02
3.5337294e-02 1.2207183e-02 4.2596731e-02
-4.5303989e-03 -4.9190149e-02 -3.9742708e-02
5.3218196e-02 1.8291155e-02 3.8904465e-02
-4.3006704e-03 8.6619720e-03 -2.9497459e-02
5.0620551e-02 -3.3508001e-02 -1.2928500e-02
-5.2388196e-02 -4.4088712e-02 -4.1356500e-02
-3.5581945e-03 -4.7781429e-02 2.2885136e-02
-4.5620928e-02 -5.1774097e-02 1.9197106e-02
4.3839613e-02 3.6313648e-02 -3.9726133e-02
-9.4894387e-03 -4.2519368e-02 5.9391875e-03
-3.6143327e-02 -4.6172715e-02 -4.5731828e-02
5.8505260e-02 -1.9553521e-02 -1.9885825e-02
1.3920012e-02 6.2939460e-02 -2.4025325e-02
1.0368512e-02 5.0251325e-02 -3.1710716e-02
5.7485275e-02 -3.7869449e-02 8.8010319e-04
2.5133031e-02 -3.4948791e-03 -1.2274517e-02
4.4849396e-02 -4.5415469e-02 4.1343425e-02
3.3253997e-02 -1.3860866e-02 -4.0538013e-02
2.3423776e-02 6.4555573e-02 3.7580089e-02
5.8865476e-03 -3.5963945e-02 1.6078318e-03
1.3766941e-02 1.4203836e-02 6.3763327e-03
2.9934216e-02 3.1039854e-03 5.4006854e-02
1.7985196e-02 -9.3111727e-03 -2.9540857e-02
6.5888683e-02 -1.1415199e-02 2.4069333e-02
6.2240871e-03 -1.9690910e-02 4.2895993e-02
-5.6539078e-02 4.0225121e-02 1.6253044e-02
-3.7962698e-02 -4.9926226e-02 -1.6017185e-02
1.2458605e-02 3.1766661e-02 4.2718463e-02
3.3233541e-02 2.5471166e-02 5.0333677e-02
2.9512215e-02 6.6205911e-03 -2.5552446e-02
-4.8995607e-02 3.0128783e-02 -4.5716325e-02
-4.1212827e-02 3.4912192e-02 -9.0039029e-03
-4.5492194e-03 -3.1661231e-02 -4.1507229e-02
-2.3789156e-03 5.4233691e-02 3.9814761e-02
1.9379302e-02 -4.3675411e-02 1.4106469e-02
1.4845122e-02 -6.2074987e-03 4.0164745e-02
-6.4688330e-02 2.7731398e-02 2.1479469e-02
6.2846700e-02 1.2447660e-02 1.7708886e-02
2.5217778e-02 -1.4944552e-02 1.3086265e-03
-1.5210224e-02 4.5360341e-02 3.0570178e-02
3.6665309e-02 6.6203201e-02 -3.2855389e-03
-2.1907469e-02 -5.6353498e-02 -4.7196600e-02
4.3291429e-02 6.7004515e-03 -3.8440473e-02
-1.5160045e-02 6.7736327e-02 2.0384850e-02
1.3145535e-02 -2.4540828e-02 -6.4000197e-02
3.0964552e-02 6.9297650e-02 1.7713693e-02
-1.7905284e-02 -1.4879806e-02 -6.9987812e-02
-7.4819844e-02 -3.2084625e-02 4.3189137e-03
5.9300597e-02 -2.8386586e-02 1.8612457e-02
1.9006838e-02 4.5241011e-02 -4.3601539e-02
-3.1449049e-02 -1.5270654e-02 3.4683692e-02
-2.4361422e-02 2.7739152e-02 -4.4108690e-03
6.0456024e-02 4.2169806e-03 4.0251174e-02
1.4926754e-02 2.7169205e-02 -4.8198532e-02
2.9335663e-02 9.1869928e-03 2.7840302e-02
5.4214206e-03 1.4593135e-02 -5.8940620e-02
4.6451305e-04 -4.5715938e-02 4.7327662e-02
5.8848087e-02 -8.9258219e-03 -1.5718947e-03
-2.1840040e-02 3.5372427e-02 -4.2499167e-02
2.0806589e-02 -9.1686841e-04 -4.7864065e-02
-8.9129153e-03 3.0170791e-02 -4.9158879e-02
-7.4155012e-02 -6.2894335e-03 2.5562146e-02
5.4785450e-02 -3.3555402e-02 3.4930571e-02
-2.9934384e-02 4.6758588e-02 -1.5071353e-02
6.1906542e-02 6.2593353e-03 -1.6145782e-02
-7.1920177e-02 -2.3939476e-02 2.7792586e-02
-5.1515021e-03 -3.2852363e-02 3.5831799e-02
5.9884853e-02 -1.8797028e-02 4.0140828e-02
-5.6242159e-02 -4.2639399e-02 3.3450545e-02
-2.7238705e-02 1.2295577e-02 -6.0767746e-02
-4.9485936e-03 3.9470701e-05 4.7743619e-02
-3.6482373e-02 -4.3664264e-02 3.2715455e-02
-3.5867496e-02 2.7559804e-02 5.8603691e-03
-5.0299703e-02 4.1841654e-02 -3.4412597e-02
3.7537469e-02 -2.4950383e-02 -9.1496875e-03
2.2025208e-02 -3.3353825e-03 1.4374941e-02
4.8925352e-02 2.2510508e-02 -2.9005743e-03
-6.7455427e-02 2.0866927e-02 -2.7235553e-02
-7.8877190e-02 1.4322820e-02 2.4952860e-03
-1.6151838e-02 -4.4750363e-02 4.0964545e-02
3.3745976e-02 -4.5939345e-02 2.3642752e-03
-8.2140823e-03 -1.9990175e-02 4.7744119e-02
-4.4983094e-02 -3.4323963e-03 -5.7046386e-02
5.3118573e-02 -1.0103966e-02 5.6305144e-02
-3.9000304e-02 -3.1624995e-02 1.6917107e-02
4.9392300e-02 -2.4975325e-02 1.8288501e-04
-9.2983367e-03 5.7761440e-03 -5.1196283e-02
1.6438162e-02 7.1463540e-02 2.0230774e-03
3.9034019e-02 2.9637791e-02 1.2603355e-02
3.9716423e-02 1.9277382e-02 -1.9535468e-02
4.5133576e-02 -4.9782636e-03 -1.6173657e-02
7.4187211e-02 1.7943041e-03 1.5780685e-02
-6.2245898e-02 4.3884261e-02 -5.3421203e-03
-2.4133691e-02 -6.3949454e-02 -3.4260894e-02
5.5150741e-02 2.7774012e-02 -2.7076775e-02
-1.0058748e-02 -4.7201436e-02 -6.0897437e-02
6.8234641e-02 1.7269608e-02 3.1152257e-02
5.9314951e-02 3.3654371e-02 2.0308864e-02
4.9920139e-03 3.9254231e-02 -4.7518750e-02
5.4261486e-03 -1.0699505e-02 5.5563963e-03
-6.9829868e-02 1.3108981e-02 2.4417827e-02
-1.2383297e-02 2.4070820e-02 2.2398311e-02
-6.0162004e-03 -2.5578780e-02 -5.1402875e-03
1.4289869e-03 -5.6589517e-02 1.0976086e-02
-7.1763508e-02 -3.7201832e-02 -1.1057430e-02
-3.1499986e-02 2.3894278e-02 -3.2606708e-02
2.2363103e-02 6.2499968e-02 -1.0162028e-02
-7.4830351e-02 -1.7135139e-02 1.2347249e-02
-3.4443719e-02 -6.4208177e-02 -2.3162974e-02
-4.0157894e-02 -5.2876437e-02 1.4469994e-03
-2.0308165e-02 -4.8849756e-03 4.1295143e-02
4.9717838e-02 5.9239578e-02 1.2846802e-02
3.8798553e-02 -4.8113910e-03 -2.9965353e-02
-6.4051286e-02 -4.4734347e-02 -2.3717960e-02
-3.4677480e-02 4.1043964e-02 -3.6531630e-02
-8.3366175e-03 4.8094398e-03 -2.8405830e-03
2.2755976e-02 -2.2955191e-02 3.9788632e-02
2.5179109e-03 2.8302214e-02 2.2531978e-02
-3.7223475e-02 3.3886663e-02 2.9149758e-02
-5.0191609e-02 -6.2989497e-02 -1.7669856e-02
2.3515155e-02 2.0794203e-02 3.7991219e-02
1.1517699e-02 -5.8500875e-02 2.2606210e-02
-9.3203112e-03 -1.0311663e-02 3.1410340e-02
-4.5892907e-02 4.1892074e-03 2.8056377e-02
3.1955399e-02 -3.8407711e-02 2.6621921e-02
8.6989992e-03 2.4340893e-03 -2.8270694e-03
-1.8891332e-02 -5.6134538e-02 2.9070780e-02
-2.2359157e-02 -5.2725623e-02 -2.3509842e-02
-1.9755359e-02 1.0421861e-02 -3.6375023e-02
-1.9623038e-02 -3.1025927e-02 -6.7109925e-02
4.2403674e-02 -2.6896374e-02 5.2433119e-02
-5.5523830e-02 -2.5067256e-02 -4.8817401e-02

'inflata_000021_080423

2.3256935e-02 -4.2498611e-02 5.0930149e-02
-1.6790039e-02 5.2781439e-02 -3.9208742e-02
-4.8242737e-02 -5.7563412e-02 -3.3564367e-02
5.0663790e-02 3.4861714e-02 1.9460073e-03
-2.4177729e-02 4.2453972e-02 3.7684814e-02
1.1838367e-02 -1.4620492e-02 -5.4757628e-02
-8.6773455e-02 -3.4321843e-03 -3.6774571e-03
4.6210202e-02 1.5314119e-02 4.7447272e-02
2.0768707e-02 7.2624662e-02 2.0021579e-02
-1.1891129e-02 -4.0958955e-02 2.2981029e-02
7.0254172e-02 -2.3177379e-02 5.9401204e-03
4.2109783e-02 5.2580332e-02 -2.4842765e-02
1.3069573e-02 5.8981267e-03 -1.3948319e-02
-3.3561197e-02 -6.2466467e-03 -6.7688582e-02
-4.0843721e-02 5.3147546e-02 1.3271986e-02
1.4105455e-02 -5.1081786e-02 -1.5918550e-02
7.4857849e-02 -3.2473324e-03 2.8057679e-02
3.1026100e-03 -1.0230709e-02 5.4890221e-02
-8.3104151e-03 1.8331678e-02 -6.0243721e-02
-6.5220116e-02 -3.4196555e-02 2.1766986e-02
3.3526789e-02 -6.3821970e-02 1.6411583e-02
4.8578230e-02 7.9613725e-03 -2.7152236e-02
-1.8003553e-02 -1.5602296e-02 -5.7114465e-03
-2.7238555e-02 8.0916840e-03 -2.5426606e-02
4.1697852e-02 -9.7035607e-03 2.5765352e-02
3.7206556e-02 4.8893497e-02 2.8936128e-02
-7.4866107e-02 -2.1688740e-02 -4.3520002e-02
-2.0781138e-02 6.9304569e-02 -6.1596196e-03
4.6004147e-03 7.2821973e-02 2.4633016e-02
-4.8743576e-02 4.6024802e-03 3.0263554e-02
1.4816001e-03 -3.9355667e-02 -1.4548539e-02
-2.7180178e-02 -4.8499595e-02 -5.8650591e-02
1.0469996e-02 4.7792049e-02 2.9902059e-02
7.0629784e-02 9.1751900e-04 2.8157542e-03
-1.5734563e-02 -5.3238794e-02 1.2213880e-02
-3.2157671e-03 -5.9848371e-02 3.5339348e-02
4.5628392e-02 -5.5883950e-02 2.8925570e-02
3.5891603e-02 4.2234068e-02 -2.1924795e-03
1.2136735e-02 7.3544574e-02 -1.6235977e-02
2.2138061e-02 -2.2598525e-02 -2.1718314e-02
4.1001733e-03 3.2085129e-03 2.2362489e-02
2.4919021e-02 -6.7385349e-03 5.2599105e-02
-6.3233007e-02 3.4679968e-02 -1.1872283e-02
-5.7937986e-02 2.8015608e-02 9.1857373e-03
7.0099592e-03 1.0477297e-02 5.2337814e-02
2.5645370e-02 2.4733435e-02 -4.2224875e-02
2.4260890e-03 -2.8947976e-02 -4.1817727e-02
-4.2287326e-02 -1.5941039e-02 4.3521737e-02
5.4913367e-02 2.8406407e-02 3.6624570e-02
1.8192058e-03 4.8397171e-02 -3.7937199e-02
5.2239422e-03 -3.8390351e-02 3.4017249e-02
4.3499398e-02 -9.2398460e-04 4.7782215e-02
-1.3070791e-02 -2.2095411e-03 -6.6688415e-02
-4.2735336e-02 1.2675364e-02 -2.6085855e-02
-4.4995340e-02 -2.6393019e-02 -5.8546755e-02
1.9991239e-02 2.3644377e-02 -1.0320689e-02
-3.3936469e-02 5.1242104e-02 2.7946436e-02
2.9042700e-02 -4.3411384e-02 -1.7628941e-02
5.6706303e-03 -8.6609387e-03 -1.6659674e-02
-5.2114579e-02 -5.5681257e-02 1.0379302e-02
-2.7991143e-02 5.7741689e-02 3.3378255e-03
-4.5941518e-02 -2.6639558e-02 2.4911108e-02
-7.8213005e-02 6.1132481e-03 1.4528088e-02
-2.6570759e-02 -6.2282294e-02 -4.0660326e-02
6.5040055e-03 1.4577113e-02 3.3154827e-02
2.2592831e-02 5.9626023e-02 -2.0347686e-02
5.0392256e-02 4.3248665e-02 -1.2521565e-02
7.0342628e-02 -2.7694543e-02 3.0806209e-02
-2.8167800e-02 -2.8821354e-03 2.5204805e-03
1.2901140e-02 -6.6855868e-02 3.6085895e-03
-6.7486386e-02 -4.1515704e-02 -3.4967735e-02
-1.7964760e-02 -3.4623330e-02 4.1843779e-02
-5.5053590e-02 1.1147835e-02 -5.5866027e-02
6.5767151e-02 1.6678683e-02 5.5676087e-03
2.8281491e-02 -1.3898151e-03 2.2857467e-02
-2.6679378e-02 2.5874678e-02 -4.0213580e-02
2.9841451e-02 -6.2364152e-02 3.9690609e-02
6.1754918e-02 -3.0329164e-02 4.3183472e-02
-8.2443088e-02 -1.9110508e-02 -2.7271547e-02
2.5298129e-02 3.5759694e-02 2.1405046e-02
9.6935821e-03 -3.3978753e-02 4.9485489e-02
4.3730381e-02 -2.4170626e-02 -1.7486418e-02
4.6715771e-02 5.7335554e-02 -4.5183959e-03
-4.3819139e-02 1.6579607e-02 -9.4007444e-03
-1.4105997e-02 -3.0067884e-02 7.3101452e-03
-6.2660956e-02 -5.3203207e-02 -1.6806733e-02
-3.2725346e-02 4.6296137e-02 -1.7275577e-02
-2.4390751e-02 8.9222847e-03 2.2959952e-02
2.5447067e-03 7.7449839e-02 4.3260975e-03
4.6842414e-02 -5.2143282e-02 9.1458675e-03
-2.6800256e-02 6.3484135e-02 1.8306815e-02
-6.5281137e-04 -4.6118206e-02 -5.4669035e-02
-6.2930794e-03 2.8175483e-02 1.4711735e-02
3.5708635e-02 9.7753477e-03 -4.5827676e-02
-2.8326318e-03 6.7101631e-02 -1.0183072e-02
-7.6913709e-03 4.1207901e-02 3.0825219e-02
-1.4925105e-02 6.6066729e-03 3.7583720e-02
2.0643691e-02 3.7541273e-02 3.6851228e-02
4.0830492e-02 1.4939108e-02 -1.2747874e-02
2.6860943e-02 -1.0997383e-02 3.5607535e-02
3.8223734e-02 3.7354259e-02 -4.2012017e-02
-8.9673410e-03 -2.2288324e-03 -1.9327842e-03
-4.9575158e-03 -2.5777614e-02 -6.8738101e-02
3.9322326e-02 4.5776079e-02 1.2946553e-02
-6.9369134e-02 1.5817918e-02 -4.2353758e-02
-6.0584943e-03 6.6914969e-02 -2.8066735e-02
7.4651336e-02 -1.6981293e-02 1.9566897e-02
-7.8904414e-03 2.0335013e-02 4.5964322e-02
4.3340079e-02 -3.0348107e-02 3.7351713e-02
3.2403848e-03 -3.0468709e-02 1.9340787e-02
-6.9458693e-02 -2.4715512e-03 -5.1529139e-02
-2.5891120e-02 1.7098460e-02 3.9846556e-02
4.3164189e-02 -3.7167188e-02 2.0168264e-02
2.4924948e-02 5.2109167e-02 2.0073350e-02
9.3768467e-03 -5.3324937e-02 4.4665972e-02
-4.2352830e-02 -9.5853777e-03 1.2719811e-02
2.3191013e-02 1.6524021e-02 -5.7217663e-02
-3.9944328e-02 1.5089806e-02 2.2246454e-02
-4.7458498e-03 -4.2077331e-03 -4.9956328e-02
2.8571847e-03 1.2694310e-02 3.8875647e-03
-8.3505867e-02 -2.0080747e-03 -2.9168636e-02
5.8228389e-04 -1.0733157e-02 -6.6322749e-02
-1.8031895e-02 -5.6541091e-03 2.6525272e-02
-7.8317454e-02 1.9667640e-02 -2.0113852e-02
2.8787781e-02 8.0004713e-03 3.6852699e-02
-9.2488190e-03 -4.9433338e-02 -3.4170245e-02
4.6976367e-02 7.2393045e-03 3.1425926e-02
-1.0196094e-02 3.3957293e-03 -3.3755414e-02
6.2942951e-02 -2.3862451e-02 -1.0687081e-02
-5.1803692e-02 -4.3096309e-02 -5.0657727e-02
7.7335698e-03 -5.1499491e-02 2.3640767e-02
-3.0717871e-02 -3.9359631e-02 1.7443777e-02
3.5734851e-02 3.7295305e-02 -2.5702855e-02
-7.9374785e-03 -4.4061647e-02 -1.5415970e-03
-3.7248683e-02 -4.9658994e-02 -4.5126674e-02
5.6581915e-02 -1.0424696e-02 -1.9690377e-02
1.0005438e-02 6.6472694e-02 -3.1043402e-02
2.2602508e-02 5.8418224e-02 -3.7681339e-02
5.4068749e-02 -3.7114344e-02 -5.8276388e-03
2.7465240e-02 -5.3224785e-03 -1.8453113e-02
3.9256096e-02 -4.4064092e-02 5.0447148e-02
2.6588840e-02 -5.7751453e-04 -3.3579740e-02
2.2513400e-02 6.2315661e-02 3.1832408e-02
1.3727320e-02 -4.4982308e-02 5.7645083e-03
1.7807976e-02 1.0072335e-02 1.7688221e-02
2.2927337e-02 9.0620277e-03 5.2614794e-02
1.1401763e-02 -5.0118011e-03 -3.4337608e-02
5.9956712e-02 -1.3455434e-02 2.5276612e-02
1.2843072e-02 -1.7853658e-02 4.4018998e-02
-4.2508129e-02 3.6684540e-02 4.3400014e-03
-3.3109510e-02 -5.8385926e-02 -1.1004701e-02
5.1328033e-03 3.3137561e-02 4.0521870e-02
3.5403745e-02 2.7941333e-02 4.4528915e-02
2.8620763e-02 1.3907304e-02 -2.6638514e-02
-4.4512533e-02 1.9901946e-02 -4.4189625e-02
-4.1430897e-02 3.2966384e-02 -1.3980180e-02
4.7941652e-03 -2.4222819e-02 -2.0475448e-02
-5.7237807e-03 5.8811066e-02 3.7396716e-02
3.0625704e-02 -4.8768856e-02 9.5040757e-03
1.3192664e-02 -1.0104330e-03 4.0150658e-02
-4.4441352e-02 3.7716844e-02 2.3098929e-02
5.0298075e-02 1.9800495e-02 2.0859344e-02
3.1198837e-02 -6.4499160e-03 4.8214499e-03
-1.6880359e-02 5.3889176e-02 2.7325602e-02
3.3158374e-02 6.8976644e-02 -9.8757817e-03
-1.3917916e-02 -5.5850971e-02 -5.0977663e-02
4.2466331e-02 2.1734355e-02 -3.4683506e-02
-9.4168046e-03 6.6481703e-02 1.3194674e-02
7.2242393e-03 -3.1137641e-02 -5.8379872e-02
1.9872551e-02 6.2964193e-02 7.4562891e-03
-1.8795105e-02 -1.6533975e-02 -7.0947073e-02
-7.1963055e-02 -4.3137825e-02 2.5689905e-03
6.1749611e-02 -3.7204409e-02 1.5785297e-02
2.1748130e-02 4.1140570e-02 -3.9151093e-02
-2.7666098e-02 -2.5739728e-02 5.0322092e-02
-1.7138797e-02 1.7979506e-02 8.9145413e-03
6.0895221e-02 9.6118494e-03 4.3184512e-02
1.6186989e-02 3.3670392e-02 -5.5821227e-02
3.4158422e-02 2.0589753e-02 2.5356864e-02
9.2221432e-03 1.0099870e-02 -5.0056726e-02
-4.7619962e-03 -4.3517249e-02 4.8217605e-02
5.6780040e-02 -1.1785907e-02 -9.5655153e-04
-1.2571939e-02 3.7799313e-02 -5.1769433e-02
2.2782880e-02 -1.1930109e-03 -4.9843486e-02
2.3366709e-03 2.7028498e-02 -4.9761944e-02
-7.5831336e-02 -1.0403360e-02 1.8539039e-02
5.6223674e-02 -4.3395894e-02 3.7182975e-02
-2.4804857e-02 5.9917742e-02 -2.3908308e-02
6.0065067e-02 1.0889954e-02 -1.1475274e-02
-5.6320727e-02 -9.3437156e-03 2.8773347e-02
-7.7693621e-03 -2.2984784e-02 3.4250224e-02
6.5478581e-02 -9.2553463e-03 4.2473829e-02
-4.6748237e-02 -4.5778515e-02 2.5699838e-02
-3.4994175e-02 1.4658017e-02 -5.5998772e-02
-7.7757798e-03 2.5286234e-03 5.2640307e-02
-3.7000696e-02 -3.8409239e-02 4.0543576e-02
-3.0968396e-02 1.9799262e-02 1.8366301e-03
-5.2892964e-02 3.0695324e-02 -3.5533340e-02
2.8073792e-02 -3.0107216e-02 -7.1205103e-03
1.7187957e-02 -1.2498716e-02 2.1446683e-02
5.0184395e-02 1.7791216e-02 3.6708286e-03
-6.7307078e-02 2.7921177e-02 -2.8548239e-02
-7.7653710e-02 1.9955344e-02 3.8644600e-03
-1.7331480e-02 -5.0008611e-02 3.8562503e-02
3.5598508e-02 -5.3066918e-02 -5.9586251e-03
-8.6906029e-03 -2.7936352e-02 5.2928923e-02
-5.3463911e-02 -9.4233678e-03 -6.2812133e-02
5.1947506e-02 -1.8912083e-02 4.9264958e-02
-3.2010103e-02 -2.4385726e-02 5.4981158e-03
4.3635183e-02 -2.3830822e-02 4.8023419e-03
-1.8108021e-02 1.2517182e-02 -4.7273097e-02
1.8953736e-02 7.6242343e-02 -1.6573533e-03
2.8588300e-02 2.4044097e-02 6.5012840e-03
3.5124423e-02 2.9093708e-02 -1.1017356e-02
4.7739127e-02 1.1081519e-04 -1.0671187e-02
6.0263267e-02 2.5348746e-03 1.7356358e-02
-4.0922758e-02 5.3377767e-02 -5.1791528e-03
-2.0880636e-02 -5.9735853e-02 -2.3800167e-02
4.8400041e-02 2.9436536e-02 -1.9591476e-02
-1.3152700e-02 -4.0275548e-02 -6.4893609e-02
6.8198907e-02 1.8658813e-02 2.1413754e-02
5.1520363e-02 3.8728517e-02 1.8847326e-02
3.7061863e-03 4.3084730e-02 -5.2659965e-02
-1.4463168e-03 -1.1610138e-02 1.6706620e-02
-6.2866463e-02 1.1511110e-02 2.4698165e-02
-2.2718077e-02 2.5152714e-02 2.3127165e-02
1.8323085e-03 -2.6664616e-02 -4.2906288e-06
1.2985265e-03 -5.3590338e-02 9.3435429e-03
-8.0860406e-02 -3.0502730e-02 -1.3666469e-02
-3.7010416e-02 2.7236201e-02 -2.8347744e-02
2.7853218e-02 5.5280606e-02 -4.5444826e-03
-8.0719655e-02 -2.4772249e-02 5.9846284e-03
-3.5298891e-02 -6.3732161e-02 -2.7757034e-02
-4.0256169e-02 -4.8707087e-02 6.9145719e-04
-2.0756899e-02 -7.6521788e-03 4.8993116e-02
4.1508135e-02 6.2209822e-02 1.3818636e-02
4.1308001e-02 -8.9770350e-03 -2.7796098e-02
-6.9147152e-02 -3.8465374e-02 -1.9534792e-02
-3.4300804e-02 4.4093106e-02 -3.2985518e-02
-1.3907461e-02 3.0603972e-03 1.2466015e-02
2.4168308e-02 -2.7790983e-02 3.6568808e-02
1.1020581e-02 2.6993586e-02 1.6808490e-02
-3.4760668e-02 2.9193018e-02 3.3378477e-02
-4.9992556e-02 -6.0746032e-02 -7.5622882e-03
1.8507648e-02 2.3272375e-02 4.6294454e-02
1.4726117e-02 -7.0565630e-02 2.5306798e-02
-3.8737066e-03 -4.0419373e-03 3.4527450e-02
-3.2387060e-02 -1.3321347e-03 3.2114164e-02
2.6278764e-02 -4.9893971e-02 2.5659400e-02
7.2092458e-03 -6.8451794e-03 8.5486026e-05
-5.9634164e-03 -6.5090609e-02 1.9373552e-02
2.0476721e-03 -5.8249270e-02 -5.6508031e-03
-2.9986730e-02 2.0641412e-03 -4.0190059e-02
-2.8539167e-02 -2.8310830e-02 -6.8599482e-02
3.3634290e-02 -2.5217328e-02 5.1599209e-02
-6.2462461e-02 -2.3016652e-02 -5.6301012e-02

'inflata_000030_080514

3.3326937e-02 -4.0185769e-02 5.0406979e-02
-2.0544689e-02 4.3478069e-02 -3.0395097e-02
-4.9442312e-02 -5.7217760e-02 -3.1343476e-02
5.8812552e-02 3.0932562e-02 -8.5442813e-03
-2.6074319e-02 2.6576068e-02 4.5984946e-02
2.7221658e-02 -1.1753239e-02 -4.5369659e-02
-7.7462554e-02 7.1836758e-03 -1.6060260e-02
3.7642920e-02 2.5490787e-02 5.4554425e-02
4.1804446e-03 7.1597249e-02 1.8964430e-02
-2.5184508e-02 -4.4270867e-02 1.8145040e-02
6.6243324e-02 -3.4599788e-02 -4.3918333e-03
4.4090587e-02 3.7210037e-02 -2.9376564e-02
8.2811401e-04 4.5785896e-03 3.8498832e-03
-3.8730070e-02 -1.2842718e-02 -7.0508041e-02
-4.9894770e-02 4.1587119e-02 1.2073685e-02
1.6130405e-02 -5.1601265e-02 -9.2063072e-03
7.5857614e-02 1.0453773e-02 2.0830642e-02
3.8661461e-03 -3.5366348e-03 5.7857093e-02
-1.7597962e-02 2.7200545e-02 -4.6340644e-02
-7.4359796e-02 -2.8829418e-02 1.1597689e-02
4.2055494e-02 -5.2560910e-02 2.2819328e-02
6.1151501e-02 3.5057225e-04 -2.9928616e-02
-1.6117156e-02 -1.5646093e-02 -4.1624963e-03
-3.9516331e-02 1.8198933e-02 -2.9239862e-02
4.3082912e-02 -1.1377816e-02 3.8334857e-02
3.1195885e-02 4.9137519e-02 3.6034765e-02
-7.5420705e-02 -3.6904441e-02 -2.7676338e-02
-2.5934017e-02 6.4088179e-02 1.1251804e-02
-6.1254905e-03 5.9095408e-02 3.7217959e-02
-5.7289185e-02 2.1770953e-03 2.5929957e-02
6.3587508e-03 -4.0317160e-02 -2.5963932e-03
-2.6834605e-02 -4.6975288e-02 -5.8478435e-02
6.3816926e-03 5.2309395e-02 4.3763646e-02
7.8120448e-02 -1.1173127e-03 6.0422190e-03
-3.4385324e-02 -5.6698983e-02 -3.9203911e-03
-1.1910948e-02 -5.8062571e-02 2.6473113e-02
6.3771689e-02 -4.0637291e-02 1.3028950e-02
2.4258558e-02 2.8687670e-02 4.4110240e-03
1.5932433e-02 5.6114232e-02 -1.9962467e-02
3.5737691e-02 -2.6123756e-02 -3.7860308e-02
-2.5023512e-03 8.0977176e-04 3.3774541e-02
4.5777569e-02 -8.1566728e-03 5.7199462e-02
-5.2014071e-02 3.5783298e-02 -1.5946306e-02
-5.5513344e-02 2.7800631e-02 1.7108656e-02
1.1720491e-02 5.7448884e-03 4.3232684e-02
1.9574642e-02 1.8191539e-02 -4.7388906e-02
-1.4717938e-02 -3.4811108e-02 -4.9533650e-02
-4.6103697e-02 -8.9888297e-03 3.8333247e-02
6.5602937e-02 1.9141255e-02 3.9356450e-02
-2.6327433e-03 4.9585041e-02 -3.2526308e-02
-3.4119912e-04 -4.2322836e-02 3.4592622e-02
4.2719199e-02 9.8309428e-03 5.7877693e-02
-1.3606036e-02 -1.0768314e-02 -7.6639867e-02
-3.0285282e-02 2.1721321e-04 -3.2526588e-02
-4.6047932e-02 -2.6857589e-02 -5.4835753e-02
1.6540664e-02 1.0072584e-02 -1.2498703e-02
-2.6185697e-02 3.7888162e-02 3.3682607e-02
2.3093166e-02 -3.8657796e-02 -2.0653271e-02
5.5332568e-03 -4.8206068e-03 -1.6560689e-02
-4.7714538e-02 -5.3645613e-02 1.1108478e-02
-2.6501169e-02 5.3399440e-02 -2.4803969e-03
-5.3937966e-02 -3.5360193e-02 3.1471842e-02
-7.6588070e-02 -1.3446424e-02 1.4581098e-02
-3.2248972e-02 -6.0021384e-02 -3.8568555e-02
1.9973759e-02 1.7892567e-02 3.2244404e-02
3.3547719e-02 5.9544000e-02 -2.2652809e-02
4.3795438e-02 4.8065512e-02 -1.6517493e-02
7.3808440e-02 -2.8468252e-02 1.8073528e-02
-2.0353505e-02 -5.7913991e-04 -1.1067742e-03
2.5218871e-03 -5.9471190e-02 4.3884747e-03
-5.9959815e-02 -3.0146122e-02 -2.2777538e-02
-1.7059055e-02 -2.5430239e-02 3.1380014e-02
-3.2274383e-02 7.6311425e-03 -6.7991968e-02
7.2202317e-02 1.5930956e-02 2.2678124e-04
3.9119792e-02 -1.0876803e-02 1.9276405e-02
-3.0548621e-02 3.8564199e-02 -4.4202458e-02
2.3757847e-02 -5.6864900e-02 3.6397081e-02
6.9437459e-02 -2.6736941e-02 3.5071406e-02
-7.1899569e-02 -7.7331473e-03 -1.8645212e-02
1.8656577e-02 4.0621230e-02 1.5217454e-02
1.4901567e-02 -4.1924028e-02 5.1723931e-02
6.0891351e-02 -2.3857037e-02 -2.3809132e-02
3.2493451e-02 4.8068677e-02 -4.5580611e-03
-4.8841400e-02 9.9375243e-03 -1.2537328e-02
-1.4821760e-02 -3.5469862e-02 -6.5821730e-03
-6.6739162e-02 -4.9977654e-02 -1.9868239e-02
-4.1893347e-02 3.9118128e-02 -3.1708628e-02
-4.5423301e-02 1.4890438e-02 3.5685578e-02
-1.0689626e-02 7.0883789e-02 9.9838869e-03
4.9564085e-02 -4.0820993e-02 -9.3451704e-03
-3.8712559e-02 5.4659262e-02 9.9712969e-03
-1.2375482e-02 -3.8725217e-02 -6.4558510e-02
6.4227950e-03 5.7130386e-02 2.7451418e-02
3.6416993e-02 4.3533779e-03 -4.4223064e-02
-5.5088092e-03 6.2467755e-02 -2.8724304e-03
-3.0074496e-03 2.3422287e-02 2.1874420e-02
-2.3013221e-02 6.9716988e-03 2.2646460e-02
1.9332643e-02 3.5622952e-02 4.7850361e-02
5.0970359e-02 1.6887341e-02 -4.2356648e-03
2.8133087e-02 -3.2833917e-03 3.3897391e-02
4.2693769e-02 2.0571918e-02 -3.7099535e-02
-2.2714124e-03 -1.9404684e-02 4.1385634e-03
-2.2429830e-02 -4.0087820e-03 -6.2341191e-02
4.8615859e-02 4.4778191e-02 8.9539492e-03
-6.0001448e-02 1.0891883e-02 -4.7018309e-02
-9.1280192e-03 5.7674819e-02 -1.8615483e-02
7.8223930e-02 -1.2628266e-02 2.0560165e-02
-8.3359589e-03 3.7411442e-02 3.9774538e-02
4.1831614e-02 -2.4265641e-02 5.2266048e-02
-1.1044041e-02 -3.5809916e-02 1.7125752e-02
-6.9684519e-02 -1.9616374e-02 -3.0739280e-02
-1.5158971e-02 2.0688118e-02 3.3818197e-02
3.5919660e-02 -3.2985771e-02 9.9568154e-03
3.2953361e-02 6.4557037e-02 8.6797102e-03
7.9087363e-03 -5.4604399e-02 4.2458793e-02
-4.1745931e-02 1.0435319e-02 1.0121700e-02
1.5793148e-02 1.4434020e-02 -6.2985171e-02
-2.8388682e-02 1.8745932e-02 1.2546936e-02
-1.1654272e-02 8.8293092e-03 -4.3606532e-02
1.8185087e-02 1.2819787e-02 9.1319651e-03
-7.3637517e-02 -4.7875188e-03 -3.5661248e-02
-8.6441431e-04 2.0435893e-03 -7.4328656e-02
-2.5722479e-02 -8.9654000e-03 3.2981918e-02
-6.5473096e-02 2.5458482e-02 -5.1120919e-03
4.0085194e-02 7.6057357e-03 4.1213290e-02
-2.7649522e-03 -3.3118801e-02 -1.7285074e-02
5.0544896e-02 1.6641283e-02 3.0126919e-02
-8.4501372e-03 -1.7799836e-02 -1.8420381e-02
7.5979287e-02 -1.9135331e-02 -1.4135079e-03
-6.0244458e-02 -4.2534098e-02 -4.1619376e-02
1.2772719e-02 -3.1036140e-02 3.6146250e-02
-4.1859931e-02 -3.3667370e-02 1.1033426e-02
2.2175690e-02 2.0374959e-02 -3.0399797e-02
-7.7691003e-03 -5.1242810e-02 -5.8409557e-03
-4.2767657e-02 -4.9081962e-02 -5.0527446e-02
7.1656330e-02 -5.9157404e-03 -1.4909925e-02
2.8172970e-03 6.6865721e-02 -2.6059535e-02
1.4484981e-02 5.1738154e-02 -4.4040804e-02
3.9848365e-02 -3.2283020e-02 -2.1531609e-02
3.0157849e-02 -3.3713935e-03 -2.8109194e-02
5.0990160e-02 -3.9881167e-02 3.8886945e-02
4.8641691e-02 -1.1681942e-02 -3.8814939e-02
2.1606488e-02 6.4538977e-02 2.5974331e-02
2.4644239e-02 -3.4167130e-02 -3.6387269e-03
9.1113640e-03 3.5075405e-02 3.0753653e-02
1.9975970e-02 1.5897135e-02 5.5216373e-02
1.7437576e-02 -1.6379942e-02 -3.0369012e-02
5.8855436e-02 -3.1897347e-03 3.1017864e-02
1.7390206e-02 -1.4095881e-02 6.0306943e-02
-4.6188191e-02 2.7507935e-02 -4.3115612e-04
-5.0049825e-02 -5.9771280e-02 -9.5954044e-03
1.0137387e-03 2.2751300e-02 5.0973728e-02
5.2663464e-02 2.7835244e-02 4.6541419e-02
9.0245930e-03 3.4657636e-03 -3.4818472e-02
-4.4567550e-02 6.7349225e-03 -5.4886512e-02
-2.6284793e-02 2.5922324e-02 -3.1285944e-03
-6.4009987e-03 -2.1027595e-02 -5.2640654e-02
-2.1280964e-02 5.3054349e-02 3.6858942e-02
4.6984170e-02 -4.7591032e-02 6.7404426e-03
3.0420027e-02 -9.1856197e-04 5.9778688e-02
-4.1405770e-02 2.3551728e-02 2.2913375e-02
4.6631814e-02 3.3222639e-03 2.2419620e-02
2.5421212e-02 -1.1084109e-02 -1.0428537e-02
-3.0191213e-02 5.6632623e-02 2.4619140e-02
3.1526368e-02 6.6144236e-02 -7.2838418e-03
-1.9496151e-02 -4.7732292e-02 -4.1842211e-02
4.0236406e-02 1.4530724e-02 -1.9793882e-02
-1.0414368e-02 5.8907264e-02 2.1692059e-02
9.4051281e-03 -1.2253654e-02 -6.5090700e-02
1.4601418e-02 6.1854408e-02 7.6991345e-03
-1.8141897e-02 -2.2525081e-02 -6.6236185e-02
-6.5929279e-02 -4.6175969e-02 1.6116492e-03
5.2031404e-02 -2.4693877e-02 2.6188209e-02
2.5793777e-02 4.1013623e-02 -3.3185893e-02
-2.0060576e-02 -1.8487963e-02 4.8377848e-02
-1.3659343e-02 1.3942215e-02 8.5040964e-03
7.2996076e-02 -9.3271579e-03 3.8903001e-02
3.1462554e-02 3.2691678e-02 -5.0236058e-02
3.5615496e-02 3.3568970e-02 1.7261084e-02
7.1734629e-04 2.1748978e-03 -5.6736203e-02
-1.2427059e-02 -3.6980256e-02 4.7439313e-02
5.4842878e-02 -2.0751583e-02 6.0724659e-03
-1.1002530e-02 4.4648885e-02 -4.9655866e-02
1.7266520e-02 1.7832414e-03 -5.0187271e-02
-6.5240466e-03 3.0468272e-02 -6.0218083e-02
-7.4874659e-02 2.7618814e-03 1.5610973e-02
2.9777084e-02 -3.5720260e-02 3.3579619e-02
-2.5616439e-02 6.0887759e-02 -1.8645630e-02
6.8734187e-02 9.7816881e-03 -1.5646202e-02
-6.7592070e-02 -1.4920264e-02 2.8878505e-02
-3.5256337e-02 -2.4675473e-02 2.7871397e-02
5.7554876e-02 3.8601666e-03 5.4310286e-02
-5.9198997e-02 -3.6798952e-02 1.5217116e-02
-3.4641954e-02 2.2246624e-02 -5.2822387e-02
-1.6691421e-02 5.3055765e-03 5.0131675e-02
-3.8576268e-02 -4.3512069e-02 2.6053902e-02
-3.0437990e-02 8.0797520e-03 -1.4861788e-02
-6.0047367e-02 2.3513326e-02 -2.7588637e-02
1.0609553e-02 -2.5200558e-02 -1.4545205e-02
2.2849386e-02 -2.0827178e-02 2.2494009e-02
5.9381056e-02 7.4449111e-03 1.4177019e-02
-7.1134884e-02 1.1068936e-02 -3.0906824e-02
-6.7343169e-02 8.1149795e-03 -1.5441607e-04
-2.2987020e-02 -4.5900010e-02 3.5523498e-02
2.8915801e-02 -5.4143172e-02 3.7361526e-04
2.4929117e-05 -2.5959616e-02 5.4270152e-02
-5.6116242e-02 -6.9529292e-03 -5.8759718e-02
6.0932661e-02 -1.6065515e-02 4.9353290e-02
-2.7315132e-02 -2.0068331e-02 7.6608222e-03
3.9920147e-02 -2.1740532e-02 -5.4086915e-03
-1.2068619e-02 1.3620554e-02 -6.6400252e-02
1.5821089e-02 7.2175656e-02 -6.8376201e-03
4.3212209e-02 1.7344058e-02 1.3977865e-02
3.9054911e-02 2.8851729e-02 -6.0046660e-03
5.7867632e-02 1.7456102e-03 -3.0244081e-03
6.1905990e-02 -9.6267051e-03 1.5600485e-02
-4.6093864e-02 4.7554790e-02 -2.7613498e-03
-3.0388890e-02 -4.6024717e-02 -2.9199056e-02
5.8640794e-02 1.8971770e-02 -2.4097327e-02
-2.4798131e-03 -2.4522600e-02 -7.1040337e-02
6.5164171e-02 2.9403998e-02 1.3574664e-02
5.3401736e-02 3.7880705e-02 3.1920312e-02
6.9520810e-03 2.9971197e-02 -4.8483282e-02
1.1667906e-03 -2.0317108e-02 2.7784491e-02
-6.8033034e-02 1.7662874e-02 1.3303383e-02
-3.4856061e-02 4.1878962e-02 1.8952562e-02
1.3230335e-02 -9.6564402e-03 4.5066556e-03
1.9095991e-02 -4.7291024e-02 1.7477460e-02
-7.8856337e-02 -2.2513092e-02 -1.7563640e-02
-4.8179695e-02 2.2495507e-02 -4.3095230e-02
2.0852267e-02 3.2353054e-02 -1.2681718e-02
-7.1210549e-02 -1.0911807e-02 -5.3572036e-04
-3.0659299e-02 -6.0530440e-02 -2.0293136e-02
-3.6350005e-02 -4.0095697e-02 -6.9027281e-03
-3.2338249e-02 4.9247338e-03 4.1115098e-02
3.8491089e-02 5.2999370e-02 2.0053483e-02
4.5614323e-02 -7.9730836e-03 -1.7817889e-02
-7.5769186e-02 -3.7686377e-02 -1.0315427e-02
-3.3414669e-02 4.3551795e-02 -1.5723575e-02
1.5522221e-02 -2.5335774e-03 2.1101119e-02
1.9751061e-02 -1.6798595e-02 4.3710842e-02
1.3175831e-02 2.5897354e-02 1.7803665e-02
-4.1501574e-02 3.4065605e-02 3.5325876e-02
-5.0614608e-02 -4.4758418e-02 -1.6330055e-02
3.5245312e-02 2.9794912e-02 3.5102566e-02
6.2218254e-03 -6.2402004e-02 2.4387484e-02
1.9035954e-03 -1.3329966e-02 4.3471241e-02
-3.4482379e-02 -6.0682096e-03 1.7344423e-02
3.8490481e-02 -4.9148314e-02 3.8334593e-02
2.8102949e-02 -1.7976433e-02 6.1753835e-03
-1.7267573e-02 -5.4261479e-02 7.9699726e-03
-1.0284573e-03 -4.8945088e-02 1.7681829e-02
-2.8475750e-02 8.2850599e-03 -4.6781580e-02
-3.1414538e-02 -3.1767417e-02 -6.8055334e-02
2.5912677e-02 -2.7111585e-02 5.5849400e-02
-6.6588288e-02 -2.3458585e-02 -4.7187847e-02

'menardii_000011_080514

5.2621365e-02 -4.9769123e-02 3.0076136e-02
-5.6630151e-02 3.4709163e-03 -4.1724017e-02
-7.2315090e-02 -4.6364635e-02 -3.4015861e-02
5.1321931e-02 5.6683429e-02 2.0200010e-03
1.2471244e-02 1.1812048e-02 3.2196421e-02
-1.4878007e-02 1.7658544e-02 -3.2644250e-02
-7.4296072e-02 1.2580972e-02 -3.3235387e-02
4.1239814e-02 5.6027168e-03 2.5363941e-02
2.4019549e-02 4.5345674e-02 1.6903490e-02
-9.7384789e-03 -1.8580358e-02 2.3398870e-02
5.4304370e-02 -1.5655280e-02 1.9590365e-02
1.3628532e-02 4.3301920e-02 4.1703296e-03
1.0239660e-02 1.8407113e-02 -1.0029218e-02
-6.2889916e-02 -4.0219706e-02 -4.2066237e-02
-2.7498641e-02 4.9104446e-03 1.4696462e-02
1.6239833e-02 -3.5176254e-02 2.4340853e-02
7.8499552e-02 -4.0229645e-03 3.3841544e-02
3.6073654e-02 -4.8530368e-02 3.1809190e-02
-4.4063464e-02 3.0154231e-02 -5.0671983e-02
-6.3032088e-02 -4.6889504e-02 -2.4028825e-02
3.3286105e-02 -6.8185353e-02 4.0744387e-02
5.5194690e-02 2.6668778e-02 2.1330351e-03
-4.4736424e-02 -2.2481109e-02 -1.0134339e-02
-1.1176129e-02 1.6756090e-02 -1.2419437e-02
2.7749156e-02 -3.8808731e-02 3.6046580e-02
4.8070237e-02 3.7505927e-02 2.9389842e-02
-7.8908503e-02 -3.5677014e-02 -3.8534390e-02
-1.3749787e-02 6.1090587e-02 -1.7294947e-02
1.5769489e-02 6.7684924e-02 -1.1127251e-02
-7.1404231e-02 -4.6087358e-03 -3.1287156e-02
3.7494040e-02 -8.4072958e-04 -9.0415409e-04
-5.3496605e-02 -1.1835280e-02 -4.5380941e-02
3.9744206e-02 6.5427203e-02 -7.9489593e-03
5.5547149e-02 -2.1562181e-02 3.4708826e-02
-1.7902221e-02 -4.1518967e-02 1.2595488e-02
-3.1028622e-05 -6.7154551e-02 1.2936689e-02
6.9271566e-02 -2.7783401e-02 4.4620735e-02
5.6725214e-02 5.3933774e-02 2.1380774e-02
2.3439388e-02 7.7173047e-02 -2.0626782e-02
-4.3642648e-03 -4.0302094e-02 -1.4330984e-02
1.3549330e-02 -2.3163317e-02 1.8357485e-02
4.8576600e-02 -2.3471378e-03 4.0257266e-02
-5.1736791e-02 4.4158760e-02 -3.7588437e-02
-5.0526937e-02 3.3180118e-02 -2.5912021e-02
3.6933637e-02 -4.5133190e-03 3.4829032e-02
-1.7508002e-02 3.0846168e-02 -3.2472927e-02
-2.7291748e-02 -1.8388782e-02 -3.4252195e-02
-2.2938103e-02 -1.4633793e-02 1.5574520e-02
4.2158057e-02 1.1725030e-02 3.8023895e-02
-9.8782449e-03 7.6596811e-02 -3.1978797e-02
8.4470765e-03 -3.8353563e-02 1.2917991e-02
5.6982401e-02 1.0754337e-02 3.8005572e-02
-2.5603422e-02 9.9933663e-03 -4.0064805e-02
-7.1310222e-02 3.8424664e-03 -4.4876139e-02
-6.4696453e-02 -5.5938208e-02 -3.9281047e-02
6.3054613e-03 6.2653391e-02 -2.8121819e-02
-1.8863794e-02 2.4660279e-02 8.6790185e-03
3.7291123e-03 -4.8263316e-02 4.2295188e-03
2.9635775e-02 -2.4383796e-02 1.3548926e-03
-3.9044164e-02 -5.0928282e-02 -5.9811000e-03
-4.0285537e-02 2.5981582e-02 -1.5317950e-02
-3.2528358e-02 -3.1203022e-02 1.1422675e-02
-8.5052065e-02 7.4400023e-03 -4.2849700e-02
-2.6766156e-02 -4.9559556e-02 -1.2575739e-02
6.0680361e-02 3.4631944e-02 1.9777293e-02
2.8729917e-02 6.5571239e-02 -1.6811839e-02
2.8553253e-02 5.1309165e-02 -1.4397394e-02
7.2353675e-02 -1.5717402e-02 3.9212703e-02
-3.2532400e-02 1.2166614e-02 3.4748710e-03
1.4323947e-02 -6.5166516e-02 1.7891750e-02
-6.7759629e-02 -9.9953302e-03 -4.8624380e-02
-8.4726706e-03 -4.4536891e-02 2.2105259e-02
-7.6774579e-02 2.4799841e-02 -4.2037718e-02
7.7145954e-02 3.3948647e-02 1.3250379e-02
3.2150434e-02 -2.6026847e-03 1.8074498e-02
-6.0238341e-02 3.5771727e-02 -4.9194901e-02
1.5396974e-02 -4.1647705e-02 4.0730627e-02
5.2237350e-02 -3.0134892e-02 4.8234352e-02
-7.6087732e-02 -1.9328522e-02 -3.4332168e-02
5.1911435e-03 2.5572241e-02 2.3716512e-02
2.4155097e-02 -3.0104771e-02 4.5683653e-02
4.1510833e-02 -1.3703501e-02 8.9475242e-03
6.4329482e-02 4.4087253e-02 6.9616312e-03
-6.1386101e-02 2.2461403e-02 -3.3887727e-02
-2.2289339e-02 -2.0735947e-02 -4.9833912e-03
-5.8771226e-02 -6.4989056e-02 -2.7745847e-02
-2.7900681e-02 6.4529945e-02 -3.5335473e-02
-1.7640905e-02 5.8432250e-03 2.5555735e-02
1.1714576e-02 8.3895281e-02 -2.1765708e-02
6.3902039e-02 -4.1172707e-02 3.4561334e-02
-3.5652464e-02 4.7505310e-02 -2.6758061e-02
-4.1042423e-02 -1.2299223e-02 -2.1621156e-02
-1.7108414e-03 8.9316623e-03 8.0252049e-03
2.1431922e-02 2.4836886e-02 -1.3038172e-02
4.3595701e-03 5.6588668e-02 -2.7795716e-04
-8.1225758e-03 2.3903476e-02 1.8236443e-02
8.2451041e-03 1.4425042e-02 1.5770103e-02
3.3412570e-02 3.8843588e-02 8.1327122e-03
1.7981873e-02 8.7502490e-03 -3.0579116e-04
4.5652217e-02 -1.3904437e-02 4.5772893e-02
1.2355414e-02 2.8770214e-02 -2.1668334e-02
-1.1104967e-02 -2.7279700e-02 6.7966167e-03
-1.5590440e-02 -1.8755821e-02 -2.6682468e-02
3.7668869e-02 4.7670430e-02 -9.0247177e-04
-8.9789957e-02 -3.7718444e-03 -5.0644894e-02
-2.1909503e-02 4.7911361e-02 -1.9357245e-02
4.4354199e-02 -7.3320690e-03 2.2571208e-02
3.4200067e-02 2.7527104e-02 3.3559195e-02
3.9186107e-02 -2.4844170e-02 3.9714558e-02
-1.1501446e-02 -2.7690802e-02 -1.6379692e-02
-6.6391124e-02 1.7051259e-02 -4.5941884e-02
-1.6660655e-02 -7.5163223e-03 3.1879980e-02
2.1251762e-02 -4.9837284e-02 2.7596675e-02
5.1228118e-02 2.3499416e-02 3.6412096e-02
5.0395268e-03 -1.5676028e-02 2.6611937e-02
-6.0995526e-02 -1.2854318e-02 -2.2356558e-02
4.0209098e-03 3.6029919e-03 -1.3242696e-02
-3.2053761e-02 2.4755259e-02 -3.9147498e-03
2.8801367e-05 -2.1214742e-02 -2.3068022e-02
8.0540423e-03 -3.0781662e-04 -9.1519282e-04
-7.9443779e-02 -7.3275794e-03 -4.2052702e-02
-2.6517016e-02 -1.0497716e-02 -2.0007010e-02
-8.6964860e-03 -2.5537329e-02 3.6903718e-02
-7.1399699e-02 3.8758117e-02 -3.9251099e-02
6.6396327e-02 2.0722962e-02 3.4578520e-02
-8.1818067e-03 5.7442926e-03 -2.2996321e-02
8.3105098e-02 2.4974436e-02 2.3013265e-02
-1.0891920e-02 -9.4795427e-03 -1.7453440e-02
5.4530687e-02 -2.9756825e-02 2.2775401e-02
-4.9443043e-02 -4.4779102e-02 -3.3640604e-02
7.7108293e-03 -7.0033969e-02 3.2144923e-02
-2.8852291e-02 -5.0751499e-02 1.2436435e-02
2.2808877e-02 3.7635139e-02 -1.5626104e-02
-2.4267986e-02 -3.8394128e-02 -7.6223222e-04
-5.3825023e-02 -2.8853711e-02 -4.1958646e-02
4.5149528e-02 9.7304640e-04 1.1952183e-02
3.0456808e-02 7.9976024e-02 -9.4776734e-03
1.8542371e-02 5.9015546e-02 -2.2367141e-02
4.4110450e-02 -4.3661098e-02 2.1173260e-02
5.4040829e-03 -1.1868447e-02 1.2082337e-02
4.7109646e-02 -3.6637903e-02 3.2718733e-02
1.3944792e-02 2.1973205e-02 4.1642221e-03
3.0248130e-02 6.4128561e-02 6.2406311e-03
-1.2846236e-02 -5.5666658e-02 3.0899249e-03
5.2810797e-02 1.4817304e-02 9.8700837e-03
1.9238814e-02 -1.6692831e-02 3.5854746e-02
7.6860958e-03 -2.5653878e-02 6.3325587e-03
6.0936049e-02 -1.5143012e-02 4.8128460e-02
3.0144216e-02 -1.5749613e-02 4.6581702e-02
-1.9909158e-02 4.1898166e-02 -4.9319756e-03
-2.2143900e-02 -6.2756177e-02 1.0359610e-02
2.0827736e-02 2.0257168e-02 2.4823858e-02
3.5454320e-02 3.6184366e-02 2.0844540e-02
3.8955943e-02 2.9447522e-02 -3.5541055e-03
-2.1136172e-02 5.2073241e-02 -3.2408836e-02
-4.9220094e-02 1.6777669e-02 -2.1050615e-02
-2.1870667e-02 -3.4068790e-02 -2.4831801e-02
1.9717546e-02 5.6400143e-02 -1.5466475e-03
3.0341047e-02 -4.9974616e-02 1.6180507e-02
1.1711076e-02 2.4227386e-03 2.1670793e-02
-5.2264497e-02 2.5910038e-03 -1.6226318e-02
5.3058997e-02 2.0785280e-02 2.1839635e-02
4.4174583e-02 -3.2688074e-02 1.3101797e-02
1.5643073e-02 3.3054819e-02 1.5680667e-02
4.3344400e-02 6.7272373e-02 5.3520585e-03
-6.4674804e-02 -2.4673384e-02 -4.8975715e-02
3.0624351e-02 1.6850762e-02 -6.3905225e-03
-7.6753187e-03 5.2176700e-02 -7.5658421e-03
-4.0802454e-02 -1.3373038e-02 -3.7857506e-02
3.9694075e-02 5.3098535e-02 1.6176498e-02
-3.9901011e-02 1.3426093e-02 -4.6528057e-02
-5.2043582e-02 -4.4528649e-02 -1.2551847e-02
7.1478732e-02 -1.2422331e-02 2.5767873e-02
2.4447694e-02 3.1490436e-02 -1.8265080e-03
5.0239654e-04 -4.2734930e-02 3.7684168e-02
-2.5149319e-02 -2.9739100e-03 -3.9333732e-03
5.3961919e-02 8.1464098e-04 2.8856794e-02
-1.9133619e-02 -2.6387653e-03 -3.0282372e-02
-1.6762303e-02 1.0187529e-02 1.8569370e-03
-5.3248149e-02 1.6312840e-02 -4.8302777e-02
1.9959369e-02 -6.6370213e-02 3.7601305e-02
4.6316077e-02 3.6219576e-02 7.5036927e-03
-3.8583781e-02 4.6309723e-02 -4.7957594e-02
2.6775101e-03 1.5207653e-02 -2.1609527e-02
3.7810080e-04 4.9621431e-02 -2.5947886e-02
-4.2406007e-02 -3.6801699e-02 -4.6127953e-03
5.7661954e-02 -4.6544512e-02 4.9962697e-02
-2.5131525e-02 3.9644367e-02 -3.9000440e-02
5.9377854e-02 3.2112109e-03 9.5725978e-03
-5.1537422e-02 -5.8073493e-02 -1.8080749e-02
-1.2314556e-03 -1.4644766e-02 3.8674119e-02
7.8857062e-02 9.0504193e-03 3.6741691e-02
-2.1358287e-02 -3.2217762e-02 2.3411652e-02
-3.9152075e-02 3.3044779e-03 -3.7374373e-02
2.6202789e-02 1.0084599e-02 3.6125248e-02
-1.6635658e-02 -6.0112729e-02 2.2912459e-02
-2.8443487e-02 2.8849411e-02 -2.1690419e-02
-4.7539267e-02 5.6705612e-02 -4.5861559e-02
2.1521132e-02 -3.7282924e-02 8.4785934e-03
3.1249272e-02 -3.5730928e-02 1.8749085e-02
6.7138644e-02 1.7659942e-03 2.7634939e-02
-6.0706849e-02 5.5884332e-02 -4.3826550e-02
-3.4363189e-02 -4.2454209e-03 6.4862596e-03
7.7085620e-03 -5.2173926e-02 2.2739645e-02
2.4614422e-02 -5.4446809e-02 4.1422068e-02
2.1593147e-02 -3.6125549e-03 4.2296421e-02
-5.1042593e-02 -4.6360609e-03 -3.1204941e-02
6.7305279e-02 -3.0466205e-03 4.0965163e-02
-3.7810374e-02 -1.7472860e-02 3.3293106e-03
3.4516464e-02 -2.3993568e-02 1.4117307e-02
-2.9332736e-02 2.3483958e-02 -4.5830916e-02
1.9358610e-04 6.8726969e-02 -1.4462171e-02
2.3442580e-02 3.3371617e-02 2.7536412e-02
1.3709054e-02 4.6739938e-02 -2.4142704e-02
4.6495906e-02 1.6705489e-02 -2.2635420e-03
7.9001762e-02 3.7685518e-03 2.0579177e-02
-4.6338513e-02 6.2034819e-02 -3.3552817e-02
-2.8778891e-02 -6.2702812e-02 -2.2765498e-03
6.7093943e-02 2.4133275e-02 9.8718291e-03
-3.4361115e-02 -4.0459641e-02 -2.9110642e-02
6.6530352e-02 1.2856279e-02 2.0299018e-02
7.4014457e-02 3.2796037e-02 3.0931765e-02
-8.8787600e-03 5.8156713e-02 -3.2405072e-02
7.4729627e-04 -1.7893395e-03 4.0140758e-02
-6.1720708e-02 6.8747222e-03 -2.6811562e-02
-5.2972958e-03 1.3393213e-02 2.8220753e-02
-9.3725218e-03 -4.1018117e-02 2.1150905e-03
2.6669398e-02 -6.6854115e-02 2.6139239e-02
-6.8647704e-02 -3.1574180e-02 -2.6556511e-02
-1.0500872e-02 4.1887364e-02 -2.9840634e-02
4.4391694e-03 7.6704594e-02 -3.1278202e-02
-5.6535552e-02 -3.1200572e-02 -1.5172775e-02
-4.0852250e-02 -6.4788374e-02 -1.3295863e-02
-4.0990741e-02 -4.9783676e-02 -2.0094242e-02
8.1367237e-03 -2.4839535e-02 4.1421948e-02
7.4629257e-02 4.4473020e-02 2.2594815e-02
1.7552692e-02 -9.5611675e-03 4.0720234e-03
-8.0959064e-02 -1.9967222e-02 -5.2262350e-02
-1.8969982e-02 6.8721608e-02 -2.6515783e-02
-4.2074389e-02 9.7285351e-03 -7.6176201e-03
4.0753103e-02 -5.2401977e-02 4.9272470e-02
2.7527654e-03 3.0419515e-02 8.0129435e-03
-6.1291104e-03 4.4125930e-02 4.2997888e-03
-7.9019285e-02 -5.3377340e-02 -4.5470250e-02
2.0934056e-02 8.8567586e-04 1.1956218e-02
9.3366831e-03 -5.5605759e-02 3.8067578e-02
-5.6536009e-03 -4.7133339e-03 1.8212998e-02
-4.4545022e-02 -6.3570751e-03 -6.6406428e-03
4.8002885e-02 -6.2292064e-02 3.5962424e-02
-5.9511373e-03 -9.2275547e-03 -1.5653677e-03
-3.4142026e-03 -5.9689127e-02 3.0498528e-02
-1.7667283e-02 -3.9652615e-02 -1.2408325e-02
-3.6554463e-03 2.7557897e-02 -2.5172001e-02
-4.0825207e-02 -3.0388156e-02 -3.8245155e-02
3.8195512e-02 -3.6728584e-02 4.7029894e-02
-8.9860539e-02 -3.6347656e-02 -5.1684328e-02

'menardii_000053_080423

5.5078447e-02 -5.7774421e-02 3.8003218e-02
-5.9496749e-02 7.1151473e-03 -4.5284851e-02
-7.9417445e-02 -3.4122995e-02 -2.9935415e-02
4.5476089e-02 4.8718645e-02 4.8598633e-03
1.6511505e-02 2.6537993e-02 3.3731944e-02
-1.9868986e-02 1.5181180e-02 -4.4440072e-02
-6.8936890e-02 9.0499147e-03 -3.2511691e-02
5.5395036e-02 1.5213268e-02 2.5213057e-02
2.9855527e-02 5.1233047e-02 1.7479702e-02
-1.1782944e-02 -2.8117076e-02 2.1902425e-02
5.2426423e-02 -1.1552972e-02 1.4342954e-02
1.7249979e-02 4.6551827e-02 -5.5264550e-04
2.0721688e-02 2.1629541e-03 -1.5184503e-02
-6.1539691e-02 -2.8242335e-02 -3.6864179e-02
-2.4623949e-02 1.9457198e-02 8.6793745e-03
2.4761349e-02 -3.2510897e-02 1.4266488e-02
7.5446433e-02 -3.6557809e-03 4.0507457e-02
3.2446804e-02 -4.3421925e-02 3.5390043e-02
-4.4283547e-02 3.0116079e-02 -5.0311069e-02
-6.7768038e-02 -4.5998639e-02 -1.5749696e-02
3.6340945e-02 -6.8068695e-02 3.8771134e-02
4.6576577e-02 2.1497939e-02 -4.7090302e-03
-4.5064222e-02 -1.7214959e-02 -4.8021238e-03
-1.4837752e-02 1.1239995e-02 -2.8585480e-02
2.4250381e-02 -3.2924464e-02 3.5788592e-02
4.1862538e-02 3.6283373e-02 3.3632688e-02
-7.9212488e-02 -2.1182305e-02 -3.5019180e-02
-1.3039914e-02 6.2084609e-02 -1.3650618e-02
1.7770218e-02 6.8429457e-02 3.6486493e-03
-7.4924474e-02 -3.9197292e-03 -3.4017674e-02
3.1100314e-02 -8.3983999e-03 -5.8298504e-03
-4.9543631e-02 -6.7258111e-03 -5.2526115e-02
3.3265996e-02 5.5721033e-02 1.9182418e-04
5.7933084e-02 -2.6163295e-02 2.4216095e-02
-1.5643603e-02 -4.9748480e-02 7.0546666e-03
3.4934240e-03 -7.5349549e-02 2.4445365e-02
6.9216634e-02 -3.2245046e-02 3.6005970e-02
6.0628299e-02 5.1091521e-02 3.0602713e-02
1.6584974e-02 8.3364588e-02 -1.6780557e-02
1.8076719e-03 -3.8567227e-02 -1.8571493e-02
1.2167449e-02 -2.6598658e-02 1.0691400e-02
4.7755281e-02 -3.9898132e-03 4.3615311e-02
-5.2946346e-02 3.4418104e-02 -3.9922724e-02
-5.2257005e-02 2.9361874e-02 -2.7098661e-02
3.9024626e-02 3.0083542e-03 3.4207510e-02
-1.8105147e-02 2.8608424e-02 -3.7665650e-02
-1.7813409e-02 -2.3438013e-02 -4.2470283e-02
-2.3734653e-02 -2.1316626e-02 2.2604613e-02
4.7316172e-02 9.6722177e-03 4.2185341e-02
-1.6980412e-02 7.1787870e-02 -2.6581854e-02
-1.1290619e-03 -3.6596867e-02 2.3379620e-02
5.7327289e-02 1.8774879e-02 4.1514724e-02
-2.4385820e-02 -1.2837183e-03 -4.9061890e-02
-7.3029058e-02 1.5851714e-02 -4.4193226e-02
-6.6756409e-02 -4.1108669e-02 -3.1944237e-02
8.5362220e-03 5.5640589e-02 -1.5295427e-02
-1.8981537e-02 3.1555216e-02 4.5753729e-04
7.8849528e-03 -5.2187366e-02 7.2987407e-03
2.6217640e-02 -2.4247924e-02 2.3752607e-04
-4.4159870e-02 -4.9535480e-02 9.8908802e-03
-4.2848290e-02 3.8217014e-02 -2.1356737e-02
-4.1155454e-02 -2.9228437e-02 4.6706653e-03
-7.9760352e-02 3.5252958e-03 -4.5211607e-02
-2.0290149e-02 -4.5629737e-02 -1.2879479e-02
5.2922969e-02 3.5799147e-02 1.9921384e-02
2.8446001e-02 6.1167505e-02 -1.2684379e-02
3.3029121e-02 4.1102784e-02 -1.0466341e-02
7.2429753e-02 -1.8209874e-02 3.7968628e-02
-3.4519204e-02 8.4694389e-03 2.4096727e-03
7.3291176e-03 -6.5875264e-02 1.3722480e-02
-6.9873595e-02 -2.3435192e-03 -5.4017537e-02
-4.4973030e-03 -4.8631966e-02 1.8166166e-02
-7.8510788e-02 2.3153129e-02 -5.7506098e-02
7.6252835e-02 3.4967029e-02 2.7654207e-02
3.5285315e-02 -8.7185466e-03 1.5429362e-02
-6.9562398e-02 3.6421559e-02 -5.4478346e-02
1.4267861e-02 -3.8928073e-02 4.2359793e-02
5.4080585e-02 -3.3293455e-02 4.8269067e-02
-7.0802253e-02 -1.8804357e-02 -2.4101696e-02
8.1307889e-03 3.1314964e-02 2.3112089e-02
2.3984570e-02 -2.6653971e-02 4.7544948e-02
4.7075207e-02 -2.3270775e-02 6.8524288e-03
5.8466403e-02 5.4306123e-02 1.0573346e-02
-5.9657372e-02 1.7984164e-02 -2.6509808e-02
-3.0383223e-02 -3.2255972e-02 -8.6778333e-03
-5.8194626e-02 -5.6061110e-02 -1.6480473e-02
-3.2892997e-02 6.1816462e-02 -3.5380564e-02
-2.2525428e-02 -1.7128052e-03 1.9024040e-02
1.0739086e-02 7.5959007e-02 -5.9376436e-03
6.0027486e-02 -4.4187893e-02 3.1691667e-02
-3.2576454e-02 5.7240722e-02 -2.2070182e-02
-2.7713220e-02 -2.8454041e-02 -3.4513081e-02
-1.2008589e-02 1.1470899e-02 1.1763313e-02
1.7465172e-02 1.8192797e-02 -2.6750264e-02
-6.6697862e-04 5.5866109e-02 1.7029321e-03
-1.3624228e-02 2.3963567e-02 1.6184771e-02
4.7725249e-03 1.5110253e-02 2.1027661e-02
3.0664222e-02 3.9302661e-02 7.0164833e-03
2.0506576e-02 1.4157857e-03 -1.5991561e-03
4.8766193e-02 -1.8395024e-02 4.7003765e-02
6.6289235e-03 3.0762364e-02 -2.9567617e-02
-1.3035785e-02 -3.1723654e-02 9.1083018e-03
-4.5771869e-03 -1.4455349e-02 -3.8834139e-02
4.2015844e-02 3.6285609e-02 -4.9322580e-04
-8.9202143e-02 5.7525979e-03 -5.5839086e-02
-2.8138390e-02 4.3684154e-02 -2.2802817e-02
4.9367866e-02 -2.1404942e-03 2.5247454e-02
4.0558993e-02 1.8260842e-02 3.3741604e-02
4.0593295e-02 -1.5800396e-02 3.3687613e-02
-5.3625517e-03 -2.5732375e-02 -1.7651997e-02
-6.5113034e-02 1.5127393e-02 -5.5352448e-02
-1.2238228e-02 -5.3429429e-03 3.4810093e-02
1.8487177e-02 -4.2617878e-02 2.2336667e-02
5.8954499e-02 2.8263553e-02 2.9925270e-02
9.6565420e-03 -2.3916641e-02 3.2244550e-02
-5.9172822e-02 -1.3536341e-02 -1.0709223e-02
7.9322815e-03 4.6018457e-03 -2.6392550e-02
-3.3524542e-02 2.1122592e-02 -2.7384550e-03
6.6635362e-03 -1.7953982e-02 -2.1320990e-02
9.6223741e-03 -5.4083928e-03 -4.9260991e-03
-9.1449099e-02 -1.0023560e-02 -4.6015092e-02
-1.7839745e-02 -9.8760132e-03 -4.0257751e-02
-8.2899485e-03 -2.3971081e-02 3.5513526e-02
-6.5675937e-02 2.8314061e-02 -4.3076085e-02
6.8623405e-02 2.6181645e-02 4.3317271e-02
-5.3554824e-03 -3.5514350e-03 -2.7820297e-02
8.0701361e-02 2.3412613e-02 3.7001717e-02
8.4500453e-04 -6.4154487e-03 -1.5689972e-02
4.6899928e-02 -3.6576296e-02 1.5344493e-02
-5.1958665e-02 -4.0733872e-02 -3.0755757e-02
4.4405549e-03 -6.4559399e-02 3.3612424e-02
-3.2383625e-02 -4.0156427e-02 1.5123970e-02
2.6645605e-02 2.9260805e-02 -1.9545262e-02
-2.3686521e-02 -3.9098815e-02 1.8147096e-03
-4.4554071e-02 -2.9333934e-02 -3.5740206e-02
4.9063831e-02 -5.7801852e-03 9.1150170e-04
3.0438627e-02 7.8318518e-02 -5.5992728e-03
1.6511124e-02 6.8308860e-02 -1.8847919e-02
4.5667485e-02 -4.8211456e-02 2.5785965e-02
-1.3304975e-03 -2.3227309e-02 1.9382003e-03
4.7955820e-02 -3.4351261e-02 3.4069720e-02
1.9559175e-02 1.8397908e-02 -1.0447541e-02
2.9296119e-02 6.4519243e-02 1.1675046e-02
-7.0553369e-03 -6.4826071e-02 1.1414637e-02
4.6585650e-02 1.0706413e-02 1.0029664e-02
2.4089672e-02 -1.3756543e-02 3.7696650e-02
5.7342638e-04 -3.8423408e-02 5.0269865e-03
6.2442065e-02 -2.1381218e-02 4.8299387e-02
3.4979599e-02 -1.5657963e-02 4.7786770e-02
-3.0630106e-02 3.8088646e-02 -9.9767740e-03
-2.4213098e-02 -5.9678689e-02 2.0248162e-02
3.0432352e-02 2.8103194e-02 2.9486132e-02
3.9785957e-02 4.1287055e-02 1.9822068e-02
3.4543652e-02 2.4880884e-02 1.0764656e-03
-3.1877639e-02 4.5978725e-02 -3.8688658e-02
-4.2214156e-02 2.1905646e-02 -2.0444341e-02
-1.6110684e-02 -2.8810333e-02 -2.7096974e-02
1.7882049e-02 5.5744352e-02 1.0512223e-02
3.1949502e-02 -4.9970837e-02 1.7675512e-02
1.6838334e-02 1.0739959e-02 3.1204336e-02
-4.8292488e-02 9.8000486e-03 -1.1478293e-02
5.1906211e-02 2.2869530e-02 1.4517220e-02
3.3992817e-02 -3.8830242e-02 5.2668836e-03
6.0453782e-03 4.2818914e-02 1.4663474e-02
4.2207884e-02 6.9709150e-02 6.1955592e-03
-5.0039485e-02 -2.1848023e-02 -4.6899749e-02
3.3717400e-02 1.7750705e-02 -1.0856261e-02
-1.7783938e-02 4.8689898e-02 -5.3983732e-03
-3.6408567e-02 -8.4528855e-03 -4.7303207e-02
4.9901403e-02 5.7683417e-02 2.2503927e-02
-3.5383407e-02 1.2324741e-02 -5.1099432e-02
-5.6512355e-02 -3.7374977e-02 -1.4718291e-02
6.4953840e-02 -1.0388863e-02 2.8056990e-02
2.4245753e-02 3.1246047e-02 -5.9646125e-03
-9.5705382e-04 -3.8664575e-02 3.8913907e-02
-3.6553413e-02 -4.3571330e-03 -2.1803487e-03
6.0528767e-02 3.4349240e-03 3.5193489e-02
-9.1225999e-03 1.8287770e-03 -4.1847582e-02
-2.0993298e-02 7.3851078e-03 2.1042905e-03
-5.1883967e-02 1.8315781e-02 -5.3982710e-02
1.7227313e-02 -7.2978371e-02 3.1266917e-02
5.4024785e-02 3.0014806e-02 3.1328608e-03
-4.4297367e-02 4.3537893e-02 -4.5988332e-02
7.3898540e-04 1.7095863e-02 -3.0478752e-02
1.5701601e-03 4.3601088e-02 -2.2370769e-02
-5.0483176e-02 -3.9861380e-02 -9.7121495e-04
6.3085505e-02 -4.4491965e-02 4.7193726e-02
-3.4856278e-02 3.1293939e-02 -3.1821521e-02
5.4049871e-02 6.6835124e-03 -6.0530009e-04
-5.3722630e-02 -5.5042710e-02 1.6351277e-03
1.5426070e-03 -1.2920140e-02 4.1398995e-02
7.2227464e-02 1.2233539e-02 4.6890440e-02
-1.9384534e-02 -4.0479009e-02 2.6759067e-02
-4.3652917e-02 1.8680812e-02 -3.7133764e-02
2.8228365e-02 8.5766186e-03 4.2509193e-02
-1.0492133e-02 -6.6759757e-02 2.7372456e-02
-2.6035875e-02 2.6416190e-02 -2.1123556e-02
-4.6235111e-02 5.8193054e-02 -3.8867445e-02
1.7636314e-02 -3.9812603e-02 3.1591780e-03
3.4121949e-02 -2.9167245e-02 2.5395784e-02
6.4261451e-02 3.5228179e-03 1.5944921e-02
-5.6920134e-02 4.8767009e-02 -5.0210875e-02
-3.2462212e-02 -8.2161520e-03 1.0927680e-02
8.0398331e-03 -5.5044343e-02 2.2950088e-02
2.9762650e-02 -5.4751775e-02 4.4407382e-02
1.8028171e-02 -1.4357201e-03 4.1963974e-02
-6.1227748e-02 -1.1382035e-02 -4.0874865e-02
6.2235904e-02 -5.2211252e-03 4.7869536e-02
-2.8485564e-02 -1.8652307e-02 1.2517488e-03
4.2049337e-02 -2.0026222e-02 1.9245520e-02
-3.0730258e-02 2.8656701e-02 -4.5676071e-02
-2.0956509e-03 7.3881315e-02 -1.0982354e-02
2.1551012e-02 3.6154418e-02 2.0027389e-02
1.9427768e-02 4.2862517e-02 -2.3671661e-02
4.3986856e-02 8.8376090e-03 -9.6952093e-03
7.4081566e-02 9.2034560e-03 2.9031849e-02
-4.7776928e-02 4.5660426e-02 -3.2392308e-02
-3.2845937e-02 -5.2238535e-02 2.3687785e-03
6.1868904e-02 1.6319264e-02 6.5671659e-03
-3.5083285e-02 -3.9187690e-02 -3.0365043e-02
6.7817761e-02 2.5033502e-02 1.9494276e-02
6.5072349e-02 3.8180960e-02 3.7623024e-02
-5.3763696e-03 5.6738753e-02 -2.7187316e-02
5.0298571e-03 2.0505558e-03 3.7358222e-02
-6.0398403e-02 -4.8969126e-05 -2.2971992e-02
-1.0156109e-02 8.2964834e-03 2.4644552e-02
-7.9622598e-03 -4.0486402e-02 -8.1004313e-03
2.3498159e-02 -6.3616255e-02 2.0069259e-02
-6.8557034e-02 -3.2503850e-02 -2.0289620e-02
-1.5970880e-02 4.2124170e-02 -3.0034173e-02
-9.3244467e-04 7.6743593e-02 -2.6225322e-02
-5.5470291e-02 -2.6574720e-02 -5.7779458e-03
-4.0955929e-02 -4.8372929e-02 -1.4411318e-02
-3.9191377e-02 -3.5506637e-02 -1.8235410e-02
1.3315998e-02 -1.8590746e-02 4.5041573e-02
6.8344620e-02 4.6652973e-02 1.8514545e-02
2.2662417e-02 -1.1014051e-02 6.2803306e-03
-7.4911382e-02 -1.9851542e-02 -4.7729090e-02
-2.0235870e-02 5.7269029e-02 -3.1130953e-02
-3.3037466e-02 1.0869771e-02 -1.4037198e-02
4.3095014e-02 -5.1347886e-02 4.9576554e-02
1.3466067e-03 2.7652976e-02 1.0982725e-02
-8.9888080e-03 4.2449955e-02 7.2848142e-03
-7.3878006e-02 -5.2316276e-02 -2.6252411e-02
3.2610762e-02 5.8870684e-03 1.7948356e-03
1.6607445e-02 -6.0168044e-02 4.0159465e-02
-9.2803235e-03 -1.4917028e-02 2.2900253e-02
-5.0711393e-02 -3.1686935e-03 -5.9090976e-03
3.6420176e-02 -5.9269308e-02 2.7498827e-02
-1.3069750e-02 -1.2256374e-02 4.2951573e-03
-3.9758853e-03 -5.2759606e-02 3.2869497e-02
-1.1287317e-02 -4.0293926e-02 -2.1270714e-02
-9.6928147e-03 2.6934541e-02 -2.5414251e-02
-3.3865403e-02 -2.2397431e-02 -4.6320502e-02
3.9931687e-02 -2.9966547e-02 4.7759694e-02
-9.1363386e-02 -2.8563168e-02 -4.4140898e-02

'nitida_000060_080425

1.5465174e-02 -5.2275865e-02 4.9205130e-02
-2.6862682e-03 4.9495217e-02 -4.2171377e-02
-5.0707085e-02 -5.3146823e-02 -3.5763448e-02
5.6853057e-02 4.5894695e-02 -6.8532530e-03
-1.5426317e-02 3.5634491e-02 5.1516773e-02
1.5269030e-02 -1.9653601e-02 -6.0963705e-02
-7.2407261e-02 7.5496835e-03 1.1414457e-03
4.4524133e-02 7.5764076e-03 5.4853611e-02
2.9912646e-02 6.1383434e-02 2.0987451e-02
-1.3973694e-02 -4.8427558e-02 5.4071592e-02
7.7377138e-02 -2.0062759e-02 1.6885372e-02
3.4151874e-02 5.5200628e-02 -1.9781961e-02
1.1434920e-02 1.1199933e-02 -3.7952650e-02
-3.1259140e-02 -9.1331707e-03 -6.4796000e-02
-4.8307532e-02 4.2590977e-02 2.3855708e-02
-4.3187085e-03 -5.9214728e-02 -2.3052653e-02
7.2562110e-02 2.1736331e-02 1.2008713e-02
1.7568275e-02 1.0500071e-04 5.7823403e-02
-1.5087996e-02 2.2009562e-02 -5.3754415e-02
-4.1008926e-02 -4.4841151e-02 2.5396976e-02
1.3608586e-02 -5.4981921e-02 2.5587767e-03
4.3190705e-02 1.2265244e-02 -3.7535987e-02
-2.5580951e-02 -2.1985819e-02 -2.7688386e-02
-3.8578433e-02 1.2527862e-02 -1.4076579e-02
4.1895387e-02 -3.3387448e-03 2.0752808e-02
4.4056804e-02 5.5512503e-02 2.7737497e-02
-6.9525313e-02 -2.0902465e-02 -3.8002811e-02
-2.5073908e-02 6.0728377e-02 -1.8542683e-02
1.4225594e-02 5.6356933e-02 2.1924926e-02
-4.7254817e-02 8.9049351e-03 3.9838197e-02
-4.2640658e-03 -3.5615550e-02 1.8689255e-03
-3.5171852e-02 -5.4866488e-02 -4.2411755e-02
5.6745884e-03 3.8662949e-02 3.9496339e-02
7.0896416e-02 6.2257536e-04 9.1161424e-03
-1.8003391e-02 -6.0691223e-02 7.0900674e-03
-1.1884416e-02 -6.1502271e-02 4.5321618e-02
3.8622907e-02 -4.8515381e-02 1.7646273e-02
3.7345454e-02 3.7980290e-02 -7.5922691e-03
8.3815234e-03 7.2820794e-02 -2.7291859e-02
4.2166372e-02 -3.3443793e-02 -1.5116141e-03
1.3203223e-02 7.7985898e-03 3.4940509e-02
3.8186729e-02 -8.2344550e-03 5.7629003e-02
-5.2574909e-02 1.6521762e-02 -3.0481249e-03
-5.5815670e-02 2.7953266e-02 2.0601724e-02
-2.2551177e-02 2.0433041e-02 5.6115746e-02
8.3013489e-03 3.8115643e-02 -3.7434001e-02
-2.1625093e-02 -2.8732235e-02 -4.1065181e-02
-4.0586177e-02 -1.8726845e-02 3.8609657e-02
5.3250446e-02 4.2410391e-02 3.7203764e-02
-1.0164697e-02 3.7145646e-02 -3.2067718e-02
-6.6748215e-03 -2.3693257e-02 6.1389498e-02
2.8592810e-02 -3.8689614e-03 3.9273719e-02
-7.7761529e-03 -3.1339647e-03 -5.6163588e-02
-3.2566769e-02 -1.4658516e-02 1.1221123e-03
-4.8968831e-02 -2.8515257e-02 -5.7345975e-02
8.2435860e-04 2.8845839e-02 -8.1510922e-03
-3.7614670e-02 5.4994970e-02 2.1271167e-02
2.8230525e-02 -3.9536851e-02 -4.3201782e-02
-5.4619738e-03 -5.3982578e-04 -3.2474176e-02
-5.3697357e-02 -4.0800310e-02 1.4094700e-02
-3.0071843e-02 6.2411211e-02 8.6212880e-03
-4.0933553e-02 -5.6107600e-03 1.3737567e-02
-4.7612706e-02 -1.2154611e-04 3.8827850e-04
-2.0517687e-02 -4.8348537e-02 -4.6859029e-02
-7.5317154e-03 3.3181616e-02 1.1424715e-02
1.7453767e-02 5.7534653e-02 -2.5111853e-02
4.1838428e-02 5.3397585e-02 -4.9354443e-03
6.1448560e-02 -1.3432940e-02 4.0675286e-02
-2.4684040e-02 1.4878794e-02 1.3993586e-03
7.4949692e-03 -5.0202983e-02 -1.4725299e-02
-6.5851577e-02 -4.1830372e-02 -2.6756790e-02
-3.3020333e-02 -5.2165466e-02 3.8783293e-02
-4.0538412e-02 9.9636088e-03 -5.8821882e-02
6.8432948e-02 3.2044920e-02 -9.7001608e-04
2.8674872e-02 6.6179053e-03 2.0329545e-02
-3.2728849e-02 2.3178900e-02 -4.8618839e-02
2.6939474e-02 -5.9369637e-02 3.4047835e-02
5.4386036e-02 -2.6509838e-02 4.7789599e-02
-6.7397517e-02 -9.2480076e-04 -4.4004789e-02
4.2429538e-02 5.9353490e-02 1.0099184e-02
1.8110269e-02 -1.4952814e-02 6.1911720e-02
4.1289947e-02 -2.4212999e-02 -4.1936307e-02
2.2595009e-02 6.1689054e-02 -1.7941490e-03
-4.5753500e-02 3.3359748e-02 -1.2622066e-02
-1.4224176e-02 -1.8569924e-02 1.3462610e-02
-6.3663336e-02 -4.4300493e-02 -2.1477589e-03
-1.2976045e-02 4.2859822e-02 -1.5741435e-02
-3.0459827e-02 -1.8997307e-02 1.7503333e-02
-1.4056959e-02 6.5998781e-02 -8.8889437e-03
2.6669437e-02 -4.1908540e-02 5.1567820e-03
-2.1538359e-02 5.9358406e-02 2.4756914e-02
1.7307615e-02 -5.2828662e-02 -3.0925284e-02
2.7038560e-02 2.4973606e-02 1.0563578e-02
2.7573930e-02 1.3586454e-02 -5.3111792e-02
4.5705364e-03 5.7816359e-02 -1.2370313e-02
-5.8905391e-03 5.2597385e-02 3.3056832e-02
-3.7363699e-02 2.7479036e-02 4.9360799e-02
2.1040093e-02 3.9291399e-02 4.3650670e-02
3.5355731e-02 1.8304242e-02 -1.4026430e-02
3.7235436e-02 -1.7580809e-02 3.5810253e-02
3.8664176e-02 4.1052521e-02 -3.3555617e-02
-2.5360214e-02 -3.3508143e-03 -1.7975203e-02
-1.3295772e-02 -2.6941266e-02 -5.5504487e-02
6.4565281e-02 3.4425194e-02 3.0253168e-02
-4.2199865e-02 1.1961136e-02 -3.3216440e-02
-1.9601866e-02 4.4479928e-02 3.0326979e-03
7.1981490e-02 -2.3863483e-02 3.2325588e-02
-8.5899567e-03 1.4244110e-02 5.4754127e-02
3.9354334e-02 -4.6047750e-02 4.2555550e-02
9.6334886e-03 -4.0545318e-02 7.8175522e-03
-7.1969779e-02 1.3144907e-02 -2.9546229e-02
-3.5257395e-02 1.1758874e-02 5.1874613e-02
7.0523969e-02 -3.5548966e-02 1.2391529e-02
7.6569322e-03 4.0893094e-02 1.6079679e-02
3.1560870e-03 -6.5635604e-02 3.9500648e-02
-4.7696007e-02 -2.6179771e-02 2.5778660e-02
1.3494201e-02 2.5544344e-02 -4.8666676e-02
-5.5761858e-02 3.1707233e-02 5.4614043e-03
-1.3874596e-03 -1.7532226e-02 -6.2619378e-02
1.0518965e-02 1.5622650e-02 5.3263720e-03
-7.7724699e-02 -6.2564728e-03 -2.0749241e-02
8.3605666e-03 -5.2069795e-03 -6.0083121e-02
1.6191367e-03 -2.4428711e-02 1.7710970e-02
-5.8310737e-02 2.7291351e-02 -3.1599573e-02
3.2033333e-03 -8.4983478e-04 5.1678562e-02
-2.0367803e-02 -4.0300282e-02 -2.8776301e-02
4.6398852e-02 -3.9080739e-03 3.9151751e-02
-4.5304146e-03 1.0579531e-02 -4.6724413e-02
4.3902563e-02 -3.5732473e-02 -2.5433235e-02
-5.9635529e-02 -3.6446644e-02 -4.3997094e-02
-3.0214924e-03 -5.1952662e-02 7.0382051e-03
-3.0971424e-02 -5.8032172e-02 2.1101095e-02
1.1585023e-02 4.0851665e-02 -2.1999345e-02
-1.9451813e-02 -3.1703691e-02 -1.1843806e-02
-8.8909904e-03 -3.7185150e-02 -4.3313763e-02
5.1036437e-02 -1.2997674e-02 -3.1898724e-02
-3.2180009e-03 5.9988817e-02 -2.7833808e-02
1.3745322e-02 6.0760564e-02 -4.2145882e-02
5.4314966e-02 -4.4442472e-02 8.0448223e-03
4.2599835e-02 -4.4951342e-03 -4.5916180e-02
3.2504472e-02 -2.6338563e-02 4.9486207e-02
7.9283729e-03 1.0850766e-02 -2.2174655e-02
3.0062614e-02 5.0712040e-02 3.8507574e-02
1.6448563e-02 -3.3670965e-02 1.9863936e-02
2.4404263e-03 -3.8830377e-03 -6.7019113e-03
2.7990099e-02 9.0400150e-03 5.0811241e-02
2.6257372e-02 1.8084393e-02 -3.6451439e-02
4.5661323e-02 -1.8804077e-02 1.8488406e-02
3.5818662e-02 -3.2448570e-02 2.8568110e-02
-3.3507645e-02 3.4040452e-02 2.4210092e-03
-1.5103645e-02 -5.0442701e-02 -1.3369617e-02
2.9971234e-03 2.1741058e-02 4.8411834e-02
3.4409124e-02 3.1562491e-02 5.1326808e-02
2.6082997e-02 1.1430300e-02 1.3459043e-03
-5.6530321e-02 1.6979011e-02 -4.4977294e-02
-4.2625590e-02 5.0214124e-02 -2.2088658e-02
-1.3944043e-03 -4.3057643e-02 -2.9737839e-02
-2.9484882e-02 4.8823227e-02 3.8129077e-02
2.8139368e-02 -5.1099490e-02 -1.2778934e-02
-1.6192432e-03 -1.2956509e-02 3.0702727e-02
-4.6701723e-02 5.0448410e-02 4.2845820e-03
5.6638183e-02 2.1680981e-03 2.7975840e-02
2.4694308e-02 4.7116533e-03 -1.3636915e-02
-1.0041541e-02 5.4506670e-02 1.0517054e-02
1.5739389e-02 6.8352326e-02 -1.4336586e-02
-1.5106979e-02 -5.4359184e-02 -3.3458696e-02
3.2221938e-02 3.0680726e-02 -4.3263988e-02
1.8985134e-02 4.0424687e-02 1.8925549e-03
3.0699296e-02 -1.9401020e-02 -5.3873711e-02
4.2334508e-03 7.0372174e-02 6.2442019e-03
-2.0179671e-02 -1.3321474e-02 -4.4056186e-02
-6.5035772e-02 -2.3693970e-02 1.1449070e-02
5.8259090e-02 -2.6022631e-02 2.7250898e-03
2.8750482e-02 5.2653814e-02 -3.4086964e-02
-3.0866111e-02 -2.3590348e-02 5.0588442e-02
-8.5812642e-03 8.4833109e-03 -1.0501181e-02
6.6043433e-02 2.8293323e-03 4.1312374e-02
2.1952841e-02 4.2636479e-02 -4.4787735e-02
5.3897398e-02 1.9378267e-02 4.7033818e-02
1.2696178e-02 9.9816155e-03 -6.0877483e-02
1.8070611e-03 -4.7228305e-02 5.5637796e-02
5.5918895e-02 -1.7907110e-02 -1.4688578e-02
-2.6281308e-02 4.1241131e-02 -4.8263892e-02
2.7107309e-02 -3.1398534e-03 -5.7949531e-02
-2.9812564e-04 2.3036815e-02 -3.5953561e-02
-6.1334772e-02 1.6241424e-03 9.9307878e-03
6.0709638e-02 -4.4807328e-02 3.2187475e-02
-1.9292039e-02 6.5822181e-02 -3.2231809e-02
6.8470654e-02 1.3305104e-02 -2.7407262e-03
-5.5880248e-02 -7.9579635e-03 2.0928735e-02
-1.5552307e-02 -2.0279735e-02 2.9152583e-02
7.5856325e-02 -2.8332073e-03 2.3075179e-02
-4.3549811e-02 -5.6014695e-02 7.2353933e-03
-2.2359550e-02 6.8010601e-03 -6.0179965e-02
-1.9648423e-02 3.5328274e-03 5.4679496e-02
-4.0103898e-02 -3.5275932e-02 3.9821345e-02
-5.1671649e-02 1.2232756e-02 1.6919436e-02
-4.1724502e-02 3.1196009e-02 -3.4758223e-02
3.0405455e-02 -2.5968274e-02 1.4192289e-02
2.2301861e-02 -1.3494531e-02 2.6114837e-02
5.5549499e-02 6.3732738e-04 1.1830483e-02
-6.4139180e-02 2.8838500e-02 -1.5630007e-02
-7.4452694e-02 1.5663021e-02 -1.3382388e-02
-2.8137363e-02 -4.0191348e-02 5.0979917e-02
3.2072365e-02 -4.6470917e-02 -2.8696389e-02
-1.8638166e-02 -1.3132106e-02 5.5762107e-02
-4.3322443e-02 -4.3164035e-02 -5.1522270e-02
5.2927939e-02 -8.2578308e-03 5.2378018e-02
-1.8300648e-02 -4.3840387e-02 9.4549219e-03
5.1830788e-02 -1.1049234e-02 3.9274285e-04
-2.6630865e-02 4.8795927e-03 -4.2529901e-02
1.1852008e-03 7.3049260e-02 -9.2546161e-03
4.2546869e-02 1.8017918e-02 1.6853495e-03
4.8224251e-02 2.7345803e-02 -2.1961785e-02
5.2379600e-02 3.7896675e-03 -6.6144003e-03
7.1654956e-02 -1.3571977e-02 2.3710119e-03
-2.8934964e-02 5.0621056e-02 -7.4752176e-03
-2.8385813e-02 -6.1222785e-02 -2.8537246e-02
6.2479381e-02 2.3806492e-02 -1.4228557e-02
6.1357727e-03 -3.9859676e-02 -5.1658895e-02
6.9123370e-02 1.9471612e-02 2.8343822e-02
6.6135017e-02 3.9862436e-02 1.5997286e-02
-2.6219821e-03 3.4502215e-02 -5.1757969e-02
-2.7168268e-02 -3.5587471e-02 2.1541597e-02
-5.0391183e-02 2.7104567e-02 3.5012119e-02
-1.5867059e-02 3.1005273e-02 -3.5456634e-03
-1.7429392e-03 -1.9427493e-02 3.7644905e-03
-4.5738750e-03 -6.8644002e-02 1.7462043e-02
-7.4197120e-02 -2.5770621e-02 -9.7630087e-03
-8.7236399e-03 2.2454933e-02 -2.1145643e-02
2.1476350e-02 4.8728757e-02 -1.2037927e-02
-7.3880151e-02 -1.1127397e-02 1.4647021e-03
-1.4996026e-02 -6.7676044e-02 -9.4725958e-03
-3.2035096e-02 -6.4911215e-02 -8.1070184e-03
-3.4506895e-02 -2.9679668e-03 4.6405419e-02
5.6552035e-02 5.1297564e-02 9.5468793e-03
5.3455376e-02 3.7184918e-03 -2.5360700e-02
-7.3517734e-02 -2.7735159e-02 -2.4896255e-02
-2.5955781e-02 4.8667790e-02 -3.0414198e-02
-1.0853880e-02 -1.4787334e-02 -7.8030609e-03
2.6385756e-02 -4.0900118e-02 5.1597340e-02
1.7998528e-02 2.9874272e-02 2.7396245e-02
-4.1582229e-02 3.9216394e-02 3.8939469e-02
-5.0134631e-02 -5.9053553e-02 -1.6572353e-02
2.0097915e-02 2.3884734e-02 4.4427788e-02
1.3240490e-02 -6.6228021e-02 2.0953788e-02
-1.8665341e-02 -8.7239713e-03 3.9471899e-02
-3.4727652e-02 -7.0598283e-03 2.8264603e-02
2.2580038e-02 -5.3331008e-02 1.6614361e-02
1.1256594e-02 -1.1939810e-02 5.4962682e-03
-1.6000548e-02 -6.8495939e-02 3.1791740e-02
1.6802127e-03 -6.9844247e-02 -7.8440702e-03
-5.5193019e-02 3.0658072e-03 -5.4819487e-02
-3.2474369e-02 -2.9139156e-02 -6.1103392e-02
1.1130352e-02 -3.4663073e-02 6.0031671e-02
-5.6316638e-02 -1.3299131e-02 -5.6572005e-02

'obliquiloculata_000065_080423

7.0235429e-03 -4.6657095e-02 4.3088646e-02
-2.7983306e-02 3.9091231e-02 -5.0518246e-02
-4.8414046e-02 -3.9405978e-02 -1.7493656e-02
6.5950204e-02 3.9101662e-02 -3.0275137e-04
-2.7486040e-02 3.9841174e-02 5.4885340e-02
1.1239431e-02 -9.2379339e-03 -5.2504119e-02
-6.5309351e-02 1.0414357e-02 5.5146489e-03
4.9371736e-02 9.2328507e-03 5.4942214e-02
2.3787612e-02 6.3134854e-02 1.5782455e-02
-4.2196587e-03 -3.0375826e-02 3.2325185e-02
7.6728588e-02 -7.6990389e-03 1.7595873e-02
3.3651515e-02 5.4978372e-02 -1.9397522e-02
7.2297244e-03 1.0899375e-02 -2.4449152e-02
-2.5944859e-02 -1.1808805e-02 -5.7497073e-02
-4.2369398e-02 5.2958930e-02 2.3643387e-02
-1.4143112e-03 -5.0590435e-02 -1.5422266e-02
7.8804563e-02 8.2432053e-03 1.4108060e-05
-2.0439211e-03 -2.5945476e-03 6.6032064e-02
-5.5235889e-03 1.7699785e-02 -6.3035198e-02
-3.2762985e-02 -3.9760465e-02 1.7952800e-02
1.1385805e-02 -5.9909026e-02 -2.8314733e-03
6.5251781e-02 4.7437660e-03 -2.7496204e-02
-2.3865986e-02 -2.0719606e-02 -1.7889389e-02
-2.2691769e-02 2.3974829e-03 -2.8830090e-02
4.4803597e-02 -7.9407220e-03 1.5174730e-02
3.9801444e-02 4.6627442e-02 3.3493778e-02
-6.3100138e-02 -2.0489444e-02 -4.4655547e-02
-3.2878565e-03 6.8314144e-02 -1.3361950e-02
8.8066809e-03 6.5394715e-02 3.2663928e-02
-4.1262415e-02 5.8637505e-03 5.4696341e-02
-9.6963898e-03 -6.1347462e-02 1.5325632e-02
-3.9934514e-02 -5.4228482e-02 -4.4535456e-02
1.0597270e-02 3.0539780e-02 3.8852617e-02
7.5424790e-02 -4.3868252e-03 -1.0624639e-02
-3.1760772e-02 -7.0696120e-02 1.2355300e-02
-4.4112716e-03 -5.7611420e-02 3.6726946e-02
4.9366851e-02 -4.7180874e-02 1.2243163e-02
4.8865800e-02 4.5078047e-02 2.1679854e-03
8.5544435e-03 6.1207143e-02 -2.7838181e-02
2.3247285e-02 -1.5261974e-02 -1.8951039e-02
-3.5560545e-03 2.1878114e-02 3.5266459e-02
3.2611448e-02 -8.8469220e-03 6.0849042e-02
-5.4144317e-02 2.0606541e-02 -3.3291944e-03
-5.6026793e-02 2.0896515e-02 2.6333188e-02
-9.4307619e-03 6.8821218e-03 4.4116563e-02
9.4378999e-03 2.2019759e-02 -3.8255589e-02
-7.0064379e-03 -3.6944708e-02 -2.9052961e-02
-4.4126423e-02 -2.0995591e-02 1.8188881e-02
5.5687094e-02 3.8299746e-02 3.2690062e-02
6.9372888e-03 3.9417015e-02 -2.9998910e-02
-9.2884949e-03 -1.6213898e-02 5.2137582e-02
1.7504160e-02 5.6420933e-04 6.2354626e-02
-1.7873855e-02 7.1132809e-03 -6.8399529e-02
-3.8093960e-02 -1.6535631e-02 -1.9438646e-03
-2.9828863e-02 -2.4648096e-02 -4.7496410e-02
-6.1386223e-04 2.4837388e-02 -2.0903082e-02
-3.3805235e-02 5.0542115e-02 4.1243846e-02
3.8597670e-02 -4.1934145e-02 -3.6948771e-02
1.0325560e-02 -8.6055084e-03 -3.2066514e-02
-5.7469457e-02 -3.7993009e-02 1.6738424e-02
-2.9119031e-02 6.5375485e-02 4.9279262e-03
-5.0404569e-02 -1.0094489e-02 7.2439099e-03
-5.9716035e-02 -4.4719844e-03 -4.8014416e-03
-2.6865771e-02 -6.3140497e-02 -3.3607842e-02
1.2180045e-03 4.0104703e-02 2.7515283e-02
1.6003309e-02 5.0981073e-02 -3.7402112e-02
4.8266516e-02 5.0697737e-02 -1.3999437e-02
6.7151569e-02 -3.1192540e-03 4.1417369e-02
-3.4886532e-02 1.3695732e-02 -1.3648547e-02
1.5566356e-02 -5.8427597e-02 -2.2455392e-02
-6.0326200e-02 -4.3062640e-02 -3.0740320e-02
-3.5566905e-02 -4.3334342e-02 3.3549372e-02
-4.7259174e-02 -8.0631744e-03 -6.2704443e-02
7.5434230e-02 2.3989700e-02 5.4380025e-03
3.5634621e-02 1.5666959e-02 -6.1230301e-03
-4.8677239e-02 3.4155774e-02 -4.2918294e-02
2.6886581e-02 -5.0147680e-02 2.9351505e-02
5.1180687e-02 -1.9440080e-02 5.0132727e-02
-7.0778796e-02 -1.3117226e-02 -3.1388476e-02
3.5245895e-02 4.8929758e-02 1.1974431e-02
2.0470121e-02 -1.7806796e-02 5.0736968e-02
4.0679857e-02 -2.4100104e-02 -2.6148426e-02
3.1298194e-02 6.0209848e-02 -4.4917542e-03
-3.8383606e-02 2.5431173e-02 -2.4913263e-02
-1.2574386e-02 -3.1255197e-02 1.7702122e-02
-5.5662961e-02 -5.3593643e-02 -6.9179950e-03
-8.4602103e-03 2.2247570e-02 -6.7919318e-03
-4.8701067e-02 -2.6378662e-03 3.3127934e-02
-1.2271236e-02 7.1520457e-02 2.5655615e-03
4.1499189e-02 -4.8962261e-02 -2.8203400e-03
-1.0881603e-02 7.0881228e-02 2.2799879e-02
2.3895015e-02 -5.0200562e-02 -3.4891702e-02
7.4545491e-03 2.0753917e-02 -4.0499560e-03
2.0988068e-02 7.7463601e-03 -3.3495469e-02
1.8178058e-02 4.7831286e-02 -1.6894033e-02
6.9540446e-03 5.1903161e-02 5.0413674e-02
-3.9293478e-02 2.4602870e-02 5.4086001e-02
2.1037249e-02 3.5976634e-02 5.0987744e-02
4.6228216e-02 1.4372870e-02 -2.2986517e-02
3.6309624e-02 -2.0414971e-02 2.8599177e-02
4.3215561e-02 3.0642079e-02 -3.4362370e-02
-2.5480718e-02 -2.9831854e-03 -1.3329120e-02
-5.3508775e-04 -1.2206337e-02 -6.5596257e-02
7.1285271e-02 4.5680790e-02 1.7477367e-02
-4.9190964e-02 8.9745534e-03 -2.0648163e-02
-2.0300927e-02 6.1392013e-02 -7.8117176e-03
6.8275223e-02 -1.9748425e-02 2.7555915e-02
-1.8449097e-03 1.4565371e-02 6.7462634e-02
2.0179539e-02 -3.8694697e-02 3.8315230e-02
1.9930298e-03 -4.2711546e-02 2.5937548e-03
-6.9387880e-02 3.6685326e-03 -3.4852567e-02
-2.4402457e-02 1.9047190e-02 6.4561401e-02
6.0952885e-02 -3.8792130e-02 4.1114002e-03
1.0828408e-02 5.1650650e-02 1.8339756e-02
4.3654747e-03 -4.6261120e-02 2.2499803e-02
-4.3108771e-02 -3.5936377e-02 5.8032774e-03
1.5124091e-02 1.5112719e-02 -5.4109824e-02
-5.1961515e-02 3.7955081e-02 2.1909266e-02
-7.5063444e-03 -1.4342017e-02 -3.7866470e-02
1.6686003e-03 2.2505915e-02 1.6224605e-02
-7.3757519e-02 -9.8862911e-03 -1.4937689e-02
-1.1821000e-02 -2.5622715e-03 -5.5945806e-02
-2.4201499e-03 -1.9320106e-02 1.2348455e-02
-6.2478611e-02 2.2813544e-02 -3.5683900e-02
2.0561239e-02 1.4556730e-02 5.0910665e-02
-3.0176602e-02 -4.1622560e-02 -3.2883164e-02
4.9897270e-02 -7.8922968e-03 3.3620495e-02
-1.7635264e-03 7.9810166e-03 -3.7262264e-02
5.4995946e-02 -3.6623942e-02 -2.6693369e-02
-4.8772399e-02 -3.5325731e-02 -5.4730497e-02
-1.8061858e-02 -4.7019597e-02 1.5833916e-02
-3.9968685e-02 -5.7228086e-02 2.0155432e-02
1.3677328e-02 3.7373746e-02 -3.0662850e-03
-2.6710286e-02 -2.6154672e-02 6.7611426e-03
-3.1299607e-02 -4.1489370e-02 -5.4931138e-02
5.1413076e-02 -1.5013529e-02 -3.8322261e-02
-5.8370132e-03 5.3533606e-02 -3.8542119e-02
2.9115666e-03 4.2883612e-02 -4.6455188e-02
5.6838807e-02 -4.5252760e-02 -9.6592585e-03
3.4631532e-02 -1.8089374e-02 -4.6018534e-02
3.1187700e-02 -3.2289602e-02 4.8496112e-02
1.5021232e-02 4.4919092e-03 -1.1756816e-02
1.8658093e-02 5.4708456e-02 3.9915571e-02
1.7343926e-02 -2.6474019e-02 2.6790694e-02
1.1663244e-03 5.4735215e-03 6.0322459e-03
3.3435318e-02 7.8462175e-03 6.0292467e-02
2.9318954e-02 -8.5468616e-04 -2.2737931e-02
5.3635705e-02 -2.7116155e-02 1.1670217e-02
3.6757759e-02 -3.7250478e-02 2.1130441e-02
-4.3611361e-02 5.3243454e-02 4.6026317e-03
-1.1487165e-02 -3.3751078e-02 -9.0535987e-03
-5.6943147e-03 3.6423789e-02 6.2117247e-02
3.5076739e-02 2.3723230e-02 5.5210354e-02
2.1262398e-02 1.9132631e-02 -1.2226151e-02
-3.9754586e-02 2.7843565e-02 -5.5752308e-02
-5.3401183e-02 3.8109395e-02 -2.0151041e-02
1.0695273e-02 -4.1721466e-02 -2.7820518e-02
-1.5800471e-02 5.8510776e-02 4.4034812e-02
2.4699041e-02 -5.3730930e-02 -9.8759260e-03
4.5808457e-03 -3.0529450e-03 5.0331263e-02
-5.3744029e-02 3.6989230e-02 3.7074854e-03
6.0371814e-02 -5.3208276e-03 2.0630723e-02
3.1422173e-02 -2.5893640e-03 -6.0411142e-03
-2.7062840e-02 6.3146171e-02 2.9327598e-02
1.6095726e-02 6.6347805e-02 -1.2066357e-02
-1.1459667e-03 -2.8893292e-02 -4.1960434e-02
2.8924353e-02 2.2156673e-02 -4.3359803e-02
-1.7278521e-03 4.0391700e-02 7.8759244e-03
2.5050311e-02 -2.5410439e-02 -3.3490424e-02
5.2834131e-03 7.2987233e-02 6.8917822e-03
-2.2871267e-02 -1.3432956e-02 -3.2087630e-02
-6.4672495e-02 -3.8909592e-02 -5.8270058e-04
6.6639493e-02 -2.9491032e-02 -9.5487302e-03
3.0811183e-02 4.6533709e-02 -3.2614994e-02
-2.3068101e-02 -2.7625561e-02 5.1843650e-02
-1.2469626e-02 1.2847737e-02 -2.0410084e-02
5.6202561e-02 8.8744727e-03 4.0689637e-02
1.7572041e-02 3.7132116e-02 -4.4944371e-02
4.2076643e-02 2.8179336e-02 3.9714304e-02
4.8133157e-03 3.9041919e-03 -6.2160738e-02
-7.6018261e-03 -3.5840665e-02 4.8716905e-02
6.3169232e-02 -1.8445801e-02 -2.4097394e-02
-1.9722903e-02 2.7498402e-02 -6.0635184e-02
3.0121041e-02 4.7387239e-04 -4.8860695e-02
-6.9902400e-03 3.0374869e-02 -4.3043746e-02
-6.3620379e-02 -1.2412669e-02 1.6552989e-02
5.1518078e-02 -3.3736069e-02 3.1072221e-02
-2.0778241e-02 5.9954250e-02 -2.3629999e-02
7.3262902e-02 1.8249686e-02 -1.2388093e-02
-5.3961512e-02 2.7503842e-03 1.6732028e-02
-2.8758605e-02 -1.4746444e-02 3.9492748e-02
7.3419218e-02 7.9029056e-03 3.1233295e-02
-5.1802916e-02 -5.2153093e-02 9.5049480e-03
-3.1942423e-02 1.5297932e-02 -6.4307548e-02
-2.5570746e-02 4.6784436e-03 5.8205227e-02
-4.2593743e-02 -2.5554755e-02 3.8991349e-02
-4.2282157e-02 1.6266788e-04 -3.6917962e-03
-4.6711909e-02 1.8588514e-02 -3.8242204e-02
2.2166327e-02 -8.0703116e-03 1.4968546e-02
9.2638824e-04 -1.3808114e-02 2.8327592e-02
7.1069195e-02 8.4408702e-03 1.4918320e-02
-6.5729194e-02 2.2213339e-02 -1.6820080e-02
-7.1610038e-02 7.0419119e-03 -1.0822684e-02
-1.7512037e-02 -4.7501854e-02 3.9992572e-02
3.8295860e-02 -5.6268465e-02 -1.8869864e-02
-1.8662753e-02 -8.2387269e-03 6.4320179e-02
-3.5169448e-02 -2.4438738e-02 -6.7181575e-02
4.4171577e-02 -4.9215574e-03 5.0019925e-02
-2.9600695e-02 -5.3537410e-02 1.5525156e-03
4.4419289e-02 -4.9949936e-03 -1.8865211e-02
-2.3160016e-02 1.6666853e-02 -4.4737246e-02
1.0870599e-02 5.4456828e-02 7.0393447e-04
6.0658100e-02 2.9189512e-02 1.7993863e-02
2.1522000e-02 2.8355166e-02 -2.5732002e-02
5.5398772e-02 -1.2207867e-02 -2.8556366e-03
7.2003236e-02 -2.0016465e-02 5.6973102e-03
-3.9337309e-02 5.2345277e-02 -1.5383892e-02
-2.8129764e-02 -5.3505261e-02 -1.7315410e-02
6.0291526e-02 3.3522386e-02 -2.1034466e-02
1.4268202e-02 -3.3958042e-02 -4.4181376e-02
6.5686022e-02 2.1087077e-02 3.7103433e-02
8.2583669e-02 3.3429552e-02 2.4304612e-02
4.9327580e-03 2.7534117e-02 -5.3366002e-02
-2.4887127e-02 -2.5551938e-02 2.8018105e-02
-5.0429560e-02 1.5544216e-02 4.2655444e-02
-1.9986535e-02 1.1080642e-02 -5.4608504e-03
7.5011790e-03 -2.9854797e-02 -1.4158126e-02
6.1348833e-03 -6.5880317e-02 2.6598015e-02
-6.9799512e-02 -3.0030162e-02 -1.7572328e-02
-2.1859135e-02 2.6908575e-02 -3.0590149e-02
4.0244709e-02 3.9618188e-02 -2.1734808e-02
-7.0252879e-02 -2.1077676e-02 6.6331694e-04
-2.3347762e-02 -7.1983632e-02 -1.4928007e-02
-3.8741325e-02 -6.8909278e-02 -4.0296244e-03
-3.6627860e-02 -1.3247026e-02 5.3297406e-02
5.2759609e-02 4.9373188e-02 1.8233012e-02
4.7820399e-02 3.2547709e-03 -4.0630819e-02
-5.2676635e-02 -2.5738722e-02 -6.0207505e-03
-2.9434075e-02 4.3134434e-02 -3.0812883e-02
-1.4965672e-02 -9.5532872e-03 -2.1156690e-03
9.4466302e-03 -2.7083581e-02 4.0909871e-02
2.1111205e-02 4.1686542e-02 3.0669226e-02
-4.5661752e-02 3.6522840e-02 4.0475495e-02
-4.6823900e-02 -6.0519471e-02 -2.5310800e-02
6.4074583e-03 2.5062977e-02 5.4895708e-02
3.0351634e-02 -5.9322297e-02 5.3975612e-03
-1.3655136e-02 -9.7081001e-03 3.6496506e-02
-1.0311348e-02 6.2053147e-03 2.3889253e-02
1.9274851e-02 -4.7755225e-02 1.3012286e-02
7.0118262e-03 -2.1423332e-02 -4.3696536e-04
-1.8526350e-02 -6.8348945e-02 2.7393743e-02
-1.6826425e-02 -7.1148558e-02 3.1153177e-03
-5.5414869e-02 1.4637706e-02 -5.1776914e-02
-2.3472793e-02 -8.7399290e-03 -7.3789730e-02
5.2682023e-03 -2.6116977e-02 5.6373197e-02
-6.0754010e-02 -3.0404952e-03 -5.0253400e-02

'pachyderma_000028_080423

9.1480291e-03 -5.6383095e-02 4.9139174e-02
-1.8332009e-02 4.9864587e-02 -4.2082760e-02
-4.1402159e-02 -3.8871898e-02 -2.7609822e-02
6.4033112e-02 4.1564600e-02 -1.0116665e-02
-1.7500037e-02 3.8145731e-02 4.6965147e-02
8.0606309e-03 -1.4727908e-02 -4.2032378e-02
-6.9930357e-02 1.0811260e-02 8.6661453e-03
4.9812976e-02 1.2675697e-02 5.2667386e-02
3.2251330e-02 6.8018014e-02 1.6755399e-02
-6.5460931e-03 -4.6264914e-02 3.8902976e-02
7.8275520e-02 -6.8536319e-03 1.0268966e-02
4.0529507e-02 5.8322928e-02 -1.9834863e-02
1.1096865e-02 1.4232862e-02 -1.9729790e-02
-4.3230439e-02 -1.0591092e-02 -6.9070054e-02
-3.8958125e-02 4.1133423e-02 1.7094464e-02
-9.3499019e-04 -6.4000426e-02 -2.8243933e-02
7.8188588e-02 1.6316511e-02 1.3554453e-02
1.2582958e-02 3.0531715e-03 5.7809691e-02
-2.1967600e-02 1.9958835e-02 -6.4680458e-02
-4.8048612e-02 -3.9591585e-02 2.5012315e-02
2.4427968e-02 -6.7379635e-02 2.7774800e-03
5.6331679e-02 1.7173126e-02 -2.7282154e-02
-3.1674447e-02 -2.7207924e-02 -1.9316522e-02
-2.6848808e-02 1.1946989e-02 -2.2280602e-02
5.4857141e-02 -1.3244787e-02 2.8319414e-02
3.6740906e-02 5.8812187e-02 2.9520238e-02
-6.6735886e-02 -1.9847318e-02 -4.7804652e-02
-1.1195656e-02 6.1832527e-02 -1.3157332e-02
2.0664589e-02 6.1131317e-02 3.1460929e-02
-4.0066342e-02 1.0584506e-02 3.9422118e-02
5.2173782e-04 -5.5302862e-02 1.8391632e-03
-4.3064854e-02 -4.6557100e-02 -4.6946603e-02
1.1477023e-02 3.4944715e-02 3.7639528e-02
7.6989107e-02 7.4152663e-05 -5.3916642e-03
-3.0552425e-02 -6.4643421e-02 1.1622415e-02
-7.5514300e-03 -6.5380099e-02 4.1888319e-02
4.2332764e-02 -5.4486796e-02 2.0614140e-02
4.1758377e-02 4.4564983e-02 -5.4143592e-04
4.3652896e-03 6.5427423e-02 -1.8600915e-02
2.1297800e-02 -2.8625227e-02 -1.3520783e-02
6.5337073e-03 1.1100757e-02 2.5847171e-02
2.9674603e-02 -1.0350170e-02 5.7375011e-02
-5.7639741e-02 1.9636813e-02 -3.3051390e-03
-5.9152194e-02 2.6304627e-02 1.2969363e-02
-8.8259516e-03 1.7262973e-02 4.0334653e-02
9.8117854e-03 2.9935256e-02 -3.1120073e-02
-1.7276528e-02 -2.6315106e-02 -3.1312126e-02
-3.8134905e-02 -2.1716205e-02 2.8752192e-02
4.5144612e-02 4.5801574e-02 3.7335666e-02
-3.7075189e-03 3.9425322e-02 -2.5577608e-02
-4.1161349e-03 -2.6136159e-02 5.1973741e-02
2.9307047e-02 7.4031900e-03 4.1329780e-02
-1.6252537e-02 8.2984583e-04 -6.9120359e-02
-3.3005401e-02 -1.2479983e-02 -6.2520100e-03
-4.5054583e-02 -1.9328513e-02 -4.8842464e-02
4.0216101e-05 2.6084121e-02 -7.8142264e-03
-2.9263152e-02 5.0297332e-02 2.6928060e-02
2.6281178e-02 -4.1891359e-02 -3.4565805e-02
-1.1514325e-04 -1.9474568e-02 -2.7736957e-02
-5.7683726e-02 -4.1466552e-02 1.2192927e-02
-2.6449056e-02 5.8612179e-02 2.9918899e-03
-4.2494841e-02 -1.6133542e-02 9.4953670e-03
-5.6452994e-02 -3.5472670e-03 -2.9332005e-03
-2.6017773e-02 -4.8939410e-02 -4.8898285e-02
-3.1601496e-03 3.3073590e-02 2.7321582e-02
1.8783809e-02 6.3817517e-02 -2.6009354e-02
5.2055646e-02 5.8121015e-02 -4.8167619e-03
7.2841695e-02 -7.3975878e-03 3.2052789e-02
-2.5686610e-02 1.4293142e-02 -4.5866357e-03
1.1586711e-02 -6.8233664e-02 -1.5157584e-02
-5.7407563e-02 -4.4376192e-02 -3.0699692e-02
-3.0118584e-02 -5.3376539e-02 3.8748618e-02
-5.1047789e-02 3.2205943e-03 -6.4961850e-02
7.2371098e-02 2.6539976e-02 -1.4989273e-03
2.7317688e-02 1.3774892e-02 1.1429428e-02
-4.3407332e-02 3.3795478e-02 -4.7247601e-02
2.6011955e-02 -6.0678262e-02 3.6415457e-02
5.9271133e-02 -2.2934087e-02 4.1624514e-02
-6.3861573e-02 -5.4597092e-03 -3.8470062e-02
3.9240295e-02 4.2842296e-02 1.8421800e-02
1.2999664e-02 -2.3699765e-02 6.0846904e-02
4.0810308e-02 -3.0302054e-02 -2.8664842e-02
2.8766233e-02 5.7428606e-02 1.2321945e-03
-4.0513998e-02 2.5761617e-02 -1.1447526e-02
-1.9813287e-02 -2.9402332e-02 1.0895892e-02
-6.1889141e-02 -4.6166941e-02 -4.8043691e-03
-1.3513767e-02 3.7134603e-02 -1.1562330e-02
-3.2500070e-02 -5.5077773e-03 2.1372376e-02
-8.8052488e-03 6.7992744e-02 6.3128342e-03
2.8843682e-02 -4.0538291e-02 6.5144024e-03
-8.7919991e-03 6.1889503e-02 2.6602897e-02
1.5034415e-02 -5.5775853e-02 -3.3575960e-02
9.0635319e-03 2.8855660e-02 7.4951711e-03
3.1407023e-02 1.8879231e-02 -3.3254857e-02
1.4462621e-02 5.5228561e-02 -1.0242353e-02
3.7034739e-03 5.0074695e-02 4.3572662e-02
-2.1257386e-02 2.8977170e-02 2.6821139e-02
2.3102952e-02 3.7172620e-02 5.2402363e-02
4.2723076e-02 1.0063428e-02 -1.3110808e-02
3.5811401e-02 -1.4310468e-02 3.2530372e-02
5.0764147e-02 3.6682638e-02 -3.2265990e-02
-1.7007291e-02 -1.2736346e-02 -1.6119423e-02
-1.5699023e-02 -2.7872961e-02 -6.5652719e-02
5.6456862e-02 4.9458771e-02 2.5326829e-02
-5.5534900e-02 7.4649664e-03 -3.4318468e-02
-1.3320973e-02 4.9740541e-02 -1.3100189e-03
6.6758002e-02 -2.7868467e-02 2.3410255e-02
-3.4003767e-03 2.0976583e-02 6.0253149e-02
3.8315172e-02 -4.7220591e-02 4.1547487e-02
1.0347302e-02 -4.1095345e-02 -6.4798560e-03
-7.1007154e-02 8.8955141e-03 -4.0738517e-02
-2.7491330e-02 1.3907678e-02 5.2182648e-02
5.7804401e-02 -4.3431356e-02 1.5564162e-02
1.1327478e-02 4.5941137e-02 2.4099662e-02
4.7443002e-03 -5.7179489e-02 3.1890236e-02
-4.4074000e-02 -3.4337115e-02 -1.9927042e-03
8.8748817e-03 1.9489571e-02 -4.8153326e-02
-3.7186817e-02 2.6251446e-02 9.7357304e-03
-8.8534614e-03 -1.6688795e-02 -4.6430263e-02
-3.6111264e-03 1.7123206e-02 1.1829570e-02
-7.6367626e-02 -1.0362982e-02 -2.8276764e-02
-6.6523161e-03 -1.2840716e-02 -6.5712965e-02
-4.6654631e-03 -2.7818222e-03 1.6556019e-02
-6.5183245e-02 2.5500309e-02 -3.4750525e-02
1.1892945e-02 1.8775768e-02 4.4053455e-02
-2.6293653e-02 -4.2964925e-02 -3.3484556e-02
4.6208917e-02 1.7672299e-03 3.7774215e-02
-8.6522119e-03 9.8890064e-03 -4.1644972e-02
5.7696672e-02 -3.4547946e-02 -1.5552074e-02
-5.5644445e-02 -3.3668114e-02 -5.1668089e-02
-7.6560253e-03 -5.2099857e-02 1.8382004e-02
-3.8239165e-02 -5.5374257e-02 2.3825417e-02
1.4762642e-02 3.7100168e-02 -1.2977525e-02
-2.4715217e-02 -2.7170941e-02 -4.3574701e-03
-2.1426898e-02 -3.3539613e-02 -4.8800928e-02
5.5662328e-02 -1.9740205e-02 -2.7265051e-02
-1.8010050e-03 5.5900468e-02 -3.2688804e-02
1.5327528e-02 5.4248819e-02 -3.9127998e-02
4.7666433e-02 -4.7317515e-02 -1.3729222e-03
3.1966069e-02 -9.1584574e-03 -3.2458022e-02
3.2744749e-02 -3.5789084e-02 5.2875587e-02
1.2684188e-02 -1.9409669e-05 -1.0575517e-02
2.8333164e-02 4.9699340e-02 4.1399775e-02
1.8820551e-02 -2.5817182e-02 1.8886241e-02
8.2333086e-03 9.2762703e-03 2.7280321e-03
3.0828869e-02 2.0298409e-02 5.4826181e-02
2.5205310e-02 5.2955350e-03 -2.3789058e-02
4.6796905e-02 -2.4278983e-02 1.3831118e-02
3.3987405e-02 -2.8445196e-02 2.3371402e-02
-2.6791777e-02 3.8776196e-02 4.0230975e-03
-1.5296174e-02 -4.4189157e-02 -9.1800051e-03
-1.3385449e-03 3.6425248e-02 5.3038769e-02
3.9789000e-02 3.3259509e-02 4.7491243e-02
2.5176200e-02 1.5464661e-02 -6.8846339e-03
-4.9396847e-02 2.0832975e-02 -5.8448221e-02
-5.2718070e-02 3.9797122e-02 -2.2028061e-02
-2.4064091e-03 -3.5536451e-02 -1.9308539e-02
-1.6559907e-02 5.1402663e-02 3.6634280e-02
3.6499720e-02 -6.0016424e-02 -5.4358115e-03
8.1752261e-03 -8.8713277e-03 3.7954836e-02
-4.8205454e-02 3.9587387e-02 3.4607345e-03
5.7188769e-02 9.0892210e-03 2.5254369e-02
2.5321251e-02 -1.1279866e-02 -1.1426084e-02
-1.5386224e-02 5.1138110e-02 1.4819602e-02
2.6025292e-02 6.8779847e-02 -1.0875108e-02
-9.3962061e-03 -4.7828921e-02 -4.6057412e-02
3.5876183e-02 3.2985893e-02 -4.0680933e-02
2.2323283e-03 4.8132678e-02 7.1153008e-03
1.9378207e-02 -2.5977970e-02 -3.2469860e-02
7.9313400e-03 6.7728311e-02 1.8033719e-02
-2.7717217e-02 -1.0221543e-02 -4.4171922e-02
-6.5991711e-02 -2.6288774e-02 1.1568119e-02
6.9920510e-02 -2.6062271e-02 1.0228256e-03
3.2964118e-02 4.8416824e-02 -3.6844651e-02
-3.0027914e-02 -2.9821390e-02 5.2596779e-02
-7.8132523e-03 1.0398962e-02 -1.2152552e-02
6.6039805e-02 8.2848242e-03 4.2513661e-02
1.6909102e-02 3.9644661e-02 -4.6758961e-02
4.2045418e-02 2.3379563e-02 3.4833434e-02
3.2525764e-03 8.7680912e-03 -6.3799386e-02
-5.6970927e-03 -4.2921260e-02 5.7950571e-02
6.7919718e-02 -9.9625187e-03 -1.6381984e-02
-2.6164131e-02 3.4764763e-02 -5.5323667e-02
7.7091802e-03 -6.0812254e-03 -5.6740566e-02
-5.2829276e-03 3.6035661e-02 -4.3600585e-02
-7.1482718e-02 -7.4474404e-03 1.2037945e-02
5.1710612e-02 -3.8159975e-02 3.6729572e-02
-2.3801891e-02 5.3643641e-02 -2.2311300e-02
7.2587686e-02 1.3361123e-02 -1.6100891e-02
-5.9278019e-02 -8.8949948e-03 2.8217026e-02
-2.1174793e-02 -1.5154985e-02 4.4835368e-02
7.4850441e-02 9.1888446e-03 2.8575401e-02
-4.6494954e-02 -5.2678681e-02 8.0856256e-03
-3.5703408e-02 9.3511312e-03 -6.9646102e-02
-1.1808734e-02 7.1990557e-03 5.7160645e-02
-4.0175607e-02 -3.8163289e-02 4.0273135e-02
-4.3073961e-02 1.0254728e-02 6.4179529e-03
-4.7692381e-02 2.3120997e-02 -3.3611482e-02
2.9455894e-02 -2.1976680e-02 3.4872349e-03
1.2481387e-02 -1.0437231e-02 2.1687274e-02
5.8236475e-02 1.6559906e-02 8.7322162e-03
-6.7805685e-02 2.6471348e-02 -1.6202341e-02
-7.5944835e-02 7.5807193e-03 -1.7811652e-02
-2.1389310e-02 -4.5218028e-02 5.2021767e-02
3.5321533e-02 -5.3321047e-02 -2.1409053e-02
-1.0199921e-02 -8.9340745e-03 5.8834029e-02
-3.7377092e-02 -3.3054429e-02 -6.3745221e-02
4.9978836e-02 -1.1606327e-02 5.1741225e-02
-2.8985375e-02 -4.5402507e-02 6.0186606e-03
4.6976839e-02 -1.7100514e-02 -7.7597892e-03
-3.2448938e-02 1.1479927e-02 -4.4907532e-02
1.0340245e-02 7.1590998e-02 -2.0787926e-03
4.2303228e-02 2.8119170e-02 5.5000792e-03
3.4126591e-02 3.1041123e-02 -1.2646770e-02
5.8493535e-02 -5.9894531e-04 2.9952041e-03
6.1867955e-02 -1.4968948e-02 1.2127279e-02
-3.6668746e-02 4.8469231e-02 -1.2041337e-02
-1.9938057e-02 -6.2638244e-02 -2.4265276e-02
6.3098139e-02 2.6146610e-02 -1.5294419e-02
6.4123778e-03 -2.9696828e-02 -4.8483560e-02
6.3701676e-02 2.7338978e-02 3.8416177e-02
6.5031713e-02 3.9691785e-02 1.6096028e-02
-3.0319398e-03 2.4519437e-02 -6.4071136e-02
-1.9930489e-02 -3.4665923e-02 3.2335844e-02
-5.2936703e-02 1.2685826e-02 2.6952924e-02
-1.9453732e-02 2.2115656e-02 1.0791456e-02
8.9518672e-03 -1.6482539e-02 -1.3225313e-02
7.0683388e-03 -7.1798015e-02 2.1807594e-02
-7.1739192e-02 -2.9183221e-02 -7.2438431e-03
-1.9281969e-02 2.9384128e-02 -2.9905029e-02
2.8437230e-02 4.6565408e-02 -1.7999612e-02
-7.7115007e-02 -1.0356468e-02 -6.7851093e-03
-2.3658211e-02 -6.7031065e-02 -5.9709653e-03
-3.8265030e-02 -5.9700934e-02 -3.6961873e-03
-3.9389600e-02 -7.1156961e-03 4.3740809e-02
4.9304905e-02 5.9781352e-02 1.3895737e-02
5.3920878e-02 -3.3387944e-03 -3.3461973e-02
-6.1102330e-02 -2.5385178e-02 -2.2701396e-02
-3.4110325e-02 4.4051569e-02 -3.2345984e-02
-1.8558619e-02 -2.5474374e-03 2.2428499e-03
1.1398449e-02 -3.8937103e-02 3.9667612e-02
2.3909215e-02 2.9575367e-02 2.5696739e-02
-3.7428365e-02 2.9960272e-02 3.4088866e-02
-4.3063829e-02 -5.4903393e-02 -1.8986028e-02
1.3765585e-02 2.4736973e-02 5.9617714e-02
2.4319608e-02 -6.6756822e-02 2.0195918e-02
-1.5665874e-02 -5.9869638e-04 3.3068710e-02
-2.9445577e-02 1.2691113e-02 2.5216475e-02
1.4229890e-02 -5.0967144e-02 1.9678031e-02
9.5654340e-03 -1.3057539e-02 3.4766560e-03
-1.5446064e-02 -6.9970467e-02 2.3532015e-02
-4.6686433e-03 -7.3294552e-02 -1.7902071e-04
-5.1787574e-02 -4.2720194e-04 -4.8909017e-02
-2.6646439e-02 -1.5909905e-02 -7.1525267e-02
1.6246414e-02 -4.1574998e-02 5.6904132e-02
-5.8602447e-02 -1.0912330e-02 -5.9951499e-02

'pachyderma_000071_080423

1.7092920e-02 -4.7373811e-02 5.3473344e-02
-9.9959090e-03 5.8809481e-02 -4.1083316e-02
-4.1909493e-02 -3.9152037e-02 -2.9114382e-02
6.0215035e-02 3.6145804e-02 2.5011560e-03
-1.3955583e-02 3.5999632e-02 4.1812435e-02
5.8023781e-03 -2.0137307e-02 -4.0125652e-02
-8.0361490e-02 3.5812094e-03 -5.7399930e-03
5.1455183e-02 2.1797983e-02 5.6123515e-02
3.4811273e-02 6.3629512e-02 2.0869806e-02
-1.2607932e-02 -4.4289748e-02 2.9308074e-02
7.4919825e-02 -1.0412524e-02 8.0353016e-03
3.8471610e-02 5.0636025e-02 -2.6681269e-02
9.4522362e-03 1.3722930e-02 -1.9272158e-02
-4.2123540e-02 -4.6310015e-03 -5.8750052e-02
-3.8780370e-02 5.4902389e-02 1.2765622e-02
3.4077049e-03 -6.3315170e-02 -2.6499428e-02
7.9370069e-02 1.0109453e-02 1.7172090e-02
1.0351524e-02 -3.3072451e-03 6.6254149e-02
-1.6619816e-02 1.5729210e-02 -6.2614162e-02
-5.7579967e-02 -3.2530611e-02 2.0605209e-02
3.5256687e-02 -6.1572445e-02 1.2070140e-02
5.7631274e-02 9.0238195e-03 -3.3047372e-02
-2.5409452e-02 -1.8300115e-02 -1.0269880e-02
-2.7847302e-02 1.9188948e-02 -1.7072192e-02
4.7219888e-02 -1.6144600e-02 3.8776034e-02
4.2095910e-02 5.3675224e-02 3.9957528e-02
-7.2067212e-02 -2.7957304e-02 -4.3925744e-02
-1.9918471e-02 6.8553972e-02 -1.7159451e-02
9.9427798e-03 5.6737232e-02 3.1392709e-02
-4.2076972e-02 8.8492633e-03 3.3477685e-02
4.8369622e-04 -4.9706831e-02 -1.0825135e-02
-3.3449540e-02 -4.2526238e-02 -5.4614695e-02
1.3452689e-02 3.9681282e-02 4.7679585e-02
7.9110081e-02 4.5759948e-03 9.7255714e-04
-2.1055064e-02 -6.5186939e-02 6.3110353e-04
1.2588313e-03 -6.1684019e-02 3.6745166e-02
4.9845233e-02 -5.3869817e-02 1.7955065e-02
4.0966110e-02 4.4922508e-02 3.1553298e-03
-4.7560833e-04 7.1363446e-02 -2.2714795e-02
2.4352410e-02 -2.6689048e-02 -1.6960298e-02
1.2029200e-02 1.3976272e-03 2.3074651e-02
2.9574563e-02 -8.1175482e-04 6.3907024e-02
-6.7315362e-02 2.7684742e-02 -7.0841062e-03
-5.8484686e-02 2.2068522e-02 1.3926750e-02
-2.6973696e-04 9.1635461e-03 4.6234650e-02
7.2396975e-03 2.2788433e-02 -3.8308967e-02
-6.3747293e-03 -2.7537293e-02 -3.0896852e-02
-4.7020296e-02 -1.5701192e-02 3.3759230e-02
6.1464272e-02 3.4496881e-02 4.9198923e-02
4.7005710e-03 3.6269072e-02 -2.8272878e-02
3.5780369e-03 -2.5809791e-02 4.3328024e-02
2.6524035e-02 -1.9652826e-03 4.7251584e-02
-2.5791786e-02 -2.7310474e-03 -6.9389122e-02
-4.3084318e-02 -1.5742783e-03 -2.9575066e-02
-3.9424464e-02 -2.5442394e-02 -4.8475738e-02
1.0023766e-02 3.2514502e-02 -1.1397700e-02
-2.9915514e-02 4.6907739e-02 3.0068231e-02
1.8444460e-02 -4.5121164e-02 -2.2134251e-02
-2.9859141e-03 -7.2562712e-03 -2.6099219e-02
-5.7733289e-02 -4.6600456e-02 3.0624661e-03
-3.1805210e-02 6.4932178e-02 -1.0259206e-03
-3.2035131e-02 -2.8719515e-02 1.9152477e-02
-6.4509458e-02 4.0567813e-03 6.3519541e-03
-2.7653340e-02 -5.5191486e-02 -3.7770189e-02
-3.8296647e-03 1.3746330e-02 3.0146267e-02
2.5773271e-02 6.1980334e-02 -3.0948211e-02
5.1918777e-02 5.2434600e-02 -1.4734435e-02
6.6895481e-02 -1.7805774e-02 4.0065166e-02
-2.7871511e-02 4.9504580e-03 3.1202146e-03
1.3700643e-02 -6.0108803e-02 -1.3012409e-02
-6.7025868e-02 -4.2914565e-02 -3.1524822e-02
-2.9314646e-02 -4.0128595e-02 4.2641595e-02
-5.9047869e-02 5.4399377e-03 -5.5440320e-02
7.6196568e-02 2.7309404e-02 6.7809463e-03
3.0942231e-02 4.8658638e-03 1.5410113e-02
-3.8372865e-02 3.3375474e-02 -4.5942963e-02
3.7656750e-02 -5.4441665e-02 3.7845198e-02
5.6911498e-02 -3.0381937e-02 4.5751303e-02
-6.8682062e-02 -8.1021592e-03 -3.0299952e-02
3.1093245e-02 3.6097595e-02 2.0307394e-02
1.3137966e-02 -2.4494357e-02 6.2797936e-02
4.2573627e-02 -2.3882408e-02 -2.0840546e-02
4.6485263e-02 6.1039374e-02 -7.3201164e-04
-4.9718921e-02 2.1849508e-02 -1.8755424e-02
-1.8666219e-02 -2.2316604e-02 8.2981656e-03
-6.2197943e-02 -4.7718080e-02 -1.3234633e-02
-3.1592594e-02 3.7509850e-02 -1.1763197e-02
-2.9817239e-02 -3.4574211e-03 2.2210955e-02
-8.6225383e-03 7.3988512e-02 2.4866732e-03
3.4387903e-02 -4.5050282e-02 1.1615096e-02
-2.1273906e-02 6.7188286e-02 1.4756574e-02
2.0611737e-03 -4.1792711e-02 -3.3188127e-02
3.2038397e-03 3.3654933e-02 7.8091336e-03
3.1995352e-02 8.8951962e-03 -4.1376092e-02
9.9469289e-03 5.3493792e-02 -3.9280014e-03
-3.3671361e-04 4.0475567e-02 2.8677572e-02
-1.7643365e-02 3.9070423e-03 3.3172576e-02
2.7017180e-02 3.2668581e-02 5.4984560e-02
5.1976493e-02 2.8007970e-03 -1.5785831e-02
2.6880672e-02 -8.7275756e-03 2.9366607e-02
4.3644768e-02 3.5615637e-02 -3.6565540e-02
-2.2288115e-02 1.2116570e-03 -2.1155490e-02
-2.1744112e-02 -2.5169412e-02 -6.4274092e-02
5.2394170e-02 4.0997951e-02 2.6344971e-02
-5.3758167e-02 1.4709650e-02 -3.5777011e-02
-1.4110686e-02 5.5010014e-02 -2.5065117e-02
7.4243078e-02 -2.0197201e-02 2.3233156e-02
-6.2101846e-03 1.9524285e-02 5.8590260e-02
2.9084741e-02 -3.6131897e-02 4.1744630e-02
-1.2568688e-03 -2.8189138e-02 8.0910822e-03
-7.2619724e-02 -3.9000049e-03 -4.7597760e-02
-2.8691689e-02 1.2455657e-02 4.8988528e-02
4.7199417e-02 -3.4636962e-02 1.0508830e-02
1.7792685e-02 4.8166581e-02 1.2829588e-02
1.2296215e-02 -4.7109568e-02 3.5867363e-02
-5.1542592e-02 -2.3964553e-02 -5.5227524e-03
1.6560066e-02 1.2482177e-02 -5.1191859e-02
-3.9867796e-02 1.1870251e-02 1.5535628e-02
-1.4293998e-02 -1.8817725e-02 -4.2703471e-02
-1.6424313e-03 1.1883218e-02 1.0499131e-02
-8.3863614e-02 -7.3049694e-03 -1.9734273e-02
-8.4036525e-03 -1.0745410e-02 -6.3073467e-02
-4.8551471e-03 -4.6196512e-03 2.5341426e-02
-7.3566051e-02 1.5876321e-02 -3.1551541e-02
1.9355667e-02 1.1675879e-02 3.9576838e-02
-1.4512547e-02 -4.0868490e-02 -2.5060871e-02
4.1572236e-02 1.8949753e-03 3.3050303e-02
-9.3465075e-03 1.2841770e-02 -3.3484247e-02
6.1782924e-02 -2.5746503e-02 -1.0344759e-02
-5.4404062e-02 -4.2266921e-02 -4.7125426e-02
3.9468106e-03 -4.5285579e-02 1.5033818e-02
-2.8103456e-02 -5.3919233e-02 1.6167849e-02
2.2671619e-02 2.7516811e-02 -2.6879286e-02
-1.3397054e-02 -3.9042378e-02 8.0571756e-04
-2.3456840e-02 -3.5852045e-02 -4.0172500e-02
5.8482937e-02 -1.2584432e-02 -2.3234341e-02
8.4821848e-03 5.4990377e-02 -2.7049263e-02
1.1011943e-02 4.9489246e-02 -5.2071634e-02
5.1293429e-02 -4.5178185e-02 -7.3942389e-03
3.6585775e-02 -3.6896900e-03 -1.6203963e-02
4.3311546e-02 -3.7580013e-02 5.2985350e-02
2.0642816e-02 -7.5516681e-03 -2.2194216e-02
2.4409003e-02 4.5282873e-02 3.4074668e-02
1.9829118e-02 -3.3458973e-02 9.5833298e-03
1.4515028e-02 3.9767633e-03 1.9116180e-03
3.3683502e-02 1.7927838e-02 5.9492629e-02
1.3968255e-02 5.3009837e-03 -3.5535436e-02
4.9527044e-02 -1.4894896e-02 1.7386373e-02
2.2711096e-02 -1.8719412e-02 4.4530968e-02
-2.9755740e-02 2.9490374e-02 4.5301013e-03
-2.6338553e-02 -4.7152567e-02 -1.1197411e-02
2.4274518e-03 2.5544823e-02 4.3414604e-02
3.7163355e-02 3.1709196e-02 4.1821303e-02
3.4071069e-02 1.4121628e-02 -1.6416348e-02
-5.1324738e-02 2.2245505e-02 -5.1120244e-02
-5.1920856e-02 4.0748388e-02 -1.2531374e-02
-7.7245469e-03 -2.5500413e-02 -1.4363773e-02
-1.4090078e-02 5.8111044e-02 2.9716898e-02
2.8116437e-02 -5.8113319e-02 -4.1675622e-03
9.1007250e-03 -5.9105301e-03 4.5248420e-02
-4.9348669e-02 4.2579527e-02 7.6842094e-03
5.8747464e-02 1.8560574e-02 3.0461114e-02
2.8600419e-02 -1.1030382e-02 -3.2513852e-03
-2.4823850e-02 4.5289816e-02 1.1802491e-02
3.1348311e-02 6.5108329e-02 -6.3218484e-03
-7.6928917e-03 -5.1847748e-02 -4.8125102e-02
4.5928846e-02 1.9004007e-02 -4.0436039e-02
-1.8410545e-03 6.0622301e-02 1.4855153e-02
1.4655491e-02 -3.7613260e-02 -4.6018799e-02
1.4570612e-02 7.0674553e-02 1.2270537e-02
-2.7580401e-02 -1.3943214e-02 -5.3506883e-02
-7.0326621e-02 -3.5359003e-02 2.0105610e-03
6.6840978e-02 -3.1251616e-02 1.0202653e-02
2.8789869e-02 4.7107316e-02 -4.3234761e-02
-2.0834725e-02 -2.5439845e-02 5.4723700e-02
-1.3809516e-02 1.4191453e-02 -5.0989637e-03
5.9857280e-02 6.4691302e-03 5.4217470e-02
2.4532400e-02 2.9242698e-02 -5.0772429e-02
4.5448798e-02 1.6528011e-02 4.0900266e-02
4.0987127e-03 1.9954831e-02 -6.1211392e-02
-6.0059081e-03 -3.4740204e-02 5.9467727e-02
7.1602862e-02 -4.5607250e-03 -1.3663783e-02
-2.2525227e-02 4.0519241e-02 -5.2042670e-02
3.7132011e-03 -2.3084322e-03 -4.9420272e-02
-9.1078459e-03 3.0600254e-02 -4.1883986e-02
-7.4674450e-02 -1.6104897e-02 1.0260100e-02
5.1436599e-02 -3.3293458e-02 2.9932307e-02
-3.1258102e-02 5.7461718e-02 -2.9588205e-02
7.1725904e-02 1.2849670e-02 -1.7802547e-02
-5.8091602e-02 -1.4771544e-02 1.9496230e-02
-2.1782012e-02 -2.1212748e-02 3.7510702e-02
7.4492436e-02 3.1713991e-03 3.7731546e-02
-4.5238216e-02 -4.5906971e-02 1.5062216e-02
-3.7374331e-02 1.9590548e-02 -6.0335925e-02
-2.0146867e-02 6.5890725e-04 5.9077745e-02
-3.6988289e-02 -2.5399916e-02 4.2711925e-02
-4.2462760e-02 1.5209193e-02 -2.2705505e-03
-5.1027744e-02 3.4518600e-02 -3.2739529e-02
3.1596653e-02 -3.4618603e-02 -1.9656776e-03
1.7585370e-02 -1.7259738e-02 1.5513746e-02
6.5477407e-02 1.3748205e-02 -9.5461637e-04
-6.4838312e-02 2.9659635e-02 -2.4085119e-02
-7.0211596e-02 1.3503806e-02 -1.5526689e-02
-1.2731226e-02 -5.0782951e-02 4.8646319e-02
3.7136434e-02 -4.1657975e-02 -1.9377376e-02
-6.0531474e-03 -1.4791747e-02 6.2845895e-02
-5.1348751e-02 -2.1494883e-02 -6.3061006e-02
4.3615498e-02 -1.2696605e-02 5.7683828e-02
-3.6359056e-02 -3.5004556e-02 1.2499858e-03
4.6399986e-02 -1.7950869e-02 -3.7736939e-03
-2.4246242e-02 1.1206494e-03 -4.6871193e-02
1.3232771e-02 7.4226247e-02 -7.7093900e-03
2.1486441e-02 2.8215284e-02 2.2906657e-03
4.7844385e-02 3.3408067e-02 -1.6947739e-02
4.5174997e-02 3.0243241e-04 1.8439129e-03
5.7817738e-02 6.0754186e-03 1.5476013e-02
-4.1152269e-02 5.5480907e-02 -1.4527100e-02
-1.3502211e-02 -6.5113928e-02 -3.2481962e-02
6.7408137e-02 3.0244631e-02 -1.9134950e-02
-3.5988651e-03 -3.3027471e-02 -5.2824163e-02
7.5699732e-02 2.3928524e-02 3.6975978e-02
7.2854269e-02 3.7141503e-02 2.2971821e-02
-4.2502273e-03 3.8061678e-02 -5.9723380e-02
-5.3286718e-03 -2.3237792e-02 2.4889329e-02
-6.0286908e-02 2.1443889e-03 2.5199417e-02
-2.2054737e-02 1.7664666e-02 1.6124648e-02
9.3742610e-03 -2.9235269e-02 -6.4668950e-03
-1.1844128e-03 -6.4804520e-02 3.9894263e-03
-8.0993188e-02 -2.4692246e-02 -1.5526103e-02
-3.2343450e-02 1.9508080e-02 -3.5713202e-02
2.7740416e-02 4.0198368e-02 -1.2576260e-02
-7.3919709e-02 -1.2202850e-02 -6.1360248e-03
-2.8977810e-02 -6.5023161e-02 -1.8392424e-02
-4.2284010e-02 -5.3599181e-02 -2.5578184e-03
-3.2709462e-02 -1.2151715e-02 5.2982083e-02
5.5273673e-02 5.6789438e-02 1.2632255e-02
4.4705213e-02 -7.4054159e-03 -3.3696660e-02
-6.0674691e-02 -2.6518295e-02 -2.3976748e-02
-2.6332761e-02 3.8332677e-02 -3.2511508e-02
-9.7248559e-03 -6.5918595e-03 7.3304300e-03
1.4539122e-02 -2.6968563e-02 2.9926342e-02
1.2949444e-02 2.5973177e-02 2.4988427e-02
-3.5303835e-02 2.9002616e-02 3.1568404e-02
-4.5156988e-02 -5.5153588e-02 -2.0725723e-02
1.4009850e-02 2.2376215e-02 5.8587456e-02
1.8656013e-02 -6.3227145e-02 1.8851356e-02
-9.6439109e-03 -4.6839022e-03 4.6031803e-02
-3.1470242e-02 -3.0592181e-03 3.8953792e-02
2.4832205e-02 -3.9971138e-02 2.4595490e-02
6.4683551e-03 -1.2568379e-02 1.3142590e-03
-1.1055715e-02 -6.2194895e-02 2.0489845e-02
-1.0646675e-02 -6.9261732e-02 -1.5187658e-02
-4.0396094e-02 5.0163961e-03 -4.5118264e-02
-3.6038860e-02 -1.6737848e-02 -6.8697561e-02
3.0779574e-02 -2.5814590e-02 5.8236523e-02
-5.6723393e-02 -1.3333728e-02 -4.5628897e-02

'pelagica_000069_080514

2.6607550e-02 -4.1865481e-02 5.3589185e-02
-1.1135121e-02 5.7369996e-02 -3.3565820e-02
-4.7814473e-02 -4.8330284e-02 -3.5789682e-02
6.2807986e-02 3.0877198e-02 -1.7920964e-05
-2.2892103e-02 2.9414017e-02 4.6655521e-02
1.3227940e-02 -1.8308293e-02 -6.2280254e-02
-7.1665034e-02 -3.7243793e-04 -6.3324900e-03
4.3925606e-02 1.9228713e-02 4.8805228e-02
1.2892570e-02 6.3927615e-02 1.1487821e-02
-1.7286290e-02 -4.3470616e-02 1.9729148e-02
6.3609526e-02 -3.4071175e-02 7.3420403e-03
2.8453374e-02 4.8735699e-02 -3.3844293e-02
2.9449542e-03 4.2869951e-03 -6.0246774e-03
-2.4927126e-02 -1.2053514e-02 -7.0501562e-02
-4.6565340e-02 4.5964074e-02 7.5290340e-03
1.5447314e-02 -3.5634496e-02 -2.7608538e-02
7.3901307e-02 1.0572183e-03 2.6313837e-02
4.0567865e-03 -7.3676104e-03 4.6210584e-02
-1.8673256e-02 2.3050001e-02 -5.2213008e-02
-6.6474669e-02 -2.2857088e-02 7.5884962e-03
1.8394903e-02 -5.1984883e-02 1.9225500e-02
4.4772467e-02 1.7494128e-03 -3.3304001e-02
-1.8375773e-02 -2.8850903e-02 -1.8447019e-02
-2.9211546e-02 1.6974160e-02 -4.2085520e-02
4.7971690e-02 -1.1618544e-02 4.2279730e-02
4.1825457e-02 4.4774521e-02 3.3015496e-02
-7.3423417e-02 -1.7719925e-02 -2.5441802e-02
-2.6651077e-02 6.2842144e-02 4.8690714e-03
-8.9663675e-03 6.5088461e-02 1.9936346e-02
-5.4049580e-02 9.4100126e-03 3.8572773e-02
6.2183901e-04 -3.0763388e-02 -1.6841060e-02
-2.1790674e-02 -4.9285772e-02 -5.5120000e-02
4.8684881e-03 3.9441574e-02 3.3060635e-02
7.2971157e-02 -8.1945987e-03 1.0077696e-02
-3.1740666e-02 -4.1077113e-02 2.0841772e-03
-3.7407364e-03 -5.5123806e-02 2.5475025e-02
5.1815045e-02 -5.3298146e-02 2.2205495e-02
1.8103399e-02 5.0513043e-02 1.6128666e-02
1.9070185e-02 5.4636223e-02 -2.3010612e-02
1.9017112e-02 -2.1472059e-02 -2.0905495e-02
-1.0540478e-02 6.9706242e-03 4.1119421e-02
3.7358979e-02 -3.2894911e-03 5.2899680e-02
-5.2986848e-02 3.2934008e-02 3.3041888e-03
-5.8972265e-02 1.6200823e-02 1.0973229e-02
1.6496095e-02 1.5235557e-02 5.7137068e-02
2.6347755e-02 8.8636919e-03 -5.6158556e-02
1.1109012e-02 -4.2577176e-02 -4.3126667e-02
-5.5139440e-02 -2.2428814e-02 4.0291151e-02
6.3614798e-02 3.2605278e-02 3.0817322e-02
-1.5264704e-03 4.9056840e-02 -3.9482550e-02
-6.4870524e-03 -2.2409952e-02 2.0832389e-02
4.9386338e-02 1.1097147e-02 6.2684162e-02
-1.1967898e-02 -8.6513335e-03 -6.6174771e-02
-4.2275581e-02 1.4746588e-02 -3.1206094e-02
-3.9873546e-02 -2.2031153e-02 -6.4505927e-02
2.4875954e-02 1.6329264e-02 -4.8636630e-03
-2.6982735e-02 5.3401770e-02 2.8607761e-02
3.9200395e-02 -3.7035175e-02 -8.1114472e-03
-5.0136989e-03 -1.1870284e-02 -1.4207200e-02
-5.1924155e-02 -5.0517284e-02 4.3182508e-03
-3.5191072e-02 5.1615015e-02 -6.4995704e-04
-5.8853522e-02 -3.4452592e-02 3.1954952e-02
-7.5189172e-02 -8.8868226e-03 6.3654030e-03
-3.2329591e-02 -4.6404662e-02 -4.2325811e-02
4.7630871e-03 1.1480242e-02 5.0629959e-02
2.5576418e-02 5.9976754e-02 -1.0108274e-02
4.2965965e-02 3.6599004e-02 -2.9040625e-02
6.4661523e-02 -3.3787327e-02 2.7292115e-02
-2.4196029e-02 -1.2667640e-02 4.8354415e-03
7.3959841e-03 -5.4155427e-02 -1.3698665e-02
-5.3901143e-02 -3.8938477e-02 -2.6996064e-02
-2.3339563e-02 -1.9703035e-02 4.6410921e-02
-4.6077965e-02 -4.7604145e-03 -6.1036001e-02
7.4558663e-02 1.2933423e-02 4.3127453e-03
2.7124553e-02 -5.6757236e-03 7.2774718e-03
-2.9787157e-02 4.0543893e-02 -4.0352962e-02
3.3050738e-02 -5.6073482e-02 3.5671823e-02
5.8660955e-02 -2.4916339e-02 4.3417398e-02
-6.9528061e-02 -1.5787286e-03 -2.1657818e-02
1.9895456e-02 3.6889704e-02 3.3138038e-02
6.8282810e-03 -2.9604011e-02 4.9045671e-02
5.2549324e-02 -1.5983835e-02 -1.5074723e-02
5.0200074e-02 3.5896404e-02 -4.3423440e-03
-4.8667006e-02 1.7987498e-02 -3.5887818e-03
-2.7325730e-02 -2.7464655e-02 -1.5922516e-03
-5.6511552e-02 -4.8314331e-02 -1.6252107e-02
-4.6599095e-02 3.7650669e-02 -2.4786651e-02
-3.7050544e-02 1.2670969e-02 3.8747446e-02
-1.3664426e-02 6.7022921e-02 6.2780433e-03
5.1335244e-02 -4.7613390e-02 -1.4023610e-04
-3.3097266e-02 5.1600146e-02 1.4131390e-02
-4.9446690e-03 -4.7596732e-02 -4.9586361e-02
-1.2378144e-03 5.3224993e-02 2.6752491e-02
4.1081707e-02 1.2345799e-02 -4.3840910e-02
-5.0858846e-03 6.7541449e-02 -4.4781168e-03
-1.6319221e-02 3.9601719e-02 3.8819759e-02
-2.2982109e-02 1.4561112e-02 4.4727556e-02
3.0393389e-02 3.7819987e-02 4.5847766e-02
4.9753507e-02 8.6417126e-03 -1.9018281e-02
2.2187198e-03 -1.2300967e-02 2.6543960e-02
3.4886429e-02 3.7950235e-02 -4.1464596e-02
-3.2581706e-03 -5.2440374e-03 1.6232981e-02
-5.6892898e-03 -1.9988709e-02 -7.1068311e-02
4.3331346e-02 4.2036755e-02 6.3224728e-03
-5.7343235e-02 -6.8725712e-03 -4.7081929e-02
-7.5439800e-03 6.4418128e-02 -1.9021194e-02
6.3000473e-02 -1.9606381e-02 1.0269713e-02
-5.6836301e-03 3.1169282e-02 4.7114406e-02
4.1016736e-02 -3.8284537e-02 5.3034713e-02
-1.2030522e-02 -3.7646166e-02 2.6882064e-03
-6.0667723e-02 -1.7231554e-02 -3.2620687e-02
-2.9066662e-02 2.6613751e-02 2.9168604e-02
6.0021309e-02 -4.7327203e-02 1.1850302e-02
2.9681731e-02 5.6402802e-02 7.9045430e-03
1.1168998e-02 -4.8336665e-02 3.9495181e-02
-4.6299972e-02 2.1473853e-02 1.0867833e-02
1.4081555e-02 2.8481560e-02 -5.7110507e-02
-4.6972955e-02 1.6670738e-02 2.6294537e-02
-6.1493036e-03 1.2884084e-02 -5.0279904e-02
1.7292283e-02 3.4399255e-03 -9.0931190e-04
-5.8487055e-02 -6.3636043e-04 -3.2638508e-02
1.6196022e-03 -4.8339124e-03 -6.4870941e-02
-4.0458654e-02 -1.9525095e-02 4.8341216e-02
-6.0964975e-02 9.6357732e-03 -1.0369608e-03
3.0557379e-02 5.8160323e-03 6.0698005e-02
-1.8431563e-03 -4.7314562e-02 -2.8100127e-02
5.1743941e-02 4.4685702e-03 4.6843780e-02
-2.4593325e-02 -1.2173059e-02 -1.1775649e-02
6.6067467e-02 -1.0957513e-02 -8.7911392e-03
-6.1977412e-02 -3.5309432e-02 -3.7955778e-02
3.0957972e-03 -4.3701847e-02 2.9038545e-02
-3.6604092e-02 -3.9083145e-02 1.5934385e-02
4.2585252e-02 2.5604342e-02 -3.8514929e-02
-9.1648220e-03 -4.4016055e-02 -1.2865973e-02
-4.5144587e-02 -3.3616522e-02 -4.4806747e-02
5.6943938e-02 -4.1508019e-03 -2.1219036e-02
5.6477729e-03 6.2461307e-02 -2.5848255e-02
1.2251249e-02 5.3120907e-02 -3.8427125e-02
3.6599007e-02 -2.5964269e-02 -2.2005318e-02
2.6762021e-02 -8.8863143e-03 -2.5379628e-02
5.1149766e-02 -4.3587932e-02 4.3974960e-02
3.3685815e-02 -3.9772205e-03 -4.3718320e-02
1.3867456e-02 5.1730475e-02 2.9894764e-02
2.1206131e-02 -3.9089633e-02 -1.1467949e-02
8.3541612e-03 2.5333611e-02 3.9170505e-02
2.9807655e-02 1.9132933e-02 5.7696695e-02
1.8914707e-02 -2.1150921e-02 -3.6734411e-02
5.8103739e-02 -1.4625580e-02 2.3843176e-02
2.2667384e-02 -1.6909516e-02 4.9497134e-02
-4.9036552e-02 3.4765354e-02 1.6882851e-02
-4.2239825e-02 -4.6377938e-02 -8.2988605e-03
1.8773064e-02 2.8275479e-02 5.0667975e-02
5.5894743e-02 2.9505512e-02 4.3698402e-02
1.4825001e-02 -4.4846857e-03 -4.8438143e-02
-5.1106641e-02 9.4109262e-03 -4.1988467e-02
-5.2623596e-02 2.9858029e-02 -1.1886530e-02
7.6308394e-03 -3.5968723e-02 -6.0618623e-02
-5.0108893e-03 4.7649354e-02 4.0847667e-02
3.5979259e-02 -5.6462275e-02 1.0162375e-02
1.7527530e-02 1.2424128e-03 5.8860486e-02
-4.3026513e-02 3.3025255e-02 2.9736615e-02
7.3095682e-02 2.0165018e-02 2.5415195e-02
3.6009987e-02 -2.0739192e-02 -6.6751360e-03
-1.3624317e-02 5.6688760e-02 3.2807149e-02
3.5810045e-02 5.0457009e-02 -4.3718428e-03
-1.7436930e-02 -5.4717173e-02 -3.8461185e-02
4.1519474e-02 1.6976111e-02 -2.6907622e-02
-2.0443614e-02 5.8046676e-02 1.6387262e-02
2.1289525e-02 -3.0166610e-02 -5.1423377e-02
-8.8167800e-04 6.2172079e-02 8.1395054e-03
-2.4706867e-02 -2.9980401e-02 -6.8864128e-02
-6.2300239e-02 -4.3847680e-02 1.0846027e-02
2.7046222e-02 -1.8755953e-02 1.6303482e-02
2.1443627e-02 4.0642453e-02 -4.7257942e-02
-2.6981612e-02 -7.5289773e-04 4.9315846e-02
-1.4912199e-02 -5.5629395e-04 1.0547804e-02
6.6425456e-02 1.3330550e-02 4.4115994e-02
3.1547792e-02 2.6413438e-02 -4.9663759e-02
4.2505743e-02 3.2741065e-02 4.0759900e-02
7.6573688e-03 1.0687789e-02 -5.8535352e-02
-5.8220991e-03 -3.3089856e-02 3.0793817e-02
5.1422606e-02 -2.0427752e-02 -3.4812571e-04
-1.6310514e-02 4.3673070e-02 -4.6075734e-02
2.3690965e-02 -1.5975191e-02 -4.9246287e-02
-3.0230370e-03 2.9251306e-02 -5.6626791e-02
-7.2717855e-02 -1.6750245e-02 1.8833286e-02
5.8588070e-02 -4.5730473e-02 3.1793832e-02
-2.1848123e-02 6.2654294e-02 -1.5046227e-02
6.7828246e-02 1.8900428e-02 -8.1440648e-03
-6.6809602e-02 -1.1005331e-02 3.0490932e-02
-2.7327987e-02 -3.2276221e-02 3.2393715e-02
6.4559781e-02 -5.7786502e-03 4.1275446e-02
-6.8689114e-02 -3.2799733e-02 2.1098507e-02
-3.5233078e-02 1.1438917e-02 -5.4748760e-02
-1.0203949e-02 1.8183387e-02 4.8972157e-02
-5.3934458e-02 -4.4733213e-02 2.1584631e-02
-1.3419467e-02 -5.1563148e-04 -5.7995210e-03
-4.9763071e-02 2.4273792e-02 -2.4394422e-02
1.1898648e-02 -2.2852926e-02 -6.8751524e-03
1.7426080e-02 -8.8368097e-03 2.4252470e-02
6.6945595e-02 2.4813034e-03 -2.7611327e-03
-5.2820860e-02 1.1162759e-02 -2.0929493e-02
-6.9367508e-02 4.9115845e-03 1.1217713e-02
-4.5277493e-02 -3.8373649e-02 3.6567703e-02
3.2615331e-02 -5.0722190e-02 -3.9861304e-03
6.7363830e-04 -2.1273373e-02 3.8337344e-02
-4.6523671e-02 -1.6543145e-02 -5.3526490e-02
4.1791808e-02 -2.3622748e-02 5.3039265e-02
-2.0328818e-02 -2.4132802e-02 1.6190638e-02
5.4076889e-02 -3.4291044e-02 -6.0406292e-03
-1.3015929e-02 4.7492331e-03 -6.2965037e-02
1.0309846e-02 6.6155402e-02 -1.0088423e-02
5.1760436e-02 3.4840505e-02 2.1040690e-02
3.6059074e-02 3.7003906e-02 -1.0106292e-02
6.3778439e-02 6.6510989e-03 -1.6656684e-02
6.9585511e-02 1.0047310e-02 1.6964386e-02
-4.3026565e-02 4.9118872e-02 -1.3872304e-02
-1.7477090e-02 -5.0638410e-02 -2.3884924e-02
4.9781831e-02 2.3516103e-02 -1.1474211e-02
-1.0267208e-02 -3.9319117e-02 -6.4957695e-02
6.6543552e-02 3.1170357e-02 1.5625099e-02
4.9784029e-02 5.8632134e-02 2.2019451e-02
4.8963183e-03 4.3634551e-02 -5.0689446e-02
9.0829059e-03 -1.3076767e-02 7.6379430e-03
-6.1702329e-02 1.1029782e-02 2.3537842e-02
-3.8588782e-02 4.6035878e-02 2.5635212e-02
9.4867520e-03 -8.3166855e-03 -1.2231550e-02
2.0109424e-02 -5.9616640e-02 -1.7148040e-03
-6.9368112e-02 -3.1991977e-02 -2.0235717e-02
-3.5976572e-02 2.8038277e-02 -3.4520264e-02
3.5706788e-02 5.0019122e-02 -1.9474836e-02
-7.4969549e-02 -1.6683930e-02 -1.0806883e-02
-3.2260501e-02 -5.3579877e-02 -2.6269125e-02
-2.5945409e-02 -4.4590868e-02 -1.0767034e-02
-3.9933860e-02 5.3298198e-03 5.1630651e-02
2.8342673e-02 4.0487630e-02 1.7523968e-02
4.3413831e-02 -4.4135664e-03 -1.9215587e-02
-6.8614136e-02 -3.7728216e-02 3.4866464e-04
-2.9354906e-02 5.1728194e-02 -3.0403689e-02
-4.6674198e-05 7.5258513e-03 1.0386908e-02
1.5121586e-02 -2.2460849e-02 2.2215186e-02
1.5866240e-02 3.1898910e-03 1.4234723e-02
-3.0406686e-02 4.0443892e-02 3.7521223e-02
-4.3863936e-02 -4.7689905e-02 -2.2073966e-02
3.7507947e-02 3.0010534e-02 5.4395372e-02
6.6823963e-03 -6.3325785e-02 1.1081786e-02
2.0269793e-03 2.1549888e-03 3.2805835e-02
-4.9771468e-02 -4.9274284e-03 4.6482172e-02
4.6288290e-02 -5.2898463e-02 3.4823927e-02
2.3476895e-02 -1.0403423e-02 -7.1181188e-03
-1.2352188e-02 -5.5658207e-02 1.3024327e-02
-5.6827196e-03 -5.6844208e-02 -2.4819144e-04
-3.2826665e-02 1.5385834e-03 -6.6908204e-02
-3.6774682e-02 -3.9599737e-02 -5.9010890e-02
2.8221202e-02 -2.8042621e-02 5.7188861e-02
-5.8278965e-02 -2.4462787e-02 -5.2918751e-02

'ruber_000026_080423

2.9708130e-02 -4.1469468e-02 5.9832457e-02
-9.2383015e-03 3.4107116e-02 -2.2521725e-02
-5.6578928e-02 -4.6929918e-02 -2.3069620e-02
5.8794822e-02 3.3469145e-02 -1.1163787e-02
-1.2365802e-02 2.9076618e-02 3.4819969e-02
2.0455016e-02 -1.1562934e-02 -3.7799433e-02
-7.7038883e-02 -8.2433621e-03 -1.9861811e-02
5.3366300e-02 5.0046231e-03 4.2210598e-02
2.9333315e-03 7.1829166e-02 2.0905382e-02
-2.1319231e-02 -1.9080060e-02 2.7117062e-02
6.0471630e-02 -2.4280470e-02 -4.1973297e-03
4.0482091e-02 5.4742548e-02 -2.7523790e-02
9.1180668e-04 3.9173117e-03 -1.4017312e-02
-4.6534316e-02 -1.6227834e-02 -6.1766432e-02
-2.6614703e-02 4.4594021e-02 1.0888661e-02
2.1466259e-02 -5.3815105e-02 -1.0898152e-02
6.8762686e-02 -1.0671669e-02 2.2642140e-02
7.3026834e-03 -9.7966000e-03 6.5596978e-02
-1.5271609e-02 4.6523515e-03 -6.3664997e-02
-6.4447356e-02 -3.6207855e-02 7.7307324e-03
2.1070197e-02 -5.7665779e-02 2.9022164e-02
4.9477519e-02 1.1470999e-02 -1.7513240e-02
-1.2634111e-02 -3.0612592e-02 -5.2930442e-03
-7.8296098e-03 2.1432898e-02 -2.8057308e-02
4.3320318e-02 2.4314815e-03 3.1505172e-03
3.6267527e-02 4.9402527e-02 3.7161273e-02
-7.4086920e-02 -1.3866792e-02 -4.1279565e-02
-1.7816842e-02 5.3338801e-02 -7.1045552e-03
-5.9150167e-04 6.1508713e-02 3.8617184e-02
-6.4873041e-02 -1.1302133e-02 2.1260379e-02
1.9632855e-02 -3.8350926e-02 -2.5245606e-02
-3.8456076e-02 -4.5053773e-02 -5.0233696e-02
1.7559551e-02 5.4047871e-02 4.3553428e-02
6.5446711e-02 1.9539477e-02 -7.6894225e-03
-2.9843586e-02 -4.4328567e-02 1.9086437e-02
-1.4650666e-03 -5.1410360e-02 3.8442346e-02
5.1455337e-02 -5.2663757e-02 2.6343692e-02
5.6407185e-02 4.4507261e-02 5.3153951e-03
1.2404116e-02 5.6282779e-02 -1.1950775e-02
1.8592297e-02 -2.2744061e-02 -1.6459352e-02
8.8874725e-03 2.7403387e-03 2.3178028e-02
2.4557912e-02 -1.2956923e-02 6.5610487e-02
-6.6382674e-02 2.9875066e-02 -1.9515814e-02
-7.4119564e-02 2.0107212e-02 3.4452723e-03
8.0011361e-03 2.1781638e-02 5.2831527e-02
2.7172883e-02 2.5857751e-02 -5.2207423e-02
-3.7994393e-03 -2.7181289e-02 -4.0343558e-02
-4.7984269e-02 -3.5585849e-02 3.0614822e-02
4.2155900e-02 3.5374458e-02 3.8177365e-02
3.3023368e-03 3.7937034e-02 -1.5988517e-02
6.9988845e-03 -5.3735471e-02 2.5623100e-02
3.7828421e-02 2.3210748e-04 5.8103018e-02
1.0758715e-04 -6.9271770e-03 -5.9173569e-02
-6.0828376e-02 1.5359709e-02 -4.6308558e-02
-4.7537883e-02 -2.6895937e-02 -4.9920776e-02
1.7804258e-02 3.7006731e-02 -1.0387556e-02
-1.7369625e-02 5.8178898e-02 2.7456068e-02
2.8961226e-02 -4.2259752e-02 -1.5296319e-02
9.8031434e-03 -8.8994572e-03 -8.3491612e-03
-5.6276061e-02 -5.0721866e-02 1.1032842e-02
-4.2976476e-02 4.2107044e-02 5.7045736e-03
-6.0784436e-02 -2.1544216e-02 3.1277973e-02
-8.1444923e-02 -3.0306195e-03 -5.4876093e-03
-3.9341576e-02 -5.6196547e-02 -3.5026484e-02
8.7475780e-03 1.1409544e-02 4.0445994e-02
2.9441877e-02 3.4179610e-02 -2.5082683e-02
5.9172659e-02 4.3558833e-02 -2.1994693e-02
6.8432180e-02 -2.4561637e-02 2.4719399e-02
-2.4129819e-02 2.0539225e-02 4.2542830e-04
9.6743332e-03 -5.2855552e-02 2.7496858e-03
-6.8225417e-02 -3.2132554e-02 -4.2010966e-02
-2.0807739e-02 -3.2613250e-02 3.3028971e-02
-4.3420221e-02 1.0305092e-02 -5.3778720e-02
6.5257694e-02 2.9719679e-02 1.8269474e-03
2.2797612e-02 3.7531656e-03 2.8665195e-02
-3.1880063e-02 1.6960361e-02 -5.7887361e-02
1.4472995e-02 -5.6096206e-02 4.2466103e-02
6.1782332e-02 -2.4741608e-02 4.3473234e-02
-7.8820253e-02 -2.2074266e-02 -2.7899800e-02
4.0241375e-02 2.7739855e-02 1.8101602e-02
3.5315601e-03 -2.3133836e-02 6.2980886e-02
2.8946685e-02 -2.5114276e-02 -2.9260999e-02
4.6567430e-02 5.5223015e-02 -6.0820159e-03
-2.2487274e-02 3.2392151e-02 -1.6072491e-02
-1.3179063e-02 -4.0052993e-02 1.0729480e-02
-5.8688535e-02 -4.7807320e-02 -3.7791709e-03
-4.9556932e-02 3.9004961e-02 -2.9685491e-02
-2.4197966e-02 2.1590081e-02 2.3193919e-02
1.5756907e-02 5.3822176e-02 4.4289115e-03
5.0788500e-02 -5.2836447e-02 1.0680344e-02
-2.1490442e-02 5.7095045e-02 1.4199613e-02
9.1113131e-04 -4.2451874e-02 -3.9487056e-02
-3.6457798e-03 2.5550496e-02 -1.1726924e-02
3.4495086e-02 7.5892871e-03 -4.9080304e-02
-2.4375463e-03 6.3475996e-02 -1.0705964e-02
-5.4942949e-03 4.2922188e-02 4.6756395e-02
-4.5727028e-03 8.3384255e-03 2.5426366e-02
2.5876870e-02 5.7034315e-02 2.9495324e-02
3.3443239e-02 1.1359875e-02 -7.5536009e-03
3.7171244e-02 -1.9528977e-02 5.7988993e-02
4.7789049e-02 3.0976791e-02 -4.0062908e-02
-6.3909770e-03 4.6487129e-03 1.6944652e-03
-1.3794465e-02 -1.5416926e-02 -6.3169767e-02
5.0063709e-02 3.6073866e-02 2.6334834e-02
-6.8817655e-02 -2.6371779e-04 -4.6399912e-02
-3.1114506e-03 4.9423701e-02 -2.2519406e-02
6.7079419e-02 -2.3691755e-02 9.2273590e-03
-7.4902743e-03 2.2330366e-02 4.6337581e-02
5.8149269e-02 -3.7671701e-02 2.6718772e-02
-1.3920648e-02 -2.1845372e-02 1.4697085e-02
-5.4267137e-02 1.2490433e-03 -5.1907880e-02
-1.7483375e-02 1.5873719e-02 3.5807358e-02
3.7697767e-02 -5.3858819e-02 1.5967807e-02
3.9652597e-02 4.6068845e-02 2.1942407e-02
2.0006420e-02 -4.5466318e-02 4.9213431e-02
-4.7485941e-02 -1.4621156e-02 2.2767739e-02
3.9412874e-02 2.1033347e-02 -4.7429194e-02
-5.2468584e-02 1.2425069e-02 1.4836530e-02
1.4267809e-03 -1.1806622e-02 -4.3820068e-02
1.6959570e-03 1.6639541e-02 -1.5735005e-03
-7.7471412e-02 3.4379561e-03 -3.0580542e-02
1.1594898e-02 -1.5021872e-03 -4.6194161e-02
-1.9160646e-02 8.9344822e-03 1.2449621e-02
-7.7676250e-02 1.3552939e-02 -1.4461648e-02
3.2348736e-02 7.4892189e-03 4.1057291e-02
-6.1334852e-03 -5.3455824e-02 -2.4222088e-02
4.1935343e-02 2.0661867e-02 3.8523612e-02
2.1334255e-03 1.3546821e-02 -3.8293607e-02
5.1643747e-02 -2.9605495e-02 -1.5034593e-02
-5.6730103e-02 -4.7779557e-02 -3.8128617e-02
-8.5631485e-03 -5.1594712e-02 2.3612822e-02
-4.5031412e-02 -4.8636257e-02 2.1681886e-02
4.2110491e-02 4.4740514e-02 -3.8630100e-02
-5.3964648e-03 -5.1411785e-02 -4.2338929e-03
-5.6630893e-02 -3.7678972e-02 -4.7933709e-02
4.5387420e-02 -1.6477983e-02 -1.5991708e-02
2.6946682e-02 6.2788492e-02 -1.2939777e-02
1.8799991e-02 4.9765461e-02 -2.5175725e-02
5.3090769e-02 -4.2685442e-02 -6.2178846e-03
2.7381914e-02 -9.2420251e-03 -2.4188830e-02
3.6993715e-02 -5.1751431e-02 4.6525377e-02
3.6442112e-02 -8.2294590e-03 -3.9833455e-02
1.4957185e-02 6.6534805e-02 3.4001341e-02
8.2598246e-03 -4.1545111e-02 -1.2094892e-02
2.6834691e-02 2.6846048e-02 4.2034501e-03
2.4014858e-02 1.1112971e-02 5.4320186e-02
5.4840705e-03 -8.4046510e-03 -2.8327152e-02
6.9295216e-02 -8.8601438e-03 8.9504217e-03
-4.8084916e-03 -1.5117489e-02 5.0806981e-02
-5.5241400e-02 3.3053974e-02 1.4096797e-02
-4.8459143e-02 -5.8354997e-02 4.7628665e-04
1.1926905e-02 3.7246577e-02 5.2930047e-02
2.1802922e-02 2.4511161e-02 5.2233516e-02
3.8831561e-02 2.0460272e-02 -2.1738437e-02
-4.6224583e-02 2.4063987e-02 -5.0620442e-02
-5.6530740e-02 4.0602966e-02 -4.7220874e-03
3.8107710e-03 -4.0633546e-02 -2.5644471e-02
5.4949209e-03 4.7980227e-02 4.0350129e-02
3.2262340e-02 -5.9128446e-02 4.5896736e-03
1.6699164e-02 -2.2374370e-03 5.7216226e-02
-6.8930269e-02 1.4741223e-02 1.9257188e-02
5.3692442e-02 5.3454575e-03 1.2005397e-02
3.1624306e-02 -5.2498131e-03 -2.0617018e-03
-8.3565718e-03 4.8435542e-02 3.3889820e-02
2.9295454e-02 6.8063711e-02 3.6092279e-03
-2.0755683e-02 -5.3287032e-02 -3.9232649e-02
4.6820089e-02 1.3775611e-02 -3.7380176e-02
-1.2349275e-02 6.6226237e-02 9.3707620e-03
1.9898081e-03 -2.2379984e-02 -5.3262039e-02
2.3203211e-02 6.9283387e-02 2.0854185e-02
-2.9946706e-02 -1.1242352e-02 -6.4939541e-02
-7.2740270e-02 -4.0969659e-02 -6.3065890e-03
6.3654857e-02 -3.7926935e-02 1.1067576e-02
2.7406675e-02 4.1776664e-02 -4.0217736e-02
-1.9295167e-02 -1.3869110e-02 4.1891234e-02
-2.0690401e-02 3.5833271e-02 -3.8337287e-04
6.3915542e-02 5.1041774e-03 2.4970580e-02
1.2204931e-02 3.6127502e-02 -4.3728157e-02
3.4104915e-02 1.6239799e-02 2.4854511e-02
7.2431540e-03 2.2052157e-02 -4.9972433e-02
9.8345885e-03 -4.0684022e-02 5.7655818e-02
5.7690837e-02 4.2732397e-03 -4.7085365e-03
-1.4621791e-02 1.9796199e-02 -4.5292548e-02
1.9476032e-02 1.1673749e-02 -5.3473940e-02
2.4819947e-03 3.0579367e-02 -3.1366852e-02
-7.5368407e-02 -4.0353619e-03 1.3509734e-02
5.3431323e-02 -4.5034926e-02 4.0925167e-02
-3.8555275e-02 4.5451869e-02 -1.2705710e-02
6.1337094e-02 2.1090518e-02 -2.0953613e-02
-7.1328151e-02 -2.4644299e-02 1.7739801e-02
-8.8836883e-03 -4.0786950e-02 3.2395084e-02
6.0194235e-02 -1.0045506e-02 3.3584372e-02
-6.1744040e-02 -3.5229280e-02 2.2411604e-02
-2.8739190e-02 3.1923688e-03 -5.9642882e-02
6.2024291e-04 8.4107934e-05 5.7205165e-02
-3.3839364e-02 -3.7666097e-02 3.1225780e-02
-3.9079293e-02 2.4660184e-02 1.0845028e-02
-5.6361383e-02 2.8359530e-02 -3.8852700e-02
4.0278693e-02 -3.6514414e-02 -2.0649151e-02
3.9117121e-02 1.3964671e-02 9.1244393e-03
4.4051052e-02 3.6811713e-02 -1.2042746e-02
-6.9832922e-02 1.8403982e-02 -3.2204375e-02
-7.8214661e-02 6.8566307e-03 4.5112453e-03
-7.1702580e-03 -3.9103071e-02 4.8632262e-02
3.8417114e-02 -5.0648509e-02 -9.4814044e-03
-1.1119961e-02 -2.6277173e-02 4.3070457e-02
-4.2714814e-02 -6.5234544e-04 -6.2766211e-02
5.0630277e-02 -1.1574666e-02 5.3657705e-02
-3.3838731e-02 -2.6489403e-02 2.2081368e-02
5.5261407e-02 -1.1020235e-02 2.2160965e-03
-2.9199758e-03 7.5068563e-03 -5.1205569e-02
9.4143788e-03 7.1575680e-02 7.5393731e-04
4.0395794e-02 3.9195445e-02 7.8756106e-03
2.8955063e-02 2.6813701e-02 -1.1640315e-02
4.3839705e-02 -5.3121622e-04 -1.1304741e-02
6.3213658e-02 1.5269785e-02 5.1253176e-03
-6.5912160e-02 3.2557719e-02 3.2115494e-03
-3.0109268e-02 -6.2277586e-02 -1.9924910e-02
5.0321151e-02 2.9822797e-02 -2.5870666e-02
-1.5048120e-02 -3.8890242e-02 -5.2891998e-02
5.6491703e-02 2.0864801e-02 1.7074511e-02
5.3300951e-02 3.1435386e-02 8.6527058e-03
8.2444418e-03 4.3383167e-02 -3.1759755e-02
1.7709937e-02 -2.1970815e-03 2.1442106e-03
-6.2980692e-02 1.5434565e-03 2.8488999e-02
-2.0073489e-02 3.5807679e-02 2.1867032e-02
1.8817684e-03 -2.6593946e-02 -2.0689579e-02
-3.2779657e-03 -5.4403437e-02 1.0150047e-02
-7.3617367e-02 -2.7384843e-02 -1.3996586e-02
-3.6127398e-02 3.1324580e-02 -2.4941686e-02
3.1055556e-02 4.8019943e-02 -4.7300806e-03
-7.9772159e-02 -2.2437200e-02 -6.5677494e-05
-4.0061255e-02 -6.2618528e-02 -1.0202704e-02
-3.3752900e-02 -6.0379773e-02 2.9972622e-03
-1.0261587e-02 3.4209970e-03 4.2387292e-02
4.0816573e-02 5.9316896e-02 1.4662187e-02
4.9787153e-02 -3.8351126e-04 -2.7638978e-02
-7.0578770e-02 -4.1257363e-02 -2.5337734e-02
-3.3720901e-02 3.0678719e-02 -4.0812139e-02
-1.2396427e-02 1.3233243e-02 -9.5712417e-03
2.0233573e-02 -2.8689569e-02 6.5545327e-02
5.2073529e-03 1.2167246e-02 1.1847258e-02
-2.1588729e-02 4.0524518e-02 3.6154957e-02
-5.3931568e-02 -5.7979885e-02 -1.3906087e-02
2.6915410e-02 3.2806488e-02 4.1843836e-02
1.6055814e-02 -6.1911457e-02 1.5509094e-02
-1.0871939e-02 -7.6065055e-03 2.8557883e-02
-5.2517374e-02 -1.2492700e-03 1.9364078e-02
3.6293654e-02 -5.8599469e-02 2.9330717e-02
1.6178709e-02 1.1819349e-02 -9.7945284e-04
-1.7722080e-02 -5.5674448e-02 6.2213376e-03
-1.9268929e-02 -5.5844799e-02 -1.0500274e-02
-7.0426396e-03 7.4684266e-03 -2.8229890e-02
-3.0871028e-02 -2.7071337e-02 -6.0616888e-02
4.7358237e-02 -3.1841373e-02 5.5963148e-02
-6.3409402e-02 -1.5961322e-02 -5.2458588e-02

'ruber_000027_080423

1.9979949e-02 -4.1304169e-02 4.8074203e-02
-1.9847474e-02 6.0847857e-02 -4.3231598e-02
-5.9674486e-02 -4.9540792e-02 -3.5290592e-02
5.7150425e-02 1.6577987e-02 -1.2468462e-03
-1.9821629e-02 3.7503533e-02 3.4345926e-02
2.9346572e-02 -1.2665829e-02 -5.2067317e-02
-8.3974160e-02 -5.2388143e-04 -5.1840322e-03
4.5221531e-02 1.4952771e-02 6.1093729e-02
2.6996678e-02 6.7236932e-02 -2.7789705e-03
-1.5030554e-02 -4.3560980e-02 2.3064876e-02
6.6607038e-02 -2.8602224e-02 -7.0134004e-03
3.8528056e-02 5.1792935e-02 -1.9134567e-02
1.0311766e-02 9.6458868e-03 -2.1307212e-02
-4.1316384e-02 -8.2179248e-03 -5.5066974e-02
-3.7630431e-02 4.8596638e-02 6.9887055e-03
1.3371068e-02 -4.7799693e-02 -3.1505559e-02
6.9489755e-02 -1.4187528e-02 3.1960233e-02
5.6604036e-03 -1.8996192e-02 6.9258629e-02
-2.1573605e-02 3.0449558e-02 -5.6079122e-02
-6.7082363e-02 -2.7619962e-02 1.3848689e-02
3.5287940e-02 -4.9791916e-02 2.0339024e-02
6.4548092e-02 -2.5523806e-03 -2.8916565e-02
-8.9178182e-03 -2.3682675e-02 -9.0496895e-03
-2.5045607e-02 1.4805150e-02 -2.7490354e-02
3.6496852e-02 -5.9926756e-03 1.5955197e-02
3.3671716e-02 3.7379652e-02 3.2643064e-02
-7.4900808e-02 -9.0180789e-03 -4.6787063e-02
-3.1020409e-02 6.8835313e-02 -1.7568265e-02
-7.8345040e-03 6.5713311e-02 2.0359142e-02
-4.9419911e-02 5.0973036e-03 1.4065262e-02
-7.3089507e-03 -3.1915147e-02 -2.2841624e-02
-4.0360813e-02 -4.7460555e-02 -5.0898315e-02
8.3318587e-03 4.6562886e-02 2.5243285e-02
6.7814055e-02 -4.6939644e-03 -4.9427014e-03
-1.0274130e-02 -5.3435064e-02 1.2779629e-02
3.2099820e-03 -6.1215528e-02 3.5596588e-02
4.8127605e-02 -4.3522681e-02 3.8174227e-02
2.2286927e-02 4.6576789e-02 -1.0794276e-02
2.4979255e-03 7.4759120e-02 -2.6605476e-02
3.5212879e-02 -3.6857539e-02 -4.2272859e-02
3.1868879e-03 2.8608304e-03 2.5534695e-02
3.0540229e-02 -1.7159741e-02 6.8142836e-02
-5.0512480e-02 3.4962437e-02 -1.8953220e-02
-5.9188291e-02 1.8581639e-02 1.0910724e-02
8.1607192e-03 -1.6945249e-03 6.5103577e-02
1.9909586e-02 3.3044617e-02 -4.3753072e-02
-2.3460256e-03 -2.7977361e-02 -3.7894574e-02
-2.9862098e-02 -1.0673470e-02 4.2753462e-02
5.5394762e-02 2.7762090e-02 4.2051398e-02
-2.0119203e-03 3.9863882e-02 -4.0321533e-02
1.3361528e-02 -4.7183586e-02 3.1526865e-02
4.2725891e-02 -3.2116773e-03 6.7424602e-02
-9.2562993e-03 1.7230959e-02 -5.7536893e-02
-3.9450877e-02 4.5820514e-03 -2.0519481e-02
-4.9121160e-02 -2.9155425e-02 -6.0278709e-02
1.9309830e-02 2.8949239e-02 -1.7529517e-02
-3.1326599e-02 3.8049621e-02 2.2198511e-02
3.1061156e-02 -4.8934346e-02 -2.9884010e-02
-1.8703734e-03 -1.1986429e-02 -1.6022983e-02
-5.2736804e-02 -4.7183644e-02 9.2017374e-03
-4.0391922e-02 6.0625731e-02 -3.4525845e-03
-5.3611124e-02 -3.4353750e-02 1.9024770e-02
-7.3800101e-02 1.0179997e-02 8.6986608e-03
-2.9960133e-02 -5.9848101e-02 -3.4325124e-02
1.6262856e-02 1.1297061e-02 4.9808039e-02
7.3652574e-03 4.9745426e-02 -2.7021389e-02
3.3851853e-02 3.5467695e-02 -1.8620961e-02
6.7418202e-02 -3.0225542e-02 3.2076174e-02
-1.4743658e-02 -6.8992355e-03 -4.2027205e-03
1.8157317e-02 -5.2657686e-02 4.5347381e-03
-7.6761690e-02 -2.8681339e-02 -3.5913675e-02
-2.2719394e-02 -2.5191817e-02 3.9973414e-02
-4.6601477e-02 7.8324780e-03 -5.3294079e-02
5.7652596e-02 7.7637419e-03 1.1944760e-02
3.1600835e-02 -7.4416336e-03 3.0239420e-02
-2.9434181e-02 4.3218410e-02 -4.8249814e-02
2.7557439e-02 -5.3113429e-02 4.1626536e-02
5.2609868e-02 -2.7785213e-02 6.0707862e-02
-8.2493063e-02 -1.4132131e-02 -3.2980112e-02
2.3500491e-02 3.5249583e-02 1.8645525e-02
1.5775973e-02 -3.8944687e-02 6.2510407e-02
5.7625137e-02 -2.7734261e-02 -3.2480694e-02
3.7308729e-02 5.0479037e-02 -2.6548663e-03
-5.3549836e-02 1.5933619e-02 -5.8915761e-03
-9.2778635e-03 -3.3612745e-02 3.1798479e-03
-7.0697198e-02 -4.5038273e-02 -2.0637892e-02
-3.9339686e-02 4.9818778e-02 -1.8264632e-02
-3.2069460e-02 2.0139202e-03 1.7694021e-02
-6.4863671e-04 7.5140902e-02 2.9666855e-03
4.4344549e-02 -3.6642898e-02 -2.8596525e-03
-2.3786832e-02 6.9626391e-02 6.9580671e-03
1.8446080e-02 -4.7063704e-02 -4.6141053e-02
8.3721448e-03 2.5789142e-02 2.2656303e-02
3.7937832e-02 1.1207706e-02 -4.4837183e-02
-7.9480682e-04 6.4685204e-02 -1.6119217e-02
-4.6031054e-03 3.7476706e-02 2.7501526e-02
-2.0710272e-02 -1.8315485e-03 5.2340864e-02
2.6538126e-02 2.7543497e-02 4.2692285e-02
3.2297376e-02 1.7170480e-02 -1.8819989e-02
3.4667821e-02 -2.0443273e-02 4.0152288e-02
3.4045064e-02 3.8128624e-02 -3.9262193e-02
-1.1310742e-02 -6.3569749e-03 -2.6553606e-02
-3.5103626e-03 -1.0792964e-02 -4.1961931e-02
3.6632586e-02 3.0083606e-02 1.1981213e-02
-6.4814121e-02 1.8873035e-02 -3.7880615e-02
-5.6302059e-03 6.9415609e-02 -3.7792497e-02
6.4509711e-02 -1.8041504e-02 1.6882637e-02
-1.4417336e-03 1.4750134e-02 4.1690558e-02
5.0008233e-02 -1.9309668e-02 4.3729044e-02
8.1955197e-03 -3.7266435e-02 1.7015439e-02
-6.5142059e-02 5.9706257e-03 -5.1003696e-02
-1.5388275e-02 9.7716507e-03 4.4260977e-02
4.7793432e-02 -3.1645616e-02 2.0962842e-02
1.3888697e-02 4.0770015e-02 6.4252749e-03
6.2995962e-03 -5.5586863e-02 4.9522800e-02
-3.3114571e-02 -1.7741722e-02 2.8943980e-02
1.4657414e-02 2.1927594e-02 -5.3543612e-02
-4.1276887e-02 2.0505306e-02 1.2596947e-02
-5.2188335e-03 1.0096982e-02 -4.2818024e-02
3.7969088e-03 1.0124274e-02 8.4289068e-03
-8.2657409e-02 2.0518273e-03 -2.9646910e-02
1.3221550e-02 -1.1352282e-02 -5.0211499e-02
-2.3185127e-02 -9.8975030e-03 2.0274084e-02
-7.7546304e-02 1.7563297e-02 -1.4872929e-02
3.3411007e-02 -7.1290129e-03 5.2219091e-02
-1.1950382e-02 -3.9703347e-02 -3.9336215e-02
4.7082420e-02 4.1786141e-03 4.6324946e-02
-5.7721024e-03 8.9674123e-03 -2.4746555e-02
5.3812435e-02 -3.1881485e-02 -1.6608881e-02
-5.9869819e-02 -3.7430604e-02 -4.9795166e-02
8.1821940e-03 -6.1065772e-02 2.0873043e-02
-2.3343448e-02 -4.0949637e-02 5.3635282e-03
2.4030838e-02 4.5077574e-02 -2.7400861e-02
-1.3438755e-03 -4.5923518e-02 -2.9803803e-03
-4.3508784e-02 -5.2415654e-02 -3.5644522e-02
6.7447065e-02 -1.7929573e-02 -2.1355720e-02
1.1169636e-02 6.5823945e-02 -3.9762174e-02
2.6410911e-02 5.9017856e-02 -3.6028807e-02
4.8228470e-02 -4.5764139e-02 -2.2998511e-02
3.6992311e-02 3.6387439e-04 -1.6708829e-02
3.6448944e-02 -3.6382924e-02 5.3834030e-02
5.0226972e-02 -9.6318508e-03 -4.4612607e-02
1.4085820e-02 6.5236246e-02 1.6978815e-02
2.1996816e-02 -4.0312930e-02 -5.7297677e-03
1.6085020e-02 -8.2082677e-03 2.2726996e-02
2.8725540e-02 7.0273106e-03 6.3693657e-02
9.6863572e-03 9.7109112e-04 -4.0314590e-02
4.9138627e-02 -8.0425500e-03 3.0343047e-02
2.0655447e-02 -2.5970230e-02 4.9798291e-02
-4.6297384e-02 2.8976156e-02 -5.1898030e-04
-2.5028684e-02 -5.9451414e-02 -1.2778660e-02
1.0927218e-02 2.7915463e-02 4.2769956e-02
3.5169027e-02 2.9255077e-02 5.5470937e-02
2.3610839e-02 1.7032290e-02 -3.3430291e-02
-4.6147169e-02 1.4752479e-02 -3.5262951e-02
-4.3646487e-02 1.9833275e-02 -1.9974905e-02
9.9632755e-03 -3.0242369e-02 -1.1987244e-02
-9.2617766e-03 5.1658950e-02 3.1779777e-02
3.1577239e-02 -4.3498685e-02 5.3995839e-03
1.4583598e-02 -7.3962470e-03 4.9307433e-02
-4.6117459e-02 3.7055020e-02 1.4037463e-02
6.2089352e-02 1.7816192e-02 2.5671565e-02
2.4093280e-02 -3.6883818e-03 6.8368239e-03
-3.0184397e-02 5.4802417e-02 2.0770120e-02
1.7218308e-02 7.2835873e-02 -2.1032622e-02
-1.3906409e-02 -5.4951800e-02 -4.1230428e-02
4.9157019e-02 8.3077028e-03 -2.9554149e-02
-1.4652490e-02 7.6326701e-02 -1.1272455e-02
1.6408117e-02 -2.8084482e-02 -4.7958356e-02
6.9603797e-03 5.7192431e-02 -1.1862106e-03
-3.3440404e-02 -2.2291555e-02 -6.0102135e-02
-7.1062656e-02 -3.6773877e-02 1.8123523e-03
5.6273728e-02 -2.9646477e-02 7.0881595e-03
1.7379464e-02 4.7218637e-02 -5.1960346e-02
-2.2995447e-02 -1.9184433e-02 5.6308210e-02
-1.7321567e-02 7.7251342e-03 9.3064681e-03
5.7063394e-02 4.8410102e-03 5.8902734e-02
1.5576374e-03 3.6102825e-02 -5.8647861e-02
2.5746071e-02 1.9468707e-02 1.4044588e-02
8.8288158e-03 1.7667501e-02 -3.9328508e-02
-8.1918187e-03 -3.9002561e-02 6.1992794e-02
5.6992423e-02 -1.6054795e-02 -3.1020304e-03
-1.4279972e-02 4.7571200e-02 -5.4225420e-02
2.2811012e-02 3.9018978e-03 -5.0974048e-02
-3.7155483e-03 2.3104940e-02 -3.1261663e-02
-7.5002855e-02 -1.4305285e-02 1.1516377e-02
6.4493157e-02 -2.7302608e-02 4.8536084e-02
-1.6982494e-02 6.6259766e-02 -2.6001783e-02
6.3335793e-02 1.0640873e-02 -1.6920734e-02
-5.5724345e-02 -1.3619762e-02 2.1369793e-02
-2.1966075e-02 -2.8199409e-02 1.9118667e-02
6.6090393e-02 -9.3277090e-03 4.6878478e-02
-3.8144824e-02 -4.4578451e-02 1.6195688e-02
-2.8807351e-02 1.6832942e-02 -5.1213689e-02
-4.9305594e-03 6.3749429e-03 5.6419886e-02
-2.7079252e-02 -4.0060367e-02 3.1965493e-02
-3.7205483e-02 1.0272173e-02 8.8011858e-04
-4.1542978e-02 4.2185592e-02 -3.6624271e-02
2.2999336e-02 -2.7259493e-02 2.6508698e-03
2.8825242e-02 -1.8668140e-02 1.6815241e-02
4.2038973e-02 7.4681272e-03 1.0034733e-02
-6.1576063e-02 2.2020584e-02 -2.1016035e-02
-6.8168006e-02 2.2550527e-02 -2.3838668e-03
-1.7115222e-02 -4.6195680e-02 4.7315044e-02
3.0314437e-02 -5.3627289e-02 -1.2694254e-02
-6.2850365e-03 -2.3720382e-02 5.9814971e-02
-5.5891761e-02 -1.3312918e-02 -6.0668794e-02
5.8768009e-02 -1.0011446e-02 6.4704633e-02
-2.6063672e-02 -1.6820250e-02 6.0991542e-03
4.6677497e-02 -1.3147964e-02 7.8552782e-03
-1.4498724e-02 2.9840615e-02 -4.0245642e-02
1.3071636e-02 7.4862642e-02 -4.5430981e-03
2.9039741e-02 1.0814132e-02 -1.8931991e-03
3.6864954e-02 2.7087154e-02 -3.4421895e-03
5.1439712e-02 2.1586356e-03 -8.0390393e-03
6.3838897e-02 6.3868187e-04 2.5551521e-02
-4.9443023e-02 4.4002491e-02 -2.8164872e-03
-1.0471808e-02 -4.8230544e-02 -2.6363188e-02
4.6089172e-02 2.6335068e-02 -2.3638954e-02
-1.8761333e-02 -4.3994653e-02 -5.3070529e-02
6.3704545e-02 1.1014718e-02 4.1797112e-02
5.0595811e-02 2.8325492e-02 1.8210268e-02
1.3044373e-03 5.7320316e-02 -5.0473730e-02
8.9886019e-03 -5.6594067e-03 9.0524380e-03
-6.5420935e-02 4.7499080e-04 2.0691057e-02
-1.1205117e-02 1.9059485e-02 2.7444003e-02
7.2691277e-03 -1.8938770e-02 1.0713060e-03
5.9760374e-03 -3.3968840e-02 2.6100112e-03
-8.4922756e-02 -1.6444119e-02 -1.8027224e-02
-2.9430206e-02 2.7398944e-02 -3.9883140e-02
2.5259260e-02 5.9557414e-02 -1.8786522e-02
-8.0376353e-02 -2.2772532e-02 -2.7922721e-03
-5.0317782e-02 -5.8671558e-02 -2.1222838e-02
-4.1804725e-02 -5.6058186e-02 1.4295206e-03
-1.0160890e-02 -9.7880518e-03 6.4894640e-02
2.9479028e-02 5.1084758e-02 1.1269996e-02
4.1479923e-02 -2.2326480e-02 -3.9486162e-02
-8.0030557e-02 -3.1836626e-02 -2.0072717e-02
-3.3763468e-02 5.9454928e-02 -3.2988810e-02
-1.4471658e-02 4.7057988e-03 2.4094543e-02
2.5826616e-02 -3.0858643e-02 3.1653043e-02
1.1300147e-02 1.3810112e-02 3.2978423e-02
-3.5760504e-02 2.2725759e-02 2.8482223e-02
-6.0338116e-02 -5.0976624e-02 -5.5483187e-03
2.0663672e-02 2.4065298e-02 5.7171784e-02
2.3925787e-02 -5.9384125e-02 2.6673241e-02
5.6167507e-03 1.3899076e-03 4.1110799e-02
-2.5684201e-02 3.9660016e-03 3.4680602e-02
2.3558335e-02 -3.8194883e-02 1.8157107e-02
3.3089925e-03 -2.9036270e-03 -4.9704246e-03
-1.1081898e-02 -5.6547214e-02 3.2274080e-02
1.2905251e-02 -5.0420390e-02 -1.3938310e-02
-2.2735830e-02 5.5444790e-03 -4.2642631e-02
-3.1821897e-02 -3.7918008e-02 -6.0563301e-02
4.5903697e-02 -1.3980463e-02 5.7136872e-02
-6.7344974e-02 -2.2798364e-02 -5.1678123e-02

'sacculifer_000010_080423

3.0229623e-02 -3.2546831e-02 5.3014767e-02
-2.2860109e-02 3.2767901e-02 -2.9757759e-02
-6.9707298e-02 -5.6309835e-02 -2.8111340e-02
5.3902485e-02 4.2182513e-02 4.0747574e-03
-4.9244463e-04 2.1222334e-02 2.5607138e-02
2.4356071e-02 1.3979462e-03 -3.6737153e-02
-8.8978443e-02 -1.9492470e-02 -2.5067076e-02
5.3756752e-02 1.5700218e-02 3.4971274e-02
1.8724067e-02 6.8739313e-02 2.9193898e-02
-2.1292262e-02 -1.0435725e-02 1.6618085e-02
5.4710121e-02 -3.0949302e-02 -1.0623441e-03
3.9714232e-02 5.3799989e-02 -1.6774535e-02
-1.7520665e-03 -6.6882507e-03 -1.7634168e-02
-5.7904387e-02 -2.3297038e-02 -5.8773457e-02
-1.0297288e-02 4.3815703e-02 1.1760238e-02
2.0887276e-02 -4.7782789e-02 -8.5554842e-03
6.9012599e-02 -1.7301096e-02 1.7249155e-02
9.1853887e-03 -4.2406758e-03 5.1210543e-02
-2.9808200e-02 -1.0478126e-02 -5.5357288e-02
-7.7152945e-02 -3.4260833e-02 1.9045359e-04
1.9354603e-02 -5.7095353e-02 2.1097136e-02
4.9491951e-02 1.6942105e-02 -7.8803437e-03
-1.9402995e-02 -3.0004576e-02 -8.6701684e-04
4.0993391e-03 1.4848795e-02 -2.0961480e-02
4.3341676e-02 -4.2235221e-03 1.4580403e-03
4.5371608e-02 4.9454904e-02 4.3869727e-02
-7.5893379e-02 -2.6569555e-02 -5.2868050e-02
-3.8111501e-03 5.3711879e-02 2.9593756e-03
8.9490328e-03 5.5921476e-02 4.1334467e-02
-6.5220414e-02 -1.1730430e-02 1.4644904e-02
1.9248736e-02 -3.0062400e-02 -2.8104003e-02
-4.8107217e-02 -4.5881566e-02 -4.5722125e-02
2.7711814e-02 4.9926136e-02 4.8202246e-02
6.1194943e-02 2.9593807e-02 -9.2061719e-03
-2.9212036e-02 -4.1520062e-02 1.4721659e-02
1.0651332e-02 -4.5965437e-02 4.2780894e-02
5.4269907e-02 -4.3487215e-02 2.2113703e-02
5.9491157e-02 5.4500537e-02 1.8179111e-02
1.8391528e-02 6.5012189e-02 -6.6922238e-03
3.2571222e-02 -1.0205575e-02 -1.6128687e-02
1.4789706e-02 7.9875744e-03 2.2953958e-02
3.4498414e-02 -8.8841720e-03 5.6247234e-02
-7.3727143e-02 1.8699794e-02 -2.2980050e-02
-7.6931623e-02 9.7653946e-03 -5.7078890e-03
1.8832287e-02 2.1246072e-02 5.0417155e-02
2.9636784e-02 3.2257026e-02 -4.0813655e-02
8.8465505e-04 -2.3093976e-02 -2.4610852e-02
-4.1773429e-02 -3.5387904e-02 1.9053717e-02
5.3307363e-02 3.3836372e-02 4.1045605e-02
1.6784290e-02 4.1103793e-02 -1.4311187e-02
6.2830385e-03 -5.2698884e-02 2.9307768e-02
3.4376771e-02 7.4295045e-03 4.9611881e-02
-1.4808011e-02 -6.6731405e-03 -4.6272362e-02
-6.7646398e-02 1.3311761e-02 -4.5007195e-02
-5.6150381e-02 -3.5593528e-02 -5.4093155e-02
2.7730287e-02 3.6358549e-02 -5.0223454e-03
4.9800899e-03 6.3148884e-02 2.7656808e-02
2.7022173e-02 -4.4104739e-02 -2.1487917e-02
1.3548652e-02 1.0877421e-03 -1.4213485e-02
-6.6943359e-02 -4.7142921e-02 9.4931290e-04
-3.6909078e-02 2.9572456e-02 1.1712720e-03
-5.4309748e-02 -2.3802403e-02 1.9584950e-02
-8.6952107e-02 -1.3019323e-02 -1.3434783e-02
-4.8427354e-02 -5.6773880e-02 -3.4093612e-02
1.0183310e-02 2.0469238e-02 3.9403603e-02
3.5273395e-02 3.0351202e-02 -2.3569570e-02
5.4420631e-02 4.5393237e-02 -9.6049754e-03
6.3576254e-02 -2.2266057e-02 3.2162184e-02
-2.8854172e-02 3.3157492e-02 -1.0590891e-02
7.5828011e-03 -5.2657493e-02 -3.6273066e-03
-8.1684678e-02 -4.1071548e-02 -3.8916796e-02
-2.0020911e-02 -2.6542696e-02 3.6547340e-02
-5.2302388e-02 9.3235487e-03 -5.5259712e-02
6.5150647e-02 2.9100372e-02 1.6945852e-02
1.8134468e-02 1.0161473e-02 3.6289485e-02
-2.7451686e-02 1.2376310e-02 -5.1190767e-02
2.6315369e-02 -5.0932994e-02 3.6089030e-02
5.1451886e-02 -1.0659914e-02 4.0248220e-02
-8.7278052e-02 -2.1560442e-02 -4.1660576e-02
4.1841875e-02 3.9602759e-02 3.2741193e-02
7.5692541e-04 -1.8575143e-02 4.9531809e-02
3.4993759e-02 -2.0918456e-02 -2.8109971e-02
5.0189467e-02 5.7777210e-02 -7.7514339e-03
-1.8707991e-02 2.5875976e-02 -1.8659442e-02
-1.5766913e-02 -4.2679909e-02 9.1513019e-03
-6.4352388e-02 -5.7679323e-02 -1.1055748e-02
-4.5328064e-02 3.1145189e-02 -3.2792151e-02
-2.3976164e-02 -1.1144239e-03 2.6218326e-02
2.7795275e-02 5.3298425e-02 -8.3327986e-03
5.1925133e-02 -4.6615665e-02 6.0645185e-03
-3.9591469e-03 5.5524761e-02 1.8182385e-02
-1.6605363e-02 -3.8391997e-02 -3.0403648e-02
-3.6732009e-04 2.0270324e-02 -6.2933836e-03
3.6750649e-02 8.6921988e-03 -3.7752878e-02
6.1949646e-03 5.6450191e-02 -8.4158402e-03
-3.0040308e-04 3.7952311e-02 4.3467343e-02
-3.5676830e-03 5.3455318e-03 1.8370181e-02
4.1972251e-02 6.2798798e-02 3.2778540e-02
2.8967877e-02 1.3900261e-02 -1.3312901e-02
3.5859236e-02 -2.2210387e-02 4.5251211e-02
4.1223959e-02 3.6834488e-02 -3.4318334e-02
-2.2028287e-03 -1.8992190e-03 5.4187468e-04
-3.0670400e-02 -2.7646159e-02 -5.0270338e-02
5.5265586e-02 3.9807293e-02 2.5501042e-02
-7.8886040e-02 -6.9795939e-03 -4.6339999e-02
-1.7722179e-03 3.0851469e-02 -1.8570087e-02
6.6172095e-02 -1.8530400e-02 1.0129591e-03
-3.3561494e-03 2.4374309e-02 3.9030877e-02
4.5558874e-02 -2.8758546e-02 2.3218745e-02
-2.6102671e-02 -1.6288695e-02 5.4254901e-03
-6.5363243e-02 1.8534183e-03 -5.4049148e-02
-1.2954369e-02 1.1127266e-02 3.3738108e-02
3.8418260e-02 -5.4505905e-02 1.6413646e-02
5.4003728e-02 5.3584219e-02 3.2258394e-02
2.3354508e-02 -3.9629599e-02 4.3242904e-02
-4.5550698e-02 -8.0779617e-03 2.5356234e-02
4.5167725e-02 2.2437549e-02 -3.2216741e-02
-5.2777832e-02 1.3160304e-02 1.1570327e-02
-1.5855587e-02 -1.8519377e-02 -2.9990226e-02
1.4784881e-02 3.0232788e-02 -6.3081890e-04
-8.5983608e-02 -9.1518895e-03 -3.4172385e-02
1.1558234e-02 2.7386520e-03 -3.2226674e-02
-1.9669536e-02 3.5277276e-03 1.3778456e-02
-8.3778088e-02 5.8425610e-05 -1.2992498e-02
3.1639480e-02 8.5651314e-03 3.3789762e-02
-1.2168238e-02 -4.6234852e-02 -1.1319075e-02
4.4954113e-02 2.2022087e-02 4.6334416e-02
-3.6562997e-03 8.9814225e-03 -3.8929214e-02
5.0974958e-02 -3.1733369e-02 -1.7560003e-02
-6.4688500e-02 -4.8070058e-02 -4.3603432e-02
-1.5627334e-04 -5.4057729e-02 1.4756312e-02
-5.2789920e-02 -4.3584303e-02 1.2272442e-02
3.3966856e-02 4.6340269e-02 -2.6941973e-02
-2.0178194e-02 -5.3840869e-02 -1.2722111e-03
-6.9123566e-02 -3.7658327e-02 -5.1079505e-02
5.3342946e-02 -1.6347055e-02 -9.7572763e-03
3.6695738e-02 6.5177085e-02 -8.7710775e-03
2.2561870e-02 5.0734526e-02 -2.1470008e-02
4.1793946e-02 -3.3796184e-02 8.2504864e-03
2.8437864e-02 4.7750589e-03 -2.4217238e-02
3.8129881e-02 -3.5754306e-02 4.1098546e-02
4.8081813e-02 -1.8243925e-02 -2.2794961e-02
2.7751189e-02 5.8187986e-02 3.5411798e-02
-3.3547087e-03 -3.5846497e-02 -1.0156041e-02
2.5743866e-02 1.9614377e-02 -8.6944993e-04
1.8660816e-02 6.9898921e-03 5.2868863e-02
1.4149072e-02 -1.3867007e-02 -2.5718025e-02
6.2209128e-02 -1.8387005e-03 1.8525223e-02
-5.2038170e-03 -4.9740905e-03 5.3185230e-02
-5.4053940e-02 2.3540794e-02 3.5174647e-03
-5.3471039e-02 -5.4910828e-02 2.6190992e-03
1.5652460e-02 3.6600001e-02 5.2760879e-02
3.0124009e-02 2.6291244e-02 4.3779409e-02
4.7013510e-02 2.5328081e-02 -1.8402361e-02
-4.6973222e-02 2.3423842e-02 -4.4708018e-02
-5.5114083e-02 3.0177863e-02 -1.3650720e-02
5.2604150e-03 -3.8207111e-02 -2.0779400e-02
1.6675772e-02 4.5087717e-02 4.2632960e-02
3.1168599e-02 -5.5751046e-02 -7.9967733e-04
2.2547122e-02 -5.4937548e-03 5.1869026e-02
-6.5784911e-02 1.0003980e-02 7.4081457e-03
4.7755924e-02 8.3021527e-04 1.4444338e-02
2.6312598e-02 4.2185808e-03 -2.6865967e-03
3.6947540e-03 4.8290894e-02 2.9416600e-02
4.5279477e-02 6.8413374e-02 1.3276842e-02
-2.5667984e-02 -5.2271959e-02 -2.7236780e-02
4.1584111e-02 1.3113636e-02 -1.9003211e-02
9.7155972e-03 6.7965649e-02 9.7422892e-03
-1.8905392e-02 -2.8062288e-02 -4.1099071e-02
3.0472946e-02 7.2368646e-02 1.8267269e-02
-4.4824870e-02 -2.3816302e-02 -5.8053895e-02
-7.7327641e-02 -4.5664526e-02 -1.0576851e-02
6.3180859e-02 -3.2979182e-02 1.5062542e-02
2.1819265e-02 4.2795794e-02 -3.4025524e-02
-1.5829132e-02 -1.4753552e-02 4.6100348e-02
-4.0756872e-03 3.9536808e-02 -3.7679822e-03
4.7851088e-02 1.2191719e-05 2.9030268e-02
1.6415857e-02 3.1783119e-02 -3.9823220e-02
4.3685207e-02 1.4577284e-02 1.8869080e-02
6.7332218e-03 2.3141933e-02 -3.6410669e-02
7.8817757e-03 -3.1401086e-02 5.3436761e-02
5.8350820e-02 7.2100852e-03 -2.7261189e-03
-1.3651738e-02 2.7307082e-02 -3.8344809e-02
2.1836227e-02 1.3639804e-02 -4.2487962e-02
-5.4955128e-03 2.3244039e-02 -2.8753434e-02
-8.1063331e-02 -1.9072019e-02 3.3192951e-04
5.3175423e-02 -3.4516310e-02 3.9486961e-02
-4.2470811e-02 3.5199541e-02 -1.0350175e-02
5.7526220e-02 1.5062162e-02 -2.0258192e-02
-6.9725594e-02 -2.2278066e-02 7.4972294e-03
-8.6289392e-03 -4.5154510e-02 3.0259045e-02
6.2957208e-02 -5.5773141e-03 3.5199524e-02
-6.4839144e-02 -3.4546233e-02 1.0432793e-02
-3.8786595e-02 3.3842474e-03 -5.4724111e-02
9.1715618e-04 6.5395681e-03 4.2279911e-02
-2.2548924e-02 -3.1098992e-02 2.3050449e-02
-4.2038617e-02 6.5616214e-03 6.9217118e-03
-5.8891957e-02 2.7070364e-02 -3.1330186e-02
3.5974872e-02 -3.2927843e-02 -1.8707939e-02
3.8803134e-02 1.6172391e-02 4.4199508e-03
4.1568561e-02 4.2702026e-02 -8.1089803e-03
-8.1699134e-02 4.0895515e-03 -3.1357430e-02
-7.6620377e-02 -2.4049134e-03 2.5044554e-03
-2.5777344e-03 -4.1279458e-02 4.2258213e-02
4.3359792e-02 -4.6629711e-02 -1.0663308e-02
-9.6207232e-03 -3.0028508e-02 4.6798863e-02
-4.6935565e-02 -7.4523555e-03 -6.0587692e-02
4.8786891e-02 1.4038220e-03 4.6719479e-02
-3.4971912e-02 -2.0122734e-02 2.0391553e-02
5.7930942e-02 -6.5365736e-03 4.6508154e-03
-1.4070365e-02 1.5133503e-02 -4.6418722e-02
2.8312436e-02 7.1141921e-02 2.3647041e-03
4.3333793e-02 3.2811287e-02 8.7973749e-04
3.7182731e-02 2.5361647e-02 -9.1695935e-03
5.7833961e-02 2.8988420e-03 -1.5241988e-02
5.1630643e-02 2.2887458e-02 4.8518371e-03
-6.5778688e-02 1.8098745e-02 -7.7597474e-03
-3.7376259e-02 -6.0501732e-02 -2.5046430e-02
5.0285894e-02 3.7707177e-02 -2.2279628e-02
-3.3530632e-02 -4.4718340e-02 -4.0058293e-02
5.2927275e-02 2.4912855e-02 2.3610284e-02
6.4027592e-02 4.2229268e-02 1.3437990e-02
8.3578113e-03 3.9509771e-02 -2.9861726e-02
2.8138352e-02 1.0588482e-02 1.3386251e-02
-5.5373661e-02 1.1484374e-03 1.6149985e-02
-9.8055265e-03 2.9072124e-02 1.2892151e-02
-8.8235338e-03 -2.3069444e-02 -1.1807779e-02
-3.6420179e-03 -4.4231490e-02 1.1137663e-03
-8.6370601e-02 -3.6400093e-02 -2.2721190e-02
-3.4739117e-02 3.5734242e-02 -2.4522548e-02
4.9159147e-02 5.5992992e-02 6.6148339e-03
-8.5985705e-02 -2.6293247e-02 -1.1881341e-02
-4.7335763e-02 -6.4137096e-02 -1.5073390e-02
-4.1286637e-02 -6.1167798e-02 -2.2760489e-03
-1.8225529e-02 -1.7907290e-03 3.9182531e-02
4.6781242e-02 5.7597731e-02 2.1563004e-02
4.7357430e-02 -4.0803935e-03 -1.9698507e-02
-7.9716032e-02 -4.8162378e-02 -2.3713377e-02
-3.0903655e-02 2.8913116e-02 -4.0397057e-02
-1.7025182e-02 -7.6998132e-03 -7.1698182e-03
1.5435519e-02 -1.5525752e-02 5.8301716e-02
4.5403212e-03 1.6372163e-02 8.5845342e-03
-8.6760392e-03 4.0007771e-02 2.7273115e-02
-5.7368950e-02 -6.1914657e-02 -2.4608585e-02
4.0252306e-02 3.6300009e-02 4.9023075e-02
1.7786279e-02 -5.7610385e-02 6.2693130e-03
-1.9062868e-02 -1.3384613e-02 2.9939517e-02
-3.5671921e-02 -6.0422642e-03 1.3461011e-02
4.3224283e-02 -4.7162584e-02 3.2682877e-02
1.2372669e-02 1.1029400e-02 -3.0773934e-03
-3.3280078e-02 -5.3574767e-02 6.9655029e-03
-2.7391096e-02 -6.0889253e-02 -1.2629834e-02
-1.1229180e-02 -1.8341912e-03 -3.3541649e-02
-4.1806705e-02 -3.5264100e-02 -5.1326697e-02
4.9245622e-02 -2.0795235e-02 4.9375616e-02
-6.5119021e-02 -1.2219979e-02 -5.8083065e-02

'sacculifer_000039_080423

3.0127107e-02 -3.9400620e-02 2.5314757e-02
-4.2986160e-02 3.5337757e-02 -2.6159471e-02
-8.4544652e-02 -4.9337475e-02 -2.2326329e-02
4.1826318e-02 3.5117163e-02 1.4857655e-02
3.3234057e-02 3.6399942e-02 4.3355726e-02
-6.5920697e-03 1.4823725e-02 -5.7101343e-02
-8.7782624e-02 -6.9582014e-03 -3.1719707e-02
6.7790628e-02 3.1212975e-02 1.0541451e-02
2.3155327e-02 4.8391090e-02 4.0209249e-02
-3.2937925e-03 -4.2282109e-02 5.1620315e-02
5.5032632e-02 -1.7920575e-02 1.4726684e-02
1.0583046e-02 5.6380843e-02 -2.3398393e-03
2.7981947e-02 1.4211989e-02 -1.0102852e-02
-6.4073806e-02 -2.5904290e-02 -3.2579795e-02
-3.1363709e-02 1.9149782e-02 7.7767789e-03
1.3915986e-02 -4.5661814e-02 3.5383034e-03
8.7121212e-02 1.1197061e-02 2.2426460e-02
2.3127934e-02 -3.8343843e-02 5.4564218e-02
-5.1030152e-02 2.9285337e-02 -5.8402951e-02
-6.8920481e-02 -4.9580608e-02 -3.8840851e-03
3.0940953e-02 -5.9725144e-02 1.5980121e-02
6.7608300e-02 1.6611894e-02 -1.9097255e-02
-5.6372820e-02 -1.9367387e-02 -1.9186732e-02
-3.6239647e-02 -8.2146710e-04 -4.4568978e-02
8.3030770e-03 -2.9166032e-02 2.5957809e-02
5.1591776e-02 4.5887103e-02 3.3335660e-02
-8.7732803e-02 -2.2504105e-02 -2.9561037e-02
-3.2360653e-02 5.1312976e-02 -1.0687959e-02
1.5269579e-02 5.8511155e-02 3.0939161e-02
-7.2799609e-02 -1.2537127e-02 -3.1721998e-02
4.1035515e-02 -2.3641451e-02 -1.7462109e-02
-5.4620914e-02 -1.3203653e-02 -5.3278801e-02
3.6102097e-02 4.8365484e-02 1.2739774e-02
5.3853257e-02 -3.5924467e-02 9.2019202e-03
3.2261946e-03 -4.3635422e-02 2.7395131e-02
-4.4393798e-03 -6.0093270e-02 2.3392313e-02
5.8850737e-02 -1.9859211e-02 3.3374410e-02
6.7128113e-02 4.3505473e-02 3.4914348e-02
2.4622129e-03 4.3489046e-02 1.8829985e-03
-5.6531552e-03 -2.3304634e-02 -2.4394723e-02
-3.6949521e-03 -1.9692290e-03 3.4809058e-03
2.8554501e-02 2.4856816e-03 2.6646838e-02
-5.3284701e-02 2.6729504e-02 -4.0759754e-02
-7.4644483e-02 1.9786057e-02 -2.4334998e-02
2.1513381e-02 8.9724751e-03 3.7912617e-02
-2.2870687e-02 2.3546013e-02 -6.0628700e-02
-1.2347717e-02 -1.7298074e-02 -4.2525908e-02
-2.3417944e-02 -1.2213230e-02 4.2490308e-02
3.6605476e-02 1.3993805e-02 4.7593249e-02
-2.9111139e-02 5.1831261e-02 -4.2428276e-02
3.1109994e-02 -3.1014834e-02 -1.0190681e-03
5.0474606e-02 6.8030418e-03 5.6079990e-02
-3.3402390e-02 5.4667542e-03 -6.0080295e-02
-6.7466271e-02 -1.4227211e-03 -4.4948430e-02
-6.2444029e-02 -3.6008455e-02 -1.9960010e-02
2.7370101e-02 4.3541128e-02 -1.3089097e-02
-3.2660389e-02 3.4587554e-02 5.7961666e-03
1.2513224e-02 -6.0356238e-02 -4.3340111e-03
3.2964596e-02 -1.1860497e-02 -1.0533761e-03
-4.9902538e-02 -5.2673094e-02 -2.2410851e-03
-5.3790594e-02 3.7921258e-02 -1.6786049e-02
-6.2750564e-02 -2.1993776e-02 1.1444541e-03
-8.1983235e-02 1.2789014e-02 -3.8480348e-02
-4.9845512e-02 -4.3021798e-02 -3.1231121e-02
6.6158758e-02 2.9290727e-02 2.7978448e-02
6.9760093e-02 4.2150000e-02 3.6052798e-04
1.4894772e-02 2.8906796e-02 -7.3318302e-03
7.7767582e-02 -8.9085999e-03 3.2019923e-02
-4.9547523e-02 2.3758881e-02 2.5084367e-03
-4.7567294e-03 -4.7620807e-02 1.3801530e-02
-6.7755745e-02 -2.0720429e-02 -4.9715105e-02
-1.2177674e-02 -3.4538351e-02 2.7880226e-02
-6.2166131e-02 1.5718646e-02 -5.9853308e-02
7.7255282e-02 2.9893636e-02 -4.2332751e-03
1.8483053e-02 -2.9149648e-02 1.2936135e-02
-5.3321005e-02 4.0494185e-02 -4.6961549e-02
1.7217396e-02 -3.9999056e-02 3.7623677e-02
6.4952151e-02 -1.0587221e-02 4.4276253e-02
-7.8921708e-02 -1.6935194e-02 -1.6754684e-02
1.4962562e-02 2.3313118e-02 3.4729689e-02
8.6405043e-03 -2.8289687e-02 4.9259215e-02
4.7897078e-02 -3.9211530e-02 -5.9431258e-03
5.5635351e-02 4.6748690e-02 -5.7643038e-04
-3.9520858e-02 2.4415431e-02 -1.7197852e-02
-1.7841883e-02 -2.7037323e-02 1.6392189e-02
-3.2031702e-02 -5.0537879e-02 -5.2286215e-03
-1.4209211e-02 5.7343755e-02 -1.6443440e-02
-3.8619576e-02 4.5037680e-03 9.4377167e-03
-7.3779080e-03 5.0561485e-02 1.2533803e-02
4.7518003e-02 -4.7575827e-02 1.9918727e-02
-2.1760222e-02 4.2313499e-02 -2.1693884e-03
-1.8628407e-02 -3.7696017e-02 -1.5375373e-02
-6.2619973e-03 1.6061294e-02 2.0124720e-02
-2.3070063e-03 -5.3438935e-04 -4.7422638e-02
-1.0191014e-02 5.2158927e-02 -2.4792405e-03
-1.8739274e-02 4.9484651e-03 3.1518113e-02
-5.1678131e-03 2.3904741e-02 4.2682428e-02
3.0634597e-02 1.7902063e-02 3.0126517e-02
2.5984500e-02 2.0726146e-03 6.4418362e-05
3.0397637e-02 -2.3382024e-02 5.0865292e-02
4.8030599e-03 2.0776376e-02 -4.3362258e-02
-1.2742908e-02 -1.3824797e-03 1.7246983e-02
9.1140451e-03 -3.5797092e-02 -2.8093280e-02
3.8427034e-02 3.2682221e-02 -3.1125028e-03
-7.8040255e-02 2.0221103e-02 -5.5526527e-02
-2.4814859e-02 4.4472020e-02 -2.4027340e-02
7.3358282e-02 -1.5029016e-02 4.1534576e-03
2.1562849e-02 3.2032530e-02 5.2580943e-02
1.7973512e-02 -2.1107583e-02 3.4853890e-02
-5.1017338e-03 -3.8318074e-02 1.1653984e-03
-5.2986631e-02 1.0385866e-02 -4.6882443e-02
7.6597881e-03 -5.1614636e-03 4.7540953e-02
4.1025099e-02 -2.5319649e-02 1.4337086e-02
4.0536684e-02 1.0361068e-03 1.5009597e-02
2.6059450e-04 -1.4422182e-02 3.6982450e-02
-6.4345069e-02 7.7687000e-03 -8.3591636e-03
2.4316880e-02 -1.2334453e-02 -2.1505532e-02
-5.4184597e-02 3.5479443e-03 4.2080021e-03
1.0023106e-02 -1.8279834e-02 -2.8576665e-02
-4.1491122e-03 2.9702581e-02 -1.2218254e-03
-8.6484604e-02 -3.9199009e-03 -4.6769149e-02
-1.7738296e-02 -4.1082878e-03 -5.4857545e-02
-1.1073160e-02 -2.1184489e-02 4.3692585e-02
-6.4107614e-02 1.7151720e-02 -3.7724042e-02
6.5264833e-02 3.3841763e-02 4.7894737e-02
4.1556284e-03 -3.9531082e-03 -1.7286757e-02
5.4545363e-02 1.5182841e-03 4.1201131e-02
-1.5399349e-02 -2.3661985e-02 -1.1777466e-02
4.2871951e-02 3.3156306e-03 -4.7528424e-03
-4.8006622e-02 -2.9034552e-02 -2.6919695e-02
8.7332375e-03 -6.3010485e-02 1.1748533e-02
-4.7458924e-02 -2.6780318e-02 -1.3282290e-05
5.0252881e-02 3.1503958e-02 -1.7938959e-02
-7.9001474e-03 -4.8459722e-02 -1.3832853e-02
-5.0464240e-02 -3.0259518e-02 -4.1301697e-02
5.5224554e-02 -1.4508226e-02 -1.0100713e-04
1.5354577e-02 6.4978980e-02 1.3389892e-02
2.5272351e-02 5.5992434e-02 -5.7789863e-03
6.8518200e-02 -2.0722610e-02 2.1293577e-02
2.6218272e-02 -1.2671884e-02 1.9554915e-02
5.2207609e-02 -3.2076622e-02 2.5145590e-02
4.6108208e-02 2.1385793e-02 -8.3015594e-03
3.4719425e-02 5.5026761e-02 2.5696601e-02
-5.2115024e-03 -5.7835637e-02 -1.8607548e-03
5.7038625e-02 1.4270798e-02 2.2412683e-04
4.7557723e-02 2.6721675e-02 5.4335078e-02
4.2290537e-04 -3.4894908e-02 -1.3970428e-02
5.8493498e-02 -2.6676985e-03 2.5515639e-02
1.9138847e-02 1.6738682e-02 5.0035082e-02
-4.3423034e-02 4.1757926e-02 -3.1879531e-03
-1.9311118e-02 -5.1237777e-02 1.9228802e-02
1.0127677e-02 4.1053382e-02 4.5382737e-02
4.7520848e-02 3.1479666e-02 3.9066759e-02
4.1958580e-02 1.5464373e-02 -2.1630416e-02
-3.0594659e-02 3.9152120e-02 -5.5226494e-02
-6.1936460e-02 2.2595054e-02 -1.2711591e-02
2.0708379e-02 -4.6686672e-02 -1.3657017e-02
2.1755300e-02 3.9683150e-02 2.6766653e-02
3.6386505e-02 -4.6693224e-02 -1.3265234e-02
5.7125079e-03 6.6017175e-03 1.8239625e-02
-7.7575158e-02 2.8864099e-03 -2.3554227e-02
5.7957050e-02 -3.3974565e-04 8.6595453e-03
2.8689018e-02 -3.8395644e-02 -2.4167594e-02
-9.6744363e-03 2.7771509e-02 2.9128594e-02
3.2373033e-02 6.0767257e-02 6.1027560e-03
-3.6493515e-02 -2.1287583e-02 -3.3835155e-02
5.2403316e-02 6.4115668e-04 -2.1120406e-02
-1.2490826e-03 5.3593572e-02 2.8602447e-02
-3.0683939e-02 -1.4682922e-02 -4.9826647e-02
5.3371589e-02 4.6489573e-02 1.7034520e-02
-3.8734877e-02 1.9929394e-02 -4.9840419e-02
-7.5065010e-02 -3.1510573e-02 -8.5648992e-03
8.4871308e-02 -3.5391243e-03 1.6746522e-02
2.8224668e-02 2.8743114e-02 -1.3141409e-02
-2.0154428e-02 -3.3076564e-02 4.3947697e-02
-2.1416751e-02 -9.5248258e-04 2.7407895e-03
3.5227133e-02 -2.6534896e-03 3.9097366e-02
-2.1727469e-02 8.6028639e-03 -4.3168338e-02
6.7143446e-03 1.5519640e-02 1.9440040e-03
-1.6810197e-02 2.8828627e-02 -4.6770768e-02
2.7141842e-02 -5.6110588e-02 3.5770746e-02
6.0687785e-02 2.9622052e-02 -4.3815438e-03
-4.0774565e-02 3.4632833e-02 -4.0725044e-02
-1.7136918e-02 -8.8730830e-03 -1.2533173e-02
4.9496999e-03 3.4864614e-02 -3.9481650e-02
-2.1125668e-02 -4.0829437e-02 5.4936269e-03
4.6048208e-02 -1.4308521e-02 2.6421625e-02
-6.0269080e-02 3.9556775e-02 -3.3027461e-02
7.9756959e-02 6.7130957e-05 -6.0299016e-03
-5.6038256e-02 -3.7982787e-02 5.5290919e-03
-5.0516723e-03 -1.8261576e-02 5.7715686e-02
6.8688826e-02 2.0351053e-03 3.5510529e-02
-2.9492205e-02 -2.9507818e-02 2.5453098e-02
-4.6125443e-02 1.4168709e-02 -6.1855815e-02
4.1349354e-03 1.3274047e-02 4.9058162e-02
-3.7126823e-02 -3.9475588e-02 1.0281680e-02
-5.1211629e-02 -9.8378719e-03 -3.8901891e-02
-4.3572405e-02 4.9103300e-02 -3.8417587e-02
2.8528216e-02 -5.6684517e-02 -4.2104244e-03
2.0257357e-02 4.9738627e-03 1.4303665e-02
7.5620645e-02 1.3120103e-02 8.7249396e-03
-6.5887783e-02 3.2083266e-02 -4.8497247e-02
-4.8082700e-02 -1.7167043e-02 1.1637183e-02
8.5558909e-03 -5.5392977e-02 4.2541436e-02
1.7726230e-02 -5.0137382e-02 2.0596719e-02
1.0569214e-02 9.8236768e-04 3.1836636e-02
-5.3327356e-02 9.8657813e-04 -5.9063288e-02
6.8348728e-02 1.4171649e-02 5.1383992e-02
-3.1387980e-02 -2.0567631e-02 1.3238172e-02
4.4601315e-02 -2.4423269e-02 -3.0526988e-03
-5.7781856e-03 4.0366687e-02 -4.8342289e-02
-1.8277514e-02 5.5907766e-02 -3.2012083e-02
1.5270233e-02 2.4754359e-02 1.4623979e-02
3.8566563e-02 4.8711851e-02 -2.4593338e-03
6.5538027e-02 -8.0840912e-03 -1.2840763e-02
8.1820729e-02 8.2656631e-03 3.7520762e-02
-4.2244136e-02 5.1499409e-02 -2.3798987e-02
-4.5116832e-02 -3.6490646e-02 -1.3776213e-02
7.8845583e-02 1.5192647e-02 -8.5035623e-03
-3.4187381e-02 -3.8638060e-02 -3.0153143e-02
8.4877880e-02 2.6677082e-02 2.0063091e-02
7.8488071e-02 2.5150482e-02 3.9628228e-02
-3.6729206e-03 5.1190052e-02 -3.1649285e-02
-2.1341566e-03 1.0529766e-02 3.4689864e-02
-5.6423468e-02 2.8784756e-03 -2.1237455e-02
-6.5846913e-03 1.9824895e-03 4.7304122e-02
-2.6927206e-02 -2.4589865e-02 -7.1979943e-04
1.0508908e-02 -6.2100890e-02 2.7857222e-02
-7.6588165e-02 -3.4312584e-02 -2.6416058e-02
-2.3109288e-02 2.8166596e-02 -3.2158194e-02
1.4615995e-03 4.8982491e-02 -1.5081790e-02
-6.8811730e-02 -7.2588091e-03 -7.1432696e-03
-5.6385750e-02 -5.2377974e-02 -1.8899185e-02
5.2733490e-03 -3.6378602e-02 1.3105435e-02
1.9027891e-02 -1.2542692e-02 5.6897172e-02
6.9503599e-02 4.7447537e-02 1.9162171e-02
4.2196512e-02 -8.6283634e-03 -1.4052066e-02
-8.1022812e-02 -3.1470254e-02 -4.3804200e-02
-1.9199817e-02 4.1349710e-02 -3.8667281e-02
-4.2399661e-02 1.0648660e-02 -3.5589098e-02
4.0257896e-02 -2.6864076e-02 3.7132266e-02
1.7917131e-03 3.6630745e-02 2.6264748e-02
-9.5622582e-03 3.3940985e-02 1.4033494e-02
-7.0029183e-02 -4.9730873e-02 -2.4991169e-02
3.3784569e-02 1.8670862e-02 8.1823558e-03
3.9769395e-02 -4.4378222e-02 3.9048263e-02
-1.7495589e-02 -1.8782989e-02 2.8722555e-02
-5.2170107e-02 1.9972460e-02 -2.6471222e-02
3.7750643e-02 -4.4440779e-02 6.5786209e-03
-2.8920375e-02 -5.7651406e-03 1.7583763e-02
-1.1841712e-02 -5.1153245e-02 3.7003306e-02
6.5243704e-03 -5.2129346e-02 -1.7309163e-02
4.8230882e-03 3.4640572e-02 -2.4538945e-02
-2.0473596e-02 -2.8404640e-02 -3.1549370e-02
4.7719802e-02 -1.2987539e-02 4.5353747e-02
-6.7356611e-02 -4.1181056e-02 -3.6947850e-02

'scitula_000017_080423

3.6340191e-02 -6.2084539e-02 4.3064394e-02
-2.9905649e-02 2.1619559e-02 -2.0016176e-02
-7.6645491e-02 -4.0439291e-02 -3.0633463e-02
5.7783697e-02 4.1033380e-02 2.3388524e-03
1.1544254e-02 1.8588228e-02 3.4006547e-02
-1.0026446e-02 1.3531352e-02 -5.6030701e-02
-5.9290869e-02 -7.5492482e-03 -1.5991470e-02
7.1422623e-02 1.4215595e-02 1.6590284e-02
1.7780222e-02 5.1878648e-02 2.5140822e-02
-6.8186681e-03 -2.5331241e-02 2.6816763e-02
5.2537355e-02 -1.9611418e-02 1.5149571e-02
2.1183033e-02 6.7882371e-02 -2.5431071e-03
2.3935372e-02 -2.6725398e-03 -2.0068902e-02
-4.8640739e-02 -3.3660436e-02 -4.4814496e-02
-2.0729941e-02 3.4104509e-02 1.6927751e-02
4.4404701e-03 -5.2558843e-02 1.2011885e-02
6.4797870e-02 -1.4062818e-04 2.3711674e-02
3.4406198e-02 -3.2432805e-02 4.5686524e-02
-4.8455520e-02 3.0054488e-02 -5.9790616e-02
-6.8542125e-02 -4.7834280e-02 -4.9031545e-03
3.7785106e-02 -5.9201850e-02 2.6138029e-02
4.3405922e-02 1.7100648e-02 -1.2436169e-02
-3.7218501e-02 -2.7220637e-02 6.5533673e-05
-1.5937951e-02 1.6470007e-02 -1.5098348e-02
1.4397259e-02 -2.5443573e-02 3.2950207e-02
6.3139317e-02 3.4865343e-02 3.5565924e-02
-7.5553952e-02 -2.1916915e-02 -1.9579948e-02
-3.1645962e-02 6.5956600e-02 -1.2497161e-02
5.2769551e-04 5.6994123e-02 7.4102611e-03
-7.6277894e-02 -1.4863133e-03 -2.8543399e-02
1.6068120e-02 -1.7327167e-02 -1.6874523e-02
-5.2178317e-02 -1.5431052e-02 -5.2831079e-02
3.6479096e-02 5.4617441e-02 2.6610713e-02
7.4461161e-02 -3.3359604e-02 2.4534510e-02
-6.1419896e-03 -6.0039182e-02 2.7898151e-02
-5.2599494e-03 -7.2593407e-02 1.2894507e-02
5.9577920e-02 -5.3902484e-02 3.8273405e-02
5.6743141e-02 5.2022342e-02 2.6666417e-02
-2.9988139e-03 6.9414608e-02 -2.7487952e-02
9.8164300e-03 -3.6700395e-02 -1.7984297e-02
7.6214156e-03 -8.1703581e-03 2.9430282e-02
3.1976928e-02 -1.3994989e-02 4.0677643e-02
-5.3028788e-02 5.5473184e-02 -3.0215629e-02
-5.4318516e-02 3.3651784e-02 -2.3935460e-02
2.3110964e-02 1.4311468e-02 2.4152772e-02
-9.8390965e-03 3.1800390e-02 -4.8145254e-02
-8.1933095e-03 -8.8251724e-03 -3.9440518e-02
-4.2500703e-02 -1.1009331e-02 1.8665058e-02
3.4451549e-02 8.2055188e-03 5.0414007e-02
-1.8438928e-02 6.4140578e-02 -3.2411775e-02
8.9691974e-03 -2.4703298e-02 1.5201596e-02
4.9046739e-02 8.3821628e-03 4.5076352e-02
-3.2936800e-02 -1.0819443e-02 -6.0863531e-02
-6.6541605e-02 5.4740961e-03 -3.8359218e-02
-6.4892627e-02 -4.9529797e-02 -3.8347070e-02
8.0555619e-03 4.3032491e-02 -3.5267616e-02
-2.8356395e-02 4.2937374e-02 4.0533446e-03
1.2812675e-02 -5.0698878e-02 -5.0163877e-03
-3.7641351e-03 -1.6141644e-02 -5.6212705e-03
-3.5064422e-02 -5.7352676e-02 6.5839889e-03
-4.8131255e-02 4.9496396e-02 -7.3136661e-03
-3.9387069e-02 -2.7056313e-02 2.2008858e-02
-7.3341920e-02 1.9683879e-02 -3.8595638e-02
-2.0465526e-02 -4.7443508e-02 -1.7735829e-02
4.3709553e-02 3.4364307e-02 2.1337997e-02
4.9099981e-02 5.6440206e-02 -1.5211780e-02
4.3012533e-02 3.5912924e-02 -2.3453149e-02
8.0742905e-02 -2.2178667e-02 3.5648497e-02
-2.2900351e-02 1.9465482e-03 2.3598951e-03
1.1801431e-02 -6.7192362e-02 9.2317239e-03
-6.7884410e-02 -2.0206076e-02 -5.3768410e-02
-1.3644598e-02 -4.7849181e-02 2.1028273e-02
-5.7284444e-02 2.5896486e-02 -4.7864826e-02
7.1883819e-02 4.4589559e-02 1.3977242e-02
2.4558117e-02 -1.6989979e-02 1.7113783e-02
-5.1121987e-02 4.4533120e-02 -5.2629169e-02
4.2806474e-03 -5.7992995e-02 4.5460088e-02
7.3960958e-02 -3.3779491e-02 4.3304656e-02
-6.5674277e-02 -1.9007237e-02 -6.6716074e-03
2.8015567e-02 3.9119326e-02 2.6589951e-02
2.2924576e-02 -2.3279831e-02 5.4234477e-02
3.4980355e-02 -4.2267645e-02 7.8211950e-03
4.5842605e-02 6.0247160e-02 3.6327253e-04
-5.1728330e-02 1.7021981e-02 -2.6166087e-02
-2.6576022e-02 -3.4340337e-02 -1.2717086e-02
-5.5637480e-02 -6.6009596e-02 -3.6071061e-03
-1.6785048e-02 6.3962715e-02 -9.1944649e-03
-3.2155001e-02 -1.8187962e-03 2.8645140e-02
9.6965139e-03 6.9310874e-02 8.5216216e-03
5.8058390e-02 -3.6154971e-02 2.8346292e-02
-3.2394804e-02 4.8442104e-02 -1.0490117e-02
-1.9552354e-02 -3.7327994e-02 -4.4240376e-02
-2.1226297e-02 2.3113545e-02 1.9322731e-03
2.8616299e-02 2.0370694e-02 -3.5058968e-02
5.6333669e-03 6.8035973e-02 -6.8850764e-03
1.5547484e-03 3.2171500e-02 3.1040548e-02
-7.1541339e-03 1.5840395e-02 4.0080564e-02
3.1742660e-02 2.9775813e-02 1.2249501e-02
1.5556419e-02 9.1614683e-03 3.4260215e-03
4.2931617e-02 -2.3005811e-02 5.5690300e-02
5.8154617e-04 2.0162339e-02 -4.4790119e-02
-4.7134692e-03 -2.9359691e-02 6.0485407e-03
2.7050889e-03 -1.6829304e-02 -5.0239289e-02
4.4802455e-02 2.4559682e-02 6.2917079e-03
-6.0813841e-02 -4.5865495e-04 -6.0008929e-02
-2.0778482e-02 5.1039752e-02 -2.1267322e-02
6.4823695e-02 -1.1251184e-02 8.6849922e-03
1.8620696e-02 2.9497879e-02 4.3669016e-02
3.4054311e-02 -3.0776235e-02 1.9870328e-02
-2.0918580e-02 -1.7295672e-02 -1.1483113e-02
-6.3941134e-02 1.6279818e-02 -5.7437726e-02
-1.2967472e-02 1.2767274e-04 4.3541145e-02
2.7024512e-02 -4.2692951e-02 3.4913235e-02
5.8634992e-02 3.1686150e-02 1.7868289e-02
3.1277882e-03 -3.9156742e-02 2.2351706e-02
-4.7644661e-02 -9.5207040e-03 2.8459554e-03
1.3608366e-02 -8.9002822e-03 -3.9002858e-02
-3.5402495e-02 2.3765308e-02 1.5254894e-02
2.1008142e-03 -2.3025064e-02 -2.3811764e-02
-2.3968054e-03 9.8464256e-03 9.9451270e-04
-7.4530432e-02 -2.3346269e-04 -5.0257906e-02
-1.3828390e-02 -2.4143823e-03 -5.9432631e-02
-2.0671850e-02 -2.6092207e-02 3.9421225e-02
-6.7604884e-02 3.1885574e-02 -3.0788485e-02
4.6074148e-02 2.3896936e-02 4.8784615e-02
-4.7449241e-03 7.9351324e-03 -2.9442322e-02
6.4796803e-02 9.5137142e-03 4.9199225e-02
4.8067860e-03 -2.4492319e-03 -1.4746295e-02
4.1020993e-02 -2.4081528e-02 4.2486831e-03
-4.6834659e-02 -5.0591665e-02 -3.9032515e-02
4.4705383e-04 -7.4732290e-02 3.0422727e-02
-3.4261565e-02 -4.0629702e-02 1.4398012e-02
2.3298675e-02 3.5858032e-02 -3.4167850e-02
-2.2269571e-02 -4.0699012e-02 4.0850179e-03
-3.3844563e-02 -4.3388494e-02 -4.3184059e-02
5.1517318e-02 -1.9385021e-02 -6.9536670e-03
1.7309550e-02 7.7342058e-02 -1.3979650e-02
3.1476236e-02 6.8678862e-02 -1.8762432e-02
5.7047674e-02 -3.4247470e-02 9.2091503e-03
-2.2611542e-04 -9.3331588e-03 1.0818352e-02
4.3808940e-02 -2.7561736e-02 3.3100420e-02
2.2929792e-02 -5.6257320e-03 -6.5839936e-04
2.7526884e-02 6.1836412e-02 1.0316666e-02
-7.7910644e-03 -5.8001518e-02 2.4205535e-03
3.3587167e-02 4.9720528e-03 -9.1811351e-03
2.5686284e-02 2.8514411e-03 3.4961399e-02
8.1470942e-03 -3.9073402e-02 5.6709200e-03
6.1350209e-02 -1.7887085e-02 2.8179006e-02
2.0782561e-02 -5.8836854e-03 5.2069627e-02
-4.2277446e-02 3.7429023e-02 1.0253372e-02
-2.0505475e-02 -6.5815897e-02 1.9848799e-02
3.7275564e-02 4.3211479e-02 4.0905368e-02
3.2578096e-02 2.0744717e-02 4.1275559e-02
3.1451619e-02 1.2786634e-02 4.7389289e-03
-3.8282514e-02 3.6827332e-02 -4.7812424e-02
-5.3626472e-02 2.9805277e-02 2.4460881e-03
-1.1275279e-02 -3.2093395e-02 -2.7849119e-02
-3.3942247e-03 4.9596786e-02 1.9880685e-02
2.6886820e-02 -6.0732531e-02 1.2473254e-02
1.3117570e-02 -3.8562023e-03 1.5174266e-02
-6.6643630e-02 1.4589087e-02 -1.7608149e-02
5.6538895e-02 1.3113613e-02 1.3674818e-02
2.9493659e-02 -2.6912634e-02 -5.4631183e-03
-1.4518266e-02 6.2233998e-02 5.6648125e-03
3.6681739e-02 7.1914925e-02 -3.3339044e-03
-3.2589707e-02 -3.1295521e-02 -5.2704980e-02
3.8855807e-02 1.0591633e-02 -2.7421930e-02
-2.9214259e-02 5.8373854e-02 2.0113358e-03
-1.5534998e-02 -2.1420961e-02 -5.5753191e-02
4.5707432e-02 6.5252392e-02 1.5788918e-02
-2.7424242e-02 1.1303147e-02 -5.4181042e-02
-5.5595928e-02 -3.1192475e-02 -8.3858585e-03
8.1021274e-02 -9.9230337e-03 2.6447409e-02
7.9241837e-03 2.7473995e-02 -3.1307431e-02
-1.2228022e-02 -3.8499458e-02 3.4003462e-02
-3.2841073e-02 -1.0964157e-02 6.7659419e-03
4.7350454e-02 -5.2519566e-03 5.2355659e-02
3.4238074e-03 1.9825375e-03 -5.2012976e-02
-3.9612270e-03 1.7903417e-02 2.2523231e-02
-2.4589606e-02 3.1321341e-02 -5.7032794e-02
1.9907444e-02 -6.7007378e-02 4.2664455e-02
5.4471100e-02 4.0867624e-02 -1.4190615e-02
-4.0176266e-02 5.4313146e-02 -4.8934961e-02
1.5713888e-02 1.1949691e-02 -2.9793829e-02
-4.9087376e-03 3.7520970e-02 -2.8041401e-02
-5.1080248e-02 -3.1357869e-02 6.6283526e-03
5.7712723e-02 -3.3412348e-02 5.1485690e-02
-3.9756931e-02 3.1682185e-02 -1.3333156e-02
4.7914738e-02 -7.1664429e-03 4.6322207e-03
-5.2671233e-02 -4.6731108e-02 1.0570230e-02
1.0617234e-02 -4.4363566e-02 4.9389070e-02
7.9240344e-02 5.8007140e-05 4.1316170e-02
-3.0214947e-02 -1.6924250e-02 3.1512962e-02
-3.6226362e-02 2.1583857e-02 -6.1663953e-02
1.0841768e-02 8.6229272e-03 4.7381757e-02
-3.1512000e-02 -4.7184218e-02 2.9980641e-02
-4.1756071e-02 1.3800381e-02 -8.4317083e-03
-3.6946571e-02 6.4587704e-02 -3.1291802e-02
1.3777974e-02 -2.8892905e-02 -3.9720358e-03
1.0574955e-02 -1.5704760e-02 2.4517071e-03
6.9353480e-02 2.6808833e-02 7.6998123e-03
-6.3800783e-02 3.9145664e-02 -4.4565614e-02
-4.0003055e-02 5.3933203e-03 1.3088513e-02
8.7899299e-03 -5.6239215e-02 3.1082153e-02
1.9583873e-02 -4.7055786e-02 1.8573108e-02
7.1762954e-04 -9.2389103e-03 4.7048207e-02
-4.5587230e-02 6.6212116e-03 -6.2755514e-02
7.3415738e-02 -1.5705448e-02 4.8711335e-02
-2.0659689e-02 -1.8183657e-02 1.2657163e-02
2.3439025e-02 -3.1233702e-02 8.6940744e-03
-1.4652935e-02 4.7210026e-02 -4.5352144e-02
-6.9271136e-03 7.5596759e-02 -1.3179104e-02
9.0333542e-03 4.0039861e-02 2.0370900e-02
2.7483942e-02 5.3038054e-02 -1.9758969e-02
5.2570281e-02 2.9716275e-03 -8.9043623e-03
7.7638933e-02 1.4195480e-02 3.0509736e-02
-4.3018002e-02 4.5797368e-02 -2.1945007e-02
-3.5526745e-02 -5.5982528e-02 -1.5508891e-02
5.6838458e-02 2.6551571e-02 -8.2853399e-03
-2.6879723e-02 -3.8299154e-02 -3.0041412e-02
7.2698422e-02 2.8281221e-02 2.4009358e-02
5.8258065e-02 2.1354694e-02 4.0397452e-02
-6.0085120e-03 5.3868544e-02 -2.6590161e-02
7.8291353e-03 8.3197755e-03 2.2082765e-02
-5.6856511e-02 5.6603830e-03 -3.1767582e-03
-1.9015880e-02 1.3133447e-02 2.2346474e-02
-1.0518936e-02 -3.1704683e-02 -8.9923857e-03
2.2513838e-02 -7.2125509e-02 2.4564101e-02
-6.7190228e-02 -3.7477438e-02 -1.7744954e-02
-3.0296034e-02 3.8162733e-02 -2.7567337e-02
8.5800150e-03 5.8460184e-02 -3.1321128e-02
-4.8478121e-02 -1.7723858e-02 -1.1115416e-02
-5.0230569e-02 -6.2534404e-02 -2.2406649e-02
-3.5904210e-02 -4.3868467e-02 -3.7244324e-03
-2.1164064e-03 -2.8880886e-02 4.7396539e-02
6.1040303e-02 5.8554366e-02 2.2889353e-03
3.7209539e-02 -1.5607958e-02 -1.3237072e-02
-7.8116479e-02 -2.0077404e-02 -4.1008678e-02
-2.8463676e-02 5.1307366e-02 -3.8076225e-02
-1.4100156e-02 -1.4303122e-03 -1.6910180e-02
3.6403425e-02 -4.7809049e-02 5.3553232e-02
-5.1834137e-03 2.8800602e-02 1.1890363e-02
-1.3592365e-02 4.6798135e-02 7.5738495e-03
-6.6952980e-02 -5.8792122e-02 -2.3972627e-02
1.7852980e-02 2.8044134e-02 1.8896003e-02
2.2254076e-02 -5.4264551e-02 5.1379403e-02
-1.0664223e-02 -8.0973271e-03 2.9237935e-02
-3.4648724e-02 -7.0793470e-03 -7.7526117e-03
5.3298330e-02 -4.9853605e-02 2.0238296e-02
-6.6493255e-03 3.1114739e-03 1.8781383e-02
-1.2641309e-02 -5.2193584e-02 4.2180732e-02
-5.2454610e-03 -4.4497246e-02 -1.8127778e-02
-1.8051534e-02 2.5613393e-02 -3.0019117e-02
-4.7712566e-03 -3.1101251e-02 -4.3332765e-02
5.7075041e-02 -1.7918645e-02 4.6123128e-02
-6.5998190e-02 -3.5871804e-02 -4.8506449e-02

'scitula_000033_080514

4.5867337e-02 -5.3593389e-02 3.7349736e-02
-3.0142208e-02 2.6736996e-02 -1.8484779e-02
-7.8809121e-02 -4.2668009e-02 -2.8763662e-02
5.0473721e-02 4.4179654e-02 -3.0654227e-03
9.1071746e-03 2.4929535e-02 2.8613026e-02
-7.8547372e-03 1.6388873e-02 -5.8409077e-02
-6.6494622e-02 7.6948769e-03 -2.0086069e-02
6.7052715e-02 1.7355348e-02 2.4124142e-02
1.6727045e-02 5.6729296e-02 2.3260336e-02
-1.0133525e-02 -2.7877441e-02 2.7799788e-02
6.4069659e-02 -1.5663094e-02 1.3330134e-02
3.1926412e-02 6.0297926e-02 -1.0427578e-02
1.2018219e-02 -4.5562459e-03 -1.5906771e-02
-5.1089855e-02 -3.3891967e-02 -5.6338540e-02
-2.6623968e-02 2.1828359e-02 2.3721086e-02
-1.0208083e-03 -4.6217141e-02 1.0083517e-02
7.1091681e-02 -4.9815435e-03 2.2108316e-02
3.3172718e-02 -2.8370429e-02 4.6897137e-02
-4.2413386e-02 3.0657618e-02 -6.0384859e-02
-7.0003598e-02 -4.9271840e-02 -9.2997401e-03
3.4236773e-02 -6.5282011e-02 3.2622725e-02
4.9869236e-02 1.6621079e-02 -1.8764369e-02
-4.0892724e-02 -1.7415035e-02 -4.7858248e-03
-2.1406965e-02 1.4852020e-02 -2.3640301e-02
1.9068548e-02 -1.9702396e-02 3.4983341e-02
5.1504574e-02 4.3669868e-02 3.5989681e-02
-7.3770777e-02 -2.3378576e-02 -2.6904977e-02
-2.8335420e-02 6.5231155e-02 -4.1161964e-03
5.0597869e-03 5.5571232e-02 1.0998162e-02
-8.0669170e-02 -6.7617716e-03 -2.1921715e-02
2.2144757e-02 -2.0712330e-02 -1.4203157e-02
-4.7769768e-02 -1.5616798e-02 -6.2023891e-02
2.6344060e-02 4.7048192e-02 1.6825288e-02
6.6954981e-02 -3.0282982e-02 1.1144662e-02
-1.2063501e-02 -5.2846294e-02 1.9875635e-02
-7.3546860e-03 -7.2059782e-02 1.9486759e-02
6.7598873e-02 -4.1440339e-02 3.4309095e-02
5.9543438e-02 4.5307945e-02 2.1995528e-02
-3.5135700e-03 7.2964690e-02 -2.1659932e-02
1.1309382e-02 -3.2697577e-02 -2.1071744e-02
1.2915055e-03 -1.3651232e-02 2.7629686e-02
4.0363411e-02 -9.7368834e-03 3.6492641e-02
-5.4489174e-02 4.5176162e-02 -2.4343583e-02
-6.4492435e-02 3.1562486e-02 -1.9772476e-02
1.7700051e-02 1.2893817e-02 3.4028339e-02
-7.7638540e-03 3.0515701e-02 -5.2733483e-02
-2.3976667e-03 -2.1584179e-02 -4.2990303e-02
-4.1270879e-02 -9.6078311e-03 2.9232614e-02
3.6409349e-02 1.4904213e-02 4.9744537e-02
-1.4632520e-02 5.9534754e-02 -3.3634974e-02
6.9121433e-03 -3.2687104e-02 1.3845283e-02
4.9236255e-02 3.8600666e-03 5.0976037e-02
-2.9463422e-02 -1.1332577e-02 -6.4666504e-02
-6.5941931e-02 9.0329075e-03 -4.5278580e-02
-6.5420472e-02 -5.0900515e-02 -4.1888059e-02
1.9727306e-02 4.4269506e-02 -2.7310452e-02
-3.2702259e-02 4.0943888e-02 1.5739202e-02
1.6477180e-02 -5.8495450e-02 -1.6278214e-04
6.1777065e-03 -1.7806227e-02 -5.3156682e-03
-4.2988445e-02 -5.6930533e-02 8.3800373e-03
-5.2055999e-02 4.1745934e-02 -2.7007205e-03
-4.5502649e-02 -2.1822467e-02 2.1006447e-02
-7.5962873e-02 1.8612564e-02 -3.3766450e-02
-3.5130090e-02 -4.7899546e-02 -2.1286836e-02
3.8392167e-02 4.0256279e-02 2.3369707e-02
4.7959503e-02 5.6715006e-02 -1.4729248e-02
4.2499847e-02 3.9316962e-02 -1.5847860e-02
7.4355603e-02 -1.6502377e-02 4.2730561e-02
-3.1345871e-02 3.5218239e-03 2.1098369e-02
4.1867683e-03 -6.1536076e-02 1.1924520e-02
-6.1876146e-02 -1.7057718e-02 -4.9950140e-02
-2.3566764e-02 -4.0047233e-02 2.8321622e-02
-6.4236851e-02 2.3042761e-02 -5.3436410e-02
6.5979663e-02 3.7727076e-02 5.0388174e-03
2.7263854e-02 -1.1255227e-02 2.3614932e-02
-5.1980690e-02 3.0010495e-02 -4.6959598e-02
7.1092434e-03 -4.7945737e-02 4.5606651e-02
6.3462232e-02 -2.5177709e-02 4.8512058e-02
-7.5020418e-02 -1.6290570e-02 -9.9050086e-03
1.2009013e-02 4.2053647e-02 3.5361221e-02
1.6994871e-02 -3.0713523e-02 5.2233495e-02
4.4393323e-02 -3.7901383e-02 7.4370906e-04
4.2970446e-02 5.6784576e-02 7.4456293e-03
-4.6214439e-02 2.0376099e-02 -1.6685717e-02
-3.3081156e-02 -3.2810109e-02 -1.2426010e-02
-5.1895447e-02 -7.1270979e-02 -8.3243379e-03
-2.2813253e-02 6.9293896e-02 -2.0711254e-02
-3.0735602e-02 -7.2212622e-04 3.5449279e-02
6.4893397e-03 7.1791292e-02 5.9052119e-03
6.3515068e-02 -4.1760924e-02 2.0061659e-02
-3.2059277e-02 4.7744102e-02 -1.6634697e-03
-1.7875360e-02 -3.3398297e-02 -3.8038382e-02
-1.4415922e-02 2.1975159e-02 8.3716063e-03
2.7138775e-02 1.5471510e-02 -4.0037384e-02
-9.3187862e-03 6.0035775e-02 1.9402488e-04
-1.2921142e-02 3.1275210e-02 3.0525292e-02
-4.1949604e-03 2.0432896e-02 4.3090339e-02
3.1531357e-02 3.4284662e-02 8.7604104e-03
1.5278869e-02 5.4172514e-03 2.3016756e-03
4.3623708e-02 -1.5713667e-02 5.2841334e-02
9.2096643e-03 2.1511234e-02 -4.3263943e-02
-8.4917050e-03 -1.2603759e-02 7.1850920e-03
1.1628649e-02 -1.2944296e-02 -4.8175089e-02
4.5337567e-02 2.6725656e-02 2.2267985e-03
-6.1416137e-02 7.0868648e-04 -5.9519276e-02
-2.4054385e-02 5.3015818e-02 -2.3609517e-02
7.0272158e-02 -4.0098226e-03 5.8401561e-03
2.3783287e-02 2.4005568e-02 4.5923186e-02
3.6895004e-02 -2.4582013e-02 2.8195103e-02
-1.8555058e-02 -2.0084197e-02 -1.1613358e-02
-4.7673032e-02 1.2779511e-02 -6.3562838e-02
-1.1758353e-02 2.1012092e-03 4.6687727e-02
3.7582935e-02 -4.0045417e-02 1.9697296e-02
5.0853837e-02 3.0904903e-02 1.6202053e-02
6.3232881e-03 -2.8917538e-02 2.9848942e-02
-4.9683963e-02 -8.9489548e-03 1.0285366e-02
2.0725856e-02 -8.6221434e-03 -3.0546683e-02
-4.1662043e-02 1.7129504e-02 1.5470108e-02
4.9294234e-03 -1.7687222e-02 -2.7875632e-02
-1.3262019e-02 6.3914419e-03 -3.6440094e-03
-7.8702704e-02 -1.8909859e-03 -4.4438523e-02
-6.6080535e-03 -7.9439592e-03 -6.1981701e-02
-2.2011026e-02 -9.3257404e-03 4.3953615e-02
-6.1611018e-02 2.6271522e-02 -3.5162992e-02
4.9235319e-02 2.4136415e-02 4.8154330e-02
-7.6807407e-03 4.6185980e-03 -2.8088735e-02
6.8676493e-02 1.8431434e-02 4.2231378e-02
-5.1203385e-03 -8.0464367e-03 -1.5915429e-02
5.1938527e-02 -2.1617675e-02 5.0202279e-03
-4.8053338e-02 -4.4264181e-02 -3.8967696e-02
-5.9305536e-03 -6.3197504e-02 3.4262071e-02
-3.9824640e-02 -3.7127360e-02 2.5609456e-02
3.4679938e-02 2.8646975e-02 -2.3996464e-02
-2.0989026e-02 -4.6112199e-02 -4.4620520e-03
-3.7861492e-02 -4.1102719e-02 -5.0271060e-02
5.2355915e-02 -1.4254768e-02 -1.1957028e-02
1.9268556e-02 7.5086663e-02 -1.1075431e-02
2.5518499e-02 6.1763727e-02 -2.6928880e-02
5.1148380e-02 -3.4300699e-02 1.5871642e-02
6.6472135e-03 -7.5402721e-03 1.1766169e-02
4.8116683e-02 -3.8231728e-02 3.3559408e-02
3.0045595e-02 -1.1569087e-03 -1.0245815e-02
2.1934438e-02 6.2533044e-02 7.3706350e-03
-1.0500301e-02 -5.6466979e-02 1.7221142e-03
4.5972864e-02 1.1108380e-02 -1.0640765e-03
2.9566719e-02 4.0198151e-03 3.9483666e-02
7.2227412e-03 -4.3642165e-02 -8.2649840e-03
6.8070648e-02 -2.7135104e-02 2.7287215e-02
2.2541175e-02 -1.0627070e-02 5.2836810e-02
-3.7735145e-02 2.9771400e-02 3.4500914e-03
-2.6168329e-02 -6.0018734e-02 9.8824399e-03
3.0501646e-02 4.4232579e-02 4.0152073e-02
3.7068894e-02 2.9326618e-02 3.8968140e-02
2.8280227e-02 1.8929521e-02 -2.8656451e-03
-4.3208204e-02 4.2262551e-02 -4.1086868e-02
-5.4073779e-02 2.3328556e-02 2.0038310e-03
-1.4973735e-03 -3.4906564e-02 -3.1967044e-02
2.2237198e-03 4.6722366e-02 2.4913181e-02
3.2866938e-02 -4.8946999e-02 7.5022401e-04
1.5087906e-02 1.8937068e-03 2.3127500e-02
-6.3610382e-02 1.7576863e-02 -8.6289535e-03
5.8074680e-02 7.3618544e-03 7.0485273e-03
3.9632975e-02 -2.7013075e-02 -1.2917995e-02
-1.0501965e-02 5.2346008e-02 1.8886400e-02
3.5958436e-02 7.0831064e-02 2.2323390e-03
-3.3640006e-02 -2.5436505e-02 -5.1723541e-02
3.8350448e-02 4.3643954e-03 -2.7663037e-02
-2.4134565e-02 5.7606859e-02 1.0146622e-02
-1.8257939e-02 -1.4810752e-02 -5.4625275e-02
4.0862559e-02 5.7389440e-02 2.3474805e-02
-1.7411634e-02 4.5542401e-03 -6.4106390e-02
-5.8310402e-02 -3.6544046e-02 -6.0820431e-03
8.0484838e-02 -1.6939193e-02 2.8137607e-02
1.7851307e-02 3.4476534e-02 -4.0984341e-02
-2.3417331e-02 -3.0244797e-02 4.1979023e-02
-2.7410829e-02 -6.9960050e-03 2.3839824e-03
5.5019461e-02 -1.1623453e-02 4.2584343e-02
8.2457489e-03 7.2035763e-03 -5.0800465e-02
1.9106793e-03 1.2887957e-02 1.5473603e-02
-2.2022305e-02 3.0642164e-02 -5.9481865e-02
1.0171293e-02 -6.6621790e-02 3.7376735e-02
5.7359111e-02 3.3181415e-02 -1.3478989e-02
-3.1519194e-02 4.6904585e-02 -5.2052349e-02
9.5841231e-03 9.6999043e-03 -3.1273254e-02
2.3809772e-03 3.7668074e-02 -4.1659543e-02
-4.9910224e-02 -3.1264795e-02 9.7847982e-03
5.7478162e-02 -3.9898417e-02 4.5143005e-02
-3.9785714e-02 3.9332510e-02 -1.9836029e-02
5.9400391e-02 7.5217908e-04 -6.4302516e-03
-5.7647025e-02 -5.2925993e-02 2.0372687e-03
-5.4782450e-03 -3.6294013e-02 4.5136278e-02
7.8938947e-02 -2.9118528e-03 3.7718988e-02
-3.4760803e-02 -2.3410805e-02 3.3235022e-02
-3.0760925e-02 1.0395966e-02 -5.6874172e-02
4.2482560e-03 3.9469903e-03 4.9372267e-02
-3.1651765e-02 -5.4524243e-02 2.5007264e-02
-3.1129189e-02 1.4483546e-02 -3.4617550e-03
-3.5513706e-02 5.5006512e-02 -3.2915143e-02
2.2026698e-02 -3.7162305e-02 2.8245759e-04
1.9737545e-02 -1.8068861e-02 1.0563734e-02
6.5998264e-02 2.0034683e-02 7.1416518e-03
-5.9382014e-02 4.1355452e-02 -3.9726313e-02
-4.6294464e-02 3.4302106e-03 1.9679402e-02
2.2059628e-03 -4.4841968e-02 2.9407825e-02
2.9402985e-02 -5.2475709e-02 1.6342712e-02
8.3324251e-03 -9.7835683e-03 4.2099816e-02
-4.0864342e-02 -2.2071033e-03 -5.6563000e-02
6.8470370e-02 -2.9489162e-03 4.8610928e-02
-2.6617177e-02 -2.5688954e-02 1.8084235e-02
3.5851131e-02 -2.6044289e-02 1.0411114e-02
-1.0967651e-02 4.4550073e-02 -4.7424057e-02
-3.7293213e-03 7.3397258e-02 -6.0683132e-03
1.1935934e-02 3.8918931e-02 1.4760655e-02
3.7232336e-02 4.7230155e-02 -2.8039463e-02
4.8597355e-02 -5.8056267e-04 -1.6769149e-02
7.9298431e-02 8.4178687e-03 2.7558475e-02
-4.2886412e-02 5.6918881e-02 -1.3222686e-02
-3.4370964e-02 -6.0423528e-02 -5.1895824e-03
5.8377305e-02 1.9696834e-02 -6.4870343e-03
-2.9294593e-02 -4.6769300e-02 -3.7984579e-02
6.7525842e-02 3.2329792e-02 2.7511162e-02
6.0279520e-02 3.1045400e-02 4.1077965e-02
4.4721797e-03 5.0504026e-02 -2.8825184e-02
-1.5052568e-04 6.4022198e-03 3.2148193e-02
-6.1231359e-02 3.9248047e-03 -8.0114930e-04
-2.1207957e-02 1.2322497e-02 3.9573730e-02
-6.7194927e-03 -3.3131867e-02 -1.7913231e-03
1.9373216e-02 -7.1804340e-02 1.7871222e-02
-7.5126045e-02 -3.2401156e-02 -1.1515007e-02
-1.9678996e-02 3.8343551e-02 -2.6105860e-02
1.0302793e-02 6.6903112e-02 -2.8397180e-02
-5.9281096e-02 -1.7491718e-02 -6.2665015e-03
-4.5833717e-02 -6.0274758e-02 -2.8039932e-02
-3.2856253e-02 -4.3107264e-02 5.3565957e-03
-3.5215585e-03 -1.8152732e-02 5.0084822e-02
5.9032235e-02 5.3620157e-02 8.3497591e-03
3.7176814e-02 -1.2165316e-02 -2.0721890e-02
-7.9374427e-02 -2.5557623e-02 -4.3207938e-02
-2.3392845e-02 4.4905388e-02 -3.9246286e-02
-1.8258130e-02 1.4560630e-03 -1.6812483e-02
4.3218567e-02 -4.2938866e-02 4.9440263e-02
-2.8607456e-03 3.1255478e-02 1.6101959e-02
-1.7069875e-02 3.8759859e-02 1.2144779e-02
-6.7501779e-02 -6.3584239e-02 -1.8397188e-02
2.0981906e-02 1.9355930e-02 1.4685883e-02
2.3471844e-02 -5.1962941e-02 4.8222633e-02
-2.3007410e-02 -1.0357624e-02 2.4629589e-02
-4.3157227e-02 2.0246430e-03 -2.1864162e-03
4.9986016e-02 -5.0185961e-02 2.0339432e-02
-1.3557936e-02 2.4128171e-03 2.0243437e-02
-1.5774650e-02 -5.1368861e-02 3.8948069e-02
-1.5332330e-02 -4.7852283e-02 -1.9093282e-02
-6.4254458e-03 2.4030134e-02 -3.7207199e-02
-1.4113064e-02 -2.9842428e-02 -5.4286922e-02
4.8393859e-02 -2.4684882e-02 3.9698369e-02
-6.3758401e-02 -3.3692432e-02 -4.3816459e-02

'scitula_000049_080423

5.3813601e-02 -5.7921606e-02 2.9715828e-02
-4.0442824e-02 9.2954783e-03 -3.4139758e-02
-7.9405042e-02 -4.6087789e-02 -1.8978478e-02
4.7825759e-02 5.4051355e-02 2.8819704e-03
1.3856632e-02 2.4174092e-02 2.9486055e-02
-6.3870345e-03 1.8810829e-02 -5.0767548e-02
-6.6144770e-02 9.7257420e-03 -1.4786057e-02
6.4402503e-02 1.3832746e-02 2.7516136e-02
2.0953472e-02 5.7912858e-02 1.0466525e-02
-2.1520740e-02 -2.8494746e-02 1.9422686e-02
6.2966193e-02 -1.2220108e-02 2.7495013e-03
1.9804123e-02 5.7904894e-02 -8.0507901e-03
8.8231030e-03 1.7993326e-03 -2.2012809e-02
-5.8817809e-02 -3.6673696e-02 -4.3538033e-02
-3.0546599e-02 1.7541684e-02 1.6217791e-02
6.3993000e-03 -4.3149910e-02 1.0441009e-02
6.9856389e-02 -7.1759168e-03 2.9718227e-02
2.2931538e-02 -3.7538308e-02 5.1359170e-02
-3.6566066e-02 3.6638268e-02 -5.4307736e-02
-8.0362296e-02 -4.4387677e-02 -3.3495707e-03
2.8621103e-02 -7.2911337e-02 3.4296380e-02
5.0125879e-02 2.1032577e-02 -1.1521255e-02
-4.2207253e-02 -1.4444510e-02 -6.8219170e-03
-1.2794944e-02 9.8795229e-03 -2.3121244e-02
2.3643502e-02 -2.7021875e-02 3.5534067e-02
4.0246014e-02 4.3841560e-02 3.8056509e-02
-7.7323484e-02 -3.2856108e-02 -2.6657605e-02
-1.3005778e-02 6.3698773e-02 -1.6422525e-02
6.0466241e-03 6.7249255e-02 1.0715836e-02
-7.4634014e-02 -1.1537149e-02 -2.5265921e-02
2.1084402e-02 -8.2901454e-03 -2.2714474e-02
-3.9232489e-02 -1.6284286e-02 -5.7670005e-02
3.3117561e-02 5.8845866e-02 3.0862255e-04
6.8383950e-02 -3.0970880e-02 1.6526448e-02
-2.1362492e-02 -5.2229092e-02 1.2810038e-02
-5.6962793e-03 -8.0155732e-02 1.4077493e-02
7.6627661e-02 -3.3085701e-02 3.6246205e-02
6.2842740e-02 5.3521142e-02 2.0109312e-02
1.1472563e-02 8.3966003e-02 -1.7902206e-02
1.8112182e-03 -3.6330273e-02 -2.5119900e-02
5.8799350e-03 -1.2323016e-02 2.2802917e-02
3.7556506e-02 -1.9836903e-03 3.9438515e-02
-4.6160138e-02 3.4853947e-02 -2.7151040e-02
-5.8747548e-02 2.9335423e-02 -1.8631258e-02
2.5090382e-02 9.6022991e-03 2.8905431e-02
-9.0050426e-04 3.0131867e-02 -3.9312458e-02
1.9423090e-03 -2.3369701e-02 -4.2898564e-02
-3.5554627e-02 -1.7367497e-02 2.5366307e-02
3.6045515e-02 1.6430213e-02 4.9659507e-02
-2.2371063e-03 6.6587735e-02 -3.0600377e-02
-5.7309920e-03 -3.0863544e-02 8.9875669e-03
5.2563461e-02 1.1024031e-02 4.8698493e-02
-1.7676806e-02 -2.6381229e-03 -5.8501402e-02
-5.6373861e-02 9.0466034e-03 -3.9961418e-02
-7.0815450e-02 -5.6762893e-02 -2.5888045e-02
2.0335731e-02 5.8055340e-02 -3.1116367e-02
-2.6437082e-02 4.3121133e-02 1.4181240e-02
1.6421519e-02 -5.5840820e-02 -2.7358262e-04
1.5982871e-02 -1.8709207e-02 -8.0241510e-03
-4.5501338e-02 -5.6809394e-02 1.0556613e-02
-3.5769785e-02 4.0069222e-02 -3.0418639e-03
-4.4171186e-02 -2.9111725e-02 1.2461286e-02
-7.1971338e-02 4.9577952e-03 -3.3099209e-02
-3.0036800e-02 -4.3475108e-02 -1.5809548e-02
4.5943293e-02 4.3095198e-02 2.1404893e-02
4.4572244e-02 6.7997384e-02 -9.2483560e-03
3.8429311e-02 4.7971773e-02 -1.0655459e-02
8.0659577e-02 -1.2203435e-02 3.9637283e-02
-2.9970080e-02 4.3527887e-03 2.8355772e-03
5.2587644e-03 -6.9782560e-02 7.5323755e-03
-5.8466053e-02 -1.8411141e-02 -5.2574862e-02
-1.1015064e-02 -4.3642149e-02 2.3820042e-02
-5.2170448e-02 2.0707526e-02 -5.7604342e-02
6.5908686e-02 3.8483925e-02 9.4964107e-03
2.4025287e-02 -3.8709941e-03 1.0249096e-02
-5.2818389e-02 3.7230898e-02 -5.1841842e-02
4.5053336e-03 -4.5637567e-02 4.3902481e-02
5.7841096e-02 -2.9437923e-02 5.0203727e-02
-7.1491007e-02 -1.7320018e-02 -8.5411989e-03
8.1947633e-03 3.9501334e-02 3.0553591e-02
5.7103799e-03 -2.9184690e-02 5.5575886e-02
4.2644000e-02 -2.5473582e-02 -1.1971649e-03
5.3701705e-02 6.9178899e-02 9.7430930e-03
-4.5848291e-02 1.5569823e-02 -1.7357963e-02
-3.5570395e-02 -2.8719822e-02 -6.6254649e-03
-5.7010730e-02 -6.6195472e-02 -3.2443899e-03
-2.3968891e-02 7.4248426e-02 -2.3181516e-02
-2.8154042e-02 -2.9346556e-04 2.7933582e-02
6.5953323e-03 7.9087601e-02 -2.1502798e-03
5.6350651e-02 -3.9544317e-02 2.6869042e-02
-3.1274117e-02 5.8835127e-02 -4.2977297e-03
-2.6298112e-02 -3.5238043e-02 -4.6282749e-02
-1.4416996e-02 1.4049074e-02 1.7833596e-02
3.0545564e-02 2.0528685e-02 -3.3406599e-02
-5.4090120e-03 6.0449990e-02 -1.8016655e-03
-2.0049365e-02 2.9702879e-02 2.3100855e-02
-5.5532162e-03 2.7080479e-02 3.2437740e-02
3.5906056e-02 3.3595349e-02 9.8700381e-03
1.3099768e-02 9.5814722e-03 -1.0507325e-03
4.8400704e-02 -1.5211639e-02 5.2965416e-02
1.2253202e-02 2.3056774e-02 -3.0235033e-02
-1.8756317e-02 -2.3611887e-02 2.3572509e-03
8.1779454e-03 -7.2217545e-03 -4.3751984e-02
4.5701413e-02 3.5054955e-02 -6.5554998e-03
-5.7928565e-02 4.3884840e-03 -5.6944984e-02
-2.3270548e-02 5.1150633e-02 -2.0692370e-02
6.8094875e-02 7.4331500e-04 1.6729343e-02
2.4722361e-02 3.2624321e-02 4.4035025e-02
4.4413516e-02 -2.3873479e-02 2.7342548e-02
-1.2302975e-02 -1.7240079e-02 -1.1943628e-02
-3.7592378e-02 2.3168112e-03 -6.1247890e-02
-1.6395491e-02 -6.3687796e-03 4.0734652e-02
1.5401378e-02 -3.9935264e-02 2.4503810e-02
5.5779947e-02 2.8234380e-02 2.1555666e-02
3.0478086e-03 -2.6608926e-02 3.3921116e-02
-5.2534011e-02 -1.5943103e-02 7.2436549e-03
1.8272130e-02 3.7542571e-03 -3.4128877e-02
-4.3768735e-02 1.4207557e-02 8.9902137e-03
-1.3777769e-04 -1.6515407e-02 -2.8050058e-02
-4.7290884e-03 2.6373284e-04 -9.4823374e-03
-7.4834587e-02 -1.2048456e-02 -4.3335203e-02
-6.0387842e-03 -1.3195030e-02 -5.3057064e-02
-2.2518892e-02 -2.3189939e-02 3.8415744e-02
-6.5504381e-02 2.3074512e-02 -3.8306541e-02
5.1356194e-02 2.8038621e-02 4.4304488e-02
-8.1344207e-03 -1.7915230e-03 -3.7682438e-02
7.0161592e-02 2.3972821e-02 3.9370376e-02
-1.5628962e-02 -6.2326344e-03 -2.3211270e-02
5.2947254e-02 -2.5124630e-02 1.2690783e-02
-5.4702107e-02 -5.1706220e-02 -3.3665123e-02
-9.8570642e-03 -7.1264296e-02 2.6928802e-02
-3.5143204e-02 -4.1107162e-02 1.9609697e-02
3.9308957e-02 3.5298513e-02 -2.6942886e-02
-2.2690516e-02 -3.9194840e-02 4.2304205e-03
-4.6027105e-02 -3.8409437e-02 -3.0413231e-02
4.9598377e-02 -1.1218307e-02 -7.0551014e-03
2.3870248e-02 8.3968828e-02 -7.1499747e-03
2.8458510e-02 7.3528724e-02 -1.9069253e-02
4.5602518e-02 -4.5346079e-02 1.3512667e-02
-2.7983492e-03 -1.2510041e-02 7.3045912e-03
4.2968812e-02 -3.4833638e-02 4.5013134e-02
2.3536529e-02 5.2322079e-03 -1.2139602e-02
2.2108782e-02 7.5489513e-02 7.2805409e-03
-1.2813514e-02 -6.5430554e-02 4.6827480e-03
4.0815526e-02 1.8622355e-03 -1.1316294e-03
2.1038850e-02 -9.7987141e-03 2.8427674e-02
-7.1392978e-03 -4.9960765e-02 -5.8167870e-03
6.1693386e-02 -1.7358691e-02 3.8768607e-02
2.5381132e-02 -1.4009593e-02 5.1446128e-02
-3.7094945e-02 3.1889217e-02 1.3295033e-02
-2.7107589e-02 -6.9270314e-02 1.2231497e-02
2.3683971e-02 4.6951748e-02 3.3749997e-02
3.1932317e-02 3.7422802e-02 2.4827411e-02
3.0223126e-02 2.0618372e-02 -6.2667958e-03
-2.6520130e-02 3.8647765e-02 -3.7327483e-02
-4.9145237e-02 2.7585101e-02 3.2711521e-03
-1.3615613e-02 -3.3945965e-02 -3.3916438e-02
1.1541267e-02 5.4904810e-02 2.4539201e-02
3.3459064e-02 -5.8265490e-02 6.8268197e-03
4.5386480e-03 4.5637527e-03 2.0831766e-02
-5.4428181e-02 1.1733320e-02 -2.7530872e-03
4.5847003e-02 1.7053285e-02 1.0212798e-02
2.5981961e-02 -3.7591969e-02 -6.4570139e-03
2.4204310e-03 5.0596671e-02 1.1416929e-02
3.9264992e-02 7.8173046e-02 3.9254151e-03
-4.0143353e-02 -2.8829573e-02 -4.1886677e-02
3.1447279e-02 3.8866030e-03 -2.5934741e-02
-1.4175091e-02 5.4795553e-02 1.2189437e-02
-2.6355181e-02 -1.7093349e-02 -4.7475284e-02
3.7766020e-02 5.7926666e-02 1.6837052e-02
-2.0127513e-02 1.4017809e-02 -5.7771177e-02
-5.7773564e-02 -3.9109301e-02 -1.2513581e-02
7.8142419e-02 -1.2121705e-02 1.7800659e-02
2.2619802e-02 4.1482358e-02 -2.2330385e-02
-1.5704078e-02 -4.0287356e-02 4.4531901e-02
-2.7359926e-02 -1.0374659e-02 -2.9609190e-03
5.7983326e-02 1.3992083e-03 3.5292970e-02
-2.8787558e-03 2.7904142e-03 -5.3210744e-02
-3.1321657e-03 1.1601825e-02 3.8720653e-03
-3.4652711e-02 2.0969799e-02 -5.9542383e-02
8.2511729e-03 -7.8943842e-02 2.6537229e-02
5.9104784e-02 4.2864277e-02 -6.8734989e-03
-3.4136659e-02 5.0060758e-02 -4.4936465e-02
6.6385564e-03 1.0450407e-02 -4.1653265e-02
1.1659723e-02 4.1146982e-02 -3.7528563e-02
-5.8403962e-02 -4.2001728e-02 1.2442109e-02
6.0947849e-02 -4.5599302e-02 4.3750622e-02
-3.0891521e-02 3.2676097e-02 -2.3677428e-02
5.7117299e-02 2.2242203e-03 -4.0729061e-03
-6.4998032e-02 -5.1280765e-02 2.1181040e-03
-8.6226115e-03 -2.6647115e-02 4.5876616e-02
7.5300697e-02 5.5452521e-03 4.2119333e-02
-2.8614149e-02 -3.7050339e-02 3.5037557e-02
-2.1798711e-02 8.6322716e-03 -4.2396224e-02
1.4170153e-02 6.0521891e-03 4.5085756e-02
-2.2601081e-02 -6.0381833e-02 2.6400274e-02
-2.5868977e-02 1.7014660e-02 -6.1152965e-03
-3.8435355e-02 6.1406212e-02 -2.8627887e-02
6.8642195e-03 -3.7563634e-02 -7.0430338e-03
2.4608935e-02 -2.3078460e-02 1.1775971e-02
6.4185289e-02 1.2354520e-02 5.7874097e-03
-5.0714680e-02 4.7677855e-02 -3.6114014e-02
-3.9729019e-02 -8.6021719e-04 1.3805478e-02
2.2438153e-03 -5.8183724e-02 1.7680318e-02
2.3405811e-02 -5.1277304e-02 3.5287231e-02
1.2730586e-02 -1.4414680e-02 4.2086810e-02
-3.9456710e-02 -4.1942904e-03 -4.5561590e-02
6.4273316e-02 -4.9071203e-03 4.8650420e-02
-3.1866570e-02 -1.8470062e-02 9.8325948e-03
3.9531904e-02 -1.3755765e-02 1.3727043e-02
-1.5663287e-02 3.8860160e-02 -4.9294992e-02
-7.2632484e-03 7.8378757e-02 -1.1919564e-02
1.6950727e-02 3.7820388e-02 1.6049998e-02
3.6016007e-02 5.2149817e-02 -2.7065244e-02
4.1427175e-02 8.9130515e-03 -1.5288333e-02
8.2286015e-02 7.8730035e-03 2.5278339e-02
-5.0542931e-02 4.9321974e-02 -1.7030112e-02
-2.9432648e-02 -5.8117458e-02 -6.0747995e-04
5.8826045e-02 2.6593402e-02 4.9696452e-04
-3.0888951e-02 -4.4888633e-02 -3.4765102e-02
7.3790276e-02 2.3421196e-02 1.9002401e-02
5.8686277e-02 4.1769457e-02 3.3916336e-02
7.0892261e-03 5.0444049e-02 -2.3663907e-02
-3.4757038e-04 1.5118896e-03 3.7134078e-02
-5.7476822e-02 -6.5565623e-03 -1.4424750e-02
-1.4901906e-02 1.0789497e-02 3.4074068e-02
-1.5038561e-02 -3.4480170e-02 -1.0694273e-02
1.8496064e-02 -7.7349828e-02 1.1385273e-02
-6.8525164e-02 -3.1997241e-02 1.1623638e-03
-6.7560463e-03 4.2615873e-02 -2.9499308e-02
5.5722225e-03 6.6714278e-02 -1.4581381e-02
-5.2295808e-02 -2.6763878e-02 -4.2109385e-03
-4.3339977e-02 -5.5252225e-02 -1.8737105e-02
-4.5323686e-02 -4.2004963e-02 2.5276217e-06
-1.8558853e-03 -1.2892386e-02 4.7894026e-02
6.3429064e-02 5.3723218e-02 3.5200931e-03
3.3150925e-02 -1.1310737e-02 -1.2987913e-02
-6.5702075e-02 -2.3984065e-02 -3.5136848e-02
-1.7785295e-02 5.5166748e-02 -3.7649295e-02
-2.6925626e-02 3.6885164e-03 -1.6399323e-02
3.7488401e-02 -5.7195040e-02 4.3659257e-02
-5.5038718e-03 2.6357664e-02 1.1208867e-02
-7.0152479e-03 4.3771359e-02 2.3487120e-02
-7.2371240e-02 -5.9599432e-02 -8.7705969e-03
2.3024787e-02 1.9761356e-02 1.2669828e-02
1.1688171e-02 -6.4958015e-02 3.7738552e-02
-1.0908048e-02 -1.4327654e-02 2.5807146e-02
-4.1768676e-02 1.2010469e-03 -6.9867584e-03
4.0113710e-02 -6.8920934e-02 2.0438011e-02
-1.5157995e-02 1.0811140e-03 6.0242101e-03
-7.3348207e-03 -6.0538984e-02 3.8481479e-02
-1.4439812e-02 -4.8041371e-02 -2.4319416e-02
-1.4957310e-02 2.7004835e-02 -2.9726623e-02
-1.3026343e-02 -2.7014470e-02 -4.9494001e-02
3.6114081e-02 -2.4463768e-02 5.4770319e-02
-6.8346054e-02 -4.4100593e-02 -3.4203986e-02

'siphonifera_000031_080423

3.8491195e-02 -3.1768804e-02 5.8986529e-02
-9.6043228e-03 1.9966808e-02 -2.5393432e-02
-5.5579706e-02 -5.0884436e-02 -3.2153341e-02
5.5673545e-02 4.1512498e-02 -1.2151930e-02
-2.3144338e-03 2.5967135e-02 3.5679831e-02
2.3465022e-02 -6.2177304e-03 -1.8244287e-02
-7.7670796e-02 1.4455755e-02 -1.1929646e-03
5.0666615e-02 -2.1119116e-02 4.6332458e-02
1.4702409e-02 6.1367187e-02 1.4558201e-02
-3.5836025e-02 -1.7071957e-02 3.3925090e-02
4.3414443e-02 -1.7429694e-02 1.1297469e-03
1.3509718e-02 6.7332069e-02 -2.0987790e-02
-1.8719566e-02 -1.1348738e-02 3.4179438e-03
-4.1186209e-02 -3.0787863e-02 -6.2981170e-02
-1.8033879e-02 4.6541423e-02 8.9366921e-03
-2.4850211e-03 -6.1835501e-02 -1.9961533e-02
5.1884240e-02 -1.5503449e-02 1.9971456e-02
2.1052437e-02 6.2598707e-04 3.7775441e-02
-2.0093321e-02 1.9461996e-02 -5.3534751e-02
-5.5820647e-02 -3.3303270e-02 2.3504609e-02
-3.9423919e-03 -6.0136139e-02 2.5278023e-02
3.6376231e-02 6.0203715e-04 -1.5610132e-03
-1.4063929e-02 -2.7781804e-02 -4.0938025e-03
-8.2307016e-03 6.4604111e-03 -3.1531702e-02
7.6463055e-02 1.9091974e-02 -5.2658115e-03
4.2425523e-02 5.1260397e-02 3.6582121e-02
-7.0490368e-02 -1.5697064e-02 -3.3908912e-02
-4.1527610e-02 4.7728352e-02 -1.9621152e-02
2.0880746e-03 4.6081803e-02 8.9518924e-03
-5.7353067e-02 -1.4103497e-03 3.6311695e-02
2.4139448e-02 -1.9135416e-02 -4.2065517e-03
-2.3436433e-02 -4.9407473e-02 -4.7785430e-02
5.7931306e-03 3.9001140e-02 2.7859974e-02
5.7439641e-02 2.7219010e-02 -1.7837680e-02
-1.5904432e-02 -4.3029790e-02 1.4597602e-02
-2.0964135e-04 -5.6188270e-02 4.3634406e-02
4.1478350e-02 -5.6068944e-02 3.0793831e-02
6.1695398e-02 3.7881045e-02 1.3795167e-02
8.5658339e-03 5.3801436e-02 -1.9856006e-02
1.7276325e-02 -2.5110555e-02 -1.7869359e-02
1.1959774e-02 2.2941763e-02 3.9203671e-02
9.4644060e-03 -8.6662637e-03 6.3661399e-02
-7.1523252e-02 2.3723800e-02 -2.6385293e-02
-7.2918358e-02 1.5040256e-02 1.5244404e-02
7.4275814e-03 1.8338605e-02 5.7195625e-02
6.5662904e-04 1.1937775e-02 -4.2987721e-02
1.2211085e-02 -3.5841607e-02 -5.1575296e-02
-4.8832036e-02 -2.0721689e-02 4.1166388e-02
5.2291096e-02 2.7034955e-02 4.3411540e-02
8.0343465e-03 3.4207699e-02 -1.0878623e-02
5.9347975e-03 -5.6827676e-02 1.2261839e-02
4.1407543e-02 -2.7606662e-03 5.1576761e-02
3.3337698e-03 -4.3467727e-03 -6.7130339e-02
-6.7378867e-02 1.7652220e-02 -4.9236730e-02
-5.3504256e-02 -3.8053701e-02 -4.9627984e-02
3.3347804e-02 6.8845815e-02 -5.3664769e-03
1.1626521e-03 6.0732172e-02 8.2523618e-03
2.4679727e-02 -4.0103945e-02 -1.8048686e-02
-1.3661216e-03 -2.9592222e-03 -1.7162021e-02
-5.8047209e-02 -4.7159841e-02 8.8781553e-03
-4.6815581e-02 4.4732855e-02 1.3930924e-02
-6.1540158e-02 -1.5849682e-02 2.5086873e-02
-7.8623529e-02 -1.6145996e-02 -1.5740189e-02
-4.0989511e-02 -5.3672235e-02 -4.5328759e-02
2.2310636e-02 2.0914878e-02 5.2217222e-02
2.3538402e-02 3.0031039e-02 -1.1533974e-02
4.9336909e-02 5.4778641e-02 -1.6822564e-02
5.5293994e-02 -3.6891793e-02 3.3067026e-02
-4.6204510e-02 4.8675071e-02 -6.3266683e-03
1.5941025e-02 -4.5136861e-02 1.1095381e-03
-6.1966362e-02 -1.7281459e-02 -5.2980736e-02
-1.8985753e-02 -2.7647416e-02 3.9953758e-02
-3.9019919e-02 1.8910328e-02 -5.7535845e-02
6.7150969e-02 3.5136570e-02 -2.9619604e-03
2.4080390e-02 -7.6129067e-03 6.7860098e-02
-3.1306742e-02 2.9745449e-02 -4.6812529e-02
8.6953142e-03 -4.6769646e-02 5.7713477e-02
4.6155292e-02 -2.3558343e-02 3.0762056e-02
-7.2837439e-02 -3.1409971e-02 -2.0013054e-02
3.8038316e-02 4.1908834e-02 1.5128877e-02
4.3240673e-03 -2.1758050e-02 6.6627691e-02
2.2619444e-02 -2.8799076e-02 -3.5789125e-02
4.5082989e-02 6.2208764e-02 1.0355078e-03
-4.7483941e-02 3.0768108e-02 -4.4476932e-02
-5.0252766e-03 -1.5566045e-02 2.5791931e-03
-5.0449528e-02 -4.6137943e-02 -1.0542123e-02
-5.9164936e-02 3.3837266e-02 -3.2098853e-02
-3.2925971e-02 2.0358993e-02 4.0991298e-02
-5.0110999e-03 6.0865640e-02 -4.8726515e-03
4.4976976e-02 -5.2841109e-02 8.0450831e-03
-1.9324154e-02 3.1644782e-02 -2.9961763e-03
-6.1415040e-04 -5.0772749e-02 -5.0031450e-02
-2.9743257e-03 1.6427103e-02 -1.1392180e-02
1.8606942e-02 -1.2983044e-02 -4.0347391e-02
-4.0654591e-03 4.6938392e-02 -2.0062490e-02
3.6002373e-03 1.5076212e-02 2.7731016e-02
-1.0702854e-02 2.3176689e-02 2.2309222e-02
3.1135771e-02 3.7087178e-02 5.1690912e-02
2.1220846e-02 1.3872905e-02 -1.3644883e-02
3.7814283e-02 -1.4415491e-02 6.2361925e-02
4.5479019e-02 3.9485537e-02 -2.8215275e-02
-1.8910397e-03 -1.0197464e-03 9.5975613e-04
-1.0168688e-02 -1.1620021e-02 -6.8728119e-02
5.9011963e-02 3.4988574e-02 3.3222694e-02
-7.9818280e-02 4.4612201e-05 -3.8597001e-02
-2.0710332e-02 4.4949976e-02 -2.0654495e-02
6.2038885e-02 -1.9968124e-02 5.9308351e-03
-4.8026580e-03 2.0153980e-02 4.9085246e-02
5.1772456e-02 -4.7180579e-02 2.1332746e-02
-2.2660012e-02 -2.8275493e-02 9.7994394e-03
-5.1257834e-02 3.9556948e-03 -6.0668799e-02
-1.7149349e-02 1.5149688e-02 3.8902786e-02
3.2239392e-02 -5.4787978e-02 1.7360856e-02
5.3866217e-02 5.1039026e-02 2.2816317e-02
2.0233867e-02 -6.1423719e-02 3.8732023e-02
-4.6548515e-02 1.0506698e-02 4.0336152e-02
1.8833085e-02 1.1945370e-02 -4.3784111e-02
-5.5889674e-02 3.5473881e-02 2.3436473e-02
1.2625496e-03 -5.2422379e-03 -3.9021535e-02
-7.2333820e-03 2.7195151e-02 6.2059386e-03
-7.6708382e-02 4.3142141e-03 -1.8975459e-02
9.5556509e-03 -1.0100695e-02 -5.2796096e-02
-1.8777018e-02 7.7950673e-03 2.4139401e-02
-6.9492923e-02 3.2623482e-02 -7.7148669e-03
6.3268181e-02 1.6701478e-02 4.5535865e-02
-4.9403867e-03 -5.3413722e-02 -3.1815177e-02
4.3571521e-02 1.9571851e-02 5.4445833e-02
1.7681194e-02 2.9048094e-02 -4.4529610e-02
3.8116148e-02 -4.1798029e-02 7.4248251e-04
-3.0305631e-02 -4.2303537e-02 -6.0127320e-02
-1.7977106e-02 -3.8659961e-02 2.9851533e-02
-3.8566855e-02 -4.5652162e-02 1.5377743e-02
3.4617138e-02 5.9572827e-02 -2.6263773e-02
-6.1076121e-03 -4.0875217e-02 -6.4735561e-03
-4.8572324e-02 -1.4451066e-02 -6.3292669e-02
6.2699682e-02 -1.0462041e-02 -1.3244518e-02
2.5194744e-02 6.1225822e-02 -1.4851197e-02
2.0736484e-02 5.6188537e-02 -3.1532790e-02
4.5926169e-02 -3.2198812e-02 1.4251212e-02
2.8241668e-02 -9.9313416e-03 8.1057307e-03
3.4282988e-02 -5.0252831e-02 4.9917214e-02
3.4255673e-02 -2.5596657e-02 -1.5913950e-02
2.4853286e-02 5.0320800e-02 3.8142399e-02
1.4285322e-02 -3.9911896e-02 -2.8986264e-02
2.4226914e-02 8.0296481e-03 1.2904870e-02
2.8933245e-02 7.0358696e-03 6.0393682e-02
9.6624552e-03 -1.4660631e-02 -2.7827557e-02
8.0635589e-02 7.1754658e-03 8.6262149e-03
-1.7043563e-02 -2.1667707e-02 5.3426818e-02
-4.1072329e-02 3.5810558e-02 3.1042624e-02
-4.9579978e-02 -5.5722187e-02 1.0726923e-03
1.3329466e-02 3.7392685e-02 4.6126470e-02
2.0619504e-02 3.3491925e-02 9.5122815e-03
2.5707515e-02 2.7679248e-02 -2.9605730e-02
-5.2081687e-02 1.6225981e-02 -4.9031876e-02
-5.8061161e-02 4.2751765e-02 5.8625684e-04
9.4582739e-03 -5.3414173e-02 -3.3283913e-02
6.0928334e-03 2.7111816e-02 1.6086390e-02
3.1749561e-02 -5.3326925e-02 -6.3084301e-03
2.3881614e-02 -2.9872206e-03 2.3181416e-02
-7.1138126e-02 -5.2880143e-04 2.1029691e-02
6.6408954e-02 -3.6101159e-03 1.3845298e-02
3.3609309e-02 5.2828120e-03 -1.5491548e-02
-8.9525740e-03 3.6630060e-02 1.6782019e-02
2.6077879e-02 6.8083982e-02 7.4973796e-03
-1.4061379e-02 -6.1799315e-02 -3.8828279e-02
2.8438171e-02 9.2373564e-03 -2.9134664e-02
-8.1966504e-03 4.1358181e-02 -3.9161699e-03
-8.6472711e-05 -2.6837098e-02 -6.2838904e-02
2.1792297e-02 4.6196780e-02 2.1318071e-02
-2.2679730e-02 -1.4416313e-02 -6.1204318e-02
-6.2605820e-02 -4.0880749e-02 -2.3090776e-02
5.2587333e-02 -3.9630337e-02 4.2232455e-03
2.8190132e-02 4.3338888e-02 -2.2838451e-02
-3.7109715e-02 -1.7821924e-03 3.8593266e-02
-3.1072694e-02 4.9646295e-02 -7.2437802e-03
7.1764018e-02 2.4039413e-02 3.6038129e-02
1.1074758e-02 4.4450382e-02 -3.2060110e-02
2.0319614e-02 1.3418423e-02 2.8008271e-02
-1.1053596e-02 7.8972967e-03 -4.9992518e-02
2.3728059e-02 -4.5046715e-02 5.8554243e-02
6.7285677e-02 9.2418336e-03 -1.8537825e-02
-1.8123236e-02 3.0613569e-02 -3.7859378e-02
1.8066993e-04 8.6097583e-03 -5.8675779e-02
9.5319802e-04 2.7396655e-02 -4.5354395e-02
-7.1913452e-02 -2.4989193e-02 9.8648742e-03
4.7644513e-02 -3.9570079e-02 4.7413236e-02
-4.6456376e-02 4.0250898e-02 -3.3792910e-02
4.5201586e-02 1.2773122e-02 -2.4837880e-02
-6.8687402e-02 -3.7740150e-02 3.2430413e-03
-1.4928543e-02 -4.3651070e-02 4.4253598e-02
6.2928113e-02 -9.0700189e-03 3.2515032e-02
-4.1695151e-02 -3.5036680e-02 2.4335960e-02
-3.3727989e-02 -9.3312477e-03 -6.9406224e-02
3.9873345e-03 5.6223860e-03 6.4356069e-02
-3.1687517e-02 -3.2710239e-02 3.4248331e-02
-3.0326517e-03 1.8051774e-03 1.7970488e-02
-5.4986860e-02 4.3271461e-02 -1.7631196e-02
4.6883163e-02 -3.3978205e-02 -8.2490142e-03
5.3068104e-02 2.8194036e-03 4.0211163e-02
2.9594812e-02 2.3059453e-02 1.3089949e-03
-6.9066076e-02 1.1373906e-02 -3.5091728e-02
-7.8047647e-02 -5.4960270e-03 2.0654837e-03
-5.8524305e-03 -3.4936341e-02 5.8316970e-02
1.0295216e-02 -5.0841288e-02 -1.4637696e-02
-1.8965587e-02 1.8323380e-03 5.1241644e-02
-3.4773442e-02 3.3908929e-03 -5.9303975e-02
4.1944604e-02 -1.0537629e-02 3.5697185e-02
-2.2973873e-02 -1.5871649e-02 2.1399238e-02
7.5275920e-02 -8.6270159e-04 -6.0875148e-03
-2.0396271e-02 4.6260282e-03 -6.5605737e-02
1.4101940e-02 7.0630875e-02 -1.9838469e-03
4.7582467e-02 3.3322278e-02 6.5140914e-03
4.4320029e-02 2.1802183e-02 -4.1054469e-03
5.3320281e-02 2.5047912e-03 -1.4853206e-02
6.8836863e-02 1.0231400e-02 2.6166783e-02
-6.6544382e-02 3.0567988e-02 1.2689582e-02
-2.1466309e-02 -6.5539975e-02 -1.4152928e-02
3.8168340e-02 2.7465761e-02 -1.8583985e-02
-1.4325562e-02 -4.2025762e-02 -6.1885161e-02
7.5746137e-02 3.1418614e-02 2.4027923e-02
7.0914121e-02 2.1403836e-02 1.0975602e-02
-3.4987903e-03 3.2984058e-02 -2.9774464e-02
1.0521996e-02 5.8991288e-03 -2.7324071e-02
-5.7109189e-02 1.9196175e-02 3.2454982e-02
-1.8893003e-02 3.7067536e-02 2.8008764e-02
1.8509651e-03 -3.6231949e-02 -1.9201653e-02
-1.8747263e-02 -5.7245318e-02 3.4429987e-03
-6.6894524e-02 -4.3698812e-02 -9.5235958e-03
-3.2704815e-02 4.3365415e-02 -3.0751714e-02
4.6030986e-02 4.7544546e-02 -4.9543869e-04
-7.4248691e-02 -2.7092462e-02 -5.0959861e-03
-4.7086414e-02 -6.0955452e-02 -1.7661847e-02
-3.5740146e-02 -5.9370241e-02 2.9784067e-04
-6.6118005e-03 -8.5670811e-03 6.1533957e-02
3.6015901e-02 5.9541367e-02 1.4541800e-02
4.2541109e-02 -8.8743171e-03 -1.8411245e-02
-6.6391152e-02 -3.4611864e-02 -3.5556461e-02
-1.7443652e-02 1.5913284e-02 -3.9326973e-02
-1.8525744e-02 2.8884925e-02 -1.7872686e-02
2.0190296e-02 -3.2692255e-02 6.5988026e-02
1.0767946e-02 6.2950167e-03 1.8379617e-02
-3.1096022e-02 4.3344801e-02 1.8988563e-02
-3.2516788e-02 -6.3874938e-02 -3.0812818e-02
4.8778340e-02 4.0374689e-02 4.8700548e-02
2.0219387e-02 -6.3834082e-02 1.1438063e-02
-2.2458942e-02 -1.2346589e-02 3.8922967e-02
-1.6796859e-02 -3.0655267e-04 1.2362003e-02
1.1523148e-02 -6.4459267e-02 2.4630256e-02
1.5975077e-02 -4.1600954e-03 2.8707637e-03
-2.3145084e-03 -5.4685765e-02 -7.8659691e-04
4.5753750e-03 -2.1054074e-02 -7.1468239e-03
1.0639121e-02 1.8205527e-02 2.8299165e-03
-2.3616850e-02 -2.6402282e-02 -6.8943041e-02
3.2621701e-02 -1.4928345e-02 2.1344812e-02
-6.2406674e-02 -1.5158046e-04 -4.7054563e-02

'truncatulionoides_000015_080423

2.5685722e-02 -3.9180668e-02 5.3324089e-02
-1.6987793e-02 5.1663321e-02 -3.2409292e-02
-6.4355363e-02 -5.4715838e-02 -2.1371587e-02
5.9937384e-02 3.0660134e-02 -8.4346025e-03
-8.4368504e-03 2.9743168e-02 2.6682135e-02
-4.2431103e-03 -1.5338609e-03 -4.9320672e-02
-9.4760007e-02 1.7280208e-03 -1.0567789e-02
6.9893535e-02 6.0170926e-03 4.2199942e-02
-3.3750423e-04 6.5912641e-02 3.8004232e-02
-7.4932790e-03 -2.9956883e-02 1.7941778e-02
6.8449032e-02 -1.1275650e-03 -1.0397651e-02
3.2685433e-02 5.1129947e-02 -2.0397009e-02
1.5915424e-02 -4.9966121e-03 -9.6724256e-03
-4.6265530e-02 -2.9027948e-02 -5.2090030e-02
-3.1287437e-02 3.4621686e-02 8.4827257e-03
2.9577596e-02 -2.8559390e-02 -8.6388837e-03
7.1064565e-02 -5.0855451e-03 3.0004725e-02
3.3000706e-02 -1.7373683e-02 4.4297311e-02
-2.0120865e-02 1.7581057e-02 -5.6742299e-02
-7.6700293e-02 -6.4893181e-02 5.6374871e-03
3.9352824e-02 -5.1429143e-02 3.8288383e-02
4.8673048e-02 7.1548422e-03 -2.9517871e-02
-2.0467179e-02 -2.3590275e-02 1.1510927e-02
-2.5146439e-02 -2.8159056e-03 -2.0620792e-02
2.3335934e-02 -2.1194402e-02 2.1265217e-02
4.8833434e-02 3.8517309e-02 5.3266497e-02
-7.9435579e-02 -1.3541645e-02 -2.0140786e-02
-2.4022695e-02 6.1646124e-02 3.4877845e-04
-9.8389197e-03 7.3281520e-02 2.8083266e-02
-6.4259049e-02 7.6023806e-03 3.7749561e-03
2.1577715e-02 -4.9335644e-02 -1.6496386e-02
-1.9816418e-02 -2.4038598e-02 -6.5043256e-02
1.5111542e-02 6.1596001e-02 1.9303316e-02
7.1033985e-02 -7.4580214e-03 6.8210745e-03
-1.5591844e-02 -6.3058427e-02 1.2636678e-02
3.0548430e-03 -6.4016923e-02 1.1432135e-02
5.7108929e-02 -4.0881348e-02 2.6807044e-02
6.4505574e-02 2.6536530e-02 1.4240824e-02
-6.4747732e-03 6.4898472e-02 -1.1480983e-02
1.7291687e-02 -1.4816401e-02 -2.3867212e-02
1.2907742e-02 -6.9847290e-03 2.6369225e-02
3.7826041e-02 -1.8516054e-03 4.3793340e-02
-6.5642476e-02 3.9601561e-02 -8.9930555e-03
-7.8164524e-02 3.3069393e-02 -7.1259602e-04
2.4509368e-02 1.1329057e-02 4.5791769e-02
2.5360522e-02 2.0929805e-02 -2.5205496e-02
1.1557957e-02 -5.6517095e-03 -4.9372120e-02
-3.8784253e-02 -2.5574212e-02 1.0141377e-02
3.6054167e-02 2.8700670e-02 5.0694753e-02
2.3616415e-05 5.2886617e-02 -2.9992288e-02
-9.2848358e-04 -1.7691400e-02 2.5571030e-02
3.7624151e-02 5.5501590e-03 5.7601244e-02
-1.8210508e-02 -7.0449562e-03 -5.9074336e-02
-6.3880068e-02 8.2343833e-03 -3.2192223e-02
-5.6037903e-02 -3.9704951e-02 -4.1458098e-02
1.5760078e-02 3.4473714e-02 -3.4080963e-03
-3.2393895e-02 5.0242052e-02 1.5047502e-02
2.1307394e-02 -6.0881602e-02 5.5635621e-03
1.0676482e-02 -2.5628625e-02 -1.3054085e-02
-5.5727006e-02 -7.3579379e-02 1.2182476e-02
-5.6092383e-02 6.4841163e-02 3.7157422e-03
-4.6836114e-02 -4.2308900e-02 1.1087858e-02
-8.7961117e-02 2.0351635e-02 -4.1659581e-03
-4.5209737e-02 -5.5074020e-02 -3.8735388e-02
3.8792516e-03 3.4879407e-02 3.6762972e-02
4.1183591e-02 3.5004394e-02 -3.4217018e-02
3.9467368e-02 3.8321923e-02 -1.3651328e-02
6.4303071e-02 -2.3962123e-02 3.9964439e-02
-1.3484893e-02 9.7720172e-03 4.2876674e-03
-3.7075339e-04 -5.3527327e-02 -3.3936293e-03
-7.0173470e-02 -1.1955900e-02 -3.3977643e-02
-3.1525067e-02 -3.9808492e-02 1.7382545e-02
-5.0089590e-02 1.5676962e-02 -4.3273916e-02
5.6168614e-02 2.0389633e-02 2.4104628e-03
3.1851209e-02 -1.0920500e-03 2.9370012e-02
-3.3565147e-02 2.9039003e-02 -4.5851817e-02
1.0937398e-02 -5.1255334e-02 4.6495025e-02
4.9755443e-02 -6.9261293e-03 6.4342494e-02
-9.2674264e-02 -1.8867723e-02 -1.1158305e-02
5.9735712e-03 5.0620942e-02 3.0135596e-02
1.3470615e-02 -2.4214003e-02 4.2082986e-02
5.0250683e-02 -3.8732574e-02 -1.5229795e-02
1.7419777e-02 5.0850409e-02 -1.1623745e-03
-2.8079451e-02 1.4610162e-02 -9.3626139e-03
-2.6107408e-02 -3.1529572e-02 -3.5301980e-04
-6.3137243e-02 -6.9349060e-02 -8.7750179e-04
-4.6869405e-02 4.8528862e-02 -1.7042737e-02
-2.4260890e-02 2.3939335e-02 1.9056213e-02
7.6919341e-03 7.5023091e-02 2.5641750e-02
4.4991201e-02 -3.4772344e-02 7.1997760e-03
-3.6050804e-02 7.3821715e-02 1.0331555e-02
-2.7070406e-03 -3.2123054e-02 -5.2009819e-02
-5.9410097e-03 3.6507789e-02 1.2084786e-02
3.6424006e-02 -6.6294408e-04 -5.0479309e-02
2.8208360e-03 7.2628315e-02 1.0706944e-02
-1.0827036e-02 5.5452495e-02 3.0402209e-02
-2.4258397e-02 7.4198491e-03 1.9994600e-02
4.6018162e-02 5.3222937e-02 2.4372442e-02
2.8626585e-02 5.4355306e-03 -1.4617605e-02
3.7600211e-02 -1.7869237e-02 6.0401679e-02
4.1495424e-02 1.9223905e-02 -4.9172592e-02
2.7040196e-03 -1.4475805e-02 -1.6201776e-03
6.9926358e-03 1.0457856e-03 -6.6694578e-02
3.9664917e-02 4.5466975e-02 1.2306748e-02
-5.7605813e-02 -2.0911119e-03 -4.4548714e-02
-2.6589427e-02 5.7596521e-02 -1.9047791e-02
5.6816232e-02 -3.5909585e-03 2.3150193e-02
1.8866862e-02 2.7813550e-02 4.4677552e-02
2.3313246e-02 -3.2755169e-02 7.5191186e-03
-8.8426142e-03 -2.8527121e-02 -1.1668675e-03
-4.3136359e-02 4.8734003e-03 -5.2073354e-02
-1.3588433e-02 4.3807471e-03 3.2760993e-02
3.5841851e-02 -4.3383450e-02 -1.0501596e-02
5.5093471e-02 4.2640415e-02 9.8805480e-03
2.2348228e-02 -3.8013019e-02 3.7448434e-02
-5.2230164e-02 -3.6057732e-03 -9.5094753e-04
2.6286697e-02 1.1229138e-02 -5.2569475e-02
-4.2346456e-02 2.3561944e-02 2.0187888e-03
-2.4536359e-03 -1.5258814e-02 -3.9479920e-02
2.4349035e-03 2.1180402e-02 1.9471694e-03
-7.8994099e-02 2.5349316e-03 -2.4972112e-02
2.3270989e-02 -1.7843911e-03 -6.3694232e-02
-1.9578321e-02 -1.3569498e-02 2.8222535e-02
-7.5311508e-02 9.7454820e-03 -9.6003042e-03
5.3196961e-02 1.4554062e-02 6.0246785e-02
-1.2328144e-02 -2.0684605e-02 -1.7009181e-02
6.1375601e-02 2.8474178e-02 4.9946845e-02
-4.9445336e-03 -1.5374305e-03 -1.7219490e-02
6.1336460e-02 -2.0573381e-02 -1.8590136e-02
-6.8751409e-02 -3.1540190e-02 -3.1603623e-02
-5.8486541e-03 -5.1147299e-02 2.6460953e-02
-4.4939117e-02 -5.8620284e-02 1.0360163e-02
5.6715548e-02 2.2578379e-02 -2.9035709e-02
-1.2908520e-02 -4.6303711e-02 4.3873276e-03
-2.6834213e-02 -5.4484884e-02 -3.0302716e-02
5.3262662e-02 -2.1390871e-02 -3.2082084e-02
2.2121078e-02 6.0085311e-02 -1.2685028e-02
1.9504749e-02 4.1420214e-02 -2.2854722e-02
6.5645262e-02 -2.4105356e-02 -4.1477217e-03
3.9578575e-02 -3.4804130e-03 -2.2784337e-03
2.8446046e-02 -5.5591788e-02 5.0708720e-02
3.7867762e-02 -3.0365397e-02 -3.5746544e-02
2.9623244e-02 6.4254113e-02 3.8092524e-02
1.3139262e-02 -4.7174785e-02 2.8785334e-03
1.3395427e-02 2.7573989e-02 1.4411633e-02
3.8390638e-02 1.7366864e-02 3.8961475e-02
2.1346940e-02 -3.2785430e-02 -2.4853374e-02
5.7340564e-02 -1.9086398e-02 1.7130606e-02
1.2918539e-02 -3.0582492e-03 4.3326359e-02
-3.8482161e-02 4.9092792e-02 -1.4940895e-03
-3.1306423e-02 -5.1572154e-02 4.8297350e-03
2.4735746e-02 4.2385957e-02 3.9045352e-02
4.1767303e-02 5.1951880e-02 4.6676475e-02
3.4337212e-02 -1.4228964e-02 -2.6859097e-02
-4.9272152e-02 3.1473145e-02 -3.2631349e-02
-5.3112306e-02 4.2929265e-02 9.8174556e-03
-7.0828735e-03 -3.2452855e-02 -3.1903740e-02
1.1692201e-02 5.8383117e-02 4.4435425e-02
1.9170191e-02 -4.6559775e-02 2.3788949e-02
1.8437753e-02 6.7854852e-03 3.2092207e-02
-6.4614266e-02 2.7126556e-02 6.0334507e-03
7.1486602e-02 7.4013325e-03 1.7305459e-02
2.9637110e-02 -1.3045213e-02 -1.1359661e-02
-2.3499390e-02 6.5493945e-02 1.6430709e-02
2.0659858e-02 6.6221883e-02 3.9317775e-03
-3.1749435e-02 -4.5333341e-02 -5.5479081e-02
3.2917135e-02 1.4698065e-03 -3.3447106e-02
-1.2894405e-02 7.5531087e-02 1.0837146e-02
1.6551954e-03 -1.4601326e-02 -6.2747095e-02
3.1068643e-02 6.4320714e-02 1.8678852e-02
-3.0818871e-02 1.1317697e-02 -4.5193359e-02
-8.9209427e-02 -3.3137945e-02 -3.4307262e-03
6.2493972e-02 -3.4794130e-02 1.0227566e-02
2.2777202e-02 3.4695023e-02 -4.3080707e-02
-1.0460750e-02 -2.6228984e-02 3.4950386e-02
-3.7756002e-02 -1.3777166e-03 -6.1224939e-03
5.2378400e-02 7.5882102e-03 4.1657346e-02
1.2489852e-02 1.9966950e-02 -5.9303343e-02
1.6343412e-02 3.6600873e-03 1.2621099e-02
-8.3168064e-03 7.2826622e-03 -6.2978127e-02
2.1033101e-02 -6.6540925e-02 4.0513163e-02
5.9145651e-02 -5.7327500e-03 -2.4849946e-02
-1.5830510e-02 3.5651696e-02 -4.7529688e-02
8.0607992e-03 3.5989465e-03 -3.3685006e-02
2.7826889e-03 3.3803190e-02 -3.8809084e-02
-5.5351157e-02 -1.8158181e-02 3.5639388e-03
4.2895564e-02 -3.9095050e-02 5.5897988e-02
-4.8646032e-02 9.8228945e-03 -1.8520230e-02
5.4526488e-02 -5.8475104e-04 6.8745448e-03
-6.2339104e-02 -3.3415701e-02 8.6107722e-03
7.8922501e-03 -3.2484695e-02 1.8754892e-02
5.4509022e-02 -1.0042935e-02 4.6422374e-02
-6.0986183e-02 -5.3628637e-02 6.3305635e-04
-3.4422996e-02 9.8880865e-03 -2.8070097e-02
7.8548450e-03 1.5744029e-02 3.9851638e-02
-2.8225359e-02 -5.6115973e-02 2.4313638e-02
-1.7770536e-02 2.6941069e-02 2.8992862e-03
-5.3891839e-02 3.3723891e-02 -1.7579520e-02
4.6226524e-02 -1.8571354e-02 -1.5400346e-02
2.2942124e-02 -1.2518240e-02 3.3641889e-03
6.9737207e-02 1.2397832e-02 5.6451477e-04
-6.8466761e-02 2.2626804e-02 -2.4066974e-02
-5.9471575e-02 2.0185359e-02 -9.0784266e-03
-1.7914090e-02 -3.8219336e-02 2.7087942e-02
3.4333099e-02 -5.3564789e-02 1.8040175e-03
-1.5245416e-03 -3.8665612e-02 3.9527581e-02
-3.6695120e-02 -8.1408896e-03 -5.7729839e-02
6.5291919e-02 7.7967626e-04 5.6884092e-02
-3.5169660e-02 -1.9932235e-02 -7.6760333e-03
3.3981134e-02 1.7224229e-03 1.2714633e-02
-4.4640282e-03 2.2132196e-02 -5.2451419e-02
5.5436897e-03 5.7896690e-02 6.4446876e-03
8.8404348e-03 4.1991989e-02 8.7921927e-03
3.9776922e-02 1.9535534e-02 -3.3535431e-02
5.3772879e-02 -1.3161080e-02 -2.7708207e-03
6.7949127e-02 1.7759559e-02 3.1189578e-02
-6.7400226e-02 5.1357069e-02 4.0323241e-03
-4.2126977e-02 -5.4823679e-02 -2.1171615e-02
5.5388496e-02 1.0258816e-02 -1.3309138e-02
-1.3841146e-02 -4.7569789e-02 -4.2773916e-02
4.9306912e-02 1.0189737e-02 2.0726523e-02
4.8381988e-02 3.5221677e-02 3.1422760e-02
1.2306327e-02 4.5604989e-02 -3.6111974e-02
-2.6518811e-03 -1.6548761e-03 1.5827260e-02
-4.8420236e-02 9.0249936e-03 7.9503000e-03
-1.4718232e-02 5.2697085e-02 1.2811050e-02
1.2057257e-03 -3.9330377e-02 -1.5260707e-02
8.9766674e-03 -5.9420007e-02 3.1064313e-02
-7.3752768e-02 -3.8634130e-02 -3.7216206e-03
1.0523749e-02 1.0471665e-02 -1.2186704e-02
6.0946971e-03 5.6030839e-02 -1.5693033e-02
-7.6369298e-02 -1.0917446e-02 2.1116626e-03
-4.4263297e-02 -6.2840130e-02 -5.3979148e-03
-3.9926888e-02 -3.6731579e-02 -4.6129069e-03
-3.0702221e-03 -7.6536608e-03 3.9805551e-02
3.9360216e-02 5.5304530e-02 -1.5518605e-04
5.1417277e-02 -2.7973750e-03 -4.7026774e-02
-8.1331532e-02 -3.1065656e-02 -1.8147504e-02
-3.1979310e-02 4.3530312e-02 -3.4853638e-02
-2.1992797e-02 -7.2429278e-04 -5.2741305e-03
4.5410285e-02 -3.2244851e-02 4.0318526e-02
2.9244460e-04 1.7157372e-02 2.0588723e-02
-1.9774254e-02 3.9831050e-02 2.0566820e-02
-7.6834569e-02 -5.4913458e-02 -8.9396385e-03
2.4757837e-02 2.0904120e-02 3.0540579e-02
2.0235732e-02 -6.6228869e-02 2.0577395e-02
-1.9476452e-02 -5.9678265e-03 1.1788621e-02
-3.6418918e-02 -1.1233541e-03 1.2409168e-02
4.3752051e-02 -5.2362697e-02 1.8605169e-02
3.8718121e-03 3.9175487e-03 1.5931391e-03
-5.6781566e-03 -6.5727378e-02 3.6795616e-02
-2.7839488e-02 -4.1435029e-02 -1.5933833e-02
-1.4066433e-02 1.4178538e-03 -3.7028345e-02
-1.5560874e-02 -4.0396774e-02 -6.0468610e-02
5.2123648e-02 -2.5124178e-02 5.9086677e-02
-5.6912474e-02 -2.1614253e-02 -4.0290694e-02

'truncatulionoides_000035_080423

3.3145778e-02 -4.3049713e-02 5.5344968e-02
-8.4791948e-03 4.6456168e-02 -3.4436630e-02
-6.8177749e-02 -5.0907039e-02 -1.6070516e-02
5.8118181e-02 3.4666274e-02 -4.7993761e-03
-6.8476407e-03 2.6228354e-02 3.0583794e-02
2.0863201e-04 1.1872571e-03 -5.0192356e-02
-8.2803140e-02 -5.0710806e-03 -3.7173934e-03
6.3886976e-02 1.2196757e-02 5.7255470e-02
1.5236698e-02 7.1866409e-02 3.2353202e-02
-1.1818667e-02 -2.9647653e-02 1.2423096e-02
6.1920301e-02 -9.8485174e-03 -6.4055613e-03
3.6204538e-02 5.0948962e-02 -1.2021608e-02
1.2902851e-02 -2.8399319e-04 -1.8541789e-02
-3.3310619e-02 -2.5738214e-02 -5.7967790e-02
-3.9867802e-02 3.5975762e-02 1.7137972e-02
2.1258136e-02 -3.2111023e-02 -3.5047352e-04
6.8689909e-02 -1.8441583e-02 3.3645056e-02
2.7962236e-02 -1.4550701e-02 5.3601764e-02
-2.5428321e-02 9.9906679e-03 -5.7656614e-02
-8.3131447e-02 -5.8485720e-02 6.1038551e-03
2.9782106e-02 -5.2225528e-02 3.1292210e-02
4.7191277e-02 1.0233513e-02 -4.1449568e-02
-2.3455805e-02 -1.6058884e-02 -9.3258519e-04
-2.0022555e-02 8.2135211e-03 -1.7028674e-02
2.5142634e-02 -2.0908477e-02 3.1326318e-02
5.5491992e-02 4.9244788e-02 4.1150099e-02
-7.7445765e-02 -2.4296055e-02 -1.4654107e-02
-2.2166580e-02 6.7983021e-02 -1.1042694e-02
-1.3081840e-03 6.5930218e-02 2.7531798e-02
-8.3960657e-02 1.1581784e-03 1.7591041e-02
2.1233851e-02 -4.3576437e-02 -1.9111458e-02
-1.7037705e-02 -1.6570485e-02 -6.1576804e-02
2.3618843e-02 5.4341273e-02 2.0675537e-02
6.5839492e-02 -1.8036555e-02 8.1769438e-03
-1.5828489e-02 -6.7001884e-02 1.0232687e-02
-2.6419865e-03 -7.4250837e-02 2.4255551e-02
4.8401104e-02 -3.5247325e-02 3.5278365e-02
6.2249815e-02 3.7320525e-02 1.3468294e-02
-7.9821975e-03 6.1468751e-02 -1.4940822e-02
1.7756462e-02 -1.6360032e-02 -2.0272276e-02
2.6182094e-03 -7.1109686e-03 2.6584098e-02
3.7608896e-02 -6.3797470e-03 4.4068632e-02
-5.7383004e-02 4.7073429e-02 -1.4510443e-02
-6.9073738e-02 3.5437146e-02 -1.1119388e-02
2.4544475e-02 8.8684875e-04 4.7013226e-02
1.4381643e-02 1.5862868e-02 -2.6336038e-02
6.2301222e-03 -1.9056737e-02 -5.0399512e-02
-4.9530068e-02 -1.9888687e-02 1.9963392e-02
4.4980325e-02 3.0296906e-02 4.4249255e-02
6.3069045e-04 5.9342033e-02 -2.8653515e-02
7.6238401e-03 -2.3943169e-02 1.6088975e-02
4.5543078e-02 -4.2680421e-03 6.0096693e-02
-8.5803722e-03 -3.8851498e-03 -6.6641377e-02
-6.0090802e-02 1.4879191e-02 -3.4849328e-02
-4.4537164e-02 -3.4901892e-02 -4.9520418e-02
2.2937979e-02 3.7497488e-02 -1.2345617e-02
-2.7525766e-02 4.7326367e-02 1.4178859e-02
2.0251732e-02 -5.3851574e-02 -1.7242927e-03
1.5060212e-02 -1.7632785e-02 -4.0838107e-03
-5.2771588e-02 -6.8102334e-02 3.8383246e-03
-4.6757320e-02 6.4816533e-02 -9.4834612e-04
-4.9174191e-02 -3.3302869e-02 1.2032413e-02
-8.1210943e-02 1.4202147e-02 2.0845057e-03
-4.4540985e-02 -5.5931627e-02 -2.9567363e-02
7.7073200e-03 2.1412112e-02 2.6711010e-02
3.1234956e-02 3.9550026e-02 -3.0301410e-02
4.6226991e-02 3.7369866e-02 -1.8748768e-02
6.2448605e-02 -3.0502695e-02 5.1080170e-02
-1.5507141e-02 6.6083927e-03 6.2571459e-03
1.1562273e-03 -6.0780622e-02 2.7814092e-03
-6.3651177e-02 -2.9673601e-02 -3.4558371e-02
-3.4134413e-02 -3.3877200e-02 1.6332912e-02
-4.0005916e-02 1.8135163e-02 -4.6989859e-02
5.6987856e-02 2.3504760e-02 6.9464642e-03
3.4791139e-02 -5.3080894e-05 2.9751460e-02
-2.2003762e-02 2.4226016e-02 -4.7169160e-02
2.0053819e-02 -5.6041410e-02 4.6449757e-02
5.5690054e-02 -1.8391207e-02 6.2258375e-02
-8.1132210e-02 -2.3276097e-02 1.0351192e-03
7.1272666e-03 3.8023619e-02 2.3088760e-02
1.9516681e-02 -3.3644706e-02 4.9720604e-02
3.6736787e-02 -3.8306362e-02 -1.8124607e-02
3.1134975e-02 5.0892956e-02 4.4876587e-03
-3.9496259e-02 1.3493972e-02 -5.2408381e-03
-1.6333309e-02 -2.8935312e-02 -7.6850038e-03
-6.8841653e-02 -6.8078102e-02 1.2887793e-02
-4.3639009e-02 5.7104944e-02 -1.5742791e-02
-2.5872458e-02 2.0312700e-02 2.1452834e-02
6.9275617e-03 7.8176653e-02 1.7551897e-02
5.1806910e-02 -4.0528541e-02 6.4286290e-03
-3.5685805e-02 6.2442198e-02 1.1917759e-02
-1.9764500e-03 -3.9884154e-02 -5.2252815e-02
-1.0368307e-02 3.0782245e-02 1.2144618e-04
3.0833105e-02 1.1647007e-02 -5.1080252e-02
1.1580310e-03 7.2147589e-02 -5.3433249e-03
-1.3658827e-02 5.2055107e-02 2.6291676e-02
-1.0615278e-02 1.1333144e-02 2.2486509e-02
4.5906667e-02 6.1317132e-02 3.1084708e-02
1.7303127e-02 1.3556066e-02 -1.0814574e-02
4.4067964e-02 -1.8308721e-02 5.1060982e-02
2.9443584e-02 2.7007910e-02 -4.4942115e-02
-1.2698824e-03 -6.8507444e-03 -1.3229036e-02
6.9261932e-03 -1.1422539e-02 -6.5162748e-02
4.3321398e-02 4.0496330e-02 2.6113250e-03
-5.5356399e-02 -7.5639365e-03 -4.3763122e-02
-2.5089408e-02 5.1826322e-02 -2.4254348e-02
6.0084725e-02 -5.1569500e-03 1.8526544e-02
1.6442131e-02 3.1427017e-02 4.3285165e-02
2.2309737e-02 -2.9995962e-02 1.5737498e-02
-3.0154001e-03 -2.4839287e-02 -1.2153907e-03
-4.2756847e-02 1.6158788e-03 -5.1005356e-02
-1.6104428e-02 -8.0380663e-04 3.3029079e-02
3.7935533e-02 -4.4561884e-02 -2.5462004e-03
4.7923796e-02 4.4415612e-02 2.4282150e-02
1.1062895e-02 -4.1760896e-02 3.1189729e-02
-4.1335392e-02 -1.0513075e-02 4.7263662e-03
1.7100793e-02 1.7289176e-03 -5.4448946e-02
-4.7289529e-02 1.8555133e-02 1.3422434e-02
6.1318806e-04 -9.7924644e-03 -3.6474228e-02
8.5028113e-04 1.4789140e-02 -5.9855969e-04
-7.0842102e-02 -6.8956097e-03 -2.7726926e-02
1.5406924e-02 3.8540577e-03 -6.9646226e-02
-2.9932724e-02 -1.5274317e-02 2.0658978e-02
-7.4578785e-02 1.2377384e-02 -1.6207827e-02
5.1105440e-02 2.7794694e-02 6.2577105e-02
-1.2475320e-02 -1.8705614e-02 -2.8603856e-02
6.7254335e-02 2.9019175e-02 4.5324170e-02
-5.6912800e-04 9.0518239e-03 -2.6544029e-02
5.0359897e-02 -2.8962767e-02 -1.7705456e-02
-5.9237332e-02 -4.5875247e-02 -3.0842490e-02
-2.6082165e-03 -5.2510716e-02 3.7797927e-02
-4.5278854e-02 -5.3133482e-02 1.1658875e-02
4.5671591e-02 2.6132855e-02 -3.0860866e-02
-1.4588992e-02 -4.1520114e-02 7.5555014e-04
-3.3448933e-02 -5.4197208e-02 -4.1507801e-02
4.8597383e-02 -1.3539107e-02 -3.0143584e-02
2.3733083e-02 6.3734051e-02 -9.4956688e-03
2.1489629e-02 5.3378877e-02 -2.6954401e-02
4.9094007e-02 -2.4243059e-02 2.7592943e-03
2.9533059e-02 2.0038913e-03 -7.5398590e-03
4.2592758e-02 -5.3868003e-02 4.5401788e-02
3.3064116e-02 -2.4449785e-02 -3.4073031e-02
3.1505773e-02 6.7486236e-02 3.9054367e-02
4.4644174e-03 -4.3400926e-02 -3.4908347e-03
1.7458313e-02 2.0498354e-02 6.8037921e-03
3.3740076e-02 1.4986958e-02 5.0334336e-02
2.0118779e-02 -3.1198098e-02 -2.8435491e-02
5.5367316e-02 -1.9487076e-02 2.4900947e-02
9.8644661e-03 -7.1467980e-03 4.3658983e-02
-4.7466172e-02 5.0036779e-02 1.0400053e-02
-2.5720949e-02 -5.5530454e-02 1.3010202e-03
2.3194803e-02 4.3982856e-02 3.6230146e-02
3.3421322e-02 4.6069567e-02 4.8525410e-02
3.4040870e-02 -1.5785294e-03 -2.3654698e-02
-3.7643356e-02 3.3808936e-02 -3.8389988e-02
-5.3426892e-02 3.6712971e-02 2.9352262e-03
-2.0128110e-03 -3.1267170e-02 -3.6484922e-02
1.0185423e-02 5.3941692e-02 3.4195073e-02
2.0554355e-02 -4.6041750e-02 1.6593268e-02
1.8412015e-02 -2.9662564e-03 3.0507503e-02
-6.6214898e-02 2.4025603e-02 9.8525699e-03
6.9817256e-02 1.5791522e-02 1.5182425e-02
3.0852454e-02 -1.3431266e-02 -2.2247563e-03
-1.8942938e-02 6.1804177e-02 1.4645403e-02
3.0850761e-02 6.6189818e-02 5.3056386e-03
-2.8903761e-02 -4.4161945e-02 -5.3681463e-02
3.2623976e-02 8.3074785e-03 -3.6118292e-02
-1.6616664e-02 7.7678861e-02 1.2498504e-02
2.5782811e-03 -2.4423202e-02 -7.4102299e-02
2.7354561e-02 7.2302802e-02 1.9078986e-02
-1.6282450e-02 -3.9821286e-03 -5.3054367e-02
-8.8333844e-02 -2.9263686e-02 1.4304447e-02
6.1504218e-02 -3.2388173e-02 1.7793615e-02
1.8974531e-02 4.0273919e-02 -4.2435913e-02
-1.7791627e-02 -2.9233198e-02 2.8525870e-02
-3.0361339e-02 1.3454693e-03 1.3613892e-03
5.0368861e-02 1.0607911e-02 4.7040902e-02
1.5925954e-02 2.2788103e-02 -5.7197369e-02
8.3544835e-03 8.0397087e-03 1.7672046e-02
7.7494623e-04 9.7687335e-03 -6.7452122e-02
7.4039555e-03 -6.7584161e-02 3.7768723e-02
5.7129404e-02 4.5779679e-03 -2.2889954e-02
-2.2049762e-02 4.1692813e-02 -4.3181708e-02
1.5018953e-02 7.6363119e-03 -4.0126609e-02
-1.3927107e-03 3.8152227e-02 -4.9186934e-02
-7.1183803e-02 -1.7583969e-02 1.8627917e-02
4.9813029e-02 -4.1346020e-02 5.4179546e-02
-3.7944469e-02 1.9527765e-02 -2.5828512e-02
5.8764929e-02 5.4912879e-03 4.5468527e-03
-7.7612075e-02 -4.4374713e-02 1.4964143e-02
-3.8428588e-04 -3.4393148e-02 2.3857163e-02
5.2995564e-02 -5.4285146e-03 4.0068996e-02
-6.0853224e-02 -4.5073571e-02 1.7743171e-02
-3.1802172e-02 5.7580005e-03 -3.6230828e-02
6.5861203e-03 1.3347542e-02 4.0663396e-02
-2.8142872e-02 -5.4607950e-02 1.8835850e-02
-2.7265369e-02 2.3202198e-02 3.8291690e-03
-5.1403880e-02 3.7113528e-02 -2.6746101e-02
3.4855507e-02 -2.1806699e-02 -1.6587664e-02
2.1737547e-02 -7.5674454e-03 1.5344434e-02
6.3522388e-02 1.8209546e-02 -7.0015505e-03
-6.5860717e-02 2.4630838e-02 -2.2986042e-02
-5.7932529e-02 1.9622964e-02 -7.3586868e-03
-1.0940139e-02 -4.5781986e-02 2.0545273e-02
3.2365775e-02 -5.5232519e-02 1.0034686e-02
1.0936931e-03 -2.8903977e-02 3.9363403e-02
-3.1802843e-02 -9.0368138e-03 -5.7875027e-02
6.8391431e-02 -7.9393475e-03 5.5263132e-02
-3.7268013e-02 -2.5100230e-02 -1.2177649e-03
4.1334320e-02 -4.2835600e-03 1.1553447e-02
-7.9966617e-03 2.0530640e-02 -5.9805556e-02
1.5581899e-02 6.7444317e-02 6.4177825e-03
2.2653092e-02 3.8371032e-02 1.1486569e-02
3.0281750e-02 2.2376005e-02 -2.8967718e-02
4.4925895e-02 -4.4428541e-03 -8.8986550e-03
7.2509768e-02 7.0085009e-03 3.7102275e-02
-6.0616457e-02 5.4687692e-02 8.6558652e-04
-3.4807381e-02 -5.0106675e-02 -1.7807947e-02
4.6957947e-02 1.9064668e-02 -1.6894757e-02
-1.7208327e-02 -4.8721795e-02 -3.9145733e-02
5.9071285e-02 2.5022398e-02 2.8095232e-02
6.2463178e-02 4.0293292e-02 3.0256404e-02
7.3781969e-03 4.5953373e-02 -3.3164868e-02
-1.0719846e-03 -4.2190046e-04 6.9389287e-03
-6.0611813e-02 2.8330517e-04 1.4727843e-02
-1.6298919e-02 3.5111856e-02 1.7832408e-02
2.8407963e-05 -3.3266048e-02 -1.8832533e-02
8.9424774e-03 -6.0259020e-02 1.9291321e-02
-7.8599229e-02 -3.9687192e-02 -1.0736749e-03
-3.5801109e-03 2.7713765e-02 -1.8516099e-02
8.7087251e-03 6.0450488e-02 -1.4427260e-02
-8.9481321e-02 -1.3009274e-02 1.0063734e-02
-4.7891856e-02 -5.7186143e-02 -1.1088133e-02
-3.8939269e-02 -4.1281247e-02 -4.7127065e-03
-9.4467440e-03 -1.5913073e-02 3.6252169e-02
4.2484148e-02 5.9017966e-02 1.3016852e-02
3.4931417e-02 -6.5112006e-03 -4.4304686e-02
-6.8592144e-02 -3.5836770e-02 -2.0995923e-02
-3.9449830e-02 4.6941004e-02 -2.8596792e-02
-1.4984592e-02 -3.0730685e-03 -6.1345667e-03
3.4064156e-02 -2.9559017e-02 4.7466508e-02
1.6414118e-03 2.5347008e-02 1.2857866e-02
-2.3815303e-02 3.7030172e-02 3.3768826e-02
-6.8344224e-02 -6.2500332e-02 -3.1476900e-03
2.3814693e-02 1.8780831e-02 2.7748185e-02
2.2226156e-02 -6.9593637e-02 2.7959683e-02
-1.0245767e-02 -1.1585610e-02 1.3965485e-02
-3.7097891e-02 2.7418171e-03 1.8429155e-02
4.4588399e-02 -5.1174430e-02 2.0458750e-02
1.2507780e-02 -2.0816477e-03 -8.7110088e-04
-1.5071632e-02 -6.1719783e-02 2.8666082e-02
-2.2416639e-02 -3.9493806e-02 -1.9628893e-02
-1.5045754e-02 5.1246890e-04 -3.8437401e-02
-1.8537559e-02 -3.2249495e-02 -6.3701075e-02
4.0927146e-02 -2.8868364e-02 6.3540650e-02
-4.4096218e-02 -1.8696764e-02 -4.8148917e-02

'truncatulionoides_000047_080423

2.9565077e-02 -4.3727890e-02 5.7844961e-02
-1.9137863e-02 4.6368479e-02 -2.0296541e-02
-6.8924367e-02 -4.8492433e-02 -1.5332514e-02
4.6905573e-02 2.5748864e-02 6.8502719e-04
-6.1336634e-03 1.0173936e-02 3.6760999e-02
2.5578793e-03 1.0919741e-02 -4.7085014e-02
-8.2919558e-02 -2.1100628e-03 -7.3831013e-03
6.0622678e-02 4.6121268e-03 6.1877288e-02
1.4877757e-02 7.0672877e-02 3.4947315e-02
-1.6199671e-02 -1.8072636e-02 2.0665844e-02
5.9243487e-02 -1.6007683e-02 -1.0865219e-02
3.4085711e-02 4.8495889e-02 -2.3825083e-02
7.2932250e-03 8.3141482e-05 -3.1061035e-02
-2.5317827e-02 -2.5604861e-02 -6.0561449e-02
-5.2467283e-02 3.5054234e-02 1.8152327e-02
2.2598826e-02 -3.1936078e-02 2.0548466e-03
7.0188958e-02 -1.0288914e-02 2.8558441e-02
1.3515079e-02 -1.2066476e-02 4.9880829e-02
-1.5360855e-02 1.5806131e-02 -6.0252035e-02
-8.9438377e-02 -5.1886357e-02 7.6591540e-03
3.4998325e-02 -5.5556868e-02 3.6732009e-02
5.1221872e-02 5.3541794e-03 -4.9301384e-02
-1.5631289e-02 -1.8680805e-02 -1.7134961e-04
-2.5992016e-02 9.3131658e-03 -2.9927999e-02
2.3268957e-02 -1.8670253e-02 3.0147075e-02
5.0223655e-02 4.3619602e-02 4.9554877e-02
-7.6029030e-02 -1.3625646e-02 -1.9862267e-02
-3.4674257e-02 6.7274953e-02 1.3199689e-03
-7.0683901e-03 5.7771459e-02 3.0896606e-02
-7.9094025e-02 8.7412179e-03 6.9280386e-03
1.3242023e-02 -4.1165069e-02 -1.2656522e-02
-7.3553966e-03 -2.5961528e-02 -5.8925408e-02
9.4154447e-03 5.2244594e-02 2.1084453e-02
6.5176249e-02 -1.3729536e-02 5.1537214e-03
-2.5930515e-02 -5.7925278e-02 2.4625746e-02
-2.8341022e-03 -6.4532712e-02 2.6097929e-02
4.6058524e-02 -3.1330493e-02 3.0447767e-02
6.2012231e-02 2.9378466e-02 9.5172144e-03
-1.8066642e-02 5.7694334e-02 -1.7237343e-03
1.5056964e-02 -2.2324496e-02 -1.8144581e-02
8.0515815e-03 -1.4298920e-02 3.4655134e-02
3.5605301e-02 -3.3298938e-03 4.1210912e-02
-5.9430490e-02 4.5832709e-02 -1.0148199e-02
-6.7794105e-02 2.9550965e-02 -2.0065699e-02
2.0701664e-02 4.0413959e-03 4.7782671e-02
1.7109674e-02 1.4049595e-02 -1.8935008e-02
7.0940694e-03 -1.5571661e-02 -6.1996406e-02
-5.8205115e-02 -8.5258716e-03 1.5822487e-02
4.9068826e-02 2.6901605e-02 4.3253515e-02
-5.2072955e-03 6.2654638e-02 -2.0911347e-02
8.3905240e-03 -2.7914775e-02 1.8965989e-02
3.5478563e-02 8.2673950e-03 5.5576967e-02
-1.2826339e-02 -6.1708613e-03 -7.7225636e-02
-5.2052873e-02 2.7035468e-02 -3.4308333e-02
-4.6984410e-02 -3.4533560e-02 -5.1941500e-02
2.8299263e-02 3.1708811e-02 -1.9527059e-02
-3.3998024e-02 3.0090486e-02 1.3477406e-02
2.4024736e-02 -4.9611614e-02 5.0349684e-03
1.7055370e-02 -1.6143863e-02 8.7840990e-03
-4.8694598e-02 -6.2432202e-02 1.6717556e-02
-5.0497566e-02 6.4230157e-02 1.2135360e-02
-4.5090770e-02 -3.2410220e-02 1.1089683e-02
-8.2722517e-02 2.3562780e-02 -7.1882200e-03
-4.2543398e-02 -4.9065922e-02 -4.5909915e-02
1.9390090e-02 2.4793830e-02 2.4377598e-02
3.2704757e-02 3.7825007e-02 -3.8551874e-02
4.8713246e-02 3.0821606e-02 -2.1145478e-02
6.1601859e-02 -3.1743378e-02 4.8725596e-02
-1.4873475e-02 -1.6321827e-03 7.7278806e-03
-4.4836463e-03 -5.6902593e-02 1.0334049e-02
-5.0431326e-02 -3.9178844e-02 -3.5427600e-02
-2.6552388e-02 -2.8173300e-02 8.9303736e-03
-3.6915072e-02 1.6699896e-02 -4.9839382e-02
6.4370858e-02 1.5914242e-02 -2.7045208e-03
4.5063976e-02 -7.3714022e-03 2.3783263e-02
-2.2765335e-02 2.8405793e-02 -5.0850574e-02
2.2172580e-02 -5.8502762e-02 4.9958547e-02
4.5212259e-02 -4.3822821e-03 6.1884195e-02
-7.4789966e-02 -1.6401952e-02 7.5898238e-03
7.4182878e-03 3.9805904e-02 3.6920082e-02
2.3066846e-02 -3.4847001e-02 4.2302468e-02
4.1549701e-02 -3.8217809e-02 -2.3514765e-02
2.5740986e-02 4.3509467e-02 1.4767771e-02
-4.5679076e-02 1.4990717e-02 1.6427029e-03
-1.2120819e-02 -3.4063130e-02 -1.1751477e-02
-6.8764309e-02 -6.8061281e-02 2.1520921e-02
-3.6208632e-02 5.8579295e-02 -1.5884998e-02
-2.0457051e-02 2.1334373e-02 2.3908782e-02
-1.5190217e-04 7.3193230e-02 2.7550058e-02
5.7638615e-02 -3.1698385e-02 -1.1785696e-03
-4.2523003e-02 5.0798456e-02 2.2296961e-02
-1.1912831e-02 -4.5891679e-02 -5.7001173e-02
-5.3662697e-03 2.7036011e-02 1.0382522e-02
3.9863628e-02 5.9739338e-03 -6.4676036e-02
-6.4768496e-03 6.8998171e-02 -3.7449018e-03
-1.8371767e-02 5.3324636e-02 1.9263510e-02
-8.8227170e-03 7.7226375e-03 2.0412226e-02
4.4003512e-02 5.7010216e-02 3.3075948e-02
1.0704681e-02 3.7099908e-04 -4.1757445e-03
5.3313376e-02 -1.5758226e-02 3.9285843e-02
3.5200610e-02 2.0361630e-02 -5.5309267e-02
-3.5330220e-03 -1.8242634e-02 -1.2118640e-02
-3.7594915e-03 -4.5919140e-04 -6.2421014e-02
4.6107723e-02 4.2798441e-02 -4.7877970e-03
-6.2240894e-02 -7.6936292e-03 -3.9041540e-02
-3.4277025e-02 4.2329738e-02 -1.4908914e-02
6.9577044e-02 2.2926357e-03 8.1450193e-03
2.5200240e-02 3.4353554e-02 3.8081856e-02
1.9205033e-02 -4.0494137e-02 2.4873316e-02
4.8810385e-03 -2.9746773e-02 -3.2242877e-03
-4.0682200e-02 -5.7345099e-03 -5.7898138e-02
-2.4665956e-02 1.9205205e-03 2.9413653e-02
4.0582009e-02 -4.6586357e-02 -3.7783158e-03
4.2787459e-02 3.9056377e-02 3.1864439e-02
7.6813220e-03 -3.3275566e-02 3.4109821e-02
-3.7483797e-02 -1.2778146e-02 9.0110871e-04
2.3313688e-02 -4.3808221e-03 -5.3943554e-02
-3.7916392e-02 1.1487665e-02 1.7468845e-02
3.9183244e-03 -1.0262847e-02 -4.5773852e-02
-7.9539498e-03 1.2526984e-02 2.0667383e-03
-6.5565495e-02 -2.1068247e-03 -2.4224347e-02
2.6394134e-02 -2.5870405e-03 -7.0814840e-02
-3.2307567e-02 -1.6563176e-02 2.6264693e-02
-7.5333480e-02 1.0322114e-02 -2.0835490e-02
5.6259028e-02 2.8148274e-02 5.9272310e-02
-5.4163507e-03 -1.4951202e-02 -3.1854289e-02
6.4880799e-02 2.2966093e-02 4.6044024e-02
-1.2226842e-02 5.3880518e-05 -2.8275666e-02
5.5037395e-02 -2.0498700e-02 -3.0445282e-02
-5.0606159e-02 -5.6108065e-02 -2.9363011e-02
5.6872763e-03 -4.2147657e-02 4.7415181e-02
-4.2786867e-02 -4.9142650e-02 7.2352096e-03
4.5173948e-02 2.1938110e-02 -4.0597695e-02
-9.2048680e-03 -3.4691781e-02 4.4042756e-03
-2.7525438e-02 -5.5052612e-02 -4.2860624e-02
5.8783403e-02 -2.9892633e-04 -3.2528398e-02
2.7558049e-02 5.9014006e-02 -1.0542117e-02
1.0951170e-02 4.6769604e-02 -2.0270337e-02
3.9976527e-02 -2.8417889e-02 -6.3837734e-04
2.7373431e-02 4.8160678e-03 -7.8432673e-03
4.8799181e-02 -4.7861574e-02 3.1072485e-02
2.9602751e-02 -2.6259005e-02 -3.1368351e-02
3.3784849e-02 5.8026080e-02 4.6186938e-02
-2.0976425e-03 -4.6289717e-02 -5.7847188e-03
2.2531261e-02 1.6825382e-02 4.1070486e-03
3.8116831e-02 2.5599804e-02 5.6575450e-02
2.7905285e-02 -3.2747587e-02 -1.5247132e-02
6.5449951e-02 -2.6472986e-02 3.2774936e-02
1.7126762e-04 -3.5069993e-03 4.3895915e-02
-4.3091131e-02 4.9583183e-02 7.6287096e-04
-2.5519482e-02 -4.8976137e-02 9.8578147e-03
2.3829895e-02 5.2088462e-02 3.4203783e-02
3.0938123e-02 4.2560672e-02 5.2469055e-02
3.4534380e-02 1.2482916e-02 -2.1512510e-02
-3.7691244e-02 3.0911215e-02 -4.1454896e-02
-5.2539897e-02 3.6089974e-02 1.4640802e-03
-7.0311587e-04 -3.1357135e-02 -4.2361755e-02
8.0450779e-03 5.6101644e-02 3.8655434e-02
7.0116240e-03 -4.2632192e-02 7.9449498e-03
1.6067861e-02 2.3038231e-03 2.6742074e-02
-7.7376771e-02 3.6610296e-02 7.6610732e-03
5.7196219e-02 1.2855111e-02 1.9228873e-02
3.5882977e-02 -6.4529277e-03 3.8807261e-03
-2.8344901e-02 6.5942230e-02 2.3518256e-02
3.7267907e-02 5.6331591e-02 6.2437141e-03
-3.0768658e-02 -4.3888425e-02 -5.7723376e-02
3.1162157e-02 2.6990703e-03 -3.5494984e-02
-7.2837965e-03 7.2541167e-02 1.2101506e-02
3.9803813e-03 -1.7253776e-02 -8.2856351e-02
3.1214253e-02 6.3828603e-02 2.1836510e-02
-1.0616681e-02 -8.6448527e-04 -4.5221327e-02
-8.7150354e-02 -3.0910811e-02 1.3905768e-02
6.2879555e-02 -2.6465565e-02 1.5241486e-02
1.3198761e-02 4.2954118e-02 -4.2477639e-02
-2.5225289e-02 -3.3837485e-02 3.0423665e-02
-2.5640362e-02 1.2594219e-02 -3.3621126e-03
5.1560386e-02 1.0734008e-02 4.7970733e-02
2.3153159e-02 1.3929239e-02 -6.5223548e-02
6.2496089e-03 1.0144120e-02 1.1979820e-02
1.2110633e-02 6.2877471e-03 -7.5324643e-02
1.6488791e-03 -5.1008951e-02 3.4124118e-02
5.5724506e-02 1.6108638e-02 -2.7439070e-02
-2.4999572e-02 4.2273395e-02 -4.0500416e-02
1.9253980e-02 1.6946263e-02 -4.8673067e-02
-5.5409219e-03 2.8132093e-02 -4.1874983e-02
-6.0568563e-02 -2.4106643e-02 1.2065328e-02
4.6375912e-02 -4.4002730e-02 4.7789231e-02
-3.2659778e-02 2.9163066e-02 -2.5557966e-02
5.3065438e-02 -7.0576746e-04 6.5560698e-04
-6.6222617e-02 -3.7210190e-02 1.9705979e-02
-6.9238724e-03 -3.0457209e-02 2.7374951e-02
5.7832820e-02 -9.9553782e-04 3.3880775e-02
-6.1189202e-02 -5.3030153e-02 2.2539625e-02
[truncated: 36,227 more chars]
