# Supplementary material for: Towards a morphological metric of assemblage dynamics in the fossil record: a test case using planktonic foraminifera
Source: Philos Trans R Soc Lond B Biol Sci. 2016 Apr 5;371(1691):20150227. doi: 10.1098/rstb.2015.0227 (PMC4810820; doi:10.1098/rstb.2015.0227)
Supplement: Supplementary Table 5 [file rstb20150227supp6.csv]

	PC1	PC2	PC3	PC4	PC5	PC6	PC7	PC8	PC9	PC10	PC11	PC12	PC13	PC14	PC15	PC16	PC17	PC18	PC19	PC20	PC21	PC22	PC23	PC24	PC25	PC26	PC27	PC28	PC29	PC30	PC31	PC32	PC33	PC34	PC35	PC36	PC37	PC38	PC39	PC40	PC41	PC42	PC43	PC44	PC45	PC46	PC47	PC48	PC49
IP307625_obj00002	-0.0379020614613981	-0.000924764029111001	0.00194413780470449	-0.0167078746990825	0.0331056802199685	-0.00116841369285177	-0.0199681754269478	0.0191436482980624	-0.0152799595272986	0.0131472169721178	-0.00179841300603685	0.00488029133285201	-0.0331343370416378	0.0224600656741698	-0.0184133869530146	-0.00678603143416992	0.00601823681015078	-0.00784221846739676	0.0217772304968195	-0.0192088266671608	0.015715901836738	-0.00706705088641428	0.0067788399225754	-0.00492250872383582	0.00809239967933228	-0.0117330854215864	0.0208797345565561	-0.0327742823775927	0.000924077972927463	0.0314239892239303	-0.00625567764863857	0.00379972947480612	-0.0163728347693167	0.0114881773094972	0.00298031399961372	0.00897605002613458	-0.00182977429592649	-0.0106261890301486	0.00860912780353692	-0.00394889484520942	0.00641509591299249	-1.3550318482935e-06	0.00844495414481324	-0.010285105775767	0.00401463630825909	-0.00404923958162124	0.00139731875793381	-0.00243958694533863	0.00373018378086671
IP307625_obj00003	0.0413680823521077	0.00120596091983758	0.0144909305117906	0.0223937209658869	-0.00186692340633076	-0.0049283633015812	0.0157766015359082	0.00108184474278229	0.0182715474677639	-0.0147011656898517	0.00869161894059838	0.0204428694875261	0.00547208240785925	0.011522962482276	-0.00722672884424127	0.00111538783213192	-0.00160787279440876	-0.0141764569708627	0.00124873397478665	0.00616580077252329	-0.0174014976929034	0.0309085159093032	-0.0130229074035017	-0.0247966397552108	-0.0122218953033329	-0.019956306847052	0.0101589024155872	-0.00100727805944419	0.00356446398137495	0.00235722754340833	-0.029595382612648	0.00485546524510549	-0.00720087123126397	0.00353332754253007	-0.00795154707031431	0.0004370019011581	0.00103227205179069	-0.0025097820556257	-0.00678636042754912	-0.00920076020505779	-0.00523649260355868	-0.0119424044943439	0.0106716675997112	0.0066135071763865	-0.0206375439950674	-0.0026972249414975	-0.00954506241079232	-0.00909199658039461	0.00243757924693126
IP307625_obj00013	-0.0102926731926651	0.00769730108338946	-0.00982495376653278	0.00712750274695189	0.0146547899027938	0.00303795156038168	-0.00150023492744664	0.00225470149060918	-0.000682837541290558	-0.00828881965550322	0.00644008306888176	-0.00273202957196898	-0.0192682712372289	0.0121892028547569	0.00960165050688135	0.0128682604069296	0.0153759124136636	0.0063145351273612	0.00746376856130663	-0.00356280310567499	0.00751876874092901	8.02908502660225e-05	-0.0167119494177827	-0.00201877969497537	0.00211108587647875	0.00555672336939959	-0.00905326391531218	-0.00897377772588367	-0.00456408361388121	-0.0100600469781064	-0.0030620267044491	0.00127863926190944	0.00768766238895147	0.0045296615803581	-0.000878505223347029	0.000249305541411275	0.00696634395740755	0.0147886796277304	0.00407995641259983	-0.000483933765321044	0.00972412946247563	-0.00974889992353735	0.00212561193421762	0.0013524135820473	0.00738115929363351	-0.00307423697677974	-0.0129645130561024	-0.0133232673098536	0.00650946847154615
IP307625_obj00014	0.0581047138256446	0.0111714303252349	0.071719659895877	0.0260661870149568	-0.0355544367678011	-0.00524193523821695	0.0383021598875041	0.0243226729940661	0.0591846132767094	-0.0028725539997132	-0.00472700573388245	0.0217868218295741	-0.0154113663883465	0.00706646892632683	0.0421249411294536	0.0159765014889742	-0.0178473127883931	-0.0309074153164044	-0.0453855578013345	0.00815292965643845	0.00779083345414079	-0.0187431504413267	0.00731545800327294	0.0171729034074477	0.00704149433791983	0.00434227021908146	0.00319281921420965	-0.00127940134686038	-0.00737842442097175	0.00458279837623128	-0.0016537769085743	0.00641959784456063	0.00395342330048607	-0.00139670124746354	-0.000868904263175367	-0.0118144901278212	-0.00729372037477182	-0.00897130366214434	-0.00126255316420292	-0.00996998377858793	0.00497149995359924	-0.00114584128722336	0.00127003643230726	-0.00221539739553174	0.00793549834334975	0.0204363473240836	-0.00711008459456239	-0.00250628280345304	-0.000103217950787125
IP307625_obj00019	0.0226082535544143	0.00402151297639721	0.0143576658996185	0.015512191773813	0.0168421910266025	-0.0170027138904556	0.0140142798863619	-0.0126708355283965	-0.00343453093227966	0.0223089230638195	0.0121782816313861	-0.00445511401356376	0.00474665106027498	0.00133814019122359	-0.0104517082319193	-0.00210493014091315	0.018770509017385	0.00518849837751176	0.0160928729268656	0.00807895037529988	-0.00735332202243665	0.00580539317234815	-0.00973632183294605	0.0125036875368716	0.00213819464406721	0.000676090683306237	0.0162329728846853	0.00779477873199422	2.29672442713314e-05	0.0064766323677554	-0.00337957122207203	0.0117750278093694	0.00512685765113572	0.002432776746928	-0.0196360159160811	-0.00478606729820899	-0.00783849887221665	-0.000224820776881498	0.00970602147850737	0.00228682656617659	-0.00782746559403544	0.00646261366338844	-0.0014130953277733	0.000573457000067147	0.00834402481831987	-0.00671657665363428	-0.00273412615775047	-0.00574685931684474	-0.00100622206415914
IP307625_obj00023	0.0367895987319923	0.00191538475017626	0.0388860587159249	0.0237741559001485	-0.011986401138796	-0.0164473054578153	0.000160789095924312	1.28176310101455e-05	-0.0132757770216438	0.00419368854783254	0.0308771592322495	0.0268524307825527	-0.0167315106235159	0.00304003395493358	0.00246561615605899	0.000584517758497864	0.012327026350242	0.0124206864514004	-0.00216584355183714	-0.00881459019483306	0.00346143525306184	0.0257652247546926	0.0109164095072356	-0.00542878935558353	-0.000380072751563187	0.0113323099079248	0.0275635866791472	0.0172280157706235	-0.0158336535763843	0.00120281509017911	0.011752923779168	-0.000919441096970798	-0.0133858862592269	0.00896377039573218	0.0051688951641299	0.00767704318663892	0.0142374455017733	0.0263829397295512	-0.00528370363649751	-0.0189051728767426	0.00994036070305494	0.00880617952878605	-0.00266937078692826	0.0195607520913306	-0.0103159552793204	-0.00253753534493809	0.00437630019915372	0.0151502319893263	0.00874458119040117
IP307625_obj00027	0.00109667389002432	-0.000513941205721534	0.00148970322504678	0.00707665490574601	0.00679006647921111	0.00778211214411433	0.000513252037043619	0.000431020510052222	0.00618058325190681	0.0107252118785535	0.00239810858195911	0.0028870654894971	-0.0070442115345355	-0.00226860556041655	-0.00281138063221871	0.00673450307041715	-0.0158426799798213	-0.00436217596478621	0.00642402759023635	0.000753196010340547	-0.00131868368157981	0.00103651410783566	0.00151813413017713	0.000833628215724281	0.00267304985104285	0.00797459216322158	-0.00389711488612045	-0.00882053342731751	-0.00600027642109436	-0.00111243105596658	0.00789143696056018	0.00295621504755495	0.000752992742852945	0.000777585926686606	0.00303576183970938	0.00245965800245044	-0.0033505623451097	-0.00949020770200159	-0.00264068834543305	0.00297962427297072	0.00796123581883857	0.0053062644476033	0.00664658175984142	-0.00531657235838057	0.00168093829409438	-0.0064771795727408	-0.0072224871715895	-0.00256249488282635	-0.00936984904488551
IP307625_obj00032	0.00870741936219775	-0.00490963387263398	0.0100631233751085	0.0127932005456103	-0.00446253844811085	0.000995106529248373	0.0098645030094986	0.00824433278115111	-0.00471643697662106	-0.0114604997342125	-0.00639414354512049	-0.00560903996186995	-0.000817008122661861	-0.0172463279607201	-0.0249553092414928	0.00325390771595311	-0.00934101174316702	0.00381127017908503	0.00283189382773098	0.00452985835109998	0.00322775829508353	0.000219146976439047	0.00614516142052537	-0.00490059387240593	-0.00217793504233889	0.00434920065963608	-0.00916509080713371	-0.0104672357963072	-0.00625147321822597	0.00761868805935632	-0.00716715855879688	-0.00364136891534267	0.0111602288311172	0.00408749294900964	0.00571561371282533	-0.0100302417512941	0.01528301132498	-0.00817148890377349	0.00738836244043803	0.000522458222476505	0.000667895015000369	-0.00288870594625383	0.00924526552859461	-0.00772425233871121	0.00370623167074311	0.00648063282751125	-0.00232114797202321	0.00465736259532794	-0.00931701775022619
IP307625_obj00035	-0.0190937353569567	0.0023447107702054	0.00155319664195561	-0.0143721151319011	0.0165189767172821	0.0193159460189348	0.0107698547869305	0.00633254574354581	-0.0260093464651829	-0.023193873185562	0.018790201120932	0.00264977069116	0.00663062620580118	-0.00403285806133262	0.0181551213894274	0.00942738460983521	-0.0206292027915102	-0.0177278587172309	0.0177884101266708	0.0122696364009152	-0.0103636783525749	-0.0132365462470746	0.0142997047447367	0.0299489046822518	-0.0088913739605169	0.0163331198446039	0.0243106211713306	-0.00246648902048463	0.00288108133813202	-0.0129556062360966	0.00530233230727075	0.00847967701771331	-0.0112779991213929	0.00425743051807371	0.00884577837070191	-0.000986747257790195	0.0187880042811622	-0.0179546753472692	-0.0040722591338335	-0.0010484838728355	-0.00372841438276177	-0.0108560039834172	0.00460323322428862	-5.29423012120748e-05	-0.00952447345658015	0.0065514820866289	0.00390519248653505	0.00207209254428979	-0.0105629770474879
IP307625_obj00038	0.0145783439707205	-0.00501307345717489	0.000993451104104044	0.0245114175477797	0.00672884667622842	0.00796184479233161	0.00128102311964429	0.0108236212290132	0.00125543465046514	-0.00803489618631889	-0.00346308500697009	-0.0047879346926568	0.00554262864928796	0.00163444636108563	0.00920837596293874	-0.00733473966633811	-0.0165459865615479	-0.000661548804283394	0.00656729960707438	-0.0031488698785009	-0.00141076633334742	0.0112553926110731	0.00381866963532341	0.0116833913992596	-0.00810503206115042	-0.00667301904143045	0.00328131540992188	-0.0087934926559668	-0.00146135072288196	0.0102896979139248	-0.006401935748473	0.00612952936526829	0.00110611397230375	-0.00554713569568592	0.00263185202360626	0.00965351695190338	-0.000612402665532589	0.00156413011429556	-0.00368015888027367	0.000703169338016177	0.00186556014025997	-0.00423146782336381	-0.000160225945512356	-0.0114086155039315	0.0054652382419192	-0.0017037584845145	0.000723760236852363	-0.0100664975358537	-0.00449140883531622
IP307625_obj00047	0.0022814083426594	-0.0230606119085966	-0.00263375632968062	0.0106766688223096	-0.00282375620109844	0.00595341374802647	0.00316977049507524	0.0130038551146525	-0.0199956241105547	-0.00432511877528254	-0.00833734639849351	0.00233664207451983	0.0066108808042376	-0.00913014082691848	-0.00379475084189671	-1.83681904969296e-06	-0.013855273455059	-0.00707153571922642	0.0030807497000086	-0.00504909755139039	-0.000595814869224595	-0.0061623715823411	0.00141878268097306	-0.0102324854521689	-0.00219921967125806	-0.000259987352709974	-0.00537530133997412	0.0103224608861634	0.00202439212792862	0.00491984094259329	0.00183375157413787	0.00131123184275098	0.00467119941048183	0.00100222671287334	0.00957994172608994	0.00308509954811974	0.00356879814979537	-0.0128892259453797	-0.00520109778309629	-0.00883523775265988	0.00593839121853397	0.00886989910882637	0.00572767943568969	-0.00282054674090062	-0.00229241098301229	0.000344487240514137	-0.00625853843449031	0.00741927805932904	-0.00032291955566307
IP307625_obj00051	-0.00637663093834362	-0.0388904582453233	-0.0005353862337443	0.0156020920836835	0.000921186371255375	0.00199481644757806	-0.00717789588690309	0.0100498233372603	-0.00791748514752724	0.00859205155548285	-0.0109506152951761	0.00222960583155768	0.00537874340020596	-0.00224978581465549	0.00178268481949329	0.000293658929020754	-0.00524063037504265	0.00027932470774893	0.00151638562674801	-0.00693921457119338	-0.00337112044197299	-0.00925019056374906	0.00223932346394482	-0.00447765762954472	0.000705908434369676	-0.0052365926233267	-0.000146976231376849	0.00189523039253857	0.00403919091322076	0.0028535592627399	0.00235038064084853	-0.00309216523687569	0.000324589895442304	0.000933186735397197	-0.000688222139918636	-0.00483916817623585	-0.00662411213354734	-0.00353385927918333	-0.00253190119981793	0.00232228183676115	-0.00345123897842424	-0.00743679281736593	-0.00615589718398776	0.000828427135048333	0.00848505738246147	0.00971847255367848	0.00232327428862691	0.00256894571188447	0.00529245922820384
IP307625_obj00054	-0.0248747735437347	0.0236538270329656	-0.00117211147552087	0.0018049210215925	-6.74341123818546e-05	-0.00420804074801974	-0.00319370310175762	0.00169903110770478	0.0133790576886926	-0.00712882941263441	-0.00278944763299902	0.0011316098553405	-0.00389679407256589	0.00621261152022833	0.00346158764386308	0.00574676443976098	0.00655490721567745	-0.000545059334734908	0.00244447301185102	0.00256660269617692	0.00184156753384812	-0.00832100823783721	-0.018122642759312	-0.00170583273901707	0.00206933928107369	-0.00670456965818242	0.00411322555774274	-0.00800662321224848	-0.00465296411531246	0.00753714841977649	-0.00280273648325489	0.00198154107288991	-0.00199673841689755	-0.0063123700670149	-0.000738861119736397	-0.00193361739001974	0.00575255171719908	-0.00073305012066906	-0.00303977524574016	0.000894922581935445	-0.00977403329123716	-0.00974674696584683	-0.00328133271405191	-0.00428715908535403	0.00526755713087323	0.0139085032246913	0.00441480500446826	0.0130868560264904	0.0131156365642219
IP307625_obj00057	0.00555689496359564	-0.0160770734493081	0.0159290325926167	0.0122495056204579	-0.0112706473807379	0.000356199967037362	0.00921928164996107	0.00041931384935895	-0.0152654108316431	0.00356950447725987	0.00350802898406921	-0.00115736355550772	-0.0111594952698417	0.00129823941623985	-0.00487896711065281	-0.00550627264548818	-0.0114410518809914	0.00082751037554264	-0.000542937549177381	0.00590363451357157	-0.000986339600879362	-0.0030023711265438	-0.00166236011122011	-0.010893073476134	-0.00297922071370056	9.55749307764826e-05	-0.0117889511138122	0.00514571587001615	-0.00428026862412973	0.000372670547340098	0.00610763151418037	-0.00631947825780988	0.00277855263613294	0.00602109328647426	0.00492057510416305	0.000647258130217689	0.000315272093760493	-0.0138412325534872	0.00340116697007148	0.000146692158220038	0.00712100792930861	0.00298119951659688	0.00393030347508061	-0.00279922352761138	0.00548292211279253	-0.00221870170875616	-0.0138707786017334	0.00111859145961627	-0.00167107425515252
IP307625_obj00059	0.0135312697102657	-0.00379288994423451	0.0147582143454097	0.0117319951361827	-0.00801258313268775	0.00293734543373485	0.00992303798139431	-0.00131191755782951	-0.012802055598915	-0.00293847985028172	0.000611347494830672	0.00180950049510082	0.00382924399242722	-0.00904271329308975	-0.0203110825160488	0.00388249516136746	-0.00200217672260037	-0.00819498001969635	-0.00265607757546466	0.0188823767311064	0.00743919512125006	-0.0117042759240744	0.000326049158077171	-0.00569544111121359	0.00542890203135967	-0.00401452083371945	-0.0029016179881129	0.000104923900075666	-0.00566000453134207	-0.000288425439188863	0.00255188693550501	0.00250194346074543	-0.00511556906711115	-0.00381648030067887	-0.000595004070549319	0.00964633990932655	-0.00213896329212646	0.00111229376971443	0.00616927355346468	0.00178453582298342	0.00209527666080307	0.00261923681269778	-0.00387512684638162	-0.00786473425013483	0.00739637834274478	-0.000330401995669383	-0.00432099663744945	0.00405504602138119	-0.00509310646351975
IP307625_obj00061	-0.018687177696641	0.0135722428452654	0.00242245739315605	0.00643305529106472	0.00523745922853407	-0.000308055249387576	0.00693621017423479	0.00826216102362111	0.00227127382037962	-0.0021468830639753	-0.00907591941026881	0.00489251375479182	0.000980047980230278	0.00715806445917572	0.000414102580889691	0.00949354178697824	0.00656390954015984	0.00560765584563544	0.00422957601184119	-0.0050491923686617	-0.00443484677846502	0.000244678349808342	-0.00413590497540756	-0.00290369737542385	-0.002966106994763	-0.00349192418752888	-0.00826407181590197	0.00320244558399616	-0.00975064089132064	-0.00630055679009507	0.007936041928876	-0.0124105673169499	0.00789085235059153	0.000348663366738681	0.0121933199254864	-0.00400484020101546	-0.00424204683186252	-0.00564266253682375	-0.00407345520525253	0.00257213797409131	-0.00466446894026546	0.00479631202989061	-0.00274866606193735	-0.00406386118317168	-0.00701031325124431	-0.00249171296428656	0.0043159978872176	0.00574459242669614	0.00530745952367362
IP307625_obj00064	-0.0191652785529467	0.0129253791036153	0.00641535944363717	-0.00474420525077748	0.0163183489559409	-0.00528414316411454	-0.00340752170686451	0.0179818269470203	0.000117961013761971	-0.00154815523703351	-0.00240502594808003	-0.00633095638633282	-0.00113621644354508	-0.00404146335831737	0.00313997774832143	-0.00851814234604809	-0.00369824061770731	-0.0105770099359846	0.000900292439337093	0.00264882499544485	-0.00527487884707408	-0.00403822170103499	0.00702839728370019	-0.000321407877089856	0.0112483710003231	-0.00497252695786433	0.00365459333650163	-0.00457031851277467	-0.00915330102581934	-0.00606530388808861	-0.00641797680118988	-0.0112570333398862	-0.00991194942239712	-0.000200009598121758	-0.0199710622333149	-0.00212164952574773	0.00038491206990376	0.0109753989168513	-0.00413752213325165	-0.000763359807416131	-0.000538646497025598	-0.00960152525129144	0.000907417776780045	0.00201389494876844	0.00348133688811115	-0.00412904422023453	0.000576281918678383	0.00961502954264177	0.0042866659333762
IP307625_obj00066	-0.00107698103610862	0.0035869256723767	-0.00759936306422272	-0.00557485375250123	-0.00757060211775692	0.0212578956379732	0.00031275640126391	-0.00230101498443756	0.0039457992068597	0.0152129850208537	0.0108056701516143	-0.00565089410652029	-0.00419754967386464	0.0102243482330158	-0.0017757205556627	0.00457277246727031	0.0106903993105343	0.000393777355373131	-0.00711012339808968	0.00630197704572703	-0.00227677626492914	0.00056489853708394	-0.00789930946309218	0.0141879213843339	-0.00382369428528441	0.00292308402251116	-0.00405461964974965	-0.00557935457517538	-0.0110371649220192	-0.00211524238665439	0.00909874625543081	-0.00133828420972085	0.00238182665090759	0.00389316240255281	0.000929802609152095	-0.00600680009184525	0.0176165829595578	-0.000672088517024796	-0.00179499697795932	0.00363753186399043	-0.00423943973397658	0.00128871747737051	-0.00695949149600794	-0.0104087526804344	0.010721996606671	0.000147905237862653	-0.000732624362786114	-0.000308435067824446	-3.00187888987907e-05
IP307625_obj00070	0.00760353021975241	-0.0208638971210931	-0.00527022632530041	0.0243341452186911	0.0011193762180802	-0.0052719732190125	-0.00274548843206516	0.00274271641560209	0.00051093188505289	0.00193727890517214	-0.00632144606812375	-0.00542707670493424	0.00209419270836122	-0.00765168211787214	0.0120703433214659	0.00209991002223905	-0.00613321363277681	0.0035306697699435	1.50663313808304e-05	0.00371709135349519	0.00446245013029423	0.000823147998003856	-3.5930309278996e-05	-0.00650547248594076	0.00426975842438502	-0.00308106400947989	-0.00489585066582377	0.000857192921807601	-0.00926939633129416	0.000733315528644545	-0.00303462349678848	-0.00246126886378814	0.0053801947866699	0.00224843586082534	0.00534031493437136	0.00675026481591065	-0.00435111290936597	0.00862001351863624	0.00213341272260312	-0.00463954369200068	-0.00692016506571811	-0.00628296027966255	0.00123709925749167	-0.00356616887704647	-0.00305825969408288	-0.00182835372650962	-0.00245497317039812	0.0044909176730307	0.00275110339013153
IP307625_obj00072	-0.0158375173169092	-0.00687171945170187	0.0100114261693465	0.0131387571531985	0.00209052075119889	-0.000547727517472151	0.00349790509068374	-0.00105036691995643	0.00662387371317657	0.0116700835812986	-0.00676626018825245	-0.00192551424451509	-0.0102488485806837	-0.000488708016790577	-0.00615975468462911	0.000877021268830928	0.00647237399323951	0.0021861761557863	-0.00697203015915823	-0.00846507201075009	-0.00225718031622438	-0.00167361034147883	0.00368007821570021	-0.00715215616490196	-0.00405133114163451	-0.00935280855269617	-0.0102139276184286	-0.00526886306912136	0.00969204674960806	0.000580586761592759	-0.00148300470190365	-0.00672067272605937	0.00867554930257147	-0.0111406874995592	0.000123537759199337	-0.00785157717797761	-0.00192776117976988	-0.0101234291728512	0.00444641997071119	6.18023856238349e-05	0.00322746169702603	0.010471954733927	0.00164331398702592	-0.00375383435873057	-0.00329932006859015	0.00339116606098279	-0.0094160633401122	0.00645376239760173	-0.000576005930552107
IP307625_obj00073	-0.0208183703100409	-0.00324258505597396	0.0120696752793475	0.00140220034772336	0.00823914262014891	-0.0051113126878936	-0.00600634076392156	0.0118402296959538	-0.0101874908189616	0.00283273592252275	-0.00226995690443537	0.00958637762036143	0.00798803915006697	0.00527402365310109	0.010194273910327	0.0133914569255076	0.00751989549202719	0.00287779174262455	-0.00143011068448505	0.00931511300018907	0.00733579953655271	0.00252097991308912	0.0046990848867769	0.00469271242600126	0.00115967804939532	-0.00930411422639594	0.00104888047265553	0.00405931919120284	-0.00431431151248311	-0.00613703440474282	0.000855741830143318	0.0036035018445524	0.00240361023236852	-0.00578696954414562	-0.00539236738385999	0.000597265250425546	-0.000492009063412806	0.004921819167208	-0.00690026380018977	0.00164271503763294	0.0109202774746214	-0.00765369767678388	0.0082593438392853	0.00824355412189043	0.000347748867405514	-0.0011205738169508	0.00498491504140436	0.00871212844043084	-0.00438531333191789
IP307625_obj00075	-0.0184428405650198	0.00952578693173068	0.0102509263917643	0.00766701830502077	0.0374065332923049	0.00401882050222417	0.0078354264279189	0.00318093969656066	-0.00284304293936252	-0.0117152141692426	0.0022956499769423	0.00176059640612935	0.0196321832398433	0.0161501127842453	0.00489093406476519	-0.00805856262862233	-0.0017697528065862	0.0111096993494115	0.00216425940451737	0.00027991407520484	0.0116011272927017	0.000472145410196601	-0.0279675168453403	-0.00911715688295339	0.00621713093140454	-0.00980741991932884	-0.0103876415886247	0.0158854983144547	0.0041152087528465	0.0140502799578679	0.00618121067509464	-0.000212615518168968	-0.00708806617847267	0.0160727485854546	0.00798433190431628	0.0179296568955923	-0.00992391877030516	-0.0023771772057502	0.00152744566144411	-0.00644762879626093	0.0199923140164053	0.00307809914601109	0.0082357886825578	-0.0173428226236789	-0.00691156349806417	-0.00354104170223132	0.0121937437235093	-0.00226735377322727	-0.00496916076073621
IP307625_obj00077	-0.0274898104738946	0.0200064256051598	-0.00054851831071879	0.00460815080731721	0.00174171936507748	-0.00301760417903105	-0.00120406571006697	0.00232612772447206	0.00226187209225251	-0.0153188315839206	-0.00117608726352132	0.000389570560724373	-0.00262303882142083	0.0141430389884646	-0.00661150293893914	0.0173559624649661	0.000212182926551645	-0.00548083158009981	-0.0055115668428826	-0.0149337741012543	-0.00362540591511825	-0.000798572463724372	-0.000874101594218539	0.00816154491140391	-0.000679105470162958	-0.00218210044441427	-0.0066037676617828	0.000556670182340446	-0.0126781835274019	-0.00753804025505526	2.26385670177733e-05	-0.00730994352892341	-0.00140829214917129	0.00476470254496792	0.00373397248379049	-0.00826351290727759	-0.00744659835490187	-0.00766218870471907	0.00122495638232508	-0.00643713559531154	-0.0044816234115963	0.00277820735395302	-0.00498701058775019	-0.00863168806018011	0.0064221682686499	0.00476430066962771	0.00202698810171043	0.00101881649378468	0.00523355033821279
IP307625_obj00085	0.0128232804740588	-0.00180149240084417	-0.00479069532730304	0.0118530104572405	0.0151406179734219	-0.0167802234105632	-0.00953246716677218	-0.0081972404686674	0.00478838891078475	0.0254900496209432	0.00885556971481787	-0.00629715583845013	-0.0233953340755085	-0.00286792515701488	0.000672923418538624	0.0103320766667972	-0.000608144120168399	-0.000275251546921689	-0.0066497408338104	-0.0133917699959954	-0.00193318098688393	-0.00263769878417826	-0.00145569302613613	0.00971467326700441	-0.00119401764067353	-0.00762830753293452	-0.00115043766881961	-0.00689199078358301	0.00862345350116516	-0.00289742486041545	0.00485442465816758	0.00408888110413891	0.000248498337887506	0.000938859975334651	0.00535319676090666	0.00463118340462286	0.00429454051955983	-0.00686846477830972	0.00104533925768797	0.0021316667870834	-0.00329314197758374	-0.004342844745791	-0.00262686736052818	0.00112178682562842	0.000397173706657629	-0.00610479153737935	-0.00766579031269553	0.00193506532995396	-0.00480367748531334
IP307625_obj00086	0.0265501548398661	0.000860221389829846	-0.0073579219156	0.0347889289531654	-0.000919187134717484	0.00259392137075955	-0.00460825301193471	-0.00753865505388561	0.00170128881868729	0.00726470219168983	-0.00948968953569825	-0.00705176498837616	0.0067510570218573	-0.00234528955474013	-9.92632654975081e-05	-0.00130220823268315	-0.00324891634357888	-0.00958497072203108	0.00606482534536413	0.00225398697108143	0.0023740770520204	-0.000381837018266752	-0.0010937179776204	-0.00619486506268201	-0.00230785596264141	0.0116878945980788	0.0110037279903707	0.0119786237059836	0.00966381367561006	-0.00435175139342491	-0.0154432726681624	-0.0060912821413799	-0.0044843991679296	0.0076774906060796	0.00537021333518732	0.000771065776459164	-0.00295482647342994	0.00205405043197098	0.00324620898459416	0.00558771887269208	0.00830060981098727	-0.0058360190346173	0.00165114892202808	-0.00426107754994245	-0.00164071329211295	0.000824618000207959	0.000553254702216622	-0.0111164733004075	-0.00795997120405034
IP307625_obj00090	-0.0190081443086839	-0.0113646583493633	0.00507033492488563	0.00341524129302945	0.00661235363397659	0.011410607498652	0.00627615736983938	0.00776326932841267	-0.016029399997868	0.00181352421700785	0.00419093232687464	0.000584707046117927	-0.00424192890917428	0.0113424241267601	-0.000281126082089773	0.00368582084407384	0.00250237169678493	0.00329356364604438	-0.00407837906358087	0.00505608126733881	0.00597202927330396	-0.00543253398181049	6.29643219609955e-05	-0.00550726555113017	-0.00453827200541443	-0.00164114801282387	-0.0027166161515945	0.00799524408470701	-0.0113161530708494	0.00346378883366284	0.00697915693284038	0.00423673775998416	0.0080699184358248	0.000549459662718777	0.00379173911031894	0.00462998823640171	-0.000547928108386439	-0.011098020930949	0.00263066103952089	-0.00375383132777992	0.0117937024608678	0.00386462204030688	-0.00701567619631867	0.00345676572178291	0.00441615262816252	-0.00180777522797593	-0.0136581806112185	-0.00160309860223883	-0.00164851733160914
IP307625_obj00094	-0.0179412207026391	-0.00790026122534178	0.00682536335769784	0.00264921710848248	-0.00296976065680602	0.00845198862381077	0.00738910649071153	-0.00168581386066968	-0.0051873864001753	0.00861468263760376	-0.0194114183400245	-0.000557860021577718	0.00868941796885876	-0.00721234249914572	-0.00620984889346971	-0.00763578127256443	-0.00185474083298401	-0.000613293384947355	0.00210478840742629	0.0054150852808325	0.00280593058093562	-0.00397544578168509	0.00113204213425147	-0.00814921454095753	-0.00902661411585925	-0.00537595136785726	0.00143743575660643	-0.00306962393282466	-0.00679430557465804	-0.00371737656648212	-0.00856950464704543	0.00202548537232635	-0.0133699953134256	0.00201815495549572	-0.0037335026722502	-0.00405932966730741	-0.00245593882783702	0.0109598832697959	-0.00834905006625352	-0.00338940727459769	-0.00321688247862413	0.00590776519740532	0.00535952908686617	-0.000146876730335876	-0.00179610909875846	-0.0012765259023305	-0.00054390631240507	-0.00308030266454896	-0.00986996704116132
IP307625_obj00099	-0.016309847945023	-0.0249518826465219	0.00411289132219562	0.0226833290305259	5.64325014567648e-05	0.00387814371481433	0.00489596713525028	0.00582238933120797	-0.0126047466891191	0.00872915720413271	-2.61229331890525e-05	7.99676284831597e-05	0.00504801455714562	-0.00463969848345965	-0.000831490398860627	0.00607131615894761	-0.00216796363556953	0.0101684118129761	-0.00054769913634089	-0.00431257227400446	-0.0102367842934217	-3.67494060697494e-06	-0.00184016800292974	0.00778668479373991	0.00220439626124098	-0.00615760936225298	0.00311433360894448	0.00273687169378378	0.00366775164368906	0.000932900048954109	0.000543316775504629	-0.00388321197688974	0.0116920075643056	-0.00673777458524514	0.0125762417533518	0.00171475687454687	0.00216316350007761	-0.0141204428768115	-0.00123961061615352	-0.0114321315000484	-0.00824327771582313	0.000634816724294925	-0.00326122519611359	-0.000239405311958952	-0.00148929631572626	0.00399793178219637	-3.79452572544659e-05	-0.00212889438529104	0.00653680610699551
IP307630_obj00025	-0.0537129882500122	0.0116239595920335	-0.00704965914035459	-0.0195532513122314	0.0601003943991586	-0.0151813709975655	-0.0408042415497882	0.0204524122318233	-0.00207238102594402	-0.00873148547762996	-0.0196724576961817	0.0438880777932572	-0.00660361604844698	-0.0287443953353611	0.00901939575528736	0.045373907150246	0.00119817937371806	-0.030395762485492	0.012798203987238	-0.0196894552416398	0.0396795507940293	0.00211953330920501	0.00896396882131478	0.0136503301727801	-0.0120173252964548	0.0137550126046755	-0.0391522033976808	0.037820824479189	0.0110777308078646	-0.00249514133124821	-0.0147780586104098	-0.00835740318868253	0.0124582229593697	0.00945509681145592	-0.0153967740960405	-0.00412047764309558	0.0151124822629978	0.00117457997850378	0.0127670777051423	0.000959329906244748	-0.00655553294723075	0.00673450703434603	0.00798056227932736	0.015741425137905	-0.0122258272022794	-0.00290974848263401	-0.000640992255481835	0.00645824785883828	-0.0212498283453522
IP307630_obj00027	-0.0145667750716817	-0.0148167533093608	0.00565438634558953	0.014192956337493	-0.0126827666385727	-0.0100383363719234	-0.00695103648496286	-0.0116140580215497	0.00295978184737688	0.0169995983361204	-0.00675584673303303	0.00672446769358562	0.0029689401987285	0.00387642689669462	-0.00584723435343625	-0.00340841209114922	-0.00139222871352994	-0.00669058513565995	0.00253055921804446	-0.0036884857553304	-0.00158722739684468	-0.0117862169892065	0.00162806630630019	0.00326734548343449	0.0228529619149768	-0.00615105641880681	0.00985272887297703	0.00378540969966317	-0.00344065976481359	-0.00537828454831053	-0.000327999192931861	0.00131301702511109	-0.00303853853243959	0.00281391407370161	0.00164300766263018	-0.00357657096070116	0.00475252415204954	-0.00167148442078631	0.00574276589091067	0.00399261057197459	-0.010301665711743	-0.00602799283620911	0.00105950621111467	0.00105519566901299	-0.00394701572535728	-0.00497671459259523	0.00582428853412731	0.00121237320386372	0.00695383623763727
IP307630_obj00032	-0.00696357377025646	-0.00786921912631094	-0.00476491341486293	0.0133485742846843	-0.0069491643980191	0.027063304898005	0.00404340415638684	0.01158948767115	-0.00389915536828684	-0.0109967318848429	0.00813431425676238	-0.0169252377182964	-0.00639446935854938	-0.00802635731283071	0.0054719644817345	-0.00746345324898361	-0.00215330421676937	-0.00643884285848502	0.00775436997932431	0.0021013568199511	-0.00696513040750361	0.00560195299334149	-0.0114347611287161	0.0136007174507325	-0.0112743407196032	-0.0113647720246938	0.0181877452788626	-0.00308168710993488	0.00460623116485599	-0.0109753398619358	-0.00608882868115921	0.00923896599042617	0.0103642528634093	0.0118912069816248	0.00567222728385291	-0.0133193194342391	0.00223481553763593	0.00189332090609159	-0.00411667842201833	-0.00772434817280231	0.00669144855500436	0.00874920715956415	-0.00400126364839997	0.00615716193302026	0.00188714195001764	-0.000242747012653319	0.00692621508833778	0.00678429484896119	-0.0100094300671508
IP307630_obj00041	-0.0252878600122071	0.00234191049030726	-0.00698716529899405	-0.00378391479913935	-0.0215346570440155	0.00856845758794556	0.00345866384660515	0.0109258043646309	-0.00192100008974786	-0.000996696913342801	-0.0138341792225814	0.00336622064768993	0.0077175294300237	-0.00314437563987149	-0.00712723598165945	-0.00475312877050542	0.00121815019916565	-0.00799286590181423	-0.000190607362337904	0.0017742269188658	-0.00608915005465064	0.00157652518817267	0.00670899863129626	-0.00484941976284097	-0.000257855732916447	0.00219651968010088	-0.000130129727319388	0.00335921207251252	0.00928709571274353	0.00301689641786296	0.00051675588626582	-0.0110878543911296	-0.00320920547671677	-0.00844385474798608	-0.00793953173564072	-0.00607826073893785	-0.00162807036866919	0.00374330980238463	0.001523954613749	-6.71630752475151e-05	-0.00334273745093797	0.00689984630768927	0.000766398127373979	0.00660327384135899	-0.00635772793322923	0.000113278820843128	-0.00140304262220839	0.00611760053231421	-0.00313930917011874
IP307630_obj00044	-0.0125597803861377	-0.0113130210854768	0.00313469799763061	-0.0132422787180953	-0.00736959449835363	-0.000317022097747846	-0.00175884179267589	-0.0188091810498822	0.00330476648645516	-0.0142520459601981	0.0039861527755979	0.00404634832407019	0.00767615571280117	-0.0107210420760725	-0.00162237303367958	-0.000984820763915296	0.00958781923936122	0.00169585538678492	-0.00657339564784966	0.00319033230055091	-0.00129037372162967	0.00677848550700248	-0.000602105810150082	0.000997155500342649	-0.00467697583464027	0.0013210889651249	0.000889450793630179	-0.00656109433398173	0.0110845660270886	0.0014722018041895	-0.00332601475780291	0.00441354296150495	0.00210348251744843	0.00369562080807194	0.00861201829911104	-0.0138981596805532	-0.00379572552062765	0.00153237206936655	0.0046188610847575	-0.00217894865691206	0.00720526427382608	0.00549607098706816	-0.00421174529844905	0.00830782022078467	-0.00025113032052711	-0.00181363726611352	-0.00146123609249538	-0.00993275712208055	0.00556958672532857
IP307630_obj00045	-0.0222088321710113	0.0211621656834841	-0.0151805089628511	-0.00842010495749822	-0.0151342435756671	0.0157756428848043	0.00720074804583578	-0.00404199590938029	-0.0101789654473228	0.00145341444164243	0.000218643315166974	0.00966185838933138	-0.00358423244779323	-0.00197103986725459	-0.0034099497379928	-0.0015432338860405	0.00148525282851911	-0.0126658934535074	0.00492685780329121	0.0029244352920559	-0.00492776044067622	8.56460922428404e-05	-0.00915126845684158	0.0034226703327175	0.00215385090820141	-0.00155985310556696	-0.0039145800787511	-0.00457188878342557	-0.00485204937750379	0.000821365158265417	0.00541159767612921	-0.00783445321891202	-0.00511514855174497	-0.000563093198365774	-0.00938674125982501	0.00112312473533655	0.00565573267190152	0.00332582595183111	0.000131626364545327	-0.0054001413908834	-0.00287183256115394	0.000911980220729218	-0.00861292291514614	-0.00513586199060221	-0.00578086809449862	-0.00715134610742984	-0.000341151731625591	0.00608894028558598	-0.00211420428461261
IP307630_obj00050	-0.00658633284372332	-0.00290124686711686	0.00166042220130778	-0.0117383268085749	-0.0151167338846363	-0.0294786495532016	0.00142939513936597	-0.00724590415938663	6.58895494247183e-05	0.00763576910665447	-0.00213772940100497	0.000682508103729532	0.00292819813998182	-0.0139452011947272	0.0106777093936357	0.018929700150839	0.0106756607541271	0.00679959870733839	0.0088908087789379	-0.00547384889209069	-0.00661865204466798	-0.00150694766584869	-0.0035055569617628	-0.00344443483013211	-0.00941090008847549	-0.00164412814153181	-0.00926932822258069	-0.00344796863341143	-0.000114983708376489	-0.00433416735256073	-0.00643720572640096	-0.00449595630042512	0.000358237431165037	-0.00379392891431959	-0.00116213055947824	0.00134184812098751	0.00216510490693464	-0.00816562258487056	0.00930169564565202	-0.00101174179588538	0.00262530533017088	0.00653018901336169	0.000363924822467934	-0.00112275083988714	1.64833690545936e-05	-0.00138138890419718	-0.0057602206566055	0.00474378590938803	0.00557533526918967
IP307630_obj00067	-0.00831469942596699	-0.010488222034766	0.00416294980695081	0.00521159539731157	-0.000750082199672246	-0.0154180874265237	0.00106955681150558	-0.0111077858785932	-0.000409404513614907	0.00834750332268235	-0.00366626315043165	-0.00090394291603984	-0.000737899964526264	-0.000532955425520712	0.00123620654689693	0.00976185517851303	-0.00649193010059296	0.0102434492156603	0.00433327255371909	-0.000599968163543551	2.87381124284401e-05	-0.0125394828465298	0.00260310867178956	0.00131657448841929	0.00184342995159976	-0.00159576210148122	0.00146130614007828	0.00421532554876594	-0.00121691336593589	0.00234049894814916	-0.00473266216451279	0.00147843165350128	0.000887187132836268	0.00224847868165874	0.00481754608338817	3.81743747068928e-06	0.00353101815483483	0.00274217765471658	-0.000712046500139623	-0.00272880804631265	-0.00183197397891788	0.00192753742231958	0.00618407955781501	-0.00483550983663525	-0.000425599742011515	-0.00153211718175251	0.00682982476416548	-0.00152346343058057	0.00799769199341015
IP307630_obj00068	0.0260235078122555	0.010094299556201	0.0156783579848217	0.030234924202884	-0.00117893599643533	0.00812840652786124	0.0109253079411268	0.00934310942760037	-0.00126648963018438	-0.0100425566328682	-0.0122307993885502	0.00615035412569718	-0.00822462929739607	-0.00568124316473145	-0.0229072593610458	-0.00642955582486607	-0.00527371577315944	-0.00506746558736534	-0.0071846069100588	0.031528652627488	0.013040090692671	-0.00314107789532981	-0.00332730908899783	-0.0130218509262913	0.0100539129462978	0.00237055505075197	0.0023903807577342	-0.0151306735990244	-0.00641933700381793	0.0117401456548986	-0.00113485856179199	-0.00251284929575425	0.00310813408488826	-0.00400063325727778	0.00529181974648063	0.000198761796779232	0.0127648587532508	-0.00649199692012345	0.0119045258012691	0.0100080831490444	0.00835392133297358	-0.00828766033523569	-0.0186588094435693	-0.00132270085888879	0.00215146226013403	-0.00418250220642581	0.0143211568976487	0.00701897357067218	-0.00991334530213542
IP307630_obj00077	-0.0199537590706617	-0.0282314991732946	0.0247864445507042	-0.00611996365406763	-0.000156363964291597	0.003066860486007	-0.0274304592382951	0.00671208508163513	0.0195587169919911	-0.00790008196004784	0.00169749187416568	-0.00041677728869892	0.00523595675653606	0.0135500235769186	-0.00178667507327827	-0.00671223143798822	0.00631757241648256	-0.0008330302614579	0.0102862890076237	0.00854165206924198	0.00624446588363048	0.00104738747037331	0.0107630938278061	-0.00136908339349657	0.0112853166324791	0.00364241916483193	-0.00538480438959417	-0.000126742103405352	-0.0091644173586765	-0.0120771282332208	0.00336504149352131	0.00141717985641178	-0.00515349692926935	-0.00571580341677164	-0.0106756647311577	-0.00192977438370334	0.00184346149877025	-0.00153096332245476	0.00211582556690542	-0.00689065649202661	0.0090654510028888	0.0114330860589688	0.00160425361211384	0.00180074743224775	0.0136386262978113	-0.00116837868910997	-0.0111601557361991	-0.0123504266814623	0.0109553215868045
IP307630_obj00095	-0.0330940265403129	0.0136341545171013	0.00605998847842396	-0.0120754456297945	0.00696861799491809	-0.0137660245298122	0.00262067409424514	0.00435359240277945	0.00457340571361498	-0.00247553358715709	-0.0112933708063265	-0.0112971076144107	-0.0219262883559484	-0.0206009166760493	0.0120821100232816	-0.0131874127096235	0.0220338824601541	0.0080606664863837	0.000269253482732873	0.00956863406889883	-0.0128458970511129	0.000312904456848872	-0.00786235081348188	0.0124469295603862	-0.0219390127031474	0.00500677899383987	0.0102309618647481	0.0161276695338552	-0.00856253984180165	0.00270235495302122	0.00156374731995261	-0.00572047125997262	0.0156235309477057	0.0137061575491692	-0.0107594480603813	-0.000958789500376939	0.0103572292057165	0.00911188780314826	-0.0224372616205002	0.00149558254806616	-0.0041525344688706	0.00985485319249432	0.00730760910712947	-0.00719429733274789	-0.0122647716857724	-0.00642543824068122	-0.0182982423062625	-0.00698781204340059	-0.00900378676643133
IP307630_obj00104	0.0176462518317108	-0.0223333842501933	0.00552172269661088	-0.0234313576940373	-0.00768193765146291	0.00565985638088142	0.0631275715277605	0.00125329487041268	0.0382030233526318	0.0195179728149577	-0.0234482942740142	-0.0713656678153492	0.0324135978468318	0.0221329386141827	-0.00289531942722054	0.0128108416787963	-0.00459492692214642	-0.019950209722585	0.0242711139589941	0.0339843569379354	0.0371849926042207	0.0227471309497443	0.0233036428164766	0.0181529036550295	-0.011300343071695	0.00732397856299389	-0.00461307865848901	-0.00908170208487606	-0.0242591213204334	0.00430361760987808	-0.0250734526690232	-0.00572884953027411	-0.0149401508522406	0.00179801009314058	0.0101410156191149	0.0204671485263237	0.00616387922752238	-0.00394302507130225	0.019029875793478	-0.00872708904300482	0.00208838976162798	-0.000502332095008608	-0.00149877687942214	0.011384151539561	-0.00780675593473069	-0.0325005621526649	-0.00369568293985582	0.026538781690739	0.00771052122445552
IP307630_obj00122	0.0317967804145959	0.00678105340987883	-0.000472652975229974	-0.0139127281045447	0.0151239763245472	0.0111362415123032	-0.00443009684788849	0.00515920388800635	0.00234324449165513	0.00337270498032508	0.0019909763230619	-0.000449332648871275	0.00734798290251111	-0.00204168993208338	-0.0103997706749651	0.000109663235541117	-0.000426823533776096	-0.00232071764228827	-0.00130304480886524	0.00156910209969849	-0.00348667716773858	-0.00247235406879225	0.000374587961710454	0.00503205049686768	0.00902433567247711	0.000650424053002123	-0.000366861089305027	0.00647552179252333	0.000214865452344319	0.00597849018754881	-0.00443504411211759	-0.00550674947944834	0.0169073457130926	0.00452018750707729	0.00612588690793096	0.00703999733223118	-0.00739924184981497	-0.00128347238068427	0.000124582521607137	-0.0023968432383505	0.00820054311633978	-0.0009156187708701	-0.00531064590676382	-0.00160118869350897	-0.00137046694644059	0.00496626936017721	-0.000481494206944001	0.00234026196501408	0.00201780939430037
IP307630_obj00126	-0.00862785638270281	-0.00895840287482176	0.015935996054209	-0.0381243020932323	-0.00886867239806745	-0.0228740753995724	0.0164067494300176	0.00681380082420754	0.0116593195029353	0.0162935547208823	-0.00812678834005644	9.82698868470637e-06	0.00177127084992542	-0.0063663290755417	0.0138424074408283	0.0117679756450594	0.010844832344966	0.0130279837991237	0.0116774162146664	-0.00267191342215716	-0.0129712827860008	0.0113136753491046	0.00455410576646138	-0.00884009313816606	-0.0210536831451776	-0.00429076872758944	0.00846997719282335	0.00125729717356412	0.00204917024489947	-0.00657008558806004	0.00447142307376445	-0.00157331770592114	-0.00114556682472711	-0.00543430405793319	0.00936048490303231	-0.0200259118298433	0.00156886051043408	-0.00513042257263521	-0.0126858252570995	-0.00483642828390736	-0.00413737369512972	0.0186305457554979	-0.00424158575310608	-0.00296621269116519	0.00604064141916375	-0.00100687849700725	0.00647480125769502	-0.00669171091736102	0.0173000459154747
IP307630_obj00131	-0.0060453381572078	-0.0274923172476413	0.00429736591625697	0.0111078896383861	0.00151153627213092	-0.00821338140014913	0.0105001526476868	-0.00153163548822564	-0.0293293381468729	0.0107701477085341	-0.0049455802724448	0.00841341865636902	0.00254571311038826	0.000268614306543873	0.00183676358261001	0.00483662033595994	-0.00511780215284161	0.000606980939225714	-0.00184249842322201	0.00386631405159661	-0.000808225888657228	-0.00332367118743035	0.00289135005433065	-0.00232362898057547	-0.0107778221568164	-0.00410737056718248	-0.0099209021781862	0.00509780010331671	-0.00311288299312805	7.64692789703419e-05	0.00943450129072742	0.000265266691609677	0.0040355243721767	-0.00551844059306664	0.00163522515131812	-0.00318536852944849	-0.00513913913781629	-0.00216034980025068	-0.00109312254180957	-0.00394250068675004	-0.00448552886879856	-0.0035412593516473	-0.00122557542650299	0.00313502202511168	0.00268750014630325	0.00385936126544618	0.00114360091232194	-0.00328034576753098	0.0036018949322101
IP307630_obj00132	0.00713194345147293	0.00150351055879644	0.0253234472928274	-0.00471042692232704	-0.00673202362103267	-0.00154921516595242	0.0130708902328474	0.00101897754019328	-0.0125614022025718	-0.00437914213713779	-0.00497038644050479	0.00352573219591263	0.00405865148434706	0.0205213638762906	-0.0032991374889255	-0.000328860087271118	0.00236389444562822	0.00688522560353744	-0.00480382451130747	-0.00225899978620948	0.00192553736345827	-0.00537362895737372	0.00322383114159018	0.00706007056516147	0.00942008460186703	0.00324696201688309	-0.00462176571145995	0.0087681659195501	-0.00336535081454602	0.0009168924822754	-0.00251597709530894	-0.00278259436902114	0.00151272274674814	0.00887389697903446	0.00140424208224634	-0.0124215088117695	-0.000873342765185199	0.00555761549749152	0.00675399612981287	-0.00400257159901149	-0.00747063024717282	0.00680176065889074	0.00227990613152758	-0.00708262125720001	0.00245518904485581	0.00931834320142282	-0.0082305145144286	0.0117079647564689	-0.00729058969479151
IP307630_obj00139	-0.0149632723365866	-0.0015664038809651	0.0152864165343966	-0.00637783810568689	-0.00840334918397102	-0.0129082080900651	0.00834034788882708	-0.000237239715013828	-0.00234841468991855	0.00844731073350131	0.00256396212933397	-0.00108662758291776	-0.0116844490730375	-0.0020295090365262	-0.00115857700433406	0.0109662996820882	-0.000285841795259208	0.00743754363789855	-0.00138840881912509	0.00496674428240402	-0.00515638290549999	-0.00191665399361988	0.00322438670817418	-0.00496584421477943	0.00669439198393478	-0.00795376441384784	0.00364687858574816	-0.00205741479801928	-0.00118293827737758	-0.0021056220323503	0.00369672338979744	-0.00974386603298671	0.00427524208740206	0.00639938845445289	-0.0073415024914453	-0.0167731969962086	0.00375285304276547	0.0123778059540972	-0.00749749575564147	0.00343425857604276	0.00538672192021689	-0.00682881838740517	0.00405851461816539	-0.00174597628758466	-0.00845716217084449	-0.00135499840708845	0.00266465136529914	0.00336207034650318	0.00415993139914629
IP307630_obj00140	0.0176843753062885	-0.0101371649495258	-0.017767029140558	0.0165838828722274	-0.00611090794929582	-0.00389547934755042	-0.00836384526400021	-0.000133560343009631	0.0146347340671775	0.0023289073727436	-0.00448050400813174	-0.00204311067652832	-0.00314859524695696	0.00448522576241716	-0.00882775192260133	0.00724306270190539	-0.00240846172374887	-0.00926874545945096	-0.00189448161215093	0.00487917842363251	-0.00515421691973376	0.00183622080416938	-0.00592993606381658	-0.0118949728087301	-0.00625751725817286	-0.00126105317982149	0.00399340518178195	0.00922266522100339	0.00409201588905632	0.0019720635873416	-0.00572566274479733	0.0012257336868614	0.000602882714958707	0.0120082803041377	0.00154520978019128	-0.000100572150440715	-0.00446190090451725	0.00766078309543516	-0.00384829398771229	0.000123809255231111	-0.00111196895486005	0.00570958822925347	-0.00523610348517777	0.000922881919641386	-0.00389656651232146	0.000815406605910862	-0.00323667757965709	0.00688907372058419	0.00486116160941919
IP307630_obj00146	0.0366955474388828	0.000487932191424917	0.0464769945849381	0.0679926661827508	-0.0210009420174551	-0.000495396596177634	0.0250733883428686	-0.00815243436682757	-0.0248308470995257	-0.00227955968957427	0.0116331275988262	0.0158978238005086	-0.00199724432558536	0.00260222080048953	-0.0333807830344718	-0.00618767911196787	-0.0129773725762937	-0.022564024591216	0.0120239595439335	0.0140759167925089	0.0143274263763331	-0.0174545861584828	-0.00272809920186589	-3.97093250419228e-05	-0.0216092363401957	-0.022092314534216	-0.0245548404975401	-0.00172992677295334	-0.00621075465428815	0.0241500818741675	0.0177246456667627	0.00115348505588928	0.0202460450674238	-0.0069318733741177	-0.00864540267151052	-0.00195995432270085	-0.00166701600952821	-0.00115716647673134	-0.00311879216243204	0.0206238560131296	0.00519071650760149	0.00954779854944189	-0.020225743522213	0.00775714522892046	-0.010712950981265	-0.013730254675187	0.00476773035434962	-0.0116036754843584	-0.00456413455056033
IP307630_obj00153	-0.0155545072880464	-0.0139629823757933	0.00693182570538931	0.0101631571965791	0.00789744657484137	-0.00561360717653304	-0.0176751298327548	-0.0016851137865226	0.0146910218760953	0.00462036575253908	0.00980976353147904	-0.00506101361147536	0.00133695532332766	-0.000258272080406309	-0.00386523715592087	-0.00273496632913551	0.0183197007170076	-0.0132134258730826	-0.00820158427746781	-0.00672101844181651	0.00721170543157676	-0.00973316845963013	0.000349551724299056	0.00797660734737837	0.00371366853471128	-0.00441694833861376	0.0136548094616322	-0.00141822831188372	0.00938418756890021	-0.00891406572898913	0.00850829699415439	-0.00430131355115319	0.014516982597539	-0.00707983882327454	0.016526212581616	0.00971896296013525	-0.00888674967795169	-0.00227683240361901	0.00434149535543615	0.00417297908659625	0.0119409529141205	0.00112521023065908	-0.00600698370766322	0.00778047744429988	-0.0155054881312554	-0.00823898417124978	-0.00622104602496981	-0.000690140977888255	-0.00839953893007049
IP307630_obj00154	-0.0170943844492691	0.0148593377676015	0.00874845982827877	0.0126521274355234	0.00710862860212603	-0.0150825643554257	0.000640068048414138	0.00918069401288994	0.0120859007098727	-0.00206575603659768	-0.00855558853228793	-0.0045818013420825	-0.00222089838573575	-0.00987046541575185	0.000114326771644198	0.00979740188211556	0.000352682962940436	0.00621429184571112	-0.00727953960080161	0.00251133845201793	0.00352431249741779	-0.00855129123566162	0.00362095739574288	0.000688676938518314	-0.0010070136375642	0.00812066641979189	0.0074030942799375	-0.000226761815536467	-0.00113078369797886	-0.0111301635966037	-0.00961995050972427	-0.00250458694103121	0.00216948372229469	0.00723720665117675	0.0018958923199262	0.00737778040225377	0.000321237034224811	-0.00923728888433587	0.00503480676471711	-0.00602632612313479	-0.00380971012824624	-0.000331684177208758	0.00605193160194694	-0.00139910312979024	0.00173700125067956	0.00831592074451575	-0.00295453327710809	0.00490863594985711	0.000188913967185285
IP307630_obj00156	-0.0315936435908446	0.0268903166034564	0.0116221273511277	0.0232228630971121	0.0159055095999537	-0.0129063752652407	0.00515153060700476	0.00545482823535634	0.0202384730391914	-0.0190290508271596	-0.0173085617794123	0.00922325088992991	-0.0141323054685119	0.00831505008949447	0.0154878486059504	0.0252568647007115	0.00700035047993161	0.0259287890304845	-0.000536958335445797	0.0197254331775267	-0.0100530261339279	-0.0198599649674973	-0.00661420448382136	-0.00680085167475957	0.0418583340891282	-0.00804277937448581	0.0101164073329833	-0.00977966819873496	0.00810728933394808	-0.00586793897178658	0.0164711937890231	-0.0108758059864396	-0.00818794327608969	-0.0072539041423968	0.00285624722126598	0.00276859809051531	-0.00993603438744691	-0.00818765746405789	0.00337527866726982	0.00889451269178707	0.00246303924786794	0.0165731681454611	-0.0136896282988879	-0.000895488565838119	0.00240208176921743	0.000207109241843708	0.00470048853593003	0.0200503587638987	-0.0205146534763749
IP307630_obj00159	-0.00783341980306269	-0.00684625364694206	0.00979619657292218	0.00990004512880073	-0.00809246883430586	-0.00658667739183028	-0.011399663884027	-0.00358921071286153	0.00453259637085141	0.00331398010793431	0.00472902094735126	-0.00833904500775121	-0.0020453944181023	0.00460541806609034	-0.00650559020708751	-0.0116337863191937	0.00922850594016838	-0.011612599321909	-0.00135767805112651	-0.00398285320865309	0.000479425409878822	-0.0117081493669697	0.00309180685314994	0.000335158755192519	0.00556939533848203	0.00087566784656702	-0.0012727080684861	-0.00559196020117685	-0.004476550078699	-0.00916676174400914	-0.00266320605726109	-0.0025995770123032	-0.00435234263919773	-0.00378224831702423	0.00393844553793072	-0.00440261378667143	0.00302833678996701	0.00335817790163755	0.00100321968795277	-0.00148261200084258	0.0100707562393629	0.0133605171197183	0.00231240114803996	-0.000211331693364968	-0.00526155035255197	0.00575733008478947	-0.00708836066201781	-0.00163712143194459	0.000552385092141013
IP307630_obj00167	0.0193517910903451	0.00075569582031725	0.0325824646848936	0.0134290784748127	-0.011596806746275	-0.0104728665971933	0.00259222958450188	0.00853236621753008	0.00176121812300975	-0.00243526393164445	0.00142824438851508	-0.00406969745338301	-0.0158978179221039	-0.0129072165872027	-0.00416328400081937	0.00599633204012553	0.00260057310257496	0.00739815937546905	0.0033112019622257	0.0124621513491954	-0.00603588085117701	-0.0176512923145862	0.00187461413319061	0.00211366078672786	-0.000793315597920676	-0.00449416849029176	0.00885820570819303	0.000961433347047297	-0.00475060783030904	0.00467841716756179	0.0099717042444837	-0.00109742282442391	0.0137949595598881	0.00810176079184332	0.00361122126032251	0.00381961712152988	0.00662756127739744	0.00200402778725632	-0.00703700424889814	0.00277681477319581	-0.00100154152764535	-0.000628207114091008	0.0114142050484528	-0.00925658303158088	-0.0125239523628654	-0.00837233615738621	0.00270252226428191	-0.00358658898528026	-0.000311906197768513
IP307630_obj00171	-0.0354012178799712	0.0063650306533051	0.012400143810768	-0.0258651712431762	-0.00343282930670683	-0.0140920239313454	-0.0236078796281422	0.0170392873977223	0.0290098199314026	-0.0100088007594095	-0.0148203811485637	0.0136677167045624	-0.00839197346558776	-0.0323894990824639	0.0120447193053351	-0.0166316058174794	-0.017914819685609	0.0287864390709179	0.0173383935802027	-0.0200526645426909	0.00724439057914815	0.0278868105860323	-0.0101215285878007	-0.0146602549427831	0.000850581925880885	0.0268640931971668	0.0116092708362727	-0.00903714493265321	0.0365925874113555	-0.0259460813787166	0.0182005931287641	-0.0192714791599581	0.0236580543748434	0.00963384387918319	-0.0122399747915192	0.0161936912009882	0.0156466237923885	0.00120705915823729	-0.00412521145892816	-0.0164684279978765	-0.0160130805970784	0.0299382583102029	-0.0195010662221804	-0.0181646456605479	0.00704859706021588	-0.0072944582259774	0.0122579888119357	-0.00682956684531638	-0.0135826866532642
IP307630_obj00181	-0.0265535528035117	-0.0218193447262197	0.00776441635544774	0.00580741243526028	0.000760257086320492	0.0042694933410038	-0.0209219338564035	0.00629133204019552	0.0168752091900508	-0.00414889373715049	-0.00776901577120058	0.00724418070997719	0.00706232530564167	-0.000274106529837101	-0.00715259947273998	-0.0155222124218032	0.0311578732958391	-0.00866115848140201	-0.000715480112229389	-0.0235639452965232	0.00453354697033299	-0.0046812234078162	0.0102201325440289	0.00394438917686386	-0.00263541558153691	0.00545407195467638	0.0112631329480407	0.00184604630218736	0.0126361546940707	-0.0160687554795063	0.00703552640391537	-0.00273291633451436	0.0117838083375906	0.00803865129912469	0.0246359366866777	-0.0105142600980026	0.00295486522749351	-0.00538958676996854	0.00865879548171889	0.00773270410328675	0.0098868162109052	0.00953342646766124	-0.00189155262897735	0.0154797570348125	-0.010664723277316	0.00381144261754772	0.0106324149127323	0.000727270526940081	0.00744955466198245
IP307630_obj00196	0.0667204425086493	0.010687039714894	0.00426236463806233	-0.0251509828862452	0.00711112214095488	0.0212945175183968	-0.00847042002335719	0.00124370720902404	0.00451883149343907	0.00127338456775531	0.000852712338458057	-0.00828495768932719	-0.00693386685349072	-0.00406280839691431	-0.00331972635881559	-0.00600636987033936	-0.00316561966992368	0.00338041678586836	-0.0101032986096595	0.00439319590769331	0.00250412910188249	0.0025600265339991	0.000734199678036705	0.00165711032313234	0.00163757515531841	-0.00235512999696794	-0.000432364630154444	-0.00473714701041777	0.00207440460961248	0.0014411305187331	-0.00208973721462476	0.0027499995169584	0.000103702301265434	0.00401837969764621	-0.00294946414668563	0.00207651099803051	0.0076368498517019	1.51658390027227e-05	0.000442657921075001	0.00256621233336799	-0.00550685642682112	0.00132734446807615	-0.00487772455728103	-0.00115958368474563	-1.98282888667669e-05	8.59229069862276e-05	-0.00415841311413999	0.00129374789869381	-0.00139506699181734
IP307630_obj00202	-0.0168407459901843	0.00581656789500572	-0.00142091876468013	0.0181037814415213	-0.0171406171289414	0.013276750552838	0.00443307246349962	0.00852342842007218	0.000301119400578022	-0.0018867578139675	-0.0211074849497698	0.00301002179753193	0.0127319918272024	-0.00234658279602213	0.00281159849087497	-0.00585525912062642	0.00328283790169191	-0.00145586731150247	0.00372046216422772	0.00631678107314527	0.00173745045328935	0.00970947216310793	0.00196847438977421	-0.0106598789083721	-0.00328115493763731	-0.00272651289828073	0.00289738350669277	-0.00109108157550341	-0.00108424088358662	-0.00240758166938979	-0.00406843748112817	0.00900682750898386	0.00556663407006892	0.00345244504580135	-0.00685834238192511	0.00492161146159943	0.0110395771323628	0.00239129850283803	0.00899737507363801	0.00172196969727078	0.000618017644382317	-0.00439730250806945	-0.00158508501068769	-0.000437041103178706	-0.0135544597588839	-3.0629313453874e-05	0.00894453860126819	0.0123696693099821	-0.0123790009335104
IP307630_obj00205	0.0495405357817638	0.0029406498339006	0.0672593697162554	0.00540575258817619	-0.0408059299994074	-0.00843590111426416	0.0311488862291272	-0.0178850489967656	0.0142502962744418	-0.047004146447855	-0.0309591974958305	0.00511377260390532	-0.00514337737668569	-0.00518731374624308	-0.032433364396025	0.00503346087219381	-0.00390268457912647	-0.00304282915790825	0.0251595169141727	-0.00807577754944517	-0.0247429422312406	0.0161882588145816	0.0307563301555835	0.0239938542350858	-0.010283140538117	-0.0402193689842528	-0.0108692452570421	0.00552574798669271	-0.0106469265006839	-0.00773507538297116	0.0364974735678327	-0.0100488386582074	0.0106023309052492	-0.0108739834207165	0.00678593777649956	0.0271697369696809	-0.00312590705569472	0.0281317990858775	0.023379766365812	-0.00493671362355561	0.0114389766175879	-0.00311999357259216	-0.00037203917639896	3.44829903549525e-05	0.0156091425108208	0.0183463468106125	0.00240967101474356	-0.0109385753397056	-0.00170351873398313
IP307630_obj00209	0.000640616521785519	-0.0215069866982003	0.0063032488257875	-0.0285175535135663	0.00601001953400204	0.00697300008688732	0.00571783834388813	0.00185850893501617	-0.00650360975429124	0.0166578070111577	0.00534743223028699	0.00735857734179219	0.00876616830361591	-0.000706011950228973	0.0117143147605301	0.00233880059752428	-0.00248652386967483	0.00280736612317912	0.0066749079081203	-0.0066459607004341	-0.00611643870903903	-0.00247047435046861	0.0053338335660245	-0.0117149309113987	0.00580310421111784	0.00977793946504958	-0.00828499192524117	-0.00712874845630795	-0.00478750116251551	0.00201541624113396	0.000589490675723408	-0.00644395000429606	-0.00355889548481329	0.00122057803842775	-0.00837567319667065	0.00385893650948058	0.00518594090891924	-0.00142053682390107	-0.00884513300308165	0.00121047507704484	0.000208674004099087	0.000377222817222163	0.00670175684922318	-0.00278714332372827	0.00389632638457825	0.00718519587202333	0.000508330434511128	0.00351475711283223	-0.00182042762268381
IP307630_obj00212	0.0242671588590108	-0.0117180059168277	0.00599918006266005	0.00974082282941238	0.00550359584961882	-0.0101920915043642	0.00389128773473219	-0.00475018268917938	0.00202851706586993	0.00435716290193374	-0.0113998501643422	0.00310304240725177	0.00770219698897735	0.0010475505841671	-0.00201815655174854	0.00304597627270947	-0.0114854183275348	0.00343732003330179	-0.00113675005229747	0.00126833879287862	0.00335312855157815	0.00194049378917143	-0.0109790338358855	-0.00976200436914787	-0.007686749729265	-0.000684907634063668	0.00325388680967491	-0.00463471621764825	0.0169545323443116	0.0083185090340389	0.00663006438268688	-0.000474176263818691	0.00689933245498935	0.00700083412916539	-0.000541783549010204	0.00742917366022202	-0.00388778854953914	0.0102101837780985	-0.00778883204707595	0.0101066710989793	0.00148349304956212	0.00551216546587167	0.00342198837423739	0.00294937447599444	0.00873727484581171	0.0103689660548872	-0.00321108946354651	-0.00108733015825116	0.000275481946541714
IP307630_obj00241	0.0409154888667667	2.59821390730693e-05	0.0146182728987583	0.0375576425665464	-0.0372777517128375	0.00184513926265218	0.00585833920018456	-0.00900447713015668	-0.0229542302730461	-0.0181865140956318	-0.000124290779110806	0.00705362269228548	-0.00669982000283226	-0.00337460599816826	-0.00156245063785225	0.00601605750699849	0.0060554912789918	0.00439705010198402	0.0283279743141027	0.00595213626942305	-0.0112200850243715	0.00200282191235505	-0.0216921742742138	-0.0014331056754967	-0.017271656140623	0.00532155567960803	-0.0167406808385644	-0.00262901400621547	0.00328875803092559	0.00390396785434911	0.0347414496010006	0.0145213615795418	-0.00464371852739302	-0.00606874903385209	-0.0135457353450486	-0.00822414908394973	-0.0113931081960805	-0.00165663697377018	-0.0100753933994638	0.00267445560271429	0.010219549566574	-0.0293984931179064	-0.00380253783563964	0.0209902034179835	0.00874002503663406	0.0109765797062816	0.019889591076098	0.00688601383263951	0.00961402227483896
IP307630_obj00243	0.0515837281875313	0.00604829869312	0.00824018517340099	-0.0211069651891967	0.0137970796444996	0.0163884335007561	-0.0076466023250031	0.00642539968090049	0.00440016363916227	-0.00338256904354837	0.00208974026207794	0.000566854990180205	0.00278777680725977	-0.00822260731761269	-0.0137248422184769	-0.00346837050097706	-0.00277576605128541	-0.00760240989082041	0.00369218858219317	0.00292072529871558	-0.00181822331670413	0.00371192454621374	-0.00624492658499985	-0.00677259535778247	-0.00238617324542318	0.00725588018108251	0.00597951945762848	0.0152622919568071	-0.0046470059871037	0.00556203623716099	-0.00761264430110849	0.0035173049384041	-0.00205825826543649	-0.00362190569595267	0.0123217534939696	0.00247853175543432	0.000278616283198229	-5.48269530329651e-05	0.00284483098793356	-0.00344003386694745	0.00933748465521452	0.00113862698012229	0.00820447062184202	-0.000954943360016575	-0.00219089083803915	0.00218445011994086	0.00313660261882865	-0.00119030400687082	0.00292962967718393
IP307630_obj00248	-0.015827806103021	-0.000194755409526371	-0.0208009021297281	0.016665183818248	-0.0176129785862264	0.0320354455783993	-0.00659807916127999	0.0124938446395538	0.00334568929422309	0.00674703786434647	0.00203901186359842	-0.00938033041548278	-0.0120363310449265	-0.00536703373712089	-0.00146172122801124	0.00169083927879498	-0.00648880254867798	-0.004616900134945	0.0163356594566294	-0.0116322458686964	-0.00626429051675274	-0.00462210673129356	0.00233804653468779	0.00251615367699473	-0.00651283526845759	-0.00150587284503957	0.0144197216991311	-0.00159543392619767	-0.00844159234960561	-0.0140335954619407	-0.00271699433505685	-0.00716130507323398	0.0111152154305176	0.00323186261238031	0.0108853623231101	-0.0146115972281544	0.00158881654570445	0.00384267810549688	0.00792974504661483	0.000104664337537624	-0.00407120014703529	-0.00716445780853056	-0.00432007170098362	-0.000503782358145108	0.00452082052921787	-0.000173056735924959	0.00673066365823333	0.00488299383399532	-0.00878066533223076
IP307630_obj00258	0.0468520612651056	0.0309572821235978	-0.0196229340381323	0.055115689952386	-0.00578510715817626	-0.0146906277415966	-0.00719682684708628	-0.0324267142696381	-0.0266772388730469	0.0291557795401177	0.0351637796948327	-0.0199769069408181	0.0161324663708218	-0.00222341522603012	-0.00490142006230192	-0.0358874736835189	0.0424541480654263	0.000123886268742148	0.0192552736437178	-7.2297502857908e-05	-0.0154868496791866	-0.00589364058175191	-0.00339014134618039	0.0279671725448903	-0.00160862568882184	0.0131186910229178	-0.00740361239315861	-0.000523830624605247	0.0181133180345694	0.00668315240551907	-0.00659721472299189	0.0119117195746674	-0.0117912716398769	0.000712198687899348	-0.0325279373279792	0.00707615825089936	-0.0150738147736375	-0.00188669664775822	0.0120530311998957	-0.00673021458252547	0.0133694084262828	0.027027566583826	0.00485590599538813	-0.016933755443517	0.0100384195966488	0.0353256736937664	0.00254354572911656	-0.00348035462886412	-0.029335340064118
IP307630_obj00266	-0.0094510120924677	-0.0044382724031068	-0.0136302642339471	0.00707217533236318	-0.007628253533448	0.0198708978111468	0.00120557825818343	0.00228144858299876	0.0104843702395878	0.0084489900049349	-0.00939779056869262	-0.00560833585959491	0.00192729586732784	0.00203201098664147	0.00279911080152738	-0.000200203457848091	0.00755476753868975	-0.00107510720307368	-0.00219125489900706	0.00389882807030098	-0.0150928551094285	-0.00998945382270983	-0.00107561414183507	-0.014329992420976	0.00173872951802385	0.00684275882606417	0.000910426337766451	0.00406883771022363	-0.0016512718653407	-0.00242013032456494	-0.000259294672250622	-0.00436050447040939	0.00256204005386132	-0.000796377152919369	-0.00522500446716591	-0.00750298038375376	-0.000966971076313245	-0.00199826672517786	0.00399748718418245	0.0040877387106421	-0.00435545520426371	0.00615193627903894	0.00144935472288477	-0.000317386340002159	-0.002144204530807	0.00618965331140376	0.000334480626625339	0.00954738333749669	0.00109013085699919
IP307630_obj00267	-0.010056427361515	-0.00844178970446609	0.00293480007463791	0.0125765014122163	0.00317272015083186	-0.000470284889295515	-1.60422010754859e-05	0.000434040393197021	-0.01214897120458	0.00393228222369033	-0.000999754710600727	-0.00493176137667709	-0.013455071938491	0.014842193502808	-0.0138362613980867	-0.0187852575135315	-0.00810223716530017	-0.019434932810686	-0.00296117979009098	-0.000687228454212867	-0.0133750052854983	0.0148706042282921	-0.00518456974357171	-0.00158872884964744	-0.00205100155188908	-0.0161514604877233	-0.00560831319289517	-0.0152486620683899	0.0029357109486469	-0.00127665782027434	-0.0096818864198877	-0.00777864053494508	0.00660531874046926	-0.00769843812194216	0.00579977502966496	-0.00504995608500394	-0.00289708571139367	9.9134142784691e-06	-5.40706968938094e-05	-0.0098834493481697	0.0088942454439212	0.000514980140554236	-0.0224408368634208	-0.0100497141784493	-0.0304307398290373	0.00277812210055614	-0.00594744001785371	-0.00691463281748703	-0.00345119726673383
IP307630_obj00269	-0.0146870653018555	0.0140631171626124	-0.0277772371659309	-0.00685805031574765	-0.0161749224497815	0.0392056395772607	-0.00136594127484862	-0.00772463291563973	0.000750686466932724	0.00357811605162171	0.00150624772788673	0.0111990032211069	0.01241862099181	-0.00697097852768639	-0.00518614143052824	-0.00906837444114347	-0.00988928198227812	-0.00505115339929031	-0.00410274294192921	-0.00839945983609192	0.0102651517820364	0.010481139284014	0.00816952763495585	0.011194435010485	-0.00929726801254759	-0.00216142734153102	-0.00639810454658524	-0.00634235637681482	0.00522909945438991	0.000541989236845245	0.000658209282045105	0.00508537282739941	-0.00701793531989134	-0.000127637094891529	-0.00695025706517489	-0.000233500070778968	-0.000647657435154981	-0.00216400463044448	-0.00287698817127308	0.000954577368489251	-0.00250639781031439	0.00245661357523217	0.00111494779871237	0.00639780687913613	0.00797299686729617	0.00436024999819294	0.00419174356887557	0.00862500261530842	0.00232353495216006
IP307630_obj00272	-0.0517635712479041	0.0257352393040305	0.011666054058134	-0.0200944577437991	-0.0248505182056423	-0.00313845611739428	-0.00496576734550887	0.0167060998649778	-0.00873541150540351	-0.00179538364185127	0.0101552664907176	-0.01519266888306	0.00197949788808738	0.0115105252745588	0.0135792042262446	0.00347078278851137	-0.00787871838349785	-0.00492541978279758	-0.00167425325810402	-0.0012025214302839	-0.00358647162372352	0.00783324430488408	0.00217592647450751	-0.00707590102531189	-0.00968401823260106	0.00560803183214583	-0.011492312584176	0.000669519029239179	0.00559314845733388	0.00930745468569504	-0.00587672300795683	0.00699245107587053	-0.00125954363006937	-0.00993179752022501	-0.00265628002157891	0.00300482535926786	0.00844058251194479	0.0101722835215891	0.00377401500845717	-0.00321728382265948	-0.00554697624585821	-0.00673640621055297	-0.00760541393255045	-0.00583658423157318	-0.00695209884254398	0.000431578664429583	-0.00449454757559435	-0.00211636867593112	0.00769576128584171
IP307630_obj00283	-0.0897063750618495	-0.00387437893696691	-0.00844736333001792	-0.0683406717373404	0.061509761539121	-0.00924766420560338	-0.0273130550900654	0.0321375192302973	-0.00186484957424412	-0.00598134077113781	-0.0502880675700386	0.0243508235722392	-0.034100667057612	0.0131839427281006	0.0154888223669423	0.019550120265281	0.00826305234235632	-0.0110554453877731	0.0189062813730648	-0.0145465657406338	-0.0332799756935538	0.0226502821054204	-0.0212724260309386	0.0239365093190192	-0.0082634195432644	-0.0125210640439814	0.0199229667523224	0.000987191093255448	-0.0227408206195685	0.0412193144791292	0.00494606235320228	-0.00633097357891763	-0.0352753381413225	-0.0106164365829864	0.0057750830237216	-0.0183835605583905	-0.0288386606574553	0.00238520395187498	0.0147222905037943	-0.0202925740314984	0.00855064989835334	-0.0168107138077041	-0.00864755543359455	0.00472279142976524	0.0235012427161548	0.00524426340364966	-0.00283294666574734	-0.00100698170350747	-0.00998045181282366
IP307630_obj00284	0.00471302790879128	-0.0233849256306161	0.0151670499260437	0.00919525801865187	0.00584187383607966	0.00385316315841469	0.0141203787916437	0.00915646806579636	-0.00273186944520382	0.0149512925764461	0.00583780702063908	-0.00428239686675553	-0.00283568307822196	0.00393481121501984	0.00317374822161997	-0.00269222749691337	-0.00951839168891771	0.00616587819222058	0.0212064920185279	0.0115703163553243	-0.00140010416912461	-0.00168497615912044	0.0096827962704486	-0.0108996498593931	-0.00843049123484734	-0.00681189221783464	-0.014559648230858	0.0031238112478747	-0.00562501399422774	0.00822174633132653	-0.0041859029361218	0.00342735993559495	0.00284920696288813	0.00970422558036062	0.00191998292107284	0.00245142657242392	-0.000562702944406214	0.00250567888853603	-0.00186748372764113	0.00471573363205353	-0.00545865109662815	-0.00121065681561323	-0.000897552407358338	0.00458752136572874	-0.0102235558339853	-0.00266979053855002	-0.00337287225308795	-0.00405479660246848	-0.00620320723290621
IP307630_obj00287	-0.0362530724032198	0.0242372075454902	0.0232230785510375	-0.00962366535499978	0.025928796848808	0.0032236034657655	-0.00418529122239355	0.0206952454110009	0.0128754449398765	-0.00644533689970832	-0.0253187625762238	0.00355860073678457	-0.0186002750734896	-0.00285601403435376	0.00257273766945522	0.0233183699050269	-0.00366626809096683	0.00198276657521532	0.0134982018309712	0.00104932412885569	0.0249165267791756	0.00363168237953229	0.00572295761487014	-0.0157425927601473	-0.00171198022944433	-0.0136542855561024	0.0034285369618928	7.01538862086187e-05	0.0109534617642227	0.0103575894635701	-0.00176653399577179	0.00124588713529659	0.0269360037366407	0.0147857399679796	-0.00955283697884572	-0.00624099705962411	0.00457063619810266	0.00167348502734895	-0.00818595151544285	-0.00505181724140118	-0.00620243269975954	-0.0144260336567054	0.00454893558197907	0.00650230051635237	-0.00385752245828087	-0.00170580711763001	0.00133998330930177	-0.00995658140566003	-0.0037159646695961
IP307630_obj00288	0.0178588702840705	0.0145114135623761	0.031086219855025	0.0146761939657284	-0.00868186752602195	-0.00283531742918769	-0.00492077828758231	0.00116049320990127	0.0174122779335675	0.00812618075903128	0.022973071597354	0.0198929431076301	-0.00842595921971909	-0.0133243976913073	0.00405548450708492	0.00128005314894622	0.000141130588434183	-0.0212379817008822	-0.00672316466858271	0.000406013598438912	0.0055682419540078	0.0057930597776399	-0.00643881385662068	-0.00576068792803121	-0.0106562387047397	-0.00599856888164397	-0.00432372274680323	-0.000898196500960392	0.00567895276017375	0.010596775006931	0.00976431082247139	-0.00595103270009445	-0.0170603771063577	0.0140376137648631	0.00464500506964697	0.00976855106543206	-0.000258008372892614	0.00765145975978355	-0.0154092130886172	0.000245357550090826	-0.00820626914304688	0.000787963798985446	-0.00473807577645967	0.000763454784566695	0.000408281645055546	0.000932573810920673	0.00502851949913104	-0.00835045191473044	-0.00534294794233327
IP307630_obj00293	-0.0280235002982024	0.00973857308717157	-0.0016227562475439	0.030361595780588	-0.0154469436928423	0.0239744401586471	-0.00984695169776438	0.024688553528196	0.00341474691649046	-0.0149605513716149	0.00668062564273599	-0.0263349246844191	-0.00806932520772556	-0.0104028226994785	0.00519665622517245	-0.00426764151991859	0.00197442140321352	0.00955766667688157	0.00198538599742557	-0.00275198675270287	-0.00143089448665205	0.00633861877194754	-0.00966830560586715	-0.000480942320343256	-0.0131973316081341	-0.0101262557540429	-0.000466273958788316	-0.00236459095385644	-0.00600732201449591	-0.00919795638310899	-0.00391460150572197	0.00530094051598774	0.0129112516351249	0.0122329610825596	0.004220675110291	-0.00877248052316098	0.00269807603784886	0.0021983243076353	0.00846482772712889	-0.00649762189926294	-0.00118698305219754	-0.00612066923583893	0.00100287292626172	0.00998781490512544	0.00913168163535039	-0.00528470480435828	0.000974591732035231	0.0104944665864239	0.00513989621852728
IP307630_obj00297	-0.0188045075089142	0.00409209621861488	0.00451028035233188	-0.0134211306984573	0.0179868493935169	0.00632976283787656	0.00388971630715006	0.00987202479985083	-0.000965720518040864	-0.0325605570585223	-0.015185874236691	0.0208173008139301	-0.0162563804716394	-0.0121468060444714	0.00376922509518942	-0.0112317561488866	0.00310686822718422	-0.00239428120627785	0.00516947856186525	-0.00228338191695981	-0.0189825654484141	-0.00314630304258879	0.0225792240263321	-0.00276623189278296	-0.00419870476181596	0.0114815939620371	-0.0167853447608095	0.0176402780269036	0.00553856687288173	0.0111408165495136	0.00782024170080199	0.00679210582349493	-0.0122123555558656	-0.000583669186777115	-0.00846551280892893	0.00200135569121187	-0.00543720908169447	-0.00234273030435729	0.0124425399489702	0.00735948549012816	0.000875086238010943	0.00320803946473787	0.0267031987492481	-0.00517444172960366	-0.00102534999513686	-0.00963120028156497	-0.00168015770840987	-0.0035088489775329	0.00144757199051882
IP307630_obj00303	-0.0061411844891766	0.00655214653161162	0.00769355413754643	-0.0299257642652363	-0.0185546547700365	-0.0264070389818898	0.0240818400507827	-0.0181389904331512	7.92118500615086e-05	0.00511226217415805	0.00116510553826652	0.00458044041793455	-0.0101708539760649	-0.0132801345102995	0.0105747782690299	0.00587885689977904	0.0148016323556664	-0.00754131420544615	0.00520515335894371	-0.00102603149849339	-0.00731987438904728	0.0052982289348052	-0.00375306448783244	-0.00258512027292188	-0.0133856449420978	0.025055517436888	-0.015068924235151	0.0112236724694869	-0.012360610735279	0.0054843408251132	-0.0147532198216962	-0.0111546895421559	-0.00692150035742967	-0.00390969168013062	0.000847586152058237	-0.00122679742442377	0.0203101852228277	0.0102554347368611	-0.00287445371363263	0.00649134419669144	0.00325276898766746	0.006285838599398	-0.00112090799915804	-0.0180702359185406	0.00914174512508812	0.0115583404121241	0.0162101854931744	0.00209649351128455	-0.00430785358800191
IP307630_obj00306	-0.0334299937208283	-0.0329545674743708	0.0246102900330527	-0.0117372665917697	-0.00134214041198668	0.000498167946020686	-0.0234223389275561	-0.00938015070596165	0.0147578631739491	-0.0130264140979813	0.00333107410595514	-0.00125807602932084	0.0133362426047741	-0.0164530331924537	-0.00110121542124331	0.00293663315843944	0.0025162455169023	0.00128895857438234	0.00408364937536685	0.00437486034931388	0.00531055974514954	0.00463582627518911	0.00064822781696567	0.000530906349835037	-0.00624518807796957	-0.0066773102314161	0.000434454735719165	-0.0065135092819709	-0.0174046343764272	0.00679031595383115	-0.00398549858088983	0.00575842722281991	0.00210496893407765	-0.00369585890815655	0.00193632261717423	0.00204422233860031	-0.0134189254095622	-0.00336151799520166	-0.00387876657131611	0.00546660933239884	0.00295443442740021	0.00955171222271256	-0.00442620987732067	0.00203155461335419	-0.0075457457853805	-0.00776869717849446	0.00529396681686357	0.00405811665983213	0.000216889096172316
IP307630_obj00307	-0.0214076957695176	0.0213434392602547	-0.00340034574299696	-0.0120936227113338	-0.0164190898809925	-0.0124503893900535	0.00379079795804977	-0.0100557844580277	0.00506088187614827	0.00186209459624463	0.00706593858668385	0.0061083481024542	-0.00125802418151627	-0.00565677228735717	-0.00441723616779371	0.00957686014092813	0.000828025169269202	0.00312423178353037	0.0016930332939497	0.00372521248845878	0.0102561419968499	-0.00434803254924797	-0.00824174185525395	0.00715980143257314	-0.00366690504769252	-0.0040260186000894	-0.00260075401538757	-0.00571358530798172	-3.77732130328096e-06	0.00112276105957224	-0.00350654456295902	-0.00117274819291653	0.00300149748935209	-0.000669836995691448	0.00538481320265443	0.000589430101332171	-0.00712853589494968	-0.00187287217194386	-0.00314682057462093	0.000851699419284541	0.00575191625022029	-0.00486451691633756	-0.00028385313603739	-0.00208463260833923	0.0032479136762288	0.0019376918630198	-0.000570638359339466	-0.00349200048024479	0.00435716099988214
IP307630_obj00313	0.00746493544555535	-0.0130307179466664	0.00525277074207524	-0.00108781585979869	0.0110949833535147	-0.00577583151025313	0.00999460545309916	-0.00381706291594294	-0.013796178565437	0.0126406867710795	0.000468221645961815	0.00795794294907446	-0.00235149238844129	0.00228133846917164	0.00616984494417134	-0.00306743275096701	-0.00453770670124255	0.00157222197665991	0.00744198481759038	0.00615599582854429	-0.00349513095556236	-0.000129669441481011	-0.00230650118775971	0.00110589918594162	-0.00377955955295882	-0.00492889559819221	-0.0123639761694734	-0.00301181081325782	-0.000122292966170892	-0.00373456892021376	0.00437040200274083	0.00382027875471184	0.000248943617826531	0.0109045316117292	0.00551593018876848	-0.00267628630329658	-0.00184475951153028	0.00432413994162901	-0.00333871665122758	0.004577695148332	-0.00872492849721181	0.00458281148088577	0.00220127581538845	0.00818906863051257	0.00399944500493713	-0.00290575175620537	-0.00119654438169777	0.00484827107538872	-0.00997744570769496
IP307630_obj00328	0.00182787389001777	0.00435434154698098	0.0020722404993368	-0.00420694892194467	0.00477139862748499	-0.00750093736055044	0.0177771675030532	-0.00213437277741268	-0.000302791331976149	0.0194940352755734	-0.011774171878196	-0.00145573150876683	-0.00806124356168063	-0.0161089159935438	0.00852001530818971	0.0134693522925152	-0.00170561649123648	0.016453450428668	0.0163515339303267	0.000193819767678737	0.0030897174897813	0.000595517261930857	0.00124303898497475	-0.000473639757687451	0.00725493421622982	-0.00661812733772789	-0.00232887025105945	0.00274504129936247	-0.000922956980589091	-0.00341343486768222	0.00392700948621006	0.00154010956685523	-0.00579322709459455	0.00233131072969393	-0.00201973678311069	-0.00233362160902514	-0.00512721950689088	0.0046468917634366	-0.00536519309409639	0.0133680186049617	-0.00126170161972596	-0.0126160956891633	0.0084483345860364	0.00973721361946228	-0.0104467567320403	0.0110713193493371	-0.00878846628691714	-0.012928079596932	-0.00255924467167523
IP307630_obj00334	0.0729165538369159	0.00704442612352727	-0.0019327372471354	-0.0270259651739989	0.00271166927032468	0.0177504248154817	-0.00340344686288137	-0.00141569826831134	0.0103465178944118	0.000496042897884272	0.00682735926736383	0.00250054463862662	0.00129993294014759	-0.00114524070344105	-0.00142484966728576	-0.00197665812495394	-0.000877630538237906	0.0059347868630569	-0.00746767209425212	-0.00402901310954458	0.00481419588650619	0.00529274659325122	-0.0114049956181001	-0.00192264527243779	0.00187718895762691	-0.00647683776140131	-0.00236104408660612	0.00403953522717786	-0.00435033779361714	-0.00219503284203698	-0.00616959060734245	-0.00525935829317917	-0.00099138677526019	-0.00508707608885604	-0.00715850884537469	-0.000205153717969625	0.00433749458788516	-0.00120819041926411	-0.00254379056665545	-0.00121602443148844	0.0010623348789239	0.00274578546713273	0.000907502565194826	-0.000810749689273072	0.00215775207179304	0.00619053313662505	0.000560493083305944	0.00343814818792284	0.0016238825364497
IP307630_obj00347	-0.0127308648747947	-0.0330579565129592	-0.00439491805532833	-0.0182837999721656	-0.00456606767733983	0.00800642004361948	0.00312199158572138	0.00599300864581487	-0.00798993760248614	0.00134551604157917	0.000871720523318493	-0.00335592574536312	0.013373982088085	-0.00747325087871814	0.0102083531106212	-0.00107294123284203	-0.0153491138713393	-0.00554975122230139	0.000641359512652134	-0.00684590999488048	-0.00593509906151769	0.00658565051640518	0.000711584524517829	-0.00618677927295463	0.013717701403094	0.000386851952463369	-0.00455935867154779	0.00491793259332311	0.00375895901425306	0.00269047987399371	0.00128782530142465	0.00562515800504959	-0.00617626913377602	-0.00555779945699017	-0.00207983477771796	0.00369575840124796	-0.00712873074924778	0.00605157625841962	0.000137303340191215	0.00323694811204383	-0.00058343568711988	0.000976440652436694	0.002761266282051	-0.00256416842244406	-0.0132735221340252	0.00400388564417738	-0.00560310186572888	0.00699159028315426	0.00203705251724992
IP307630_obj00350	-0.035192258220716	0.0202419080594125	0.00342144021189649	-0.00114756608849263	-0.00173724220659254	-0.0310601483508412	-0.00309319493871035	0.00203345405829922	-0.00881040919555852	0.00812229672634148	-0.000137175812753538	-0.00681876321331885	-0.00641321591256032	0.00250483696413888	-0.000911097260195938	-0.00458556653326157	-0.00135843637062105	0.0107784873422416	-0.00956757680862802	0.00815844739790657	0.0113867367286417	0.00171833189384963	-0.00020129815311434	0.000247323347036613	-0.00148560446365675	-0.00823788584923339	0.00108055312769578	-0.00150436528483908	0.0116699973498443	0.00168223825820527	-0.000548385342669733	0.00265125439884156	0.0023022325838953	0.000417244351191222	-0.00300929863390584	0.00284952444500749	0.000161657883561064	-0.00966178992020339	-0.00282389833647383	-0.0101241014675621	0.000653640042813182	-0.00360868141534417	0.00398848639100282	0.00156515263063799	0.00472959012798263	0.000398051738185012	0.00145042530435626	0.00196061003955215	-0.0050107703842178
IP307630_obj00361	-0.00335593391635942	-0.0242739110800817	0.0186937498734722	0.00443302153145724	-0.00188835580359541	-0.00745356924160017	-0.0104724827876197	-0.0113682529919386	-0.00470372018822499	0.00564678656583289	-0.00659649330956333	0.00367900063243979	0.00293485736741143	-0.00916933829282879	0.00054768581147048	-0.00245065034183659	-0.00186290354681228	-0.00373496112089404	-0.00399512653306375	0.00545501956949884	0.011004851555985	-0.00929030445211668	-5.84228081193268e-06	0.00772984330277053	-0.00588673269530913	-0.00230289415905942	-0.00604376009248548	0.00660488697167079	0.00170831996471175	0.00130648986605382	-0.00427057307709659	-0.0088617185129136	0.00249511287829793	-0.00131220014527885	0.00866081105643817	-0.00298644978040556	-0.00224293541536671	0.00340369388613833	-0.00744239386961611	-0.0025367902817992	0.00377210569826036	-0.000699707965541793	0.00175023852527728	0.00698384043874594	0.00643168913908823	0.0101627826194628	-0.00680741292459511	-0.00248848114969807	-0.00208916217101937
IP307630_obj00368	-0.0134956333041911	-0.0269476360314673	0.00414215804515223	-0.00537649859048676	0.0010495975484248	-0.0173620985896664	-0.00471926877808756	-0.011498966100338	-0.0151046129070932	0.0213953357313997	0.00442907132735935	0.00335575075387401	-0.00729026437901092	0.00276518336342188	0.00693387458015526	0.00959965211895575	-0.0078016259755862	0.00648899165157078	0.00767096794679343	-0.0075153822795638	0.00343742298007817	0.00661054606777352	0.000332250996886701	-0.00556690526170905	0.00147496942774652	-0.00469061168314077	-0.000981352963918095	-0.0164639988273201	-0.00168520198366448	-0.00427224907839623	0.00100936023228426	0.00545733259935917	0.00428462566982266	0.00040513121147695	-0.000409888944785367	0.00417298787271218	-0.000424985287882724	0.00484260937032464	-0.00161062844398157	0.0011645291118956	-0.00144579039751508	-0.00825803256337102	-0.00314953939570887	-0.00383631688583051	-0.000737576756276573	0.00272202730091641	0.00285020532544805	-0.00264604481632882	0.00125648968614894
IP307630_obj00375	-0.0220580500621694	-0.037617509348455	0.0096940075439916	0.02543723725814	-0.00585059989162775	0.00519517275720413	-0.000718862260912029	0.0129152777275156	-0.0243310224629283	0.000435139395380917	-0.00473131052562546	-0.000798672681739279	0.00506594573901964	-0.00957509429531522	-0.00726312049866688	0.007704636468805	-0.0131725053363533	0.00941197348299649	-0.00600535245028478	0.000155480394776892	-0.00502927829048932	-0.00514638174035473	0.00195852841285291	-0.00159002285962693	0.00192537139886586	-0.00266317698487457	0.00146923280058918	0.0025504573738018	-0.00247034913105007	0.00274697846336558	0.00381862961067436	0.0047286309567909	0.00159713543655505	-0.000952081768535057	0.00539592243483372	-0.00178291094434901	-0.00706880072200416	-0.00481745597709424	-0.000553596804340418	-0.0106485097605312	-0.000981437792259565	-0.000378690839466274	0.00368140159170218	-0.00103738000290678	-0.00426535711553312	0.00290159860035104	-0.00661808608072596	-0.00572053183807488	-0.000975334316919474
IP307630_obj00377	-0.0178706980610137	0.00790147608899439	0.00148764639316433	0.00680924498056348	0.00989364379800737	-0.00748442691568793	-0.00876321972375809	0.0130695685557559	0.0130758184030289	-6.79267115673888e-05	-0.00382736844931133	-0.00619326564271854	0.0127106661096792	-0.00757248394280841	-0.011331074234483	0.00699772690151323	-0.00182663546844647	-0.00934421094122598	-0.00325130790218735	-0.00734491871713133	-0.00151172600799517	-0.00144517851637675	8.54200519099784e-05	0.00427717114796003	-0.00437215351213474	-0.0046120305502447	0.00486480480998025	0.000541386551849962	-0.00478022241436812	-0.000806445035179038	0.00667112526310863	-0.0023717911228478	-0.00233564066521663	0.00462654055090938	-0.00291327286048969	0.00634476762369282	-0.00574965654634656	-0.00253185348714825	0.00689443898832052	0.00226809159256509	-0.00394328213086088	-0.00357948880713573	0.00328811476182264	-0.00302989218476466	-0.00196335390594845	0.0060231475279242	0.0036174212171185	0.00447522257222703	0.00845895501078966
IP307630_obj00378	0.0105365747149393	0.00499700098051793	0.0072439465963726	-0.00270302318682413	0.00457449308824987	0.0119257255379856	0.00837767090089905	-0.00126223596194249	0.00430373984131955	0.011114007773069	-0.0094616844284146	0.00128409821751541	0.000590855601277081	-0.0028349614539912	-0.00690999506754395	0.00468484107999098	0.0110673855417149	0.00877029436052957	-0.00750424004222859	-0.00208337224779395	0.00391945490508548	-0.000260823857833001	-0.00066128243140227	-0.00208568141986076	-0.00182163942624857	-0.00282060464476706	0.000160499174887763	-0.00797373243791573	0.00282747774074493	-0.0043436158270213	0.00334737304294421	-0.00715536705664697	-0.00284293612510048	-0.000875699412934995	-0.00374802479940361	-0.00105520570579127	0.00401857090466356	0.00149788732708669	0.000554501398922437	0.00298746085236698	-0.000822913257506176	-0.000313368839503216	0.00186600178411353	0.000307326909525627	-0.00555272120947625	-0.00162398195186211	-0.0044408369854855	0.00100394445189604	0.00149929480515341
IP307630_obj00379	-0.0164362166455566	-0.0146316892132749	0.0132562591610861	0.00942515437503085	-0.00771040367453132	8.85748258436463e-05	-0.0178144504642819	0.00470309751250677	0.00346419191506222	0.0159324399504019	-0.00150704185460358	-0.00874649659025302	0.0117136078813131	0.00204064200180314	0.00102784783113993	-0.00330171319738131	0.00898677907319919	-0.0143959375432868	0.00395310643092722	-0.0130782434712482	0.00357110584435966	-0.00360703200026373	0.00456094693643754	0.00534364989759915	0.00720201413743475	-0.0167638198549641	-0.00230134184698758	0.000658864156961265	0.00138180987419093	0.00685508794422581	-0.000801336146820542	-0.00525973938968753	-0.000863630085846284	0.00243103544618795	0.00984351439116124	-0.00575769958097305	0.0111606697426008	-0.00197004908474722	-0.00201205185216361	0.00704453259927793	0.00311216624707896	0.00740720819575686	-0.000235253788526453	0.013672301714326	-0.00258861770194076	0.00765057620965669	0.0116082995581899	0.00424291771873038	-0.00305524300290961
IP307630_obj00394	-0.0121287366580093	-0.0107250650049099	0.00577159025268048	-0.00114738434224966	0.00042708755784532	-0.00185350180563529	-0.00220061381484457	-0.00753764152816751	-0.00380003454646355	0.00466182227273528	-0.00266308492015636	0.00453044368304244	0.000864185709284409	0.00400076758385828	-0.00157108575060486	0.00170562456250791	0.0102473478046296	-0.00745082700980486	-0.00227064821784912	-0.0021327250943864	0.0106257413394565	0.00380902973901545	0.00337247225777826	-0.00256655739368444	0.00425653625444451	0.00526722240461038	-0.000679841286956952	-0.00238875099675436	-0.00285195935071101	0.00835626650726914	-0.007248962225969	0.00484184658756941	-0.00529627916744834	0.00424142598766021	0.0019661432014573	-0.00502161533829395	0.0106655370183007	0.0031924961690878	-0.00130137673326652	0.00410509142449154	-8.33380690682554e-05	0.00821697752005891	-0.00338267628697391	0.00167950829959462	0.0009273868735499	2.13528899059425e-05	-0.00555505265370965	6.66336217838e-05	0.00260771039232372
IP307630_obj00410	-0.00428252890224094	0.0140587937591812	-0.00809003890697178	0.0128221575085175	-0.0100150986095959	0.0215009987712181	-0.00864469510485205	-0.00449271863323596	0.0286501692614106	0.020518023927461	-0.00506406567558343	0.00193480177908925	-0.0117866765451867	0.00829634316471897	0.0017095712598691	0.0102745557126363	0.0159660424936612	0.00286961012170334	0.010075878295816	-0.000999138666898433	-0.011966191586683	-0.0133544121379422	-0.00974357552190467	0.00050008706079351	0.00639486923922388	0.0140559293233587	0.00217455604736535	0.0153746220466374	0.000716751927640643	-0.0149132547000877	-0.00222153314160406	-0.0209638595770173	-0.00319609902933664	0.0172814941218953	0.0089751604125181	-0.00403021926001724	-0.00694149864058322	-0.00423354403689379	0.00168808202383098	-0.00762491040479673	0.00726791713163242	-0.00683568831550641	-0.00450514398825973	0.00874007361211148	-0.0183125595837092	-0.00126898342817525	0.0115662239679875	-0.0052946218725213	-0.00572910661435585
IP307630_obj00412	0.0584054777453945	0.0087655859576615	-0.0042052682726802	-0.0296636571193635	0.0145647267363141	0.0237391717138464	-0.00650849277927557	0.000846987807967727	0.00625459378445432	0.00354723230393718	0.00756673607016374	0.00160385511939501	0.00156580144233482	-0.00898931141661424	-0.00450823093112232	0.00436811057865662	0.000610675302730502	-0.00768876650015999	0.000692416076841823	-0.00241198867469236	0.00112751422954654	0.00589768203445054	-0.0032951919973115	-0.00246141301833704	0.000614493601590461	0.000643522408957046	-0.00268062104418734	0.00940643376403228	0.00328174002803891	0.00521625653669726	-0.00321876618680415	0.00331922367009148	0.00304732163496578	-0.000109753128137384	-0.00279120486687888	0.00470329414937662	0.000562731289352424	-0.00452397682103139	-0.00109880325132981	-0.00716145617092686	-0.00208502245230543	-0.00116059748397261	0.00432339282313199	-0.00606526823107714	0.000625412688483066	-0.00141252283069366	0.00235610479191928	0.00208046975823535	0.000829484824406392
IP307630_obj00430	-0.0177219771347058	-0.0177278048467396	0.0244783163929611	-0.00545311708311913	0.0112711143182357	0.0109357162625073	0.00991428477272856	0.0128071938430658	0.00911804007359049	-0.00690544911627644	-0.00227418179454535	0.00821715085828198	-0.0169168650662692	0.00436852746150731	-0.00435635185470816	-0.0189043236368224	-0.00766829747436228	-0.0122372641767336	0.0122941979706675	-0.00767442562241047	-0.000409001246179537	-0.00784206765974821	0.000467224797893552	-0.00844290310634462	-0.00047416970010445	-0.0121544930581064	-0.00223384380839718	-0.0016745884464779	-0.010281843894983	0.00186417859180285	0.0146552285689177	-0.00919503605144846	-0.00331330793593883	-0.0131266624718287	0.0101762591645666	0.00656804771070444	-0.00231180023372023	-0.0320681358610964	-0.00145714025335357	-0.00296415826457138	0.00731769116792447	0.00348584304158852	-0.00910383922390639	-0.00590674162896952	-0.0111187077966117	-0.012572104087286	-0.013495773081408	-0.00990127737640276	0.00814122569804458
IP307630_obj00433	-0.0218313762731782	0.00415416510529073	0.00818172861631512	0.0123349049104959	0.0191439474349497	0.0136071149497227	0.000441581087706892	0.00966819093926484	-0.014532605366924	-0.0119361075147375	0.00362079817797526	-0.0142760576270024	0.0198909235984366	-0.00170429313920175	0.0210839719639011	0.00626865936513553	-0.00221684979510887	-0.00816654286792091	-0.00540479536240605	-0.00429108895703714	0.000967598943982974	0.00569134169185718	-0.00227438833490251	-0.000919631084413283	0.000650715686697025	0.00124088565931845	0.0126263253943878	-0.0073913490418579	0.00626125065332703	0.00225729428619215	0.00435210068150952	-0.0190796183047993	-0.00753103026885236	-0.0105622235908628	-0.00403838608124943	0.00710607296774525	0.0141286444367414	-0.00985182089929728	0.00205617647827883	0.0012263761523605	0.0087294778137342	0.0050211302284573	0.00687806659580232	-0.00235317925328569	-0.00307137061302701	-0.0103397945922247	-0.00653369547473917	-0.00271555245403578	0.00314663242843503
IP307630_obj00438	-0.00693897493790967	-0.0237276716507011	0.0241098335768568	0.0202579824227444	0.00618149097699969	-0.00217160307602238	-0.003060226064735	0.0165548080336194	-0.0109762853914852	0.0123906908353642	0.0186907405178772	0.00468724792089515	-0.0169425865373243	-0.01654393147469	0.00573766126264712	-0.0136612137724673	0.0174174562938476	0.0114559945303251	0.0121998566134385	0.0112386622348111	0.0145539019634978	-0.01525869093509	-0.00197625145652162	0.00305867989099865	0.00288333039019237	0.0111762484950952	-0.00112376629265436	0.00595287429804069	0.00444722057215115	0.0105761198389861	0.0269097575892136	0.00525515781390456	-0.0100793015281776	-0.0125219039953166	-0.0188154348386133	-0.00660110620465934	-0.0139583776110638	-0.00387386043419072	-0.00365024450324181	-0.0196765029620996	-0.00737406583642617	-0.0138265778100596	-0.0195627665165636	0.00866080121023008	-0.00667349836564511	-0.0279984463483434	-0.0119988199839394	0.0105975925685495	0.0260373113459096
IP307630_obj00449	0.0144119755912546	-0.00804663263528027	-0.00119811311488421	0.00110419269779942	0.0100903506069152	0.00846779747669968	0.00532392821697414	-0.0010869650902367	0.00308812757665408	-0.0043289426493709	-0.00835562666922911	0.00299793452912955	0.00327776467463144	0.000931302951902943	-0.00291105646657614	-0.00102393772187504	0.00365172730502917	-0.00727811535474217	0.0077611802374816	-0.0079964457243531	5.35563355842275e-05	-0.013983671983516	0.00637192154755484	0.00902688499860628	0.00142142792342948	0.00713723097767435	0.00152685709767943	-0.00718443808307765	0.000768231414847233	-0.00197203849141842	-0.00137736778593994	0.00132951700791117	0.00309764248988389	-0.00111593592872238	-0.00495839477748003	-0.0048173899206815	0.00883883893744932	0.00575197148676542	-0.010899242996396	-0.00819602210359911	-0.00876696903679626	-0.0058544676983221	-0.00558323333981191	0.00202558836531156	0.00215461080910545	-0.00473180313515654	-0.00220575078278453	0.00940515245721536	0.0139354143201261
IP307630_obj00452	-0.0165116939793696	0.0147661071053983	-0.0186011052455207	0.0201713754583466	-0.0160708524826697	0.0279506166100711	0.0013022253233722	-0.00549160208213104	0.00451360217260331	0.00181963909929056	-0.00355876611214493	-0.00959826941187334	-0.0081759956518618	0.00760615902369682	-0.000572755140298162	0.0111323806295394	0.00517124167950291	0.00705292728420122	0.0127545061819694	-0.00914321139438628	-0.00153633995781733	-0.0104927815782401	-0.00243910398454718	0.00283720605475467	-0.00762254117520704	0.000626849774468259	0.00694675893085566	0.00265051838955231	0.00208800277147703	-0.00886600146218515	-0.00824101070114647	-0.00155920202855522	0.00480714341443335	-0.00275800074392741	5.38385406544906e-06	3.82365744996287e-05	-0.00729175105329259	0.00556978807453018	-0.00232048497682044	-0.00238830127978889	0.0043090505536499	-0.00558322809543944	0.000454924455870381	0.00917753875575632	0.00299145349823122	-0.00474080441136546	-0.00127026358162151	-0.00107728067885698	-0.00310519573793686
IP307630_obj00469	-0.015457256155717	-0.0258005490642155	0.00230035887802802	0.00470869921893316	0.00491535705658495	-0.0181089115316214	0.00364347560683376	-0.00424687944543769	-0.000587851073019586	0.0107289236069421	-0.00656793366089639	0.0100591932490668	0.00732920132372547	-0.010490626640087	-0.00841032405990067	0.00388931204527339	-0.0198670756941725	-0.00203571762776302	0.00674458398180774	0.0098562836573081	0.00749119349701796	-0.000125993368634251	0.00538694534598057	-0.00296872385019133	0.00220201201876922	0.00308821617893008	0.00114340794937202	-0.00364448774946041	-0.00428351487487253	0.00169985833038473	-0.00679453664808128	0.00273969592273964	-0.0098486743239759	-0.00745841427942304	0.00822657422699855	0.00338711316391922	-0.00879758169515646	0.00795638672606402	-0.000455905655029759	0.00555647943138741	-0.00572664802306999	-0.000430908787752697	-0.00413050557376054	0.0013750202447712	-0.0071901233954194	0.000805510309600594	0.00529765414826321	-0.00784678209285901	-0.00466937850951217
IP307630_obj00506	-0.00178921285920082	-0.0225905975261123	0.00517242036464507	0.00887060969080171	0.00750981002763169	0.00759401475535822	0.000366123667999096	0.0144559290310126	-0.0174380039898964	0.00832211622192802	-0.00302564209085315	0.00508539871484887	-0.00522284697632592	-0.0118077094382914	-0.0047969792089675	0.00695378148283301	0.00384239069139036	-0.00289367466045697	-0.00218977636640307	0.00237696584484672	-0.00233294367043237	0.00408529723192068	0.0109543084784414	-0.0010669894307736	-0.00772929597698133	-0.00170675543733999	-0.00746846796420086	-0.00264035281729753	0.0133854299845157	-0.00831217553834764	-0.00386604395432041	-0.00407424605331981	-0.00457033589724495	-0.0154377155633656	-0.005748241612978	0.00287971702320647	-0.00491180846878433	-0.00146064524146991	0.00669168871040451	-0.00182004021709884	-0.00186103684914564	0.00508592450865552	-0.000790861276798265	-0.00517452433213552	-0.0073597457135382	-0.0046264735145788	-0.000835918663671461	0.000635648031563371	-0.00399289439172591
IP307630_obj00507	-0.0145547091797259	-0.0212214415050428	0.0141662402401529	-0.00726760814269936	0.0165396214575978	-0.00843693413117699	0.0288913936301892	0.0107357350188187	0.0182516593105177	0.0292290331474354	-0.00717948958813374	-0.0139337360018885	-0.00561875002975641	-0.000931489273013943	0.00786462337232333	0.00673269019371499	0.00430415541009366	-0.00808209628743648	0.0166944261193569	0.0291514284771795	0.00497972994767811	0.00151266061800718	-0.00144435075101211	0.0168428839769811	-0.016254684041272	0.00883999665633228	-0.0181489631706146	0.00842526356217012	-0.0115289702355736	0.0167736613624402	-0.00991031604510886	0.0111717687068072	-0.0100187116318111	-0.00831026857380426	0.00626643882616731	0.0058072062307972	0.0207866672022073	0.00756728574263898	0.00819221695650733	-0.00775896470430133	-0.00129041167592765	0.0274719890041231	0.000216412315293076	0.00417583470259655	-0.00309855942308412	0.0124530503876477	0.0158116807951609	-0.0010592430180945	0.00581204561954879
IP307630_obj00512	-0.0391932795431309	-0.00140405410966344	-0.000512999772237695	0.00268034057708591	-0.00160288954716351	0.00236944753144551	0.00210053782012542	0.00233937384640859	-0.00285419617028281	0.000422295649563197	-0.00452375873369801	0.00784743006209544	-0.00177438150761055	0.023970806061145	0.00202780726214497	0.00840890170440481	-0.00635738575244434	0.00846672071220595	0.00731612039522705	0.000615827417845708	-0.0121296488575957	-0.0110128759050653	-0.00248225261386862	0.00436361969494243	0.0114673423689203	-0.00463950796210975	-0.00710526009875303	0.00248370353113004	0.00278927559385242	0.0109032010403501	-0.00374704378481881	-0.00093481571321545	-0.00163655904139424	0.0087095417118832	0.00365889458471536	-0.00909165599293403	0.0116994894596971	0.00393215369789573	0.00719760867151154	0.00526663710463475	0.00170214434117505	0.00351584292677243	-0.00382016456265488	-0.000824848433165954	-0.00437213772380783	-0.00268611622339249	-0.00504155512753754	0.00183963905439102	0.00501825849315914
IP307630_obj00532	-0.0248633844413795	0.0105092950225051	-0.00175135593560078	-0.00646439740051456	-0.0144739462132466	-0.0143192387165302	0.000757908161303736	0.0013609151093017	-0.000898790383890091	0.0104604061294303	0.0012112037279821	-0.00401291376600261	-0.000931814556727479	-0.00209599762922679	-0.00432009591903617	0.00484860147022413	-0.00569549568008873	0.00251606662934855	-0.00221549009906773	-0.0011946987642483	-2.73815737453354e-05	-0.00357793264759498	0.00339413748405235	0.00142652188232464	0.00359226274214615	-0.0016082510863621	0.0105069714461048	-0.00516276690548946	-0.00666614545161837	-0.00435988968747971	0.00105643236728166	0.00443822100735479	0.00678895544779829	0.00208070926947777	0.00452899952560743	-0.00364047692602107	0.00152961356517623	-0.0030894373366545	-0.00146769968725033	-0.00283804779642801	0.00190946743493998	-0.00256375783232172	-0.00184012980400766	0.00020090154780976	-0.000437101040976649	0.00560343794774158	-0.00216512168354444	0.00244444276450883	-0.00203695733285318
IP307630_obj00533	0.0217228820803275	0.00771792782157411	0.0134910425586453	0.00149769470651538	0.0190161341729605	-0.00843854950515784	0.00106916793733552	-0.011463827396234	-0.00769163975367273	0.00807583506088835	-0.0147260340798774	0.00201058928583751	0.00521008717837744	0.00641458357575025	-0.00898511802327997	-0.00213177011346188	-0.0114113182674829	0.000891230649848072	-0.00830364163081745	-0.004360142565308	0.00588098488193696	0.00223664571914071	-0.00156618325167512	0.0119714567102669	0.00241568004995145	0.00208346665981191	-3.18701833944648e-05	-0.00221583289157123	0.00226480607479565	0.00337343141413395	-0.0022499911322303	0.00684887164024115	0.00539077453312457	-0.0124876405537811	-0.00393981796955261	-0.00076563999329855	-0.00133567850467103	0.00183219491677262	-0.000647079015840725	-0.00108941207100837	-0.00453072650573709	-0.00616358362890168	0.00170540255282199	-0.00413514047282149	-0.000436715273026124	-0.00259508120886839	0.00413230298203622	-0.00204857167592439	0.00758563116689375
IP307630_obj00537	-0.00295868749121156	-0.0030799214279507	0.0115897474565266	0.00562557357430632	0.026039414692778	0.00598569286656735	-0.00683291240153882	-0.00747946311219391	-0.00420739851059617	-0.000475776851110271	0.00224693297422885	0.0117541155855963	0.0117957367539107	0.00208802094055952	-0.000921603379158574	0.0057972666140621	-0.00918315784911232	-0.00715309419274355	-0.00300993762558184	0.00153514383621254	-0.00224482771683269	0.0184856774101876	-0.00645369577851474	0.00702286417169554	-0.00511843075456403	-0.00283300362615236	0.0030489411284354	-0.000538907619733173	-0.00281730546448153	-0.0180780862872149	0.0118455317462267	0.0272317650357517	0.00303885579079108	-0.00282745559743251	0.00424998870621592	-0.0012869293405365	0.0129355931971055	-0.000303411289290043	0.00171269321303473	0.00490941128261554	0.000808885099235859	-0.00406648079113657	-0.00235172700153257	-0.00967246900256921	-0.012110880686864	0.000628095809509281	0.00690358457897858	-0.0105079223994396	-0.0107256012772467
IP307630_obj00540	0.046134882199068	0.0156328295761878	0.0505170090302518	0.0193465274761878	-0.0292232576464846	-0.0110765622348077	0.0175470019020719	0.011783920849228	0.0117933485616436	-0.00992108993346705	-0.0111801571838428	0.00202402153164149	-0.00834907409741735	-0.0122850951889785	0.0159975465053928	-0.0176922789208158	0.00451560587787304	-0.00476747670959661	-0.00864753252814981	-0.011188607728988	-0.00463260648777147	0.00123983537857732	-0.013841013323368	0.00654106685964571	0.000701268951984864	0.000957574347506145	-0.00544824536291015	-0.00641787105547328	-0.0105608321022622	-0.00798206034239493	-0.00478326584158631	-0.0104775835788857	-0.00170965332725623	0.000877905142127649	0.00890326376198541	-0.000743297636027397	-0.012929251098665	0.00769149607902543	0.000311007070786643	0.009002531972676	-0.013892216522025	-0.00269205103688919	0.00863567277468565	-0.00195922400721792	0.000847283473585582	0.00916418925302336	-0.0123594611628118	-0.00107044654338342	-0.0105813076246763
IP307630_obj00557	0.0291129417947574	-0.00566237986594486	0.00442560231172037	-0.0181733253934371	-0.0122681820158722	0.0105309593398201	0.0160159541537319	0.00642417463242441	0.000248853755460311	0.0102258923936879	0.0243627687667129	-0.00966085342295378	0.0217524277881645	0.0139807500397848	0.00708572721755896	0.0113040130404696	0.0229477574316318	0.0112202459995742	0.000136195409799817	-0.00107310944302626	0.00734099842193605	-0.00296006189029886	0.00502190973549481	-0.0197903901484344	-0.00818067915364983	-0.00654060288395834	-0.0159559569637541	-0.0168972175576542	-0.00259482236300262	0.00145281660260247	-0.0261274805514451	-0.00618480845571735	0.00654978439585191	0.008064428660702	-0.00184032890284945	-0.0157712874523939	0.0015068384429227	0.000104326399144865	-0.00271501963874987	-0.0301672621869714	0.0157592029792049	-0.0136897751242411	-0.0300875201858414	0.000855880698634802	-0.00337425971050925	0.0115891987660708	0.0116231584696469	0.00256391208756438	-0.0131960910238973
IP307630_obj00581	-0.00924598679068196	-0.0272256469506273	0.0171057812202685	-0.00755898433310353	0.011117083820432	-0.0100412695823906	-0.0105357935269563	-0.00126206289935056	0.0169737739333763	-0.00862756080278182	0.0158826184356871	-0.00288150351505664	0.00483207692780744	0.00534742722347306	0.00550553550710674	-0.00806360184499894	-0.00616867231665848	0.00846322178465846	0.00637865382679494	0.0120643931400428	0.00486860813135828	0.000652924432288399	-0.00169174655306494	-0.00668295549210187	-0.0058227812796086	0.00304186968209393	0.00718747131232763	-0.00782404019595531	0.00068130195541716	0.00796448643739184	-0.00137116839797197	-0.0047661300627231	-0.00207241049632695	0.00257360705523928	0.00269745804429481	-0.000921040152884792	-0.0087549549651723	0.00946731899009218	-0.0173732715103087	0.00779818561961335	0.000257786066132834	-0.00803230264992432	-0.00408882214384139	0.000636935231935557	0.00354652118815206	-0.00242014047108713	-0.00276611283330644	-0.00931430846677561	0.00299648492444274
IP307630_obj00590	0.00309672749533689	-0.00701755512105253	0.00258894737455886	-0.00950394020321317	-0.0083170165610957	-0.0130484745303382	0.00342051289175932	-0.00633701123232186	-0.0131187849768217	0.00733793479289362	-0.00539618312721169	-0.00122829393126269	-0.00455154221416412	0.00643011047775332	-0.000858187336717463	0.0056805124387679	-0.00219228745505742	0.00177167110592306	-0.00265928164308516	-0.00268285501634667	-0.00156569157713121	-0.00382444423068568	-0.00598400376927112	-0.00568102440465987	-0.00416174288396027	-0.00653996948445712	0.0066238827089602	0.0068626533851013	-0.00344909849484138	-0.00507277552745631	-0.00467108906249155	-0.00034273962021073	-0.000479070887752817	0.00116339353756853	-0.00331586858471096	0.00181150499341922	-0.00303717923107559	0.00158871214493136	0.000917094818132101	0.000715842751620212	-0.00527539427466487	0.00422336391694731	0.00375231735746012	-0.00241269887857636	-0.00507067670392313	-0.00141040362818958	0.00231980643839611	-0.00254867366903062	0.00196915252500742
IP307630_obj00613	-0.00232530881606103	-0.0215129046278811	0.00290257443432576	-0.00921149257151423	0.0113949033395905	-0.0051754368341418	-0.00160527895894391	-0.00101636770558376	0.0177402181222391	-0.0081268469966075	0.00406094844177636	-0.00363202666921411	-0.00783221602897939	-0.0118760081058574	-0.00409062013341738	-0.000516911557402554	0.0116891234268101	-0.00784382274148623	-0.00394629466877649	0.00877597173843264	-0.012370990042657	-0.00393803802949434	0.0016328644419394	-0.00964078226297962	-0.0114638364877082	0.00217981755893432	-0.00506167377070199	-0.0176030326494233	0.00291066448986639	0.0132651952646154	0.00148175068214069	0.0048379403558617	-0.00285719694550808	0.00628146671588986	0.00163947317211475	-7.33019661654899e-05	0.0054759035290545	-0.00236991770741647	-0.00724169567667963	0.00606579342439272	0.0073329023100152	0.00703262766470102	-0.0015836476519519	0.00402406178025686	-0.00618114567894789	0.00833317318739325	-0.00165326497888188	-0.0112585406453275	0.00564203317647925
IP307630_obj00643	0.0164462530225101	-0.0230804793145733	0.00140156691301078	0.0284695528730169	0.00986794034259262	-0.00218199818822007	0.00477412808556035	0.00760478010016478	-0.00600728222787004	-0.0022239806596685	-0.00898223838210723	0.00368564206183683	-0.000611133744386837	0.00821616174462285	0.00786363563834173	-0.00122178491669593	0.0029489468909348	-0.000930467046117457	0.00300959012927326	0.0103942077944364	-0.00183902251328122	-0.0103816152945291	-0.00554582763614765	-0.00411395963203323	0.00461857932203897	0.00531902333270954	-0.00547428979202949	-0.00597813814259758	-0.00520340761596537	-0.000920160675523447	0.00353532695351803	0.00482187141553595	-6.21962230884778e-05	-0.00203432354251626	0.00382834124981003	-0.00221553547889333	-0.00725355011472033	0.00431250290406522	-0.0046506606151591	0.00859282424749246	-0.00164129594008736	-0.0035085364023645	-0.00894195937641257	0.000486192119555879	-0.00516893012722748	0.00328979230777616	0.00608122303987059	-0.0117412960824267	-0.00734015990754352
IP307630_obj00648	-0.0231199943546447	0.00255449803443916	0.00469066022081765	-0.0138538823636852	-0.0147730074586282	-0.0151836940865061	-0.0116207489628597	0.00280782981997545	-0.00624878084304697	0.00733123903079044	0.00532239025969914	-0.00199249233460388	-0.00479544266118067	0.00695838204155328	0.00503860903558048	0.00112299776505526	-0.012409961439675	-0.00185027575863333	0.00615916913250415	-0.0080059950370473	0.000106464394383097	-0.00162070712930617	0.00405278846042751	-0.000884173439549607	0.00340631270991026	-0.00393656624238466	0.00172593357956144	-0.00244843984273245	0.00284143043520496	-0.00356474978605786	-6.77440658636696e-05	-0.00144630946298353	-0.00233554170324146	-0.00432899913466522	-0.0046464222587091	0.00168830705703415	-0.00494377848303186	0.00189997281887297	-0.00234180985430752	0.00179106494502407	0.000743397443475646	-0.00727609604737336	-0.00140413695760384	0.00736693498585093	-7.75394115945232e-05	-0.00381299590742594	0.00242909756413648	0.00531466391486637	0.00205647192894482
IP307630_obj00651	-0.0241299133664696	0.00950807192793137	-0.00491648231805214	0.00171010384172472	-0.0125337962699155	0.0158810783991275	-0.00462580073774716	-0.0121869622599636	0.0120030613784201	0.00915013942243686	-0.00505608307182599	0.0103633728099468	0.00278345634703086	-0.00585088035409789	-0.00261464615326109	0.00796517935837965	-0.004523357095148	0.00981936855866771	-0.000438189403261551	-0.00192429050958802	0.00130975957517305	0.00504870118343781	-0.00686192236677401	-0.000776264430707025	-0.00465323702920803	0.00154591497052296	0.0122094160789151	-0.00331209462217999	0.000172217824913407	-0.0022051057226646	0.00396977146822447	0.0152210092158781	0.0125498024293415	0.00242466234051142	-0.000519645109150559	0.00254179083924577	-0.00252023682970168	-0.00624827559656422	-0.00416011589763684	-0.00102800660278057	-0.000162235867071992	-0.00389226805789888	0.0146665621748708	-0.00255602166467972	-0.00724424301773718	-0.00205508684018079	-0.000156401888517549	0.0104797290510188	-0.00588281496557102
IP307630_obj00655	0.0532934732228116	-0.00766298772706032	-0.0145819759948338	-0.0139810353514822	0.0317775770093472	0.00600214860602129	0.00817130736537307	-0.0129301964787363	0.011948097735045	0.0164610498802057	0.00706416198315191	0.00797424104683763	-0.0294844951105936	0.00862429811826948	-0.003261573771745	0.0080113392940844	0.000983271640529764	0.000676987132476935	0.00340850324784785	-0.00270780077125885	-0.00259244397162583	0.0152270760039652	-0.0010719832685418	-3.24316845871559e-05	-0.00454836072295478	0.00370048685164616	-0.00911762705098226	0.00193647664912676	0.0136995380651759	-0.011163226898624	0.00101754069861735	0.00396260885861988	-0.00174766160054145	-0.0123099468032777	-0.00401330387183164	-0.00506618944026201	0.00547391163019589	-0.0102148523359367	0.00428905503418762	-0.00804171364211952	-0.000847805571182356	0.0073014524790801	0.00537326278150395	0.0008827148903697	-0.00238564621880228	-0.00224185845017952	-0.00602720559201558	0.00246749970578674	-0.000839598269380326
IP307630_obj00659	-0.0109178961237731	0.0290168189717552	0.00578025914070763	0.0134697777744111	-0.00540227464249333	0.000917191704077972	0.00245457795130891	0.0110135010271498	0.00347719917896862	0.000657320309547616	-0.014180337863057	0.00110272760351533	-0.0213271943202371	-0.00740186997633854	0.00985406508832241	-0.0121393458389941	0.0113528058255734	0.0225165629128322	-0.000655340289949199	0.0108998044672471	0.00274320170658207	-0.0024100845803797	-0.00597997462080154	-0.0126357065559127	0.00531020490197353	-0.00252534093729227	-0.00667443876436274	-0.00842560075414879	0.00932056322141474	0.010831305836178	-0.00589817576042234	0.00488372887809372	0.00788805891612883	-0.00361236792636575	0.0135839393083805	0.016176540231041	0.0148558702181589	-0.00295924173505792	0.0144999527939266	0.00412096667941068	0.0199376544238566	-0.000211795204273015	0.00505362598076494	0.00440830580751515	0.00397376795556344	0.00249580410717449	0.0133523617289446	0.0087294560520417	-0.00207727060707428
IP307630_obj00670	-0.00446760711633903	-0.011078689505659	-0.00287556424228902	-0.0030939136670689	-0.00338204060239129	0.002111919747554	-0.0137715944321135	0.00354283638795261	0.0104727629357341	-0.00154076656900244	-0.0107779544217025	-0.00467620411447871	0.00123486793190888	0.0111355818600852	-0.00107054682133017	-0.00443758875722154	0.0129653739897852	-0.0110870405261715	-0.0010785080893086	0.001519406384065	-0.00817530785701049	-0.00236719367108014	0.00653396681084182	0.000187817942725642	0.0036820427636114	-0.00465395162546226	0.00108617978504293	0.00147880604381152	0.000686289091847256	-0.00264590587783716	-0.0158443782144624	0.00287924273056619	0.000732351362133219	0.00398079110048845	0.0157391015808629	-0.00107062454018789	0.00908331927938922	0.00468688520005375	-0.00203603123483014	0.00197485369243621	-0.00631797775884447	0.00640430196315789	-0.00323171785137505	-0.0024664892581573	0.00132455830841833	0.00202112294579862	-0.00232559844616557	0.000718386310340379	-0.00232199028341659
IP307630_obj00673	-0.0248380757775531	0.00343447042174268	0.0116343340583665	-0.0153309693015101	-0.0110194343963691	-0.00874003366772523	-0.00448510260427977	-0.00406600874521295	0.0019785775800224	0.00364273694193142	-0.00201531210246639	-0.0076196313047022	-0.00412623871150213	-0.00360617126474083	-0.00382419183058448	0.0022941119062271	-0.0044889189878768	-0.00572201989730148	-0.00571338198902118	-0.00267160726497046	-0.00844961143579329	9.52211077321219e-05	-0.000801701568070271	0.00267966778943047	0.00157276556177285	0.00100292500692309	0.00189632881494714	-0.000722154508539371	-0.000876129673282265	-0.00613176864541136	-0.00977660787440519	-0.00235273644204097	-0.00261798668177673	0.00126600332756598	-0.000474669457632869	0.00250766491777198	-0.00345449840535233	-0.00214395015824654	0.00551721265618487	-0.000355432136381814	0.00104886035668342	-0.00253360850279688	0.00628320442059318	-0.00729977637903902	0.00188443458899671	0.00470557954374633	-0.00397439247490555	-0.00496044626311639	-0.00215378217040302
IP307630_obj00677	0.00182850269456685	-0.00271715369596921	0.0148148449506228	-0.0157452960640557	0.00951640528267373	-0.00746521032817752	0.00450827137669009	-0.0114106653755222	-0.0063545842913055	0.019508635709863	-0.00240119830614868	0.00283517699563406	-0.0118210655727903	0.0124790270576695	0.00251291213348174	0.000666011968209943	0.000796065713962749	0.000158851990186423	0.00573775454601628	-0.000834174986345755	0.00723395381455014	0.0127847902935801	-0.00667841454593121	-0.007875958973803	-0.000249731344343573	-0.00188567126096514	0.0131789130599642	-0.00618414373937859	0.000605731675125082	0.00023740109801168	-0.000447442833362302	0.00682033651541724	-0.00488768723853873	0.00185074534666606	-0.00297581900841224	0.00705908829159483	-0.00437243562554858	0.0135848067877689	-0.00282682715892578	0.00246752641861333	-0.00286174197284599	0.00378606863245661	0.0132582529570454	0.009296629599952	0.00180029403458225	0.0039710506575117	-0.00446369656649748	-0.00313833440931846	0.000842895790111416
IP307630_obj00692	0.052772374115697	-0.00326241728152322	0.0312719607184705	0.0159302372326503	-0.0387892407439294	-0.0112372954293962	0.0146355193675925	-0.00484942125122598	-0.0138476116636536	-0.0121644408622081	0.00543969596541794	-0.0062683093732056	0.00310286891179293	-0.00471795129558383	-0.00913891829390596	0.0181081864164148	0.0146380798495881	0.000468370678885033	0.0151695816911679	-0.0132106367769104	0.00613045517837268	-0.0108383021008766	0.00720703607602559	-0.0215574454588108	0.00718046321685518	-0.0163859248396186	0.0284923163229539	0.0209247005528435	-0.000596920004285043	0.0175880013495794	0.00558908975580533	-0.00406930490557882	-0.0103226678367202	0.00979748565727299	-0.00834504536495905	-0.0255607548440204	0.0119198031117911	-0.0111882696416251	-0.00214918602410512	0.0166235719034399	-0.00472149842433134	-0.0115542436949169	0.00165782398076733	0.00653991351587205	-0.00475332044444282	0.00134095664461581	-0.0149137241552035	-0.00756068557479673	-0.0331219728532141
IP307630_obj00702	-0.0192827845099758	-0.0460255325015892	0.00807568410876521	-0.0175932468697156	-0.00321210294058784	0.000840237739116845	-0.0123133116958415	-0.0107089432023703	0.0181532040257376	-0.0148228116776245	0.0189658420981994	0.00903156834735207	0.0110884996028877	0.0147420334940258	-0.00446610643703165	-0.00876740727862929	-0.00583738967466348	-0.0049256636275527	0.000393488986024357	-0.00241574909706149	-0.00856962558976564	-0.00329746886228638	0.00074764344777861	-0.0189217077399567	-0.0100478121722033	0.00927263583846074	0.000982449529573375	-0.00731504855228694	-0.010039668829997	-0.00330874758819637	-0.000557058254349124	0.00151158620223746	0.00757442392428229	0.00310344665620908	-0.00119356582431634	-0.0119254472680092	-0.00470631633516585	0.00297162667499881	0.00425268651167058	0.00334782951555092	0.00600777187213402	0.011562544846012	-0.00607215149473967	0.00182069822412031	0.00354062624379945	0.000443342903804714	-0.00776048562035947	0.00214574863680023	0.00275638492410678
IP307630_obj00703	0.00250534297351927	-0.00280729827316597	0.0127402682492362	-0.0103094308159731	0.0137770421614825	-0.0145933769851675	0.0168038889297068	-0.011172070524742	-0.00918238208443823	0.0266157445709459	-0.0120140111020643	0.00884935902734094	0.00183625478142864	0.0129031185310298	0.00572000437880025	0.00278196568367238	-0.00371098145285602	-0.00774012822830352	0.00644970473714741	-0.00353098467256572	0.000429017225706367	0.0169178692457765	-0.00690040814770598	-0.00699561268838698	0.0073117012345113	0.0181133045708657	0.00487472308374103	0.0137946451124518	0.0105139510517069	0.0065202277905885	0.000901629471111686	0.00565418643203606	0.0175432646697307	-5.59820633770459e-05	0.00570500025159262	0.00603459642349772	-0.00601742613574984	0.00225054351644063	0.00807352358266641	0.00122834004997021	-0.00301704226053482	-0.0110016552571657	-0.000801161462296124	-0.00826299704247854	-0.00111812178610994	0.0126305141349702	0.00135789060617481	-0.00153102385950317	0.00142383050660369
IP307630_obj00708	-0.020026300018085	0.0189632825590985	-0.00258132798117385	0.00718180883324642	0.0181012928910107	-0.00288749755342504	0.00687933546867575	-0.0117942930240612	0.00567402594007144	-0.000292274554651239	0.00808308726809488	0.0069748737532119	-0.00268665202175268	0.00733108276220797	-0.00327915132646474	0.00300144530347222	-0.0012420427452061	0.000751328946313437	-0.0132759531844223	0.00576157188163096	-0.0019937615571905	-0.0126028468032351	-0.00719830169371719	-0.00937780541077335	-0.0121945989663731	0.0121527244992057	-0.010811806313924	0.00679563396279253	-0.0069881199626045	0.000724301630247852	0.011180910241316	0.00582991929968574	-0.0139083158099542	-0.000730027021317951	-0.00640816305699918	0.0123586706836061	0.0138594539824495	0.00662002185020789	0.00193444159940365	-0.0037745279425083	-0.00606607603408081	0.00716093671344569	-0.0104092104287458	-0.00104593055336995	-0.0019360171429414	-0.00508626288858135	-0.00817816768697659	-0.00704237618895755	0.00252156824955758
IP307630_obj00724	-0.00604681685574077	-0.00255660397679402	0.00381679445979531	0.0168602284100994	0.0243053682423114	-0.0111483441984527	0.00529989670353737	-0.000697301809424236	-0.0119695685829288	0.0110115925671616	0.00510399873659076	-0.00894313329525722	0.0108986137505197	-0.00376685593009585	0.0137953594687628	-0.00464837004150733	-0.0120188910669182	-0.000501988508331162	0.00462304652171871	-0.00266889511627953	0.00682910998583737	-0.00550981448847649	-0.00128921593957383	0.00620585801831846	-0.00959217932897434	0.00302486748742091	-0.00340730053529123	0.0116185487661093	-0.00648730159730803	-0.0115040580116458	-0.0186822737169411	0.000867074843749474	-0.0109855091633091	0.00258357844659797	-0.00511683363298445	-0.00221713596971031	-0.00692539971542651	-0.010423485213761	0.00936209742784956	-0.0033770570753742	-0.0025706457526989	-0.00192155984426513	0.00718794969254788	-0.00817051793676745	0.00119731543756698	-0.00372676608053986	-0.000809352892131601	-0.00607994100717752	0.00984323071576424
IP307630_obj00738	-0.00587153299878648	-0.0148374570819333	-0.014040291601563	-0.00965054027878442	-0.00554923062000561	0.0337582198093632	0.00662740782458404	0.00590370954941886	0.012864248104288	0.00688268047158915	-0.00516380203443634	0.00510638445747363	-0.00322372519276306	-0.00802437805928231	-0.00334127023254949	0.00604926040219058	-0.000519762099919079	-0.003762050172142	-0.00641157061191905	0.00130182723030402	-0.0109020091537509	-0.00699947855929881	0.0029836440351384	-0.00200928824006963	0.0083555340471925	0.0049251712754313	0.0019739971017278	-0.00857513122307185	0.000960521470903289	0.00813076946454883	-0.00431692316435397	0.00428260550495267	-0.00990679123693819	0.00211998828991305	-0.0045519022061518	0.000237918385737264	-0.00510391638387185	0.00171245102353365	0.00271364828654996	0.00401707616602952	-0.0076934476194916	0.00564436287628298	0.00423981772401532	-0.000804196230525903	-0.00505243236483437	0.00689155672438942	0.00229879174336464	0.000147958105049023	0.0042112223057878
IP307630_obj00749	-0.0253917469133918	0.00928103736118223	-0.00378636026744216	0.00211867745869434	-0.0122674631067939	0.0142355503381444	-0.00813326088897469	-0.0135068826285831	0.012179148736412	0.0102690868932136	-0.0200885120223867	0.0181931595645748	0.000949121380540269	-0.00128658449039395	-0.00689633635304621	-0.000663155383011157	0.00541703614459754	-0.00399213712805566	0.000917686072410301	0.0148650031380123	-0.00444523572491591	-0.00457561641031201	0.00216449481076722	-0.00122940310555686	0.00897680879743662	-0.00187027161827272	-0.000594620001900889	0.014816939509299	-0.0101248211629319	-0.00770234720963129	0.00171333418370182	0.00010507536324782	0.00643921168039752	0.00445486860965228	0.0112649365426919	0.0017054737437318	0.00156957416042401	-0.00608789371019181	-0.00316623417015784	-0.0138772074836868	-0.0160221677494672	0.000864192931237259	-0.00631461586634386	-0.00985510159506246	-0.00336786710946331	-0.00992398399723915	-0.00897954847326852	-0.00396276858746558	0.00230767552308448
IP307630_obj00774	0.0179849336171144	-0.0136000785199926	0.0238784098591767	0.0336322490247667	-0.00952804263021185	-0.00308847227868117	0.000368457732475243	0.0089558849040121	0.00048145162316756	0.0109253587564547	0.0164513081262262	-0.00980575579340816	-0.00144203030371283	-0.0125481005518585	0.00149208433986647	-0.00467295606576982	0.0230593065979146	-0.00372991751104391	0.0278236948616264	-0.00673391057047316	0.00922468005824987	-0.0180104896757593	-0.0114160813895684	0.00782920343366322	0.000242464382669132	-0.0147063693948051	-0.00663685578624334	0.016968583513288	-0.000360914519633642	-0.0118152877701301	-0.000312473079837705	0.0194318605419609	-0.00728229505808397	-0.0236492123656741	-0.00404720262514643	-0.0128064965577981	-0.0219733806434501	-2.93649828549236e-05	-0.00646703533858665	0.013483136652627	-0.00311013250509864	0.00856626071009571	0.00260128104946747	-0.00104619090114855	0.00756461635175223	0.0051582179643831	-0.00708316518522871	0.0131541705818254	0.00972292712326056
IP307720_obj00005	0.00345989882417801	-0.0168075222503335	-0.0148277770289662	-0.00143541815350459	0.00961654864696845	0.00490958453623148	0.000767380028345729	-0.00229348711795034	0.000384072776659708	0.00557374471344175	0.000559634360405371	0.00340918034245543	0.004799570025357	-0.00394898199408172	0.00186107285728173	0.00860889385789152	0.000861896106359962	-0.00357127340557977	0.000694418320074368	0.00016111261738486	0.00401036851790756	-3.3470624672041e-05	0.000485408391765972	-0.00450103935618924	-0.00122997892144371	-0.00820268316773796	0.00916720945377182	-0.00496310749075007	0.00796050312235361	-0.000106477495490757	0.00967361621176587	-0.0015713423282592	0.00020544040918409	0.00440685844923242	-0.00337925956510275	-0.00220058363441949	-0.0019094409266795	-0.00513231797740616	-0.000116354407064827	0.00472958520394305	-0.00344025787476158	0.00345623299849198	0.0015755109034821	-0.000248595632083495	0.00260554546134334	0.00265542330606961	-0.00220221766791201	0.00761020924181257	0.00420780636092604
IP307720_obj00008	-0.0078047883730067	-0.0301523197863296	-0.00240614316425554	-0.00072656524865358	0.00194977289708112	0.0151107488368809	0.00511013580794885	0.00253165376812742	-0.00623555161938482	0.00355295785981864	0.00767026497932926	0.00372494425761666	0.00980508936993816	0.00599824423236432	0.00232668485217644	-0.00247846762737699	-0.00395790730745782	-0.0027197535815556	-0.00575224592295089	-0.00563644426238828	0.00292346613120612	-0.00766619180601707	0.0061026861097834	-0.00313317507015165	0.0102155413931324	0.00338156244083295	-0.00325419981883505	0.0178458234814063	0.00373586679344817	0.00550431479744543	0.00433227175433867	0.000969140275552933	0.000302239844109139	-0.00143049069491589	-2.56473106737638e-05	-0.00254370048820041	-0.00173286193918949	0.000344001973983861	0.0051628912333385	-0.00506420716962507	-0.00474678951377897	0.000178639906473929	0.000649193933221961	0.000850115252532578	-0.000640855777552629	0.000239208224122687	-0.00285012786918179	0.00346207552683529	0.000670093688594833
IP307720_obj00010	0.00178903934746216	-0.0352679323301913	-0.00551015341248074	0.0044465467883064	0.0134080719427104	0.0127012183955464	-0.0079314600523731	0.00316962758170357	0.00853415815823466	0.0136112568457587	0.00474300192379006	-0.000537770766626526	0.00642221530810928	0.00196729748851497	0.00585507180702048	0.00916105276678391	-0.00024714107537237	0.00750393403317642	-0.00859436355094551	-0.00224719260358647	0.00202468705127015	-0.00105874977054738	0.00851718193538316	-0.001279058639641	-0.00282491773016172	-0.0067744408894215	0.00337790373726715	0.0110625802523491	0.00607680858040999	0.00422344226737367	0.00505798513887184	-0.00571966137699474	0.00116768065941476	-0.000917955934741102	-0.00114383132789761	-0.00157912767354728	0.00551636776946266	-0.000728161622776272	0.00188968708900069	0.0027276045611038	0.00275741975592889	0.0013705854275415	-0.00287346283764833	-0.00727861153730278	-0.000387085162247224	-0.00428683111652647	-0.00311733995921661	-0.00125132909111966	-0.00183706651088493
IP307720_obj00012	0.00230312562828739	-0.0156855640350433	-0.0172239449076075	0.00664613696735695	0.00932562471704635	-0.0112455250304109	-0.00575061148114544	-0.00936275547389459	0.0037928131441517	0.00525168612225205	0.013768470986531	0.00194554839248029	0.00554723970662746	-0.00753465632575582	0.000360068842629395	0.00430376405094056	-0.00239720613910204	-0.00379093212368491	0.000205840772288571	0.00899824800760076	0.00144302605117414	-0.00998912894188398	-0.00131297326251477	-0.00279244243658492	0.000664824190855525	-0.00909235251295305	0.00381649598486934	-0.00521999420268608	-0.00811511181326892	-0.00324998808679914	0.00284777000218939	-0.00135029144941668	-0.00545850807781597	0.00756984740755073	-7.85540957576052e-05	-0.0101019855006709	-0.00861851511215826	0.00576007146309803	-0.00541001957530643	0.00715504844966766	-0.000898262184327025	-0.00103977973523806	0.00209121164704768	-0.000653533251810863	0.000778077010181638	-0.00192541608900654	-0.00125672733349866	-0.00819775529879089	-0.000780418704681087
IP307720_obj00014	-0.00269271322012281	-0.0188396633455084	-0.0103090333198348	0.0195074023438614	-0.00497522797401997	-0.00094909130482024	-0.011040474474785	-0.00213782878657336	0.00265469837753992	0.011163215212322	-0.00592670075946014	0.0034073744944763	0.0169191261723735	-0.00521641311908936	-0.00488734401401168	0.00684126790113276	-0.000841278906778021	0.00290489837318033	-0.00462124750934289	0.0087781846975617	-0.00528919549384112	-0.00213798260690347	-0.00654381088923339	-0.00454510011850826	-0.00278394099185147	-0.0118977654335998	0.00544443140014041	-0.00129652328324688	-0.00155869976836349	-0.00434596420629394	0.00527967036247265	-0.00437439047797988	-0.00585593954937803	-0.000960098174573624	0.00773822064140565	0.00175966078348255	0.00861270894789314	0.00505446640877694	0.000613645032614269	0.000507405404113363	-0.00391229715361922	-0.0035802119299719	-0.00783423922836719	-0.00485983382026361	0.00770639540865136	0.00873621497666308	-0.00187961877360471	0.00453962230404738	-0.00287234736196438
IP307720_obj00015	0.000247348498264839	-0.0245707720388709	-0.00742097523164985	-0.0111350191999965	-0.0014818918826619	0.00976509902830545	0.00963771398323722	-0.00858853174834413	-0.0107466184563055	0.014393593063996	0.00903012560824261	-0.00236087356939688	-0.00183311633751325	0.00396279746538008	0.00683524195945121	-0.000997423637889484	-0.00424210858943117	-0.000535910826520356	-0.00441870045446872	0.00255709785897286	-0.00328993981815369	-0.00449536064180396	0.00357468636949974	0.00108755518850615	0.00950690748513806	0.000480892029159652	0.000591678141288404	0.00763924156596927	-0.00504414154495431	-0.000208512082307069	-3.90427449912142e-05	0.00155852065960993	0.00628380366917592	-0.00909240383826721	0.00155394927564109	-0.00101743398906304	-0.000377304126944723	-0.00277024739880923	-0.00390322307353374	0.00109950258355642	0.000487372715692454	-0.00176537168566992	0.00114755386471225	0.00196723133404535	0.00440151715664961	-0.00235371306377895	0.00587311336129493	-0.00111240803931428	-0.00596342494788507
IP307720_obj00016	0.00262821172938129	-0.00764513208631396	0.002555065810291	-0.0218595359628464	-0.0106830500407667	0.0239633316437296	-0.0012119437352973	-0.00577597500294376	-0.0014392700945764	0.0103394763443001	0.0180280974981674	0.00314031631611563	0.00471040508412291	-0.00374815779309469	-0.00109334956080533	0.00445976198093546	-0.00233772772037258	0.000714827024085173	-0.00998776777440745	0.000537785968977416	-0.0148761021520711	0.00338727057617649	0.000257132705874346	0.00737959329117723	0.0128900353487039	-0.00596945503587228	-0.0148801509963489	0.0101850195581619	-0.00762803844148205	0.00487046093154611	0.00951823552919242	0.00207492532545053	-0.00291201220754468	-0.00695759893221534	-0.00388174134860926	0.000899303577066945	0.00502342372497621	0.00156866153352768	-0.00210401419920136	0.00198759323457983	-0.00312300426502942	-0.0046410608121733	0.00698518224789866	0.000252368353215254	-0.00205421441474177	-0.00430253909833673	-0.00315755676599343	0.00270302024689064	-0.00386245721818774
IP307720_obj00017	0.00370834897364706	-0.0205411000926952	0.00587168068131294	-0.0094458995898924	0.00737630989725637	0.0220066617471262	-0.0042604399559338	-9.18845905298656e-05	0.009656960867809	0.0117607107659006	0.012757693118979	-0.00512197656893472	0.0103349835692853	-0.00683241888132391	0.00147588782309693	0.0113038013833445	0.00494213246167973	0.00744564983552374	-0.00423597744756161	2.28441701245974e-05	0.00297037641538935	0.000182641605610525	-0.000786258056006551	0.00148980379271483	0.00472244660998486	-0.0051506774506813	0.000645499003380499	0.00964192906674444	0.000431158504033536	0.00460837740976629	0.000847387940744604	0.0010478966588758	-0.00217334375509881	-0.00597701286452999	0.0007979151046804	0.00129807137004726	0.00780397865280525	0.000799660190970455	-0.000788967483407179	0.0034614547897051	-0.00363706340249386	-0.00175578765322972	0.00200560073369791	-0.00828107388039561	0.00625577588884608	-0.00230890175313228	-0.00153518342784263	0.00386996579775713	-0.00182162948912019
IP307720_obj00020	0.00685305750794145	-0.0247353750717282	-0.00101094745085007	0.0161253786386371	0.0108971112730216	0.00501320014355275	-0.0113275206854924	0.0042695932558084	0.000926568534960383	0.00825643232978751	-0.00580725600633502	0.00352027098603677	0.00933572724762474	-0.00958997769913011	0.0108458665716324	0.00761054215919798	0.00418792887992126	0.00661546403123974	-0.00953575037577545	0.0115376588018275	0.000345583156923132	0.00474573179321329	0.00390523966545156	0.00242530337014029	0.00432893219379021	-0.00496874832853892	0.00012982367249674	-0.00248956677841477	0.00495274887007506	0.00461859382391298	0.00773228198733764	-0.00492249493298324	-0.00203921258175087	-0.00212260980840412	0.00356838530150547	-0.0041658878542315	0.00309289477265356	0.00679590853600633	-0.00234191292933126	0.00362818205537809	0.0016304158813539	0.00427842005510658	-0.00104128156948453	-0.00548404311640769	-0.00248928955469151	-0.00241662080657092	0.00534595890179574	-0.00152622504929275	-0.000154926400636032
IP307720_obj00021	0.008736332053219	-0.0193828736853531	-0.00228152805416496	-0.000632835336429414	0.0139084154791281	0.0069739520699654	-0.00399223845548323	-0.00184889680675265	-0.00990486170655249	0.00879881360836572	0.00248285253034167	0.0077483738329471	0.00860131278923567	-0.00725017699209814	-0.00110255096233211	-0.00464438168737046	0.00990970609249208	0.00254540302191081	-0.0165035546726063	0.00852574655127185	-0.00211845109349525	0.000816826631979252	0.000594539910663107	0.0060780535717857	0.00910862076840111	-0.00901983939871666	-0.00534966571992632	0.00242189700216067	-0.000319361195241592	0.00335086255156343	-0.00253778016346908	-0.00497686454691822	-0.00329555419138354	-0.00817077492753334	-0.00350548172946518	-0.00586244751976082	0.000348859779629432	0.00357434177144841	-0.000545366853404999	0.00386801283114444	0.00208525627491021	-0.000636151506260556	-0.00461883089234986	0.00583149978348658	-0.00400007987508787	-0.00528399776966593	-0.00594666537232937	-0.00595273814703123	-0.00111748691635427
IP307720_obj00023	0.00143095263680109	-0.0228771511391109	-0.00957996979869346	0.00480957620235673	0.00262233884606834	0.000977437277862723	-0.00183425550943974	-0.00247709583536137	0.00857997583224241	0.0097980035664957	0.0115341205394118	0.00343620983530436	0.00631681323069897	-0.000649173501067044	0.00907483702517643	0.0056050177869343	-0.00144679385578639	0.00982440374435814	-0.0019995724075029	0.00463528252037737	-0.00755186926976903	0.000313669383286258	4.06543683349825e-05	0.00989863567866956	0.00247383576364751	-0.0123185570298533	-0.000226012318293841	0.00111340080254483	-0.0025778652603766	-0.000220197888983323	0.00838398051007016	-0.00318959785107261	-0.0107166006793975	-0.00125988744724147	-0.00511876941948483	-0.010609416254765	0.00192704717740927	0.00553084503049242	0.00137611411647603	0.00245635545791287	-0.00389341342682276	0.000657967958563726	-0.00257484709950022	-0.00482982201337614	-0.00123989909809325	-0.00293090430339612	0.00486389994668619	0.00962201193228802	-0.0112523543112489
IP307727_obj00001	0.0282813640995286	-0.0134114127392065	0.011028022192039	0.00187548754217102	0.0167716142067218	0.000121573945647678	0.00580876235150379	0.000434278384545327	0.00240667831004778	0.00333341038927015	-0.00568477769559291	-0.00572076883222599	-0.000512802501023629	0.00588668524511955	-0.0087174219696863	-0.000254882746617528	0.000776519982046193	0.00672476135246239	-0.000643813018848273	0.00911241624362281	-0.0031299895671691	0.00279204931626405	-0.00208925156544956	0.007696932622576	0.00708887861422245	0.00457591836765328	0.00844229801397204	-0.00213986030661466	0.0057240003936279	-0.00420958529282089	0.00842075082212993	0.00635114178893539	0.00163495501650516	0.00721416978098881	-0.000779071437680028	-0.000789770946342876	-0.00534588551027976	0.0128275764609999	0.00126344357629108	0.00930973997456871	-0.011272672264117	0.00243823019906418	0.00812326783119143	0.00765979149904298	-0.000551106005160943	0.00331861068178711	0.00471195264963	-0.00477035549280832	0.00422235445189478
IP307727_obj00004	0.0187540570494597	0.00434357325376924	0.0119192029617425	-0.0232499217122461	-0.00422238482750928	0.00724089759934201	0.00204660206132167	-0.00522496020580664	-0.00327844634578588	0.00898831334225336	0.000549336526599152	0.00442671518072446	-0.0041483562434801	-0.00419196264526163	-0.0150622099810449	0.00535622741725313	0.00104604758973254	0.00317435164333442	-0.00544719428941559	0.0027530464482866	-0.00614613805644996	-0.0014042704453774	0.0015777921252786	0.00825373213442912	0.00733790388784976	-0.00430037862895519	-0.00885682344073365	-0.0017196630828296	-0.00890672083806715	-0.00630411412451198	0.0001699754799918	0.00158528425186078	-0.0039959291235683	0.00162556696450752	-0.00117450389872632	-0.000845746541422248	-7.13384960201294e-05	0.00873523855165962	-0.00214862117682665	0.00392927429768749	-0.000969763374063881	-0.00358113984626116	-0.00458626704322942	-0.00102120639342926	-0.0105942168324669	-0.00299176231366981	0.00637538894601036	-0.011638327030748	-0.000574592973650488
IP307727_obj00007	0.0256996489328573	0.0149824312715746	0.00191988035923144	0.00295767269567779	-0.00118319837181079	-8.47650792280716e-05	-0.0138102290693287	-0.00348183052757486	0.00587788177106232	0.00516149371348352	-0.00151233179199098	0.00520496912664302	0.00412487735601871	0.00756957388755782	-0.0102162268719042	0.00663252365675665	-0.00193362574790833	-0.0075242128468884	-0.00717517065453973	0.00768258168025489	0.00187051295157483	0.00182134610418964	-0.0155449431105896	-0.000428448579196709	-0.00480257196915449	-0.00715770843910524	0.00161249376917676	0.010825727185145	0.00467727280727894	-0.0082367201208002	-0.00903446339347387	0.00175188838611755	0.00400701470494223	0.00747686065987184	-0.00860532278014042	0.00320711675629851	-4.38842870000568e-05	0.00096522152365777	-0.00130919338285067	-0.00761801406072297	0.00320645252803206	-0.00486309886420123	0.00393650020340387	-0.00394731702417339	0.00351568683489719	0.00129784701577614	0.00677980602441735	0.00343790106915518	-0.000158134336986974
IP307727_obj00009	-0.00499187637842072	-0.00720724427327224	-0.00060695031417144	0.0255638426495823	-0.00185548045900562	-0.00573684496074134	0.00152062060439549	-0.000589886687296817	-0.00369583658395367	0.00384331107489347	-0.0132671202163849	0.00208626757607928	-0.00521768022199346	-0.000759811319219683	0.00426519946418593	-0.00105651396596809	-0.0088648767180286	-0.00234873978748282	-0.00393478757566614	3.5654718414605e-05	-0.0035850154005184	0.00228135358250887	-0.000194179057651811	0.00421524707280326	-0.000405348123389164	0.00550249544977122	-0.00429559738387163	-0.00185660786058464	0.00629458964131802	0.00685124970145336	-0.00723287130155705	0.00563023992352211	-0.00167717369412638	0.000329782021428705	0.00749285819402336	0.00101720332702373	-0.00858573388334192	-0.00118698812569405	-0.00355357473682745	-0.00232832027474671	-0.00352673402437852	0.000915774324785608	0.00330526309627762	0.000216124080427185	-0.00156491460240775	-0.00321827201487276	0.00269777962580932	-0.00536892671821078	0.0030350623934418
IP307727_obj00013	0.0159091560740623	3.29342675738247e-05	-0.00160499904520694	0.0011593494115299	-0.00391303347716835	0.0052020342968094	-0.00128675980525188	0.00783011956003767	-0.0142115694192019	0.000113276804824308	-0.0101558119414072	0.00104856349416035	0.00292659106793315	0.00473627931349285	-0.0121947780665958	0.00271228525689509	0.0034669557951194	0.00752331419655588	-0.00293051666874564	-0.00874499163819762	8.82977562765803e-05	-0.00211792662108876	0.00504595226486379	-0.00235300603436314	0.00215084363991779	0.000131223666552426	0.00124423745987606	0.00150589041468658	0.00110186800479068	-0.00283265334636332	-0.00202523934236014	0.000678372088462477	-0.0057590643387513	-0.00130356280511451	0.00123530084227912	0.000469723090982081	0.00110812137150278	0.00673884396133442	-0.00296496977611417	-0.00281126031692169	-0.000150032775941407	0.00375553650068271	-0.00495891117407115	0.00119383418886736	0.00349380824052845	-0.0118750724591217	0.00150099923160303	0.000484579584140924	-0.00327036100662169
IP307727_obj00014	0.0232485271713746	-0.00635928288570616	-0.0108859699826831	-0.00197687774417564	0.00183014631712981	0.00707629477650027	-0.00813301179389407	0.014442308009097	0.0133257727115277	-0.00953804010096247	0.001531682264434	0.00219059366599324	-0.00237129998512379	-0.00753449080733332	-0.00548449287854843	0.00246099334261792	0.00435307293131747	-0.00123618163723282	-0.0033151590287082	0.0064189583250063	-0.00381448771836539	-0.00871857796638662	-0.000371257359755096	0.000462627869774313	-0.0102810435040258	-0.00425541761722562	0.000227986949082302	0.00188910661003654	0.0159520880712748	0.00488387712404111	-0.00311184169787826	-0.00905956744447262	-0.0050266914112733	0.00217440516888556	0.0115680049333219	0.00401544596428073	0.00274695529421394	0.00391650895808832	0.000296158362506434	-0.000706804480086749	-0.00281077296229997	0.000311531375893129	-0.00355683366958544	0.00158582631686176	0.000169479929976314	0.00419265405234474	0.00309622123403125	0.00237092442827347	0.00949502721293953
IP307727_obj00015	0.0111144020608725	-0.00607892001663941	-0.00215565104620567	0.0173999410285087	-0.00261762717052046	-0.00939321006898556	-0.00592554855599058	0.00922469710337868	-0.00242395959555638	-0.00203911287091462	-0.0114512027703549	-0.00867740788183131	0.00369719771422193	-0.00424551600534003	-0.00710712449694359	0.000771299164568581	-0.0152420247338696	0.00572228088284782	-0.00261129245450432	-0.00235835720034298	-0.00595432646930605	-0.00405286684304165	0.00240492837487288	-0.00386955571426989	-0.00828605107290883	0.00612879567773399	-0.00119450297536786	-0.00146314140700414	0.00420901515065269	0.00793922624340678	-0.00022213614508904	0.0107536399258778	0.00084457357570754	0.00322823442054278	0.0075697161751515	0.00179587829471864	0.00485938152358634	0.00516836666220621	-0.00455909917755339	0.00277209057717462	0.000386201858212531	-0.00269834261102017	-0.000689825114778621	0.00147456703611344	0.000870606937773373	0.00319478372352856	0.00656865794094728	0.00444232989825795	0.00283953212244284
IP307727_obj00018	0.0329193924748192	0.0151370589714895	0.00923668607581752	0.00707486411170374	0.0190567070571654	0.00772788773709428	-0.0104144303799847	0.00882095843408827	0.00924056493296955	-0.00653097785571748	-0.00683063974035297	-0.00614519283273964	-0.000963786880264842	0.000859229274193023	0.00595346019042131	-0.0101290243518025	0.00391709802853796	0.0133924581653645	0.00739100118207213	0.00215577267269687	0.00601762315486356	0.000306280649156687	0.00546204772909221	0.00842196867898626	0.00132708289467197	0.00664489294597855	0.00836352987615527	0.00958625589699397	-0.00752119636859326	0.00488850509624481	-0.0053682260407768	0.00129212293149764	0.0084124655849028	-0.00546931225202835	3.28545575510646e-05	0.000457449521378807	0.00697397623225948	0.00333838306643211	-0.00576408936933248	-0.000978693770048387	-0.0113710662715396	-0.0035011204170279	-0.00582765257348239	-0.00393788526308976	0.00411735692718638	-0.00197566255158624	-0.00242337712219877	-0.00562531714186948	-0.00969293181744303
IP307727_obj00020	0.0272389130625756	0.00314564400686753	0.00179260772763571	0.00260349110505642	0.013403796905133	-0.000158637995041496	-0.0120552807240481	0.002873946261111	-0.00975248042717679	0.0012563739403863	-0.0120755569776888	0.00393501083491664	0.00487329753276263	0.00819218089355707	-0.0131639430584801	-0.00272554073547345	0.000321925224943282	0.00458332787331308	-0.0020470339772285	0.00728880467496304	-0.00825516549545048	0.0040866420000683	0.0017272749652236	0.0120548857239139	-0.00153665882698958	0.00765684656246438	0.000384120518870262	-0.00740757108638258	-0.00371674030929759	0.00069947361718682	0.000451654063048183	-0.00410447381963026	0.00856210704039865	-0.00992513804560348	-0.00851881337731901	-0.00219619407458689	0.00459884684635549	0.000947478364295706	-0.00636401347023745	7.13102396937916e-05	0.00406149890167587	0.000217866679179327	0.000287289076924532	-0.00202545634313909	-0.00120027030840161	-0.0031427001442066	-0.00350099112783167	0.00139076385053137	-0.00353533028594299
IP307727_obj00021	0.0162050415469686	0.00872564662064674	-0.0021384179699698	-0.0122500581857575	0.0102485296952984	0.00966657272195885	-7.59158152712091e-05	0.00482977990561987	0.00299052329237309	0.00403935730664986	0.00350590467807131	0.00323293518702239	0.00427586359876661	-0.00640467987793674	-0.0112075212294223	0.00493219761851321	0.0120430190985144	-0.00556410694725537	-0.00513238753131865	0.00795299866383634	-0.00542019550902896	-0.00928801916682265	-0.00879207395962283	0.00424907423048838	-0.000667521163717547	0.00436424142868443	-0.00294185685567131	-0.00238468781544543	0.00709245211708307	-0.00246711015077285	0.000625182197358624	-0.00767872006132182	0.000900046038462807	0.00845069900836239	-0.0020776295722823	0.000148210586513911	-0.00125613743854514	0.00258478497210438	-0.00533220403817397	-0.00248516639396213	-0.00576768984658894	-0.00441449709084747	0.00767594837201224	0.00742591597220309	0.00365791186177468	-0.00650002362409891	-0.00468208238587272	0.001006041197276	0.00865875601914293
IP307727_obj00024	0.0349955068901719	-0.00226208505347863	-0.00268973140176915	-0.00837002532420845	0.0124161293355994	-0.00378535558232982	-0.0167421191060032	-0.002874246541987	-0.00693548626050133	0.00793203557772145	0.000262180488944915	0.00455038143217436	0.000634163502080533	0.0153780616703397	0.000621994180961789	0.0123210299188211	0.00556850442614309	0.00138789629331117	0.000225437279166199	-0.00393309594597123	-0.00906346330360894	0.00218797357265935	-0.000804461025340067	0.0101613161531382	-0.000374983522389368	0.00342577023106379	-3.97545550930292e-05	-0.00567760953250598	-0.00405395420614608	-0.001258107553141	0.000703501238580108	-0.000367731456494743	-0.00354536947670968	0.00926259347460343	-0.00609964092250594	0.00460066335262672	-0.00350867726344205	-0.00397042061909154	-0.00110850633839089	-0.00583632798562255	-0.00465024412901066	0.00492389690013829	-0.00249078998638634	0.0100063142341887	0.00278009101708641	-0.016062626697412	-0.0063863510141102	-0.00357556235043062	-0.00716411660667248
IP307733_obj00001	0.011235478640207	-0.0188193776447115	-0.0348704454631491	0.0158338622016856	-0.00571872787445454	-0.0186919737806126	-0.000175197308665855	-0.00217950376607036	0.00872423336021806	-0.0113885142759823	-0.00341468772077495	-0.00489765866300734	0.0120744092512024	-0.00381908215374919	0.000566930369279479	2.83204333231642e-05	0.000363116085187909	-0.000748698051207222	0.00342180232577708	-0.00112162362724831	0.0017439021829461	-0.0102380514980802	-0.0061153291611674	-0.00696740363396837	-0.00346970892768757	-0.00472220117555669	-0.00755513993043141	0.00806297995844446	-0.00387301365692548	0.00860501747055038	0.00118205505663726	-0.00978639547491875	0.0012384416178789	-0.00102168837041294	-0.00748539701329457	0.0111286982270676	-0.00188029116074901	-0.00246914367208236	-0.00736949962664604	-0.0064781498857989	0.00531475640153625	-0.00184699163972809	0.0104448031391521	0.00327769584547808	-0.0142983157880751	0.000721220597094256	-0.00258412010079938	3.22317345634039e-05	-0.00363405452688238
IP307733_obj00003	0.00414606062318131	0.00596983669996411	-0.0286607793855695	0.0184604135675488	-0.00741012906549122	-0.0119300182279765	-0.00122954085391288	-0.000900557267819313	0.0125880904780945	0.00100503322920803	0.00967759628495567	-0.00262940671343986	-0.00663470787995812	-0.00576077476492991	-0.000125834606306949	-0.00922266437743308	0.0102429506529485	-0.0159839171327584	-0.00964296220473973	0.00385484046312856	-0.00204516748327556	-0.00721264240855388	-0.00246030940619511	0.00612404284120529	0.00869154155343171	-0.0186402924863425	0.0053549950694	-0.00708217170506025	0.00847138349606595	0.00388743648937678	-0.000238656912483716	0.0136869121938538	-0.00616045285528922	0.0145487873824362	-0.0054165952274271	-0.0038069768287735	-0.0011366448334331	0.003487649873695	-0.00978790192243257	-0.010185017671206	-0.000447996005017925	-0.000919748485521788	0.0028253342237647	-0.00654860346594368	-0.00461757681555929	0.00184800350357041	0.00123002671745263	0.0107541141649265	-0.0177858253321651
IP307733_obj00004	0.000646414176781969	-0.00408395737698121	-0.0265885263278278	0.0050957676137875	-0.00181068038286655	-0.0168455669009136	0.00546261848590336	-0.00667432877077629	0.00725435962823035	-0.00296633295025558	0.00952052746085088	-0.000607141183493585	-0.00170361345878961	-0.00389349959258571	-0.00146040314919607	0.000196792582378082	0.00935637850769792	-0.0166505273265641	0.00167830784952347	0.00218970826822424	-0.00600991417604644	0.00341332191962747	-0.000338257811316191	-0.00723707258324781	0.00163808747417891	0.00423021065246768	0.00359932869375998	-0.00310795479651985	-0.00177431986734855	-0.00622593059312013	-0.00556857494143025	0.00351195353010222	0.0102171863374841	-0.00522841434656871	0.00419817935875559	-0.00544053175271951	0.0072698983912349	-0.00208617707193323	-0.00353296770052629	-0.00517160277525343	-0.00552942748416622	0.00107825545778758	0.00710671783376944	-0.00973802334494381	-0.00340459992746367	0.00552660555566771	-0.0195341982451196	-0.00311173868565737	-2.47824313439649e-06
IP307733_obj00006	0.00612889779437239	-0.0144390943440164	-0.0302456843554471	0.00731008306560495	-0.00380386551843459	-0.00645514794346152	-0.000874761169936761	-0.00691472568871316	0.00602159417068689	0.00393974572292535	0.00139834797606992	0.0167329965072408	0.00737462245541493	0.00526904360310441	0.0048410069319155	0.000602123790034877	-0.00772297933068325	-0.00501485172423949	-0.00301484601533687	-0.00382494111324979	-0.00906435673808401	-0.000272994054082269	0.00526643019436395	-0.00119409558974869	-0.0020200516183345	0.00394792680135459	9.14625517070826e-05	-0.00898176055165416	-0.00491372515009511	0.00528354257328331	0.0106323090970188	-0.00504721851949241	0.00239874144350303	0.000783823427655891	0.0034640490288219	0.00166946413500166	-0.000869782940523409	0.00604230491612927	0.00666872076951534	0.00751195392171419	0.0011193396906315	0.00271145645133829	-0.00178874503299608	0.00282669867501291	-0.00640553116270628	-0.000452264622874279	-0.00562130167282553	0.000216042197398461	0.00359917129210509
IP307733_obj00007	0.014880057305975	-0.00177245927714633	-0.0522217829432223	0.0225299452179081	-0.00545969892322421	-0.0166157427999828	0.00192597008331843	-0.00492081905067145	0.012631610647	0.00243447314263645	0.0065502259204458	-0.00148543265337132	-0.00336903380008098	-0.000222060445241424	0.0118213146549933	0.00539519318738682	-0.00477737023585331	-0.00261696365065991	0.000813376311450469	-0.0041834455303683	-0.00720673918463109	0.00622275853945204	0.00856258494626513	0.00959029575353968	0.0114983890319582	-0.0133097784028141	0.00600117330519689	0.010444721222142	0.000234779217007605	0.00772605772159231	0.0116073416868185	0.0168930202838181	0.00698426882642568	0.00126413207263174	0.00075403436690055	0.00110049474104834	0.0119349960831183	6.83013154185802e-05	-0.00200627339518975	-0.0135040478994388	-0.00278648603899874	0.0017869038614736	-0.00299338413380702	-0.00133942318061488	0.00924220507277117	-0.0118002350208	-0.00130397636642349	-0.00179622420531608	0.00437693372183098
IP307733_obj00008	0.00366338073678581	-0.00325059126859074	-0.0285630899241684	0.0208670207351556	0.00163650402754829	-0.00951536490768523	0.00237702465510972	0.0154671040519592	0.0304993829761807	-0.00121384034898841	0.00215846691557934	0.00233826131369993	-0.00758019280292846	0.00587822668079949	-0.0193978734768666	0.0013466530455741	0.00833816429287844	-0.00182929400085893	0.00387849871684418	-0.0196303331737519	-0.0022918340283717	0.00395247120587448	-0.00319499777566954	-0.0040645769513164	0.00643662298683754	0.000777984516927341	-0.0025002965622145	0.00623917217172621	-0.00408147118570098	0.0018416544784009	0.00152968298353471	0.0078953132850543	0.0011511811432107	0.00459499786897743	0.00317737158726644	-0.00710049344059706	-0.00576553861242217	-0.00163513975769513	-0.00986523543468457	0.0153044982099254	0.00714620751609892	0.00218978086920955	-0.00183762100735734	-0.00247056265966599	0.00941255472646838	-0.0031288619425015	0.00855711425881254	0.0124489598694864	0.00234124809666411
IP307733_obj00010	0.00961251199511911	-0.00592803043350527	-0.0415421595262939	0.0089805838555537	0.000281036505748697	-0.00652872326709745	-0.00360053555621513	0.00750832495917606	0.0103474868645404	0.000698601453906096	0.00806346969851526	-0.00844239165515474	0.00634296951505011	0.000291932384796079	0.00259337302343039	0.0136469121490902	0.000690852033803783	-0.00396511879057217	0.00252138756736669	0.00436805074986598	0.0026661626062668	-0.00344863864810933	0.00716696658747231	0.000722343943461097	0.00538962627370139	-0.00751168799429798	0.00482668647375699	-0.00555985418005199	-0.00446671351614921	0.00224322746857278	0.00193727449783567	-0.00420944123944816	-0.00331199573792943	-0.000711054187857579	-0.00736791415077907	0.0018862719922579	0.00193330278122647	-0.00120337597753677	0.00848024294469466	-0.00940902275119312	-0.00297149012718043	-0.00619761130118866	-0.00859843115482733	0.00250976442923265	0.00905405233981661	-0.00414624678242934	0.000973562465402898	-0.00735839177718443	-0.00620075069318962
IP307733_obj00014	0.0462487028480031	-0.0118484842596031	-0.0183149776505835	-0.00689876545614069	0.00797170569649485	-0.00420986133379422	-0.0101376226151552	-0.0028392122215993	0.005486375266528	-0.003517926654241	0.00863871973947647	0.00977861610561469	0.00526730232725287	0.0137591129655048	-0.00647074434784986	0.012312045796763	0.0114783216250901	-0.000566746160529814	0.00302190563595096	-0.00713263865150897	-0.00339703062671827	0.00261425986461424	0.000613141721211455	0.00129322937238555	0.00459394449774267	-0.00592164362907021	0.00334153411867208	0.000668606398226091	0.00315280924785533	0.00336601958280748	0.00672681666749605	-0.00741305628627578	0.00885068428894245	-0.00690863500889442	-0.00375012911267379	0.00491511813207877	0.00727786871691299	0.00627293631266867	-0.00703942547269169	-0.0105734189163584	0.000606950260627915	-0.00520956647288111	-0.000374471064231691	-0.0163193887872518	-0.00137191060343601	0.00162413427819083	-0.00821393692842142	0.0154931491221453	0.00210449823581396
IP307733_obj00019	0.00918802606674536	0.00355607808324975	-0.0254926791675592	0.0106255437477572	-0.0021658862924659	-0.014672206857344	-0.00268276720019035	0.00346415669598007	0.0199889206135122	-0.00213727103334471	0.00167828147634028	-0.00499412114423472	0.0135374503325801	0.000721382513210829	0.00342776422367615	0.00740283940629901	0.00531573561787614	0.00567264867508159	0.00820253109019969	-0.00954788197099019	-0.00715313015653266	0.00477795555022379	-0.000335866875413942	0.00287330432925741	0.00143405406755401	-0.0155750764968557	0.00378058027071727	-0.0127758442695104	-0.0110468299362921	0.00942485835012764	-0.00581699501418183	-0.00223859523766867	0.00721514470203707	0.00513728046580008	-0.0121507361258856	0.0120925405810439	0.012057678637947	0.00428454928576118	-0.0101429327260181	-0.0128060954286274	0.000706905198394616	-0.000367042806953355	0.00382520752023854	-0.0206141236674963	-0.0129511232640501	0.00560711381894104	-0.0116762440202568	0.013412977888773	0.00895877077720106
IP307733_obj00021	0.0135414733457567	-0.0016266762819579	-0.031676098894769	0.00813623793963427	0.00463248036438212	-0.00319493875535834	0.0108435956971611	-0.00503852963110542	0.011542822111811	-0.00701450721685127	0.0109027437944519	-0.00523762770625588	0.0040702385921645	-0.000782588352923157	-0.00238007127076486	0.00585199401230144	0.00259273235307014	0.00400570721477886	0.00382519790553128	-0.00449198835230418	-0.00557040372248079	0.00578837401761614	-0.00029617991400577	0.0187303929855266	0.0076760874725965	-0.00280157570465455	-0.00184222123979827	-0.0124808604436095	0.00466644149289838	-0.00120835490582291	0.00364773548369606	-0.0055834326861802	-0.00803304663967275	-0.0106693850594843	0.000396142586364487	-0.00434916793291523	0.0167386335320775	-0.00222247328840895	-0.00810867586865781	0.0102923130310929	-0.00385333926654935	-0.000958336749437691	0.00226733613000133	-0.000785631908147353	0.00032941667892107	-0.00440869150460928	-0.0169576745453223	-0.0106710040584778	-0.00146834716866523
IP307733_obj00023	0.0143324100914433	-0.00782871458875372	-0.0331635978192637	0.0084842771390727	-0.00426716343113836	-0.0134177335164615	0.000908037594238618	0.00720411873467609	0.0185948171820765	-0.0136594228117177	-0.00497522480504604	0.0022662269787232	0.0145165537350316	0.0110257023155184	-0.00846327736704061	0.00369305026749344	0.00476166834588814	0.00395881418579455	-0.00399332646492531	-0.00375151369685823	-0.00988636153485652	0.0193590252453467	-0.00951032522919937	0.0129402977694093	-0.0006227326176627	-0.0118826839678258	0.00207640793633325	0.00549980943876995	0.010462001240323	0.00166523126203327	-0.00304346229022045	0.00830421795565402	0.000548544998976336	0.00131716042241942	0.00316124169782469	-0.00187944963586889	-0.00279764633354757	-0.0061210329421937	-0.00638811519118089	0.00810430934728057	-0.00243881883739865	0.0162517695413349	-0.00372759080484143	0.00155736944338984	0.000297393878238884	0.00399949903956068	0.00419589476412483	-0.00188454560650101	0.0133135690285106
IP307733_obj00024	-0.00125016648169511	-0.00284322277758794	-0.0323894626665823	0.0237896361409121	0.00493525744666659	-0.0143398253597459	0.00294613260125834	0.00115489485772069	0.0176785101790982	0.00676665785647598	0.00925402039940481	0.00382182140370261	0.00190780641561621	-0.00127648065201572	-0.00268791757317234	-0.00427383077733798	-0.00314655859370001	-0.0138380684813454	0.00461066457461514	0.00323691281922245	-0.00633209649778685	0.0129352386348379	-0.00286353773980623	0.000919116703751332	0.00906413109252424	-0.0072916024202812	0.00176984365296697	0.00377877977596425	0.013230490485047	-0.0131787959136566	0.00584166069116715	0.00876917529273807	0.00498053537234327	-0.00174559619709828	0.0131032681961323	0.00231040096294927	0.00502034787014275	-0.0141637949560387	0.00896138016697453	-0.00551046055950885	-0.00406890520205325	0.00107798500833052	0.00699960605703368	-0.00207801777324814	-0.00282281308569695	-0.00679802879402221	0.00538626058367247	-0.00570979929339775	0.0037615273497887
IP307749_obj00001	-0.00569269470546854	-0.0315446352240278	-0.00254668128377944	0.00113662766699725	0.00400512328269186	-0.000603035103921644	-0.0132218939941893	-0.00501188382255412	0.0102411723360894	-0.00809340421591975	0.0135914074514697	-0.00373458781944949	0.00518908285384838	0.00472300228001411	0.00319980874763253	0.00496226694491251	-0.00438551820001939	0.00720390416403211	0.00197704021740006	-0.00142469562350343	-0.00108412866739414	-0.00290179228182028	-0.000361401995551484	-0.00547967289787093	-0.0144935023557566	0.000370922464314647	0.00368009965399981	0.000987469456528142	-0.00643537809497741	0.0090973562300962	-0.00063576079087398	0.00486625637102187	0.00463591467177029	0.00852560551311177	-0.00040544866027795	-0.00304710691767534	0.00202830745003635	-0.00283343658311913	-0.000891957520758457	-0.00365833795311245	0.00350323274101263	0.00479534251298226	-0.00458384510060468	-0.00333090895322612	0.00493116943643096	-0.00017665951400764	0.000547955745271389	-0.00511242874903348	0.00360059664293386
IP307749_obj00001_1	-0.0120377657042396	-0.0227304533169003	0.00984094177569624	0.0090947039466509	-0.00260160541895975	0.0041081986252955	-0.0184787534899187	5.46235371951758e-05	0.00940952356422975	-0.00385190910187641	-0.00524880396108887	0.000692155321449445	0.015371695833575	0.0129529149663951	-0.00284609172344565	0.00702803091508504	0.0136554411378244	-0.0157611161534643	-0.00510760400746044	-0.00156376269240496	-0.00517484063608213	-0.00647156139059813	-0.0106224427178543	0.0110664403984169	0.0219273184417699	0.00459095702846934	-0.00439823268235357	0.00260237546213703	-0.0030466860045645	-0.0104125072987252	0.00288985661007023	-0.0138290033518234	-0.00265216504837391	0.0106040046460991	0.00372897308700166	-0.000471918233888688	0.00563156405349987	0.00112256535473915	-0.00338624201853867	0.00509802585529577	0.00424345407685259	-0.00160345071331525	0.00447719537190408	0.00932378043763611	-0.000691456335913623	-0.00473583275511173	-0.00239114785083295	0.00205116325498076	-0.00627948310627886
IP307749_obj00003	-0.00266977029721386	-0.0133586678487186	0.00365553842599671	-0.000757524242457858	-0.00576244901219625	0.000234691398078952	-0.0193901233089486	-0.00894391635730762	0.000551737594004878	0.0151827963549937	-0.00152092601231497	0.00198881866506366	-0.00323200752604962	0.0209170950596325	0.00757927790379899	-0.00847431820790938	-0.00647812503172503	-0.00744155360145879	0.00248231307407688	-0.00311887359314695	0.000731835942391297	-0.00471829186213375	-0.00689242228000254	0.00257785487277003	0.0052901422924911	0.0114103638992332	-0.0055511498434217	-0.0013880381197408	0.0161513237127048	0.00512478098536965	0.00291606349578287	-0.00541170554293861	-0.0016755923090617	-0.00518982625768278	0.0101195221998898	0.00494033115187717	0.00240400679046365	0.00567827193393394	-0.00750063168421143	0.0121290754848252	0.00973874805195658	-0.00704213576463958	0.0120347307877379	0.00767782163041254	0.00465388916296025	-0.00498994234189774	-0.0129942537582641	0.00452290232061618	0.00124935754433405
IP307749_obj00003_1	-0.0191666660691163	-0.0438731594462491	0.0158964101949056	-0.023490770375317	0.000600469527874499	-0.00271242890016678	0.0073215058932646	-0.0384442655140364	-0.00202629808491665	-0.00998394014151177	0.00707721278457246	-0.0125173975430281	-0.00619139269474285	-0.00749415326445119	-0.00142959700421971	-0.000848405848243457	0.00631420376964243	0.00651684327218413	-0.00507874289689624	-0.0108465539651735	0.00864825890287394	-0.003444959296354	-0.00275936249300558	-0.00167925602838726	0.00378334347761586	-0.00517425160943207	-0.00406162987332051	-0.00107572422454249	0.0115930552371551	0.00871673872237354	0.000664666161814581	-0.00620223926438406	0.0043586401838442	-0.000245420521424743	-0.000885843495880228	0.00470098217547808	-0.00619564573368071	0.00119183343958492	0.00428891800476397	-0.00316468693321715	-0.00458434383910794	-0.00926870671551655	0.00160755672703798	-0.00119794962903533	-0.00587919137853148	-0.0012097159366393	0.00520440545633612	-1.77124021160249e-05	0.00137067147249163
IP307749_obj00004	-0.00459106878089174	-0.0306790313662604	0.0144189922768172	-0.015042008613788	0.00143294745609561	-0.000230166890803745	-0.00135700936851454	-0.0251933302716602	0.00622981310877958	-0.0198521072227115	0.00657956146837275	-0.00148873473655125	-0.00236635177693416	-0.00228481686387329	0.0035305748075135	-0.00673984150104851	0.00278233975779829	0.00383148696598943	-0.00395978717131786	-0.00130282322321826	0.00108355332555392	-0.00280231206494972	0.00288829704040984	0.00569500085555402	-0.00627704101684344	0.00321028906541088	-0.000672508848030311	0.00140663345611997	-0.000331868445016903	0.00571660134177819	-0.00183740800517569	-0.00454714152298151	0.00268998162950553	-0.00177033591979867	0.000259488404367579	0.00111750625132448	0.00120249670058682	-0.00116034839036167	-0.00365478279379977	-0.00655403361121071	0.000669417602940516	0.00054271364021072	0.000954232806161868	-0.00327531977288134	0.000685103093511085	0.000940123416495925	-0.000770486413369919	-0.00649383178876436	-0.000790672816714316
IP307749_obj00005	-0.0195182704392754	-0.000269730075879849	0.0121832680538001	0.00337684410327356	-0.00572306503957137	-0.0131814898095699	-0.0176285120731435	0.00341402900899908	0.0118357055990732	-0.00219453896581327	0.00392061649532857	-0.0177656925629928	-0.00713198092157289	0.0110210803376419	-0.0109432811939169	0.00612832825531346	-0.00205860052322171	0.000322895655025726	-0.00111811371047997	0.0031063149570558	-0.00222265789631721	-0.00563684813768188	0.0027269179061748	0.0103677831133139	-0.0068807658668488	0.000424195709182961	0.00104787616520078	0.00413486352316978	0.00712836180696291	0.00285097683242447	-0.00429311890918037	-0.00969375424782004	0.00699852547192653	-0.00400428639956734	0.00287393102698569	-0.00239469794088632	-0.00523815084749252	-0.00561336934884639	-0.00767216877066507	-0.00305404372718995	0.00827816619570466	0.0013713605459078	-0.00314277915429762	-0.0035672354238764	-0.000828455571436245	-0.00499227487217983	0.00173347320248524	0.00675428932204123	0.0014057960059466
IP307749_obj00005_1	-0.0133272519265987	-0.0363640924995183	-0.00774533653042337	-0.0217957122926244	-0.00331739827631218	-0.00786701601150727	0.0114282438855802	-0.0346177297185863	-0.0164991635608324	-0.00627637551275296	0.00602575653026112	-0.00441010657635268	-0.00323820823870045	-0.00235264998002332	0.00484372466209343	-0.00797073081157409	-0.00359136756940511	-0.00229751886389954	-0.00895094864223134	0.00127875859512428	0.00465053497698702	-0.00360265339992416	-0.000355117667190626	0.00631990804983547	0.00653407370682337	-0.00169872650648078	-0.00694706532029502	-0.00333004529832628	0.00303412705231586	0.00519061479248805	0.00134978871891325	0.00260778421455119	0.00290173040269955	-8.19560507281817e-05	-0.00549753967389703	-0.00191215651768773	-0.00676166974442289	-0.00384780335331082	0.00183733511967281	-0.00915388817752328	-0.0049930383615136	-0.00311401825169592	0.0030849871935046	0.0140582545297444	-0.0011849750597303	-0.00204042447971963	-0.000463149875091902	0.000176662263470695	-0.0083089974690925
IP307749_obj00006	-0.0156922045450523	-0.0356623434406811	-0.00670163997840104	-0.0101035430946272	-0.00636370820832005	-0.00661031850299694	-0.00503013149072257	-0.0163260390649591	0.00778302863286317	-0.0191190247566595	0.00874019100333293	-0.000320642590076324	0.000411291772330375	0.00896139032532955	0.00814409719239065	0.00393219499189465	0.000487441538483988	0.0019740496864384	-0.0108853979552206	0.00566406465371231	0.0016129142340509	0.00093192948486639	0.00493891953301446	-0.00342633636207008	-0.00158932412984965	-0.00252955727123695	-0.00229595327466734	-2.67341470785812e-05	0.00689022636830964	0.00842865019886578	-0.00120098454378478	-0.000147227409924231	0.00101384250123135	-0.000848686795793494	-0.00347458529636911	0.00521198096047479	-0.00686623693743434	-0.00884216311716786	0.00265594907230762	-0.00441995037074106	-0.000339418118074049	0.00349483536536731	-0.00280887042919188	-0.00234433562765842	0.00497404508285493	-0.00536742855494139	-0.00700558217100982	0.00171826323470368	-0.00421551171828757
IP307749_obj00006_1	-0.0101153958244077	-0.0341507423226411	0.00720924393269543	-0.00535523882307928	-0.00275545382214451	-0.00239565231234389	-0.0124896598541794	-0.0109195618270494	0.012991699826287	-0.00386770765375249	0.0159501807905028	-0.00260492828540613	0.00356448735578045	0.00695901087497911	0.00267834864388848	-0.00505022032696325	-0.0156052331803704	-0.00533620119390141	0.00437731354830245	0.00421237762350829	-0.00220591859011375	-0.00582578625725523	-0.00747084433560151	-0.0137719150961729	0.000654680194144928	0.00477393030309621	0.00986122966003412	0.00296856069315045	-0.00469005033820239	0.00335395788745412	-0.00835299026089148	0.0104537531904457	0.00580991898664568	0.00104946407441503	0.00215236482777084	6.87177609172276e-05	-0.0010234617484858	0.00475793046514854	-0.00934243429079473	0.00646883438235556	0.0050850555295739	0.00192818705174652	0.00233244639429943	-0.00567760990568075	0.000700993850536766	-0.000325666373098277	-0.00788891377129918	0.00594495023775672	0.00274529975620531
IP307749_obj00007	-0.0159684465671916	-0.02866407796722	0.0189745695000965	0.00623950334120424	-0.0115157906327867	4.53763307787699e-06	-0.0295688702503419	-0.00411332014991463	0.00716934853194237	-0.00680965850624448	-0.00436808196585358	0.00224785456802613	0.0158404031255343	0.0103737624025316	-0.00668606903552829	-0.00641879118321481	0.00400933046634086	0.0107223140302535	0.00530226836218906	0.00696804094911708	0.00369154525248005	0.000104858754710092	-0.00199057963484326	-0.00404733612028665	0.00802194289289308	0.014504648341176	0.0129284928948604	-0.00267873499420587	-0.00877757149844729	-0.00419578394662105	0.00199497393256277	0.0107781644154479	-0.0014038312718242	0.00142126703545111	-0.00576901801969179	-0.00654379396217338	-0.00210704089234498	-0.000726295731397523	0.00454071499517283	0.000769868192147579	0.00612391348177875	0.000341848786475064	0.00667521506552007	0.00723054976020751	0.00144485555004207	0.00290777406126356	0.0114841708423778	0.00249895611615255	0.00200898853279619
IP307749_obj00008	-0.0254258279715258	-0.0337501225219109	0.00550418656522307	0.0133494781245964	-0.00242164267710258	0.00304487991472809	-0.0230212500344436	-0.00791627547679093	0.0104778021160627	-0.0065806384999746	0.00496405540672411	-0.00674892303241825	0.00616893062469701	0.00790966066744365	0.00328208585978167	-0.00734278796793116	-0.00355423679306673	0.00354334007040099	0.001660441680816	-0.00502931287086187	0.00734295651582159	0.000524625732923328	-0.000618339844520563	-0.0047868396495828	-0.00322827327031587	0.004227172150231	0.010444889832238	0.00103571197511593	0.00258214844622732	-0.00893958638227666	-0.00092205519954094	-0.00690015933498097	-0.000197423749922821	0.0041424705779497	-0.0053559063121216	0.00143157985169253	-0.0144379723965136	0.00101452755875374	-0.0118460730177445	-0.0103506056272737	-0.00105863460493094	0.00104187710794172	0.00476435875538915	-0.00667672521254045	0.00288303630806369	0.000882797801729565	-0.0104702970875677	-0.00460520892498954	0.000142461798639119
IP307749_obj00009	-0.0287453988741573	-0.0132495077930017	0.0129171924809131	-0.00913395191952679	-0.00719155587133484	-0.00180034836993272	-0.026882449313495	0.011297134802935	0.0112850346627117	0.00566202584045953	-0.00751620755165824	0.00935800948852803	0.0167732717584487	0.0142281393477687	0.00359666970776619	-0.0016141386725939	0.00854799872138378	-0.0164533065668823	-0.00928860546209085	0.00733891512390424	-0.00484653419356982	-0.00240462798668345	0.000710472286466717	-0.000671934094435845	0.00746913569641814	0.00698813472922725	-0.000974980304971931	0.00952567655643008	0.00557128433585853	-0.00286059378721864	0.0010277629053115	-0.00550109034304636	0.00308398314614501	0.00727486405021739	-0.00500585039859977	0.0103393631720772	0.00795616804966985	0.00531182236093561	-0.00129340324070134	-0.00148683274014295	0.00748641265983803	-6.56706712291776e-05	0.0066997630437389	0.00999058929448733	0.00153015782808924	-0.0036739166955218	-0.00565655253921581	0.00167339162831736	-0.00211214120337061
IP307754_obj00001	-0.0146555489924185	-0.0192327579592872	0.0100230289101962	-0.0107630049095118	0.00209856352130221	-0.00894677004299049	-0.00425778353601366	0.000148395784181792	0.0131276206356048	-0.0122098315690972	0.00549775307719054	-0.00133659142032645	0.00542145304822753	0.00424123009102976	-0.00775375612222026	-0.000577132255936512	0.00684011522134452	-0.00409267278370458	0.00284910290892098	0.0100698794843506	0.00218445911536235	-0.00490139539483243	-0.00608465816293147	-0.00614418784820579	0.00110928782854063	0.00232377829313691	0.00526602494863525	-0.00395083814625536	-0.00396302539709985	-0.000480382302444554	-0.00348714421165511	-0.00577679870326576	0.00508462438095842	-0.00389640418580123	-0.00731369092619358	-0.00818547011820924	0.00645816218788647	-0.000243953334105745	-0.00438699716599718	0.000910622679138973	-0.000337069454164078	-0.00698984355196529	-0.000384621582135212	0.00332038109522604	-0.00606284098234751	0.00328767923237809	0.0051807603730686	-0.00122576641500491	0.000932248297705563
IP307754_obj00001_1	-0.0194708011568818	-0.0273939995935717	0.00929428022038139	-0.00210338228377952	0.00651896521768149	-0.000630637975856782	-0.000503635121123737	-0.00104437750057695	0.0115688152333457	-0.0114737922097099	0.00673710666048512	0.00893830739752799	0.00703600603268712	0.000883945823776422	0.000437531015864009	-0.00530929449579558	-0.00344909497777348	0.000618989120059903	-0.000710977368583958	0.00115339091653696	0.00436057924209142	-0.00275938434122232	0.0029468363706222	-0.00176070712524201	-0.0158922797356551	0.00247399048515682	0.000709274609690946	-0.0061703368827341	-0.00313817073996236	0.00346050300342581	-0.000709690400200127	3.62792096452512e-05	0.00146455369915474	0.0111268173746139	0.0066454071215494	-0.0107241372401382	0.000346394354715608	0.00646384018134307	-0.00799109805254491	0.0105737765022143	0.00353762092145035	0.00711708564439277	-0.00506881033304371	0.00436431541095572	3.50413085863202e-05	0.00110700887232714	0.00413281815113448	-0.00927088095369229	0.000816680864425604
IP307754_obj00001_2	-0.0166932909836554	-0.0179135642382809	0.0250680485087927	-0.0134246457177912	-0.00775539336510941	0.0154416486765411	-0.0177471742844417	0.022553739499209	0.00944624632187527	-0.00658633532718389	0.000834163237773294	0.00429912796177069	0.00501292969059788	-0.00784970141804101	-0.00560317365485904	-0.0179277510410419	0.0177935216530838	-0.0120967715224174	0.00612695025446245	0.00784941888505095	-0.00677467354580513	0.00599808372774253	0.00470447438935467	-0.0111039830611375	0.00510012067160537	0.00203395817453091	-0.0139018511950577	-0.00967809311306388	-0.0147856438304563	-0.0110332082642476	-0.0137812764423001	-0.00202393650031747	0.000370366294596201	-0.00381368283129698	-0.0155855656920492	0.0165410263197808	6.88454218815038e-05	-0.00443245810938125	0.00243347339400761	0.00113460970657062	0.00275469544976231	-0.0136024402742522	-0.000257011739839627	-0.00164298358425026	0.0257783002932787	0.0035024093158101	0.0140340149288234	-0.0168442788862288	0.0214483969641854
IP307754_obj00002	-0.0323544938058551	-0.0251208703810664	0.0271871298412266	-0.011819265991012	-0.00701117631480938	0.00453143915832716	-0.0249314885072538	0.00909068982650654	0.0127296473247226	-0.00575090781511957	0.00290278456412846	-0.000610179224016962	0.0228732384157417	0.000188138140087864	-0.000274674504608915	-0.00734355106038355	-0.00254964876833188	0.000328067172608088	0.00222361016851941	0.000784080454273316	0.00792829360620101	0.00648575252648952	0.00306025485169972	0.00735531342367239	-0.00705765252747398	0.00582440642737938	0.0113285400534391	0.0032078217705947	-0.0108734173108076	-0.00442332052123465	0.000290056032827825	-0.000540242150974864	0.00785880606279456	0.000346521337939709	-0.00249463811961152	0.012659029937386	-0.00935029643405688	0.00904298549453855	-0.00992251247584892	-0.00129784957482182	0.00186638373434516	-0.00271372742704433	-0.00192587368738004	0.00173762834958044	0.00570906480596349	-0.00337691263951157	-0.00352737531595523	-0.0160683880276956	-0.0082056503954349
IP307754_obj00002_1	-0.0133616773810015	-0.0244855176495309	0.0181991506390184	-0.0149444341482705	-0.000476429147100158	0.000184368600156553	-0.00826562555393773	-0.00612703944572107	0.0160590093777073	-0.00467256865332019	0.00691568498898684	0.00208584268059068	0.0107419975745539	0.0133497965933303	0.00277771982619314	-0.00446242056663683	0.0019807618932655	-0.0105093564234515	-0.00541223359722139	0.00532564608697898	-0.00221468996891834	-0.000403110844004119	0.00138301420959671	-0.00335338379431117	0.00684894053563636	0.0081846375759765	0.00239171348987681	-0.00934717712931079	-0.00904174870554688	-0.0143439539271913	0.00674388432582548	-0.00104612145080319	0.00613601297438158	0.0037261566325807	-0.0130054783697264	-0.00286295092262561	0.00750402679132164	0.00345266060169101	-0.00264810216552326	0.0020971295458382	0.0116519346960939	-0.000241489784720316	0.00421198565596033	0.000830022312511492	0.000314924089325642	-0.00782921003361888	0.00350821710590852	-0.00385286255227555	0.00578007197190183
IP307754_obj00003	-0.0191325397086759	-0.0433898825112591	0.0147984812348356	0.00683763929967963	0.00446816613693337	0.00583804842912903	-0.0196518438510283	0.00712455065592438	0.00314875732862228	-0.0110045738735532	0.000164072890551998	0.00158364347663463	0.0147084281535088	0.000529583283212706	0.000881235648502607	-0.00567344449834405	0.00711477381871608	0.00963815930271633	-0.00406355172648078	-0.00335208887527608	0.00911194515779229	-0.00122185746138323	0.00434269363815491	-0.00863835923884517	-0.012216177796446	0.00694913763369691	0.00875200384986019	0.00745935297502252	0.000769196989009157	-0.00194256568591993	-0.00721592951855842	0.00371763619357095	0.00292901332492231	-0.00706032634529151	-2.00050074412776e-05	-0.00674574957290393	-0.00354265351157271	0.00245081221731495	0.00376904843058432	0.00129021139341994	0.00184386774535304	0.00348802660522738	-0.00529977811147252	-0.000206019305382364	-0.00199217492936547	-0.00199189688593249	0.0068133304896143	-0.00767530055634295	1.77039277651858e-05
IP307754_obj00003_1	-0.0228816019247024	-0.0119562784790246	0.0126149272962586	-0.00650814140543324	-0.0023581105370785	-0.00527616103324916	-0.0102953697511823	-0.00822439450127104	0.0107923324593763	-9.96777990334368e-05	0.00188072357830566	-0.00257174454420184	0.00729330599684738	-0.00236854317310028	-0.00319289143593281	-0.00898810330795382	-0.00858317831163844	-0.00295958770983429	0.00436683273545643	-0.0048133494207852	0.0041268161915761	-0.00337512656872306	0.0116677591828083	-0.00511775098943485	-0.00228520129321602	0.00637578077695685	-0.00345783435152672	-0.0103300760808431	0.00477005362054234	0.00537050387081715	0.00752402546253417	-0.00115768141614783	5.55662808938798e-05	0.00230130759726552	0.00126318494303166	-0.0059309430583519	-0.000446084850571731	0.00238467394329955	0.000873162140918155	0.00569669581223234	-0.00433147897960647	0.00160262599950799	-0.0032073519604027	-0.000319013210558694	-0.00985309488920928	0.00559840188205091	-0.00262689711271605	-0.00595031709323171	0.00140441895388897
IP307754_obj00004	-0.0122875872995897	-0.019128339712337	0.0167986948897778	-0.0049974965072318	-0.00328159755198544	0.00362619832137139	-0.0186119430557157	-0.0048996683512762	0.00626507824422073	-0.00384582592973401	0.00824640252982879	-0.00217547691963161	-0.0059037213580838	0.00614892627820859	-0.00780395720344464	0.00216518826921357	0.0139108800145006	-0.00661447966971877	-0.0106387173128759	0.00999558068294577	0.000213038633768449	0.00920048804691195	0.00532386898972976	-0.00498605214840889	-0.00573335511506065	-0.00343167613573288	0.00559617128382961	0.00788828102121312	0.000348583660598169	-0.0055817640634546	0.00648501114669922	-0.00583066847123421	-0.00157334159589022	-0.00685445478586168	-0.00354015723346945	-0.00746833857435381	0.0001235099134739	-0.00123508053124969	-0.00716848508028222	-0.000278317214449336	-0.00458295543294545	-0.00166144680952028	0.00337095942853332	-0.00505841935158183	0.00688272912344899	0.00347649836438801	-0.00146871874456064	-0.00184580318117276	0.0106487991764533
IP307754_obj00006	-0.0146454574750057	-0.0208765230328392	0.0162994425238985	-0.00759060696763288	0.00900483723794248	-0.00773696849219382	-0.00415015971759302	-0.00170775740857895	0.0147608184082898	-0.00991135461567376	-0.00409510222758919	0.00557215347174651	0.00940262335270655	-0.00121385529971398	-0.00288987858268104	-0.014065563826938	0.00387938202142745	-0.00600134677966776	0.00649140860172886	0.00453676738835788	-0.00258504181291289	-0.0018911557451226	-0.00530869746090966	0.00268663913540158	-0.0044597591698758	0.000101642320347071	-0.0014114180843672	-0.00160252731943735	-0.00689678703702423	-0.000204794393658207	-0.0115971838055368	-0.00170137149495882	0.00416281824730817	0.00199787607095298	-0.0135229603199696	-0.000215457917095251	-0.000809025223177066	0.00143719358221333	0.00305363788211503	0.0131033819613812	-0.0172735250885358	0.00529883472331134	-0.00636024569484767	0.00276371171714171	-0.00106823043827087	-0.00176199936870465	0.0109174065031209	-0.000107615329050711	0.00526757839682696
IP307754_obj00008	-0.00820439681607327	-0.0242956444791854	0.0117864978596024	-0.00381425024936523	-0.000541237383485888	-0.00345283127669265	-0.0236119565577445	0.00388619272174063	0.00339876852082178	0.00783162366234004	0.00757980947548324	-0.00645732065268959	-0.00156088515429244	0.0102533357149121	-0.00101732516849408	0.00103587094882015	-0.00307535821857916	-0.00416340893352673	0.00313147314669739	0.00178893674974725	0.0103617937228317	0.000732333666005238	0.0050101573791779	-0.0088856548077094	0.00218247663778843	-0.00469139955229406	0.000510683358624153	0.002784048956566	-0.000511002008382527	0.000762068593689736	-0.00160113353829649	-0.000275793165637814	0.00672675419617164	-0.0124216075528739	0.00265483802966561	-0.0092826070210977	0.00118252042850384	0.00452810429518507	-0.000647483318110764	0.00162549642617376	0.00630618288491448	-0.00497939719828462	0.0061616044902049	-0.00537305841653688	-0.00767500235760754	0.00290186602509749	-0.00271834862554817	-0.0026383659005904	-0.00938485203942285
IP307754_obj00011	-0.00988059905489907	-0.0218999031280764	0.00997897151524877	0.000861636842218132	0.00903528504137056	0.00531702148116959	-0.0159491681151466	0.00385362755464796	0.01585125477913	-0.00501569215856981	0.00369769671293523	-0.00394550711931888	-0.00398665010856781	-0.00605287561025538	-0.00358244187995057	-0.00200476712112629	0.00165372164874465	-0.00037924481214118	-0.00271312524574185	0.00525262473423568	0.0033303506887517	-0.000180026766205489	0.00854043702765532	0.000533580635963806	-0.0104620481996246	-0.00052076668942114	0.00270716761962498	-0.00677263822847894	0.000655761471176066	-0.000843635186972014	-0.00396820995896191	0.00141527918647512	-0.0106076079797408	-0.00467190680466159	0.00501038575917233	-0.00804349809963844	-0.00499357018679968	-0.00110531823315702	-0.00960721649106547	0.000457596797721063	0.00393724439226525	0.00253490853024807	0.000315014266370788	-0.000766964539562797	0.000384443744215609	0.000455285556316162	-0.0020941094555692	0.00455883059296387	-0.00248805393332075
IP307757_obj00001	0.0228588835126994	0.000618401247731618	-0.0385708986836442	-0.00598072610002351	-0.00369682344655135	0.00541346068388303	0.0226263315824383	-0.0181314486048655	-0.0101080717909737	0.00051210269211788	-0.0032106722126981	-0.00988429835934143	-0.0267230404526333	0.00513812912448845	0.015238584667804	-0.0137134394236732	0.00137178040262616	-0.0153699041676539	-0.00230993379747005	-0.0172687141080322	0.0056560960771022	0.00471133806983649	0.00547258814412462	0.000130616187701736	0.0128956390277477	0.0125210163693554	-0.00423723316334561	0.0104632758755179	-0.00765796951461214	-0.0129274986553234	-0.0056913004080757	0.00604701387154975	0.0096008065467332	0.00502429753142443	0.0151483364165852	0.0039212688223439	0.000352633995574105	-0.004702138395997	-0.0128449553896667	0.00825050135356001	0.00888667173959107	-0.00404687800201104	-0.00443021392214473	0.00989383183142506	0.0135338986854129	0.00221715192400731	-0.00475697662224472	-0.000925714495958025	0.00117660732878328
IP307757_obj00002	0.0102786096948774	-0.0260019511950999	-0.000533893237213426	0.020753730232855	0.00736733279956496	-0.00823402622258342	-0.00445740922837075	0.00221979425450905	-0.0185212446420767	-0.000130276872965687	0.000920439634035796	0.00147034913478248	-0.00304537393190172	-0.009984164342532	-0.00548795272889467	0.00763362593319051	-0.0100247924992417	0.00221946007502692	7.10223929918127e-05	0.00321813409297841	0.00319261796002418	0.00262320859446937	0.00593276538451082	-0.00577168031616854	-0.00180348751332704	-0.00251693177252171	-0.0099311843195279	-0.00273735153787654	-0.0105949656504733	-0.00605106320184895	0.00260365544730669	-0.000553670203123351	-0.00443447880967252	0.00629114615556816	0.00481394023288001	0.00126706333059605	-0.00468978926658918	-0.00483782539311276	0.00231048538795934	-0.00593546656522041	0.00063388544352374	-0.00373414218520034	0.00220175137362136	-0.0106966276496401	0.00840899753591988	-0.00154252168189156	0.00640424487590423	0.00398460468324897	0.000400473915783791
IP307760_obj00002	-0.020621549079277	-0.0285175497870081	0.0312997724333256	-0.019433907012634	0.00293569388062055	0.0103948340267543	-0.00217429542657835	-0.0227192330389285	0.0033982428964414	-0.00687301694628877	-0.0124759640241377	0.00503992553109823	-0.000478913898993884	-0.00537875203649457	-0.0136435673054606	-0.00285811692507665	0.00346379557826509	-0.016827365180021	-0.0122160699499278	-0.00483864309269779	0.00386437246451241	-0.000946099626797815	-0.000190981004081577	0.0010183901619174	0.00650554583543434	0.000239375663106195	-0.00397066806312526	-0.0106841484838769	-0.00308096945877167	-0.0076020679187374	-0.0013693602617684	0.00843922298216385	0.00568283314940355	0.00617221882332002	-0.012275643843648	0.000218640605816415	-0.00175404206991109	0.00519185302017658	0.00657010162909486	-0.00135021071142129	-0.00618740694157044	0.000618994338209686	-0.000281208979211804	0.00326104260117864	-0.0147650310854339	0.00435007709666071	-0.0031147238896535	-0.000230337208191275	0.00611280846546283
IP307763_obj00001	0.0240218739724031	-0.014369579208003	-0.00266418288563238	0.00513068855678659	0.0146400083687494	0.00111589304139489	-0.00610444334203699	0.0027690429603366	-0.00363819328375217	-0.00361619899152124	0.00533152927600529	0.00435760378614531	0.00210717198688694	-0.00174434223268774	0.00243795795257508	0.00986813393109927	-0.00371357640634121	-0.0022735096675978	0.00296520629301576	0.00195758361017291	-0.00328879033802472	-0.000758274566616135	-0.00257220089137637	-0.00734194517919022	-0.00536117141276056	0.00855313745242376	-0.00695239914761825	-0.00961299940574223	0.00396221349779933	-0.00508701818791829	0.00212359611521923	0.00147585824232846	-0.00235793685065189	0.00255045795628771	-0.00684927679152852	0.00295143752122226	0.000262407879269187	0.00263416064348003	-0.00501740542402423	0.00200060453152545	-0.00120660366671256	-0.00122250681654307	0.00387304846018592	0.00251539814988976	-0.00105935191075201	-0.00167178049853267	-0.00109706287332212	0.00163738202048691	-0.000479560077151884
IP307763_obj00001_1	0.0293052609803475	0.00362962397668632	0.0074490899858447	0.0128826462031765	0.0128529873035109	0.00255287437923046	-0.00562913002439675	-0.00761626445500565	-0.00159404971688668	0.000627521912829526	-0.00476001562268692	0.0112820667266645	0.00832661347833922	0.00107907327734391	-0.0162200614989929	-0.00630071779008628	-0.00275163263637598	-0.00452936636382041	-0.0099634676260774	0.00299419580169676	-0.0062984590473669	0.00827326147723584	-0.00587256368582221	0.0012883306796876	-0.00609718578802235	0.00813417567226436	0.0152582408377192	0.00423236754308895	0.0038086773711278	0.00827355430340425	-0.00623673710946834	-0.00333452440511901	0.00561726792844126	-0.00467301188782486	-0.000473756238301981	-0.00128888057235431	-0.00514359584699759	0.00214415263804955	0.00281500916018486	-0.00478049950618085	0.00495951624884177	-0.00510192720784187	0.00301913029439394	-0.00277308512570103	-0.00311204347092709	0.000605272314099156	0.00290804589158854	-0.000629186136656541	0.00820159788245277
IP307763_obj00006	0.019287890795029	-0.00616747169803809	0.00155600746426386	0.0100612697931573	0.00244686679362469	0.00694718008065621	-0.00327397292550987	0.00901447721618583	-0.0136647329044177	-0.00893055440308899	-0.012373603275064	-0.0013524192327342	-0.00905911368068727	0.00555128474499179	-0.00836901961884118	-0.0114323943775818	-0.0130499919986114	-0.0098421960804431	-0.00384303160286301	0.00887499457556336	0.000845511398298888	-0.00662291208309446	0.00575085085262515	0.000591907831245319	-0.0136463251334554	0.0128154863609587	-0.00471193279799579	-0.000496948219026053	0.00532989645730118	-0.00264696711050756	5.36435726624476e-05	-8.47077933463235e-05	0.00326591879503724	0.00657570568695364	0.00169259403484536	-0.00161221401275367	-0.00536122673042532	-0.00787651855259222	0.00647688310291048	-0.00163692601314681	0.00579194927900979	-0.00390388776225631	0.00153209875522637	0.00122678296840315	0.00562290372438855	-0.0058645609298647	-0.00979225350852471	0.00491224588688677	-0.000535801436017988
IP307763_obj00006_1	0.0354632382682811	0.0170695990426079	0.0116355728368348	0.00190679020973678	0.0166005731840249	-0.00149327218322505	-0.00017457827040538	-0.0118920242727194	-9.06365568593811e-05	0.0114718682324897	0.00152905584905933	0.00959160642251685	0.00166670941778746	0.0118689230434864	-0.0144638079996963	0.0113788797318234	-0.00205465230230373	-0.00410885178883647	-0.00119945905797365	-0.00890232582459115	0.00616761439495577	-0.00315239899394192	-0.00726056145308554	0.0129272916857512	-0.00560828944476237	0.00571121030715316	0.007268315330618	0.00575732843237961	0.0127773496418381	-0.00924307714323737	-0.00287710210354341	-5.37817004004414e-05	0.00094384572330272	-0.00194764615126782	-0.00147454588723833	-0.00657267088347051	-0.00533009520983938	-0.00380814210939232	0.000202790826405788	-0.00345944169075052	0.00220343227499107	-0.00158835505424003	0.00148171323634828	-0.00502704486163797	0.00545614109894702	-0.00951643120272691	0.0135504205349467	-0.00582581216596508	-0.00263515319505012
IP307763_obj00007	0.0105323744025642	-0.0164286078200406	0.00234744102909767	0.00113196524960499	0.0170843815763037	0.00235665025970234	9.81811422577075e-06	0.0150859380033181	-0.0144954201440866	0.00264547453271164	0.00884687631724062	0.00579932668382678	-0.00712778922486767	0.00224063423055049	-0.00114767511995312	-0.00584518405143246	-0.00253126688347498	-0.00605214227874358	0.00179198570064128	-0.00147146835165005	0.00271275682216566	-0.00569523978643663	0.00695877090199249	-0.00472516618310729	-0.013450084044548	-0.000702793590209964	-0.00825547479537626	-0.00173521792094146	0.00712676552137318	-0.00367986009828429	-0.00649868271940656	-0.00680798294053696	-0.00535279534160213	-0.00286528170693415	0.00376509880205697	-0.00164408063716154	-0.005115449567098	-0.00506557327420673	-0.00296393651046242	-0.000571007474466463	0.00242343866305497	0.010696521574605	-0.00655852626249061	0.00346235094008093	0.00514199407714255	-0.00455725231756775	-0.000540703120272581	0.00749951164519738	-0.00147858877720699
IP307763_obj00008	0.0230114766282027	0.00683855896042053	0.0202124905806221	0.0180911488341495	0.0176893788855822	-0.00724822623209675	-0.0087688144429464	-0.0149170557419592	-0.0081603221072036	0.0159904187468162	-0.00605216516859126	0.000747849754938501	0.00413802545026682	0.00329718880409697	0.00150378621382668	-0.00253289260608592	-0.00416804204630826	0.0145536537578605	-0.000941615912237208	-0.00395341528714758	0.0177997940775081	0.00527931255723968	-0.00331792812615842	0.0215881745787645	0.0120819703669447	0.00652465632497823	0.00593571888674162	-0.000519382909045316	0.00261742385696073	0.0118409086349083	-0.00287432730463566	-0.00808535146042577	0.0029779951681745	-0.0102356687801296	-0.00139104445488302	-0.0055197255948713	0.00214518003130102	0.00977058544829745	0.00171712695700314	0.00306647243341982	0.0020368870658951	-0.0038536262549277	-0.00214794535543625	-0.00686411611781596	-0.00771686004709291	0.00508764996173431	0.00167637103388112	-0.00182737804011528	-0.007038822821333
IP307763_obj00008_1	0.00207300719214834	-0.000936286545247194	0.00420386840054877	0.000517419341089108	0.0150872541375535	0.00469785928081879	-0.00312081528554929	0.0108553641114486	-0.0128875735857138	0.00336330390101157	-0.00384347323014335	0.00410739781168883	0.00452007778424733	-0.00136153539008294	-0.0149217133196876	0.00555533615047799	0.00942414942480941	-0.00763276500413191	-0.00689776027254218	0.00389767883972164	0.00450063138955358	-0.0017883167826617	0.00385388700077233	-0.00101180889168931	-0.00781416332568525	0.00419234499006288	-0.000471066985969804	-0.00423555201013146	0.00522067030799548	0.00210838476258121	-0.00365203083501633	-0.00521730481725572	0.00595730886117213	-0.000856297241206821	-0.000536910489182227	0.00502479732854994	-0.00418264516176229	-0.00350739091551456	0.00603832648810942	-0.00800668100085709	7.94394471728443e-05	0.00684528437850122	-0.00722731173025729	0.00182845683432298	0.00437902904824906	0.00189850028455526	-0.00316601458783358	0.00533402088395469	-0.00508944647236217
IP307763_obj00009	0.022012126236619	0.00641384804501949	0.0163212265041811	0.0119691060189868	0.0241628468529299	-0.0108563735285269	-0.00391031714618311	-0.0133973898482368	-0.00124386491489932	0.00907185898119938	-0.00106432790609598	0.00261168810431432	0.00546487620149526	0.00318537279286189	0.00312467746623911	-0.00820938217386244	-0.00410624760474092	0.00173759407740477	0.00086957760485558	0.00742619655617644	0.00843415542765456	0.000232464260178927	-0.0112460312315893	0.0143949613809368	0.00701330267209041	0.00544532026261085	0.0190423746411928	0.00186759803668963	-0.00537192556695522	0.0075835684147836	-0.0110490758947775	-0.0100147131468017	-0.00217224175095415	-0.00315373549988424	-0.00370271563849335	-0.00102570396121493	-0.00590054407895845	0.0094997494691549	-0.00225823645429951	0.00594828344898296	-0.00515861903534477	-0.0130763504560476	0.00685482592575809	0.00339233473773576	-0.0042171312633426	-0.00258922246315712	-0.00342876884360043	-0.00122689225448911	0.00161742530457958
IP307763_obj00009_1	0.0421904558435714	0.0107784630534199	-0.0124287112086472	0.0139823010426023	-0.00108482556484896	-0.00179925191157107	-0.019191124702737	-0.00666465922139114	0.00262715366631953	-0.000387025440227038	-0.00564951193489477	-0.00533515339745576	-0.0186578610720322	0.00714010200611214	-0.0040650360498278	-0.00762197226759862	-0.00365707870377898	-0.00933201315983919	-0.00267615344843252	0.00628986565338332	-0.00658742165832681	0.00170805248562707	0.0075541451628352	0.00283000514519389	-0.00330280291473845	0.00819279696819265	-0.00520512397738042	0.00135202636347883	-0.004744221587951	-0.000336129673278245	-0.00240127540915433	0.00128786240840239	0.00216138282796733	0.00938778705270995	0.0112755744903602	-0.00115118796267182	0.00446193297535433	-0.000312605823890952	0.00242124791644491	0.00860782660328264	0.0107237946621875	0.00517945675581404	0.00784751484352218	0.00755934581735883	0.00315295485274448	-0.00824524272911819	0.00654613950810605	-0.00533774761106193	0.00156109864641119
IP307764_obj00001	0.0131612030573444	-0.017795797749908	0.00833712402950891	-0.0142160107774015	0.0307425735449224	-0.00922280497484705	0.0185293291577563	-0.00886016461798486	-0.00418988818880527	0.0246436956122125	0.00356117114685168	0.00272008461848795	0.0012806861708267	0.0110468150846356	0.00592369873804694	-0.00615138632132585	0.00331165387173602	0.00169716464119562	0.00171154516876619	-0.00412305374127627	-0.00649606317203115	0.000243073894998593	-0.00938119085639517	-0.00330472233917256	-0.00368773868306807	0.00808134879537688	0.00967272209573321	0.00114513642476903	-0.000934953582818841	0.00494717500203168	0.00105463844712968	0.00695259713040147	0.00401848533325118	0.0117977376123971	0.0109004522885579	0.00478203847260367	0.00226696578902919	0.00606885919485448	0.00388008156960837	0.011574994216609	0.00515263314890821	0.000928470856606603	0.0032765051709144	0.00289431336889768	0.00813461894309999	0.0044044479737309	0.00192628780732698	-0.00476478851084151	-0.00448511598990768
IP307764_obj00003	-0.00452417923714805	-0.0147254372547061	0.00703391391099594	0.0321471025308945	0.00948064702879388	0.00286542134116809	0.00321964918540364	0.00829599779517357	-0.0264946233001348	0.00280906529296367	-0.00735002226450651	-0.00118701982888801	-0.00826290670580829	-0.0103448051805182	-0.00675946418628995	0.000288483550757916	0.00775725235767839	0.00783885006773047	-0.0117219078929768	0.00526975519017337	-0.00467072482969416	0.00185653043658495	0.000213405494841917	0.000108238722083883	-0.00702353052955451	0.000676714431861869	-0.00152559256164633	-0.00731245719494947	0.00278945735927704	0.000610945505755192	-0.000135829850602242	-0.00342012406048537	0.00289756934398092	0.0022204330062834	0.00583638313023316	0.00583785556957485	-0.00706650059292836	-0.00751379873249772	0.00803519751342245	-0.0121831684208262	0.00904010496949026	-0.00270073128996189	-0.00392601663791381	0.00833909568915366	0.00539993275220935	-0.00119364189772515	-0.00775300779977694	-0.00474426487462404	-0.00545834358344655
IP307764_obj00004	0.0271145824911319	-0.0048032084586058	0.00606047118666004	-0.00361320623306901	0.00568400630416264	-0.00742390207163743	0.0133132277530334	-0.00913394788042713	-0.00367615494359539	0.0163391613803859	-0.00430662295684332	-0.000985145764512895	-0.0127897824379879	0.017071271198147	0.0135424034536897	-0.0187257046441565	-0.0108577563774392	0.0148413138417763	0.00320283574391034	0.0022506171912168	0.00392083618607288	0.00521193823380257	-0.00149377631960216	0.0135017965903311	0.00235201990781484	0.000100207473154842	-0.00333334337951454	0.00185751590166851	0.0196564925556162	0.00402674702045425	-0.00203947386384772	-0.00262170347735773	-0.00239692123948803	-0.00489807993596824	0.00824091290571364	0.00219798296578057	-0.00286166616787676	0.000331021869157039	0.00843526463964797	0.00324252216538632	-0.00808009382112143	-0.00689565763638685	-0.0047207644092445	0.00415932980995853	-0.000234408232001351	0.00176562728135126	0.00854500247600368	-0.000570007430164001	0.00196179530286033
IP307764_obj00005	0.0305830668188092	0.0212752441692295	0.0258163775722838	0.00739002843640768	0.0293221524990596	-0.000972788433282904	-0.00637888499721646	-0.0151125092223844	0.0103764025644179	0.0283864079757498	0.00767155207501718	0.0162417095558178	0.00531909874411972	0.0115442703316679	0.00353657779052693	-0.00483749325469175	-0.0102478761074258	0.00179835850906418	0.00718331981110985	0.0043315840256871	0.00255942237774472	0.0185352354582093	-0.000596354224476509	0.0178017374339605	0.00498233412020678	0.00177963155994983	0.00279437813938596	-0.00487789377108436	0.0147019534681006	0.00111242366754781	-0.0143659925801536	7.48736569056055e-06	0.0104075000128193	-0.000350997108037737	-0.0128317757307507	0.00337085603179491	-0.00172937917109718	0.00632821634206146	0.0101058537912328	-0.00279909925357047	-0.00257516177098838	-0.00988691090449671	-0.00452433178236883	-0.00758489337192745	0.00168235443003383	0.00184403730552167	0.00877091421881159	-0.00540110083258315	-0.00327242609753261
IP307764_obj00007	-0.0142385063510572	-0.0296365833055546	-0.00309069462713365	0.0116446223653384	0.00522955307936739	0.00837310478207426	0.0114916520207884	0.0110084225912306	-0.00891652499810579	0.00984755529679643	-0.0153750276718615	-0.00248498476054727	0.0093469100592224	-0.00951956867738305	-0.00349454372129802	0.00741067896743014	-0.00640585182994684	0.00741549642526991	-0.00493217196924668	0.0107073977999508	-0.0016839239970652	0.00318036723927069	0.00479042386060028	-0.000173152997392495	-0.00236429056423721	-0.00496146594710289	-0.00513664491933174	0.00574615198458518	-0.00275625929250452	0.0043439141908702	-0.00783338113146328	0.00239799748911065	-0.00327209205711731	-0.010388481069291	0.0055982807071213	-0.00352920891749425	-0.000177692924295045	0.00289091730922364	0.0031135869952745	-0.000525895286747438	0.000672525273398261	0.00454941493282097	0.00215615559162218	-0.00464014925575969	-0.00396365293689381	0.0105339475733281	0.00301338939987681	0.000815347237458633	-0.000679423554504099
IP307764_obj00007_1	0.0156940423152292	0.00880083348162609	0.00999492294664344	-0.0298963808761744	0.0182519037089708	-0.00469002961645247	-0.00146720280133676	0.0144265883740269	-0.00362946806642396	0.00354308015249293	-0.00204614277496845	0.0089683050631351	0.0156027133071096	-0.0195246940410859	-0.0119451127930798	0.00276809361877042	0.0137479743671153	0.000873530231629032	-0.0150459778327783	0.00677001686772673	-0.00319229911345041	-0.00311934034086831	-0.00912480903977032	-0.00273822480925056	-0.00819244918374279	0.0039038254120378	0.00550703490404846	-0.00466631480492447	0.00109034161955598	-0.000726751576662467	-0.00453588088258191	-0.00287897881987705	0.0128096770388708	-0.00422910710565636	-0.00390983720769467	0.0031340706314453	-0.00592622049169053	0.00445458053963979	0.00363277263052175	-0.00213696334909468	0.00547888488328521	-0.00452672239832841	-0.00385380661425944	0.000361073118554517	0.00261716278494466	-0.00526594218115211	-0.00227111465694475	-0.00282841335265387	0.00623544988388322
IP307764_obj00008	0.0326551303177385	0.00458461354790115	0.0219340670118426	0.0187353168943935	-0.00907566336592828	-0.00196525957285774	-0.0188556755223601	-0.0254035677074402	0.00621916100146414	-0.00828030675446055	-0.0166902107302816	0.00211099660234469	-0.0271176039304366	-0.0129002424482097	-0.0273564816646571	0.0100687661345021	-0.00703354296943383	-0.0149336213509262	-0.00460550260556836	-0.00687978845594432	0.00973618943680607	-0.00180814116166081	-0.0110669621391024	0.00195794927289603	-0.00125696146743481	0.021349348961859	0.0124512328635743	0.00296742549065086	0.0152520845989719	-0.00479999472719416	0.00914564505338805	1.39672037262461e-05	-0.0114477580984889	-0.0100815243599767	0.0142994129255793	0.0022984277625325	0.0239176504664892	0.00105026954422456	0.00161769508954603	-0.0054759847239048	0.000176117385540707	-0.00488312781350654	0.000737381133278133	-0.00238450643499629	0.00595445298144422	-0.0012207977289144	-0.00970472612194751	0.00698246404028649	0.0136893874640041
IP307767_obj00003	0.00741574264816537	-0.00736486537240701	-0.0236810919200567	-0.00895125513968785	0.00193707119655471	0.0325059847795473	0.00980763441472103	-0.00345520775587149	0.00594045518973672	0.0117221930574642	-0.000513952801579209	-0.00253367507569319	-0.00137743144028198	-0.00187076732235665	0.0073934414529207	0.00160376339585508	0.00997548477887665	-0.0102358723163855	-0.0102562759331527	-0.00282496811510116	-0.00289110784770579	0.00343597106966725	-0.00296055661538327	0.0031297038859972	0.0111788711663169	0.008710661806281	0.00477787054122709	0.00176747235418483	-0.00506554248650479	0.00507729059038428	0.00921179790282173	-0.00526530570313079	0.00821802745644682	0.00337353872764642	-0.00359862305572001	-0.00169994658354146	0.00172661005697223	-0.00540833470843179	0.000933994697916581	-0.00524711652102039	-0.00194493555934874	-0.00239077084071032	-0.00190374346431169	-0.00161810407507491	0.0067149947110089	-0.00368601521218591	-0.00190604467470097	0.00320378482880757	-0.000817088787873597
IP307767_obj00004	0.00519703368224064	0.00208580737999571	-0.0194062468080111	-0.0135747073039902	-7.24746424818958e-05	0.0309024206817121	0.011313947025211	0.00355797458014712	0.0106114261634197	0.00474825699449521	0.00993883028522075	0.001691821491713	0.00679812492013048	-0.00414831090749749	0.00190707842427255	0.00337920867333535	-0.00289479354905353	-0.00960693387126639	-0.00983108762645393	-0.00296844808043911	-0.00529038903498464	0.00136417192252414	-0.00776921406491778	0.00113695518428103	0.000341435705835879	-0.00725143336666408	-1.09644691774695e-05	-0.0013814555572441	-0.00620996412329857	0.00529356818205641	0.0128292810891184	-0.0029542345140091	0.00116133435069794	0.0088345879599033	-0.00424571559652119	-0.0073839072951886	0.00754451727617208	-0.000643798507257476	-0.00339130327564981	-0.00492040685060491	-0.00285953967087485	0.0050365702309073	-0.00475407876797665	0.00469998790988225	0.0165191640023287	0.00116232220755054	0.000554017192206813	0.00776556288907388	-0.000344846672021794
IP307767_obj00005	0.00639805919590459	-0.0320792642593493	-0.010630118028039	0.00149534471186923	0.0110277483091926	0.0121473717630141	0.0096183777336876	0.00175196641783279	-0.0116312782570559	-0.00249914677477334	-0.00110045628702454	-0.00137741571870495	0.00794209828605839	-0.00432541831692777	0.00428226174755102	0.00296377880607911	-0.00401276832134007	0.00168744693693873	0.00237583690467142	-0.0101601902660068	-0.00132933804361694	-0.00246447093973236	-0.00303624767640933	0.00308973126425945	0.0102073174116253	0.00158880733149172	0.00344703125067292	-0.0105591329835856	0.00425369385412412	-0.00245830314083344	-0.000365749519505268	-0.002877657834973	0.00248225370537441	0.0081722489508256	0.00161277669847766	0.000679877516387511	0.00152069467545938	0.00193555790718189	-0.000765882671492202	-0.00432505610137265	-0.00215098940672688	-0.00221287743252495	0.000626230624324833	0.00107543894546835	0.00488678529981572	0.000220856960962521	-0.000301234530176524	0.005423062604776	0.0086757217917332
IP307767_obj00007	0.0118396541241998	-0.0298302824449989	-0.0162696904033325	0.0173433029529621	0.00834428931809473	-0.0161374613421668	0.005288362813069	-0.00139745432368223	-0.0121468946857794	0.00569766635876312	-0.00231940987408167	0.000383692251535083	0.00515312842293751	0.00275880343476007	0.0128948929701165	0.0171350528009865	-0.0121158971016645	0.00317732105822729	-0.00358252433498536	-0.000259135518786946	-0.00588559740032919	-0.00168749418842619	-0.00284139836553247	-0.0038338162955586	0.000815149953215884	0.00492841077965592	-0.00145847387595506	-0.00279348542290123	-0.00401615740863697	-0.0136048483934322	-0.00188465235717643	-0.000122729053738605	0.00950167556594772	0.00205614234729272	0.00517265712557463	-0.00519611913421734	-0.01246293516815	0.00419417361515113	-0.00447021653175741	0.00468039617140461	0.00290142909721969	-0.000283682725394155	-0.00292073004696888	0.00163682601720998	-0.00408857815079714	0.00726582206050691	-0.00373136420622476	0.000948319987028038	0.00453127282281791
IP307767_obj00008	0.0252007298751114	-0.00216579169598898	-0.0144906489438061	0.0209866669373354	-0.0137074884184697	0.000646365866070204	0.00567040762337531	0.0012711950494632	-0.00817220483966589	-0.00923571123120739	-0.0117608442795422	-0.0122931626509402	-0.00869855800589	-0.00900696879417554	0.0127799361633441	-0.00868424700351416	-0.00763470923492826	-0.00175871338620286	-0.000544234159342947	0.000373562647894187	0.00175307060136361	0.00162691182853868	-0.00632811757478071	-0.0121017568475763	-0.0142084203912353	0.00962681401545789	0.0107461879797638	0.0158074948001674	-0.00991326594765817	-0.00137033355008914	-0.00547992770030497	0.00424675952090854	-0.0039205122219942	-0.00210112408985437	0.00311438617263523	0.0021524987391927	0.00900574740566275	0.00419589671397567	-0.00943238985838754	-0.00249925044791854	-0.00124947311946291	0.00590801331797036	0.00266482052936366	0.00588033365526688	0.0044711286830697	0.00605661151782336	-0.00509379942659633	-0.000520309144095869	-0.000189406348856127
IP307767_obj00009	0.060982478366432	0.0269410203566441	-0.0108174580903503	-0.00551640024518806	0.00117346163522721	0.00556498160227888	-0.00396350458787484	-0.0147548638572504	0.0087410968786944	0.0096045656293773	-0.0217082197915296	-0.00291892454982391	-0.00829012051394225	-0.00910868728472389	-0.00863242806783055	-0.0192323091936224	-0.00662344386474011	-0.00787073452231283	-0.00427607020560424	0.0116485798035359	-0.0021931320897808	0.00743623800505583	0.00750945111718937	0.00699839254622153	0.0192471433677669	-0.000458039243504961	-0.00611794791752439	-0.00647083531077512	-0.00201601476214771	0.00350867534485145	0.00632426611944538	0.00247002230000714	-0.00254521890242832	-0.0127838762285685	-0.00258909436409689	-0.000940870951114215	-0.00140831214573609	0.0117710804930422	-0.000531116288417403	-0.000268897907336382	0.0123616135706105	0.0020134797079686	0.0109119087140597	0.00103770045239104	0.011186853634174	-0.0100370015912895	0.0138934440076833	-0.0100947791766822	-0.00222708330176375
IP307767_obj00010	0.00235634648934449	-0.0339712183638479	-0.0164966020403534	0.0213090555908072	0.00451179367585609	-0.00423119027785279	0.000757529504134152	0.00974533011469879	-0.0131050767245706	-0.0046666644291172	0.00356992647758157	-0.0110347718409602	-0.00142022909608319	-0.00465700591135658	0.00629467828093373	0.00772639400997554	-0.00670770127027506	0.000856115119062146	-0.00250357608906874	0.00196913563814845	-0.00205242356159566	0.00354030971407994	0.00288809216756831	-0.00455262396247177	-0.00109043441278113	0.0083899933283702	0.00440301725952201	0.00599163651417533	-0.00324668607203729	0.00209069411252919	-0.00193253289221979	0.00158205095077851	0.00295450718637453	-0.00276998088645125	0.00327025545439073	0.000928978726995533	-0.00142967672841542	0.00291186472999411	0.00415585145813194	-0.00754429544067016	-0.00580016378458901	0.000683609206112397	0.00217583143607481	0.000368468861960411	-0.00169873614218618	-0.000543093675523744	-0.00324854317179653	-0.00132882171788228	0.000790311827395331
IP307767_obj00012	0.00967687593207068	-0.0278989828318976	-0.0200984536155592	-0.000459724945678135	0.00939398971532509	0.0183784724905627	0.0047445709100169	0.00315018559588476	-0.0121307955353162	0.00382684889195892	0.0028298587410259	-0.00117305781260108	0.00937116629760993	0.00945742359702665	0.0128774830332472	-0.00280973782225249	-0.00307713495401251	0.00380248774130628	0.000408782614261213	0.0076718982297742	0.00376288563126792	-0.000303444459246562	-0.000880233683876577	-0.00515870996378747	-0.000423400191183231	-0.00190414584631789	0.0011224012651542	0.00848843489165802	0.00276313141463765	0.0108366972104901	0.00163566540194887	-0.0026224896920779	-0.00246308779101144	0.00481068211491113	-0.00452405618909368	-0.00248190569701055	-0.0029282747731214	0.00297123318110367	-0.000905066926729258	-0.00951420433014452	-0.00438062007217593	0.00211404074519485	-0.00442814933053104	-0.000419969184393125	0.0138003902275242	0.000927326822335329	-0.000840439287827132	0.00635529054176053	-0.00509116099142563
IP307767_obj00014	0.0320368145415447	0.00775246989405929	-0.0089967685095103	0.0187915859545701	-0.00862991284410214	-0.0138683123978623	-0.0134793488659341	-0.0103807266883323	-0.000614019502009808	-0.00931554543202388	-0.00623243823031591	-0.0101722542746578	-0.00840624425687809	-0.00448167334911501	-0.0160497770200093	0.000274610945122754	-0.0121043971369915	-0.00120181882291044	-0.00327137098569233	0.0142574896915367	-0.00106820410053508	0.00155591980552834	0.000615471770516713	-0.00985413684774927	0.00469034595932761	0.00592103403459862	-0.000318036077652356	-0.00431170118621992	0.0019873150029887	-0.000154352924283295	-0.00211897126393671	0.00341367315869666	-0.00566267291983498	0.0106193945814942	0.00498078397704158	0.000737573057610614	-0.00257788844162562	0.00426446925672858	-0.00149003504046827	0.000151127716886492	-0.00319694692961652	-0.00142918172245668	-0.0017575360791926	0.00125163042388241	0.00152859242811107	-0.00365083083293024	0.00445678578115553	-0.000998584165240684	0.00871979056556511
IP307767_obj00015	0.0205325308962807	-0.0144239695802274	-0.0120084106574281	0.0169841526926941	0.00247654428960778	-0.0188526533248376	0.0046848732160124	0.00380728640430722	0.00174577075046842	-0.00433199178281725	-0.0106264649904988	-0.00209600590634151	-0.00110217315899771	-0.0120327623936818	0.00835521317318364	0.00663910615772168	0.00255877427719315	0.0030870333829555	-0.00297400476669256	0.00603998680534098	-0.000709791514725584	-0.00662955815913746	-0.00136650221396196	-0.000297528772837224	0.00594970045855665	-0.00133902352081604	0.0119641084240807	-0.00375109989086748	-0.00386444238457109	0.00283829842944048	-0.00771176931965468	0.00965907908458074	-0.00927917193561482	0.00139888890135938	-0.00482649056712255	0.00111392090410619	-0.00396425474575234	0.00867439149538118	-0.00496555971667435	-0.00297189039312276	-0.00836538826118112	-0.00177088362745788	-0.00530787688941555	-0.00145137474918868	0.00513822012075317	0.00400804108707844	-0.00182758206761027	0.0051129152748681	-0.00452320717868669
IP307767_obj00015_1	-0.00391662526475823	-0.0283028004140287	-0.0164280234832915	0.0108086693813557	-0.00255059716355844	0.0181923626193624	0.00529478710980733	-0.00159362100737535	-0.00360906551520382	0.014936346848411	-0.00348585763278585	0.00393541242388477	0.00216068534307909	0.00459289248965364	0.00249173115617712	0.00220757998753361	0.00156000523691378	0.00496264480144167	0.000117425309961258	-0.0122561226038001	-0.000709391341570192	0.00267874038497511	-0.00602536873363371	-0.00258133540948024	-0.00470889418821361	-0.00215335761460659	0.00230014097584382	0.00741134433527052	0.00467707326054288	0.00511501735764259	0.00420303380286652	-0.00701185664186451	-0.00201579334311433	0.000444854154730617	-0.000416145834865421	-0.00175583639281848	-0.000544871157893965	0.0054881652644904	0.00142943740795239	0.00185934885068475	-0.0126069891221226	0.00672745833803861	0.00161939124286213	-0.00214415134195504	0.000889932288026305	0.0111074389699916	0.00707108865625869	0.010884340600579	-0.00338308170068641
IP307767_obj00016	0.0160676446232895	0.00467630832034835	-0.00445254496349354	0.0150392445175154	0.00943409200128357	-0.0117356273508438	-0.00306810005074669	-0.000445105201698141	0.0120062462509745	-0.000889491008970361	-0.0172683192968308	-0.00350251530362172	-0.007760863027503	-0.011663044265517	-0.0105121534000639	0.00520714361583915	-0.00285208952317854	0.0110793360509374	-0.0085046912322763	0.0228413318022922	0.00525025193344832	0.00134362352493322	-0.00299963111077593	0.00884923207362322	0.00534157569037691	0.000787969644403246	0.004610416864704	0.00160045203399658	0.0115143748189727	0.00170811269361495	-0.00583957326398286	-0.00150609369167916	-0.00663659390535963	0.00743329470692467	-0.0034316822393657	0.0097361527329922	-0.0121304688856177	-0.00137347067614411	-0.00422209570761337	9.20270763003075e-05	-0.00206101027186985	-0.000935674898747655	-0.000104237934630484	-0.00146897245062539	0.00467171846988537	0.0128171792416086	-0.00572825092663443	-0.0019548082862677	0.00767330986444705
IP307767_obj00017	0.0128976615114112	0.00327383578402533	-0.00581966905616296	0.0182631372264399	0.00692998880475712	-0.0222586292481728	-0.0110303846187329	-0.00297804675503617	0.0046702338394256	0.00771397749211872	-0.0144000721816638	-0.00581434224659425	-0.00424295489765216	-0.0149627222719924	-0.00135336304244588	0.0129013540012816	-0.0118248524129534	-0.00100040099624836	-0.00440042815279382	0.0209246710044431	-0.000866929865087341	0.00995874617978995	-0.00194052833741987	-0.00345745875203209	-0.00485643993596196	0.00378240315013443	0.00979977989545785	-0.0161401192573556	0.00468067566087067	-0.00272703700499997	-0.0100694134583016	0.00858428161176059	0.000159546740872818	0.0122233449185599	0.0027838055862792	0.00319220501032338	-0.0105410172067617	0.00384338346457539	-0.00380478146687278	0.00614459941296928	-0.0096577415547988	-0.000234917355162297	-0.00116962127681268	0.00533200051982366	0.00333877444783201	0.000872657873892895	0.000408172467041108	0.00532475245037269	0.000852557407374256
IP307767_obj00018	-0.00367808612070775	0.0104275197154043	-0.0228599441234507	0.000949447930902205	-0.00592893868014369	-0.00335742596833262	0.000351239693995888	-0.00746466257654957	0.0110972701021425	-0.002827387503451	-0.00297118810236279	0.00778026350470848	-0.010129259654922	0.00300176834639111	-0.0138463133765602	0.0190701254347132	0.00160895709181496	-0.000335554690731594	0.0017841068822147	0.00883797740258307	-0.00558066011862025	-0.00163323275159591	-0.00143985742339911	-0.00328474731116495	-0.00389845335278828	-0.00211745407391991	0.0039533331853059	-0.0020899171378107	-0.00101834200535888	-3.31701021058438e-06	0.00190821129247258	-0.0100292464914251	-0.0056260765870684	0.00437421528610577	-0.00549937695138594	0.00126337352013552	0.00528811244065978	0.000302086231212817	0.00262333473367013	0.00418968524163678	-0.00666552116586619	0.006991935793657	-0.00866818953117716	0.00040006010803447	0.000989929271644169	0.00791648255598255	-0.00448789989813257	0.00282646408187742	0.000493471039372935
IP307767_obj00020	-0.0133532898645565	-0.0273572811688751	-0.0258387300055533	0.00846311413128745	-0.00336492922928046	0.013425993145735	0.0134937015085932	0.00734905772242707	-0.014394569059057	-0.000781634653544419	-0.00444134535585025	0.000234591379677288	0.0132840729363814	0.00812657971118974	0.0129144559304148	-0.00147666801919944	-0.00362959858818489	0.00519373388569011	-0.00585873590696606	-0.00741623254843156	0.00725142257490785	0.003343831772096	-0.00110866811982241	-0.00567479660254965	0.00507334153060846	-0.00536080947336525	0.00753325026366076	0.012272023370526	0.00103476376779785	0.00286102289288487	0.0100169862657872	0.00785941348932993	-0.00134867101802731	-0.0104606484810012	0.00792748289556943	-0.000215559664358302	0.00945320362509035	0.00260550024708431	0.00199967190183746	-0.00162149684264854	-0.00612024752113181	0.000473549742659147	-0.0128687800444676	-0.00046052778653732	0.0027752105643	0.00462894745033914	0.00495222532298386	0.00255414448761163	-0.00555464418892016
IP307767_obj00021	0.0315449407723537	0.00515599345641599	-0.0296536308006494	0.00571825825888891	0.00684213377661125	-0.0294785206730504	-0.0020740430419744	-0.00421030342866973	0.000778275542233477	-0.00282085512375048	-0.00706557133432577	-0.00519875592239662	-0.0180375089276552	-0.0137196339747435	0.00559410813086276	-0.00216420340565456	-0.00244514823735302	-0.0143138171441005	0.00598425315294541	0.0117799271491379	-0.00908083259415134	-0.00676451593534119	0.00757201900055178	0.00460277663319846	0.00693264836871704	-0.00145572539157977	0.00619631393418238	-0.00267718794520066	0.000570940449058645	-0.00731417671369674	-0.00449306857567862	0.00772491425198583	0.000111065493276387	0.0113194188843441	0.00517583929128393	0.00559585744027365	-0.0120340970508383	0.000698123898789018	-0.00474704278077685	-0.00793472322121294	0.00310248824424147	-0.000117433401002825	0.00540142998543105	0.0035575285001945	0.00390425125064218	0.00260635999654211	-0.00458365610255087	0.00781155619759258	0.00221993065615132
IP307767_obj00021_1	0.0199488737244969	-0.00743135768102249	-0.0138073108566036	0.0272333593892265	-0.0027497348583463	-0.0161314647622164	-0.00316501702088685	5.09451094118344e-05	-0.00635389351151775	0.00555574510946264	-0.0194194200983811	-0.00115554384508415	-0.00507536386329819	-0.00826303578444484	-0.00877834136455231	-0.000878411854243158	-0.00345419755303972	-0.00408231597846036	-0.00765539907159538	-0.00340027304233554	0.0078899605139719	0.00881389917866647	-0.00266993291880279	0.00330281888742665	-0.00439449765960611	0.00594114675927847	-0.00507259876618664	0.00311352754420427	-0.004215376245748	-0.0016115741652289	-0.00882336539725852	0.00184279944182725	-0.00330010987012055	0.00893986070205156	-0.00172751309458856	-0.00313530132509346	-0.0128201358196011	-0.00167801204066886	-0.011221060789184	-0.00320126259715973	-0.00380680627233264	-0.000522596489075766	-0.00225249325531371	0.00624749666809921	0.00195671850525752	-0.00596405642196589	-0.00198856112903325	0.00164354234626804	0.00935569859896298
IP307767_obj00022	0.0104117735045089	-0.0280331758919932	-0.0230096904606421	0.0113483504195489	0.0104910159655159	-0.0160465930979445	-0.000174802103990159	0.00516527139507283	-0.00500616136657672	0.00449599589554277	0.00238170906006525	-0.00325220176301537	-0.0018000606955204	-0.0056498309170932	0.0131958662716372	0.00365613338138002	-0.00322151009649867	0.00270164190006918	0.00346453756632733	0.00782217476164633	-0.00322169747814691	-0.00157528664906105	0.00162855474233328	-0.00599963178410374	0.00397883294922488	0.000324388737512448	0.000283564717879822	-0.000377089725140457	-0.00269327405090783	-0.00594795319621533	0.0025250988154845	0.00557223584842456	-0.00141892993484658	-0.00156278977068862	-0.00145332563857974	0.00377676193238668	-0.0125414880420505	0.0104644850727678	-0.00070968450465661	0.00490019785841116	-0.00361622936571494	0.00137111234641519	-0.00550870521690707	0.00650374231754825	-0.00225885513502239	0.00319068572820048	0.0078632902803885	0.00540238302762279	-0.00254933836638393
IP307767_obj00023	0.0138665672821675	-0.013177595909723	-0.0315559210662583	0.00775137330898384	0.0045411567448507	-0.0157243820115721	0.00422473494496856	-0.00268302043048193	0.00843463447171798	-0.000653932448791111	-0.00661606437730298	-0.00291070195231399	-0.00224185008395974	-0.0242246210395059	0.00974369502575954	-0.00037835928861292	0.00623159174671704	-0.00437838695323581	-0.0056316552925045	0.00998330527833676	-0.00467241938814342	-0.00314262745423257	0.00909736344989457	-0.00412478902652933	0.0109758553875707	0.00489432945313922	-0.00136469671817347	-0.00415694589300784	0.00289667198754091	-0.00248815327236281	0.00304880600124692	0.00574487979684917	-0.00707741509123897	-0.00472364733048435	-0.0107646754264816	0.00682259412475655	-0.00404010906426562	0.00505136724902977	0.00443738277070891	-0.00487443121048186	0.00595469852613955	-0.00728799556097801	-0.00297259782647108	-0.000705209416569006	-0.00387524314844148	0.0012619037969232	0.00496447221865243	-0.00184945728854375	-0.00164878089844121
IP307767_obj00024	-0.00189224427757952	-0.0306846732069561	-0.0194013987195815	0.0103922043948747	0.00517372494723483	-0.000756271563333657	0.0123481808498448	0.00770960129843374	-0.00394492780255117	0.00307856937288337	-0.00240749507108825	0.0041120507577211	0.00611669604513035	0.00141491249496486	-0.00428037871216193	0.00719845328165876	-0.0002948522188914	0.0043133731458594	0.0056812748890369	0.00376347204640632	-0.0103707212682447	-0.00653980534388984	0.00322429729553397	-0.00173448445707764	0.00281521581289513	0.00949382891420919	-0.0039147473316363	-0.011477390042227	0.0037332719430935	-0.00246354216911514	0.00550185406689358	-0.0011362060411937	0.00449581400048768	0.00108070827533308	0.00895888127288013	0.00282082486886549	-0.000923658198066629	0.00789015281882226	-0.00385177227183186	-0.00833609941767923	-0.00679617193110787	0.00812283572028369	-0.00389960422157629	-0.004620910001741	-0.00171553727922374	0.00491232518795877	0.000533786743310002	0.0101817667188896	-0.00809952508900897
IP307767_obj00026	-0.00649956769080373	0.00602357484880659	-0.0139380591844972	0.00503320536340226	-0.0208458945684533	0.0174583401225436	-0.000888890052271189	-0.00254966925470647	0.00775950894957113	0.0130299725725397	0.00902533685612966	-0.00653998135463462	-0.0037871675555905	0.00350740010454637	0.000549240744202238	0.00759404253737104	0.00431945366153927	-0.00160485303108461	-0.0194325506640581	0.00692857945843467	-0.00446819744126053	-0.00377724623419396	-0.00437690129537208	0.00995514032513148	-0.00397336647203418	-0.00808715530191703	0.00353523381047498	-0.00219631848247505	-0.00055588363930109	0.00612067189386699	0.00111616462270985	-0.000904049911170553	-0.00410413915803434	0.00267314045916464	-0.0100857539723469	-0.00431949376317851	-4.25285353438423e-05	0.00268926929923685	-0.00234346797427214	0.00602813792956444	-0.00634316756237889	-0.00396140336233754	0.00109949100451083	-0.0103517699832261	0.00391178180013705	0.00412927978429054	0.00480129283789406	-0.00188959651813342	0.00104165767699705
IP307767_obj00027	0.0472040928376794	0.00834558569740051	0.00192894421707296	-0.0119229601366661	0.00143884803526571	-0.0139406842264142	-0.0179161763028229	-0.0153501060450464	-0.00920444014684641	0.00425733370949887	0.0112913733610475	0.0142653925833584	-0.00699801200680263	0.0172496621593684	0.006609433031073	0.00379867466231583	-0.0120951854116482	-0.00695159895814288	0.0042572085245712	-0.000201149105441036	-0.00802859328421158	0.0129623037477147	0.00252920000947015	0.010230417550108	-0.00711514292971671	-0.00107750909245406	-0.00535577692258179	0.00375064009101439	0.00197270325578832	-0.00622513655842848	-0.00231803366232284	-0.00482585452400376	0.0118467993804091	-0.000316714112651492	-0.00738910922156016	-0.00104789292420209	0.00381357430135624	-0.00538664012159277	0.0032265653080577	-0.00146009161518779	0.00881942865742045	-0.00112800800677455	-0.000209258182869755	0.0068790416271878	-0.00420616324856939	0.00359845501726132	-0.00203136711163322	0.00930504539465077	0.00659511150827867
IP307767_obj00028	-0.0125821177686438	-0.0102412218393132	-0.02535479645768	-0.00631680353701568	-0.0158509376998824	0.0279635222451298	0.0026851464561398	0.0031131042916501	-0.00320565757956906	0.000524182458142514	-0.00137086973383144	-0.00434341635728379	0.00745673932242658	0.00201390046948735	0.0072713556162606	0.000555466527613109	0.00513399864910108	0.00576364656113177	-0.0140877275197397	0.00391922364920494	-0.0152532686833076	0.00283313986956391	-0.00099497667151626	-0.00236275169632072	0.00638688455436846	0.00455786093143681	0.00715788610418028	0.0102043423270073	0.0011045243790905	0.00901818374506721	0.00895359353815867	0.00084037168004762	-0.00136357125372314	-0.00124031316335656	-0.00828408101676193	0.00681905629036117	0.00128387821383255	-0.00606660875607109	0.00447303243550797	-0.00558355091205435	0.00430306651770327	0.00250179812458073	-0.000683788055457844	0.00434827909262849	-0.00497925313645758	-0.000747986248086629	0.00513878302382873	0.00447880361773007	-0.00100435505014712
IP307767_obj00031	0.0120694738907817	-0.0195673417666705	-0.0187557268190998	0.02139319340404	-0.00418630125121972	-0.00882902488027124	0.0051114173124335	0.00134563154690124	-0.00597796817101863	-0.00500265254938786	-0.00927015281737481	-0.00227722051260816	0.00111909177795798	0.00733756267514955	-0.00217697916170261	0.00699069065519208	-0.00855932279001026	0.00706637227696394	0.000215905067626652	-0.00653551890149523	-0.00570120268876579	0.00448354124558727	-0.00361028980069369	-0.00698276789398582	0.00638123629328001	0.0112143064137289	-0.00353026841172821	-0.00312313098827943	-0.00474866669079265	-0.00172574139488789	-0.00545839605711171	-0.000722617694921527	3.38582303695012e-05	0.000539769173358475	-0.00523722705399259	0.0059863976771156	-0.000422273594105011	0.0013407485415061	-0.00473776600405089	0.00724626572241221	-0.00533070475986255	-0.000314436749296533	-0.00272133584243081	-0.00062729354642711	-0.00536536697857223	0.000501549627607586	-0.00490690084896975	-0.00823737852886634	-0.00237723034289469
IP307767_obj00032	0.011241753769593	-0.0239374318183188	-0.014106936000026	0.0181474955067485	-0.00523031182371621	-0.000465061455450906	0.00338054187734031	0.00557876993178788	-0.00976644284233854	-0.00957440465993364	-0.00915885976579721	-0.00879933466826562	-0.00323320355627178	-0.00107307686282564	-0.0037335287352779	-0.00296574429344413	-0.00900155478002203	0.000133448529452233	-0.00344073083361368	-0.00880766340433473	-0.00023385968425647	0.00552473314262639	0.006137788793571	-0.000214106966506311	0.00650853266010057	0.00639667371849911	0.00440996747555723	0.0119995101764071	-0.0036373379773935	-0.00225934603567714	-0.000533464350218081	0.0080855799463807	-0.00384597551407648	0.000456831237312912	0.00804967017407479	0.00573388354896803	0.0062246793413395	0.000336912527689239	-0.00785264926435715	-0.00819364919133296	0.00378002802978889	0.00702097571686073	-0.00673423024639011	-0.0041220149677734	0.0056053267173813	-0.00264693299283092	0.00693312344338098	0.000774123059783529	0.0065244740544053
IP307767_obj00032_1	-0.00554001369549609	0.00156579875243288	-0.0183123838917846	-0.00500819105293339	-0.00732021756233121	0.0287673336317516	0.0040678862484202	0.0021779205771185	-0.0049944770809542	0.0132162089008501	0.00655094172009642	-0.00264149714583917	0.0042484005684968	0.0121401113409423	0.00201848650261446	0.0121976976457621	0.014236468797307	0.00239180917782896	-0.0119890848484136	0.00051632230064646	-0.0109279320957178	0.00458466867443202	-0.00808056775982488	0.00935025114955236	0.00261656654671955	-0.00260289496774771	0.00442343755792585	-0.00371460342690314	-0.0107807429862455	-0.00404654206350085	0.00774487073014103	-0.00196392005200896	-0.000671118217783401	-0.00625775149727968	-0.00964527406635842	0.00451101636435754	0.00533768487191637	0.00114570122047431	0.000111914752709873	-0.00391858762168285	0.0040559038255138	0.00277961774298339	0.00682553521400658	0.008812616635794	-0.00187872001617271	0.000994100249890223	-0.00532561321329156	0.00139402421492454	-0.00243916558836719
IP307767_obj00033	0.018675762203539	-0.0152414373967729	-0.0259370479726324	0.013026715019621	0.00507917210419546	-0.0119872865907555	-0.0052051204174901	0.00566304750185923	0.00976920241628714	0.00196181604601878	0.00354147948870845	0.00667061752093493	-0.00322399151014154	-0.0107662761860668	-0.00186382747053058	0.00275256443706518	-0.00282275838712872	-0.0051576753577728	0.00453814754244998	0.00877961446815293	-0.0135265013104782	-0.00282608642336692	0.00310615268133355	-0.00984681664027951	0.00164145765225992	0.00516296285552646	0.00221635834579078	-0.011131676379917	0.00763430564088932	-0.00347671425789999	-0.00624418012169079	-0.00181719226995764	-0.0101009410986814	0.000395582289504996	-0.00166180896559397	0.00776426805552665	-0.00501799151479547	0.00487522933073385	-0.00155311748649549	0.00355680991262778	-0.00150056480927717	-5.22586048541406e-05	0.0022881121901244	-0.00088344781594171	0.000328902282997928	0.0014808079363872	-0.00285006056732919	0.00194889894213937	0.00279270316165866
IP307767_obj00034	0.000261908201389978	-0.00513595389923383	-0.0134625611332585	0.00920873727715353	-0.00317539076436194	-0.00741379465393163	0.00481843174299152	0.00368523405270496	-0.0161142650383234	0.0133378466034963	-0.00466892825842512	3.1309602624282e-05	-0.00159347864786807	-0.00604194407214882	0.00759267857873653	-0.00668275203723699	-0.00506092189063027	-0.0063413499119096	-0.00782921061506037	0.00255498635368292	-0.00612392113903502	0.00938436163737985	0.00538320319918217	-0.00263747261042595	-0.00155605648603393	0.0022272154919565	0.00209020963198216	0.00246949998455172	-0.00334086251166391	-0.00397201524846418	0.000434585548800448	0.00464027299731296	-0.00402692700595742	0.00748884895744881	-0.00785769827501904	-0.000681908422124955	-0.00663212995864901	0.00352926811955108	0.00497874375948532	0.000375149967254561	-0.0101456191287677	0.001593677551883	-0.00149037084840498	0.00748230054291755	-0.000786885097353374	0.00253199473550431	-0.00170931168758869	8.57877382526417e-05	-0.000935344418194725
IP307767_obj00034_1	0.0118824447152232	0.00988933127744516	-0.0421937481365111	0.00862038739662023	0.00076296540695578	-0.0228686367839783	0.00104355332874671	-0.0132701691659761	-0.00222540749999253	-0.00383051636922444	0.00368268762034359	-0.00627532340118199	-0.0096204113813095	-0.00724676692337161	-0.000766938763750564	-0.00181548497605363	0.00646649436719097	-0.0167588798122397	-0.00313487083657681	0.00881444474464899	-0.00617056314927315	0.00878405368085614	-0.00728531704424239	0.00145578973523498	0.00125374044254564	0.00428759419171622	-0.0062323349353683	-0.00567827229464425	0.0100308538770701	-0.00766236821238508	0.00530755214048167	0.00317491412345607	0.0022538631994429	0.00251955480085656	0.00654512471029779	-0.0121182057262972	-0.00190732420048952	-0.00880718305830885	0.00650881224112298	0.00406901302830192	0.011944554674366	0.00315434984822758	-0.00817317004684956	0.00358530144649428	-0.00658933933392387	0.000123340936773304	-0.00711723988265871	-0.0157142112277778	0.00407946340372873
IP307767_obj00037	0.0141093539330378	0.00801839997386372	-0.0419837085317568	0.00394053958470946	0.00580234367875353	-0.00629423731510517	-0.000642655449393834	0.00957868877469724	0.00891304882748877	-0.00619232944191129	-0.00140441202431775	0.00244219471656989	-0.0134347360931915	-0.0195586367982358	-0.00774019379423715	-0.00943366307279173	0.00592300457750977	-0.00984205376412848	0.00508173890950934	0.00886853765467418	-0.00753231880760243	-0.00165821294804545	0.00776100228992377	0.00489619483213673	0.00889802528262236	-0.00474056300754645	0.00286746984321571	-0.0150586912688329	0.00396926587477342	-0.00839456151340233	0.000549425759537901	-0.00302795151716223	-0.0100455483882812	-0.00598740356969544	-0.0066620437477297	-0.00126043851112968	-0.0113089220148209	0.00158169653510805	-0.000645082521720381	0.000481302102368918	-0.000437787823359373	0.00875299962357672	0.00987331036869123	-0.00331137214371416	-0.00411295315816916	0.000184229293881706	-0.00106814603635003	-0.00893425562673349	-0.00367542170182807
IP307767_obj00040	-0.00820629407262586	-0.0147116711986676	-0.00799068345463677	0.00599466781955898	-0.011376283300856	0.0152616042145523	0.00678726891895416	0.00907065219792945	0.00425028614050226	0.00630640631153615	6.05457774414485e-05	-0.00662169165548624	-0.0107128918737999	0.0115284598964774	0.00158633043584559	-0.00277002494429732	0.00636026120773216	0.00350009123836613	-0.0014626723721658	0.00164412992782071	-0.0124702562823364	-0.00876277372683743	-0.00889077364507361	-0.00340505840452338	-0.00553986593705283	0.0013698215802819	0.00890611396363621	0.00340136068639795	0.00189461087099803	0.00949397593304744	0.0076131387367983	0.00152270672001605	0.0016590890371223	0.00742076731253532	0.00792102297422274	0.00367860131484122	0.00764820708779771	0.00313256172192178	0.00615551236024867	-0.000559696406254888	-0.0038999800777099	0.00837689386357967	0.00768143523908985	0.00927015519900943	-0.00438849810546029	-0.00606821473808021	0.00149688346431785	0.00852064395868699	0.00301467444112595
IP307767_obj00043	0.0139942415312664	-0.020047600264975	-0.0262955986729942	0.0164647433867375	0.00538295395058114	-0.0120574241588638	0.00625109615350844	0.00574505216993389	-0.0185199077104965	-0.0156998510755751	-0.00913966590090215	-0.00178361996693842	-0.00124386058247718	-0.00297734270671663	0.0102979875884504	0.000678694992035138	-0.011462625053171	-0.00570655971637182	-0.00243634206603349	-0.00275009019910034	-0.00393129008135003	0.00816628412675377	0.00405611343367895	-0.00406782731651748	0.00426274961168086	0.00046291016190872	0.00214266417631946	6.47746665658628e-05	-0.000632013858206199	-0.00944424710425374	-0.00404879301657086	0.00706595311638258	0.00661946810099916	-0.000567839763420194	-0.00442364489740025	-0.00588597749350381	-0.0035813222322609	0.00622407730691895	-0.00196824966933275	-0.00416273482861462	0.000153032219249442	0.00540157764019554	0.00195314602578258	0.00894870710654902	-0.00365774870468815	-0.0031937439439748	0.00783564915388928	0.0029850455878453	0.0077802716795894
IP307772_obj00004	0.0326102207311833	0.0180804324138571	0.0110057602406947	-0.0084232367424633	-0.008098834567146	-0.0122653163757142	-0.00921906614648802	-0.00827342885481781	-0.00211088878517517	0.000937555025102074	-0.00971377350173335	-0.00652319099926984	-0.00431752037811899	-0.0148729524986077	-0.00127109861864436	0.0123681940308795	0.00653765906278376	0.00347208096726794	-0.00762582670605437	0.000760840977212023	-0.00405752927292814	-0.00905949414113354	-0.00718937797700633	0.00398563060470052	0.000666481519141599	0.00451875850101168	-0.00748079980567959	-0.0147802679897917	-0.00832012768185275	-0.000636336296666814	-0.00787476555406911	-0.00288810411082267	-0.00649083375856664	-0.00193419982805035	0.0100171001951097	0.00380829607409179	0.00440485192946017	0.000577662313305201	-0.00956712567976116	0.00458225168664261	-0.00248701710562472	0.00567762723259583	-0.00492912834178819	0.00576394448853064	0.00741911575262127	-0.0125698058206854	-0.00217573569384676	0.00106301232130561	-0.00903928099258823
IP307772_obj00012	0.0245457684585916	0.0119711632716834	-0.00916390732438511	-0.0121551368175724	-0.000249989318213172	0.0189896388993543	0.00479570844532233	0.00253855129886014	0.00752928638174595	-0.00772573061535567	-0.000659821584641642	-0.00156058947842412	-0.0111235404848103	-0.0109614848966704	-0.0137953919117183	-0.003520938288649	-0.00325614510386834	-0.00374004708561605	-0.0116416083967269	-0.0221983879658022	0.00279841907005142	0.00948661629654069	-0.011107992330499	3.75514258813012e-05	0.00292857731407017	0.00109736679107313	-0.00456344392195561	-0.00225248353310343	-0.00617447989437478	0.00559301997005768	-0.000433168527057582	-0.010471121610063	-0.000237836089136093	-0.00462921782703963	-0.00320849095016658	0.00510484043381519	-0.00175111901624203	0.000271648763811213	0.000332875436494696	0.00383970933885435	-0.00141844110527329	0.00390414671444818	0.00203462417150312	-0.0010759509906521	0.0109284601554618	0.00478581944205397	0.0036372655172946	0.0118990349779567	-0.000753540948739536
IP307772_obj00014	0.0494617646196684	-0.000995001103809418	0.00278743544701363	0.014708754553157	0.00215988002399754	0.00927157088450369	-0.0135665275419789	0.0116535137124196	-0.0185013262656835	-0.0112920423188227	0.0138875426791489	-0.00258627117985375	-0.00179790405705146	0.0149054113228124	0.00699319281697369	-0.0178524478671279	-0.0061178010765781	0.00939218824021832	-0.00153626130512619	-0.0035252065203693	0.00135996440815726	0.00739560259744588	-0.000600268589509627	-0.00370655880297585	-0.0175324653568459	-0.00711290174335551	0.0141608103974126	-0.00409452665026435	0.00437071560457611	0.00118800991466154	0.0070868462188067	-0.00067994262241528	-0.00117851934986333	0.00851291918892037	0.00200653566217206	-0.00827088457485924	0.00449671838690176	-0.00450876290645131	0.00533922848042716	-0.00365705595178494	-0.00834853759332926	0.00675392134839999	0.00198498894316721	-0.0021120361129069	-0.000126226887067528	-0.00383337472091514	-0.00260343412571142	-0.00221558490001932	-0.00155725586488186
IP307772_obj00017	0.0251888552015764	0.00344691364272011	-0.0122686926331174	-0.0186423127673641	0.0199514468593069	0.0147103801021826	0.000466928643662617	-0.00450702540485176	0.0216212602368115	0.0148958868585138	0.0252493986393511	0.00714335508343707	-0.0133680420643458	-0.00273140493835554	-0.00142332362001196	0.0134269080330241	-0.0138364509717554	0.00344945444759701	0.00975945325137233	-0.000778683765302428	-0.00799485660248101	0.00194500869312714	0.0108282656095609	-0.00258550278028906	0.00165936600778122	-0.00688608234500119	-0.00314344761019125	-0.00651652808985911	-0.00474315949555419	-0.0136636020676773	0.0115759408313796	0.00414835763246441	-0.000142178720055903	-0.00841108004224721	0.0018513403362409	-0.00919536765708712	0.00904064984094003	0.00853518994441876	-0.00543167414533543	0.0187223513532735	0.00411188014865653	0.00057201335498807	-0.00520137171615676	-0.0068691977778686	-0.00512786915778894	-0.00638973696741333	-0.00319433847441695	0.00990215479233331	-0.00211620755567973
IP307773_obj00001	0.0405608015770622	0.0106658954301548	-0.0244301190792923	-0.0123512585470772	-0.0117320943800236	0.0065635044195078	-0.0271730055317032	-0.00873153160488011	0.0024632130425294	-0.00981423357684818	0.00545116060192799	0.0148071581045444	0.0130560215982411	0.0249126633049185	0.0037071297304293	0.00851799000265716	-0.000268078832522522	-0.012551658242535	-0.00278154175591029	0.0109577744419402	-0.0123813644755298	0.0143223909670612	-0.00792911319485242	0.00168293156952474	-0.0112140734123627	-0.00474478883270497	0.0118422424176709	0.00153908867225953	0.00774633222051593	0.00208636998471486	-0.000420890676375666	-0.00156508020113667	0.00858004462116269	0.00301328417455095	-0.00103098006603395	-0.000140276891828167	0.00430986839618151	-0.00420994624373852	0.00748239218812486	-0.00293448876309939	0.00813162957238837	-0.00569706093173973	-0.00478593608735639	-0.00592772755188447	-0.000778641046164029	0.00958653609850556	0.00297662813827347	0.00975834564887733	0.00479637779023422
IP307773_obj00002	0.03198692997405	0.0160394392750974	-0.00151313985463733	-0.00265969331008046	0.00945013242309172	-0.00974809876344898	-0.00551568429542688	-0.0096950379641759	-0.000251131428780524	0.0068457392403636	-0.00184929081971469	-0.000812974097544579	-0.00264198611269594	0.00268850240946637	-0.00557329676546173	0.00604437952798088	0.00249669595492163	0.00010931034838294	0.00441963866098141	0.0120931416039376	0.000542032066257904	0.00165386754973585	-0.00852371987365687	0.00524926650320324	0.00167038630873158	-0.00247368929081733	0.00244166940279846	-0.0101995441962883	0.00228853524554786	-0.00591361110366581	-0.000753972094687612	0.000378887745623129	0.00565130053215597	0.00192244150491906	-0.00380873834868367	-0.00250296975251576	-0.00186928017176036	-0.00174521979995254	-0.00155792432501812	-0.0106774821074204	0.0038424784383371	0.00233533730007936	-0.00269076214262845	-0.00239993514597207	0.000802033643145706	-0.00391178840694027	0.00197339052126369	-0.000877972522369681	0.00430689659829916
IP307773_obj00003	0.0298074602051329	0.0265081989714767	-0.0114420039898971	-0.00711995693757626	0.0101905226075072	0.00361728984954833	-0.00184102620213702	-0.00207033572445655	-0.00379815379403293	0.0110522700050371	0.0017431564932191	0.013194735915529	0.00770029540223011	-0.0014869716212456	-0.0055184646472002	-0.00798201841254185	-0.00421996409804057	-0.00996481903261934	-0.000618519038814003	0.00624787752514517	0.00101192842794396	0.000715098830953738	0.00851635498363414	0.000382436303518343	0.00311347636582698	-0.00449537961790146	0.00180907104901251	-0.000144652497410289	0.00589043657189348	-0.00551231982262532	-0.00113245662188699	-0.00166788158139419	0.0026111110008831	-0.00217319126894751	-0.0073405157902826	0.0024567808196808	-0.00673747246015292	-0.00655153466694082	0.0102534116333008	-0.00272448895658729	-0.000894451669539143	0.00704382103492182	0.00351486798963382	-0.00211992503697416	-0.0022558133347358	-0.00658728815095411	-0.00341946931361737	-0.00290896937078855	-0.00379600076250589
IP307862_obj00001	-0.0202781930344804	0.00474844549400556	-0.00558268186977059	0.0228851808730183	0.0187969733302982	0.00312227288463652	0.000288643962661584	0.0216776865734661	-0.000692648689732561	-0.0163862552639677	0.0178142936327319	-0.0105839634854017	0.000659056700020279	-0.0216487596182542	0.0162524029659477	-0.0113531394580491	0.00319166751110569	0.0215440470278483	0.00539394837300249	0.000484023681956582	0.0073075637913541	0.00345823628389445	-0.00931158688757053	0.00278747675181709	0.0100697224787491	-0.0287331011198466	-0.00105442983404939	0.00586317954289626	-0.00217616196718969	0.00652747211127604	0.00325462107912141	-0.000106884780560486	0.00326627273187577	0.00784489343704867	0.0117785750984928	0.00860973641767963	-0.00703468328068774	-0.00583854560819283	-0.000203476384191655	-0.00394607550224923	0.0136810781492068	0.00305572577085695	-0.0105548793363614	-0.00591790309335307	0.00272889938504344	0.00729076830446707	0.00536521078879904	0.00415185125389508	0.00050666136247893
IP307862_obj00004	-0.00562933205207124	-0.010249088644483	-0.0123464870840532	0.0144842050740796	0.00634325406716921	0.000709458205852992	0.00160639131946096	0.00292986138782894	0.00550641220176764	0.00808735510698294	-0.0014218061461628	0.000174872945585851	-0.0139146527495567	0.0029803863621492	-0.0028776216868658	0.00140833327920721	-0.0104328942504167	-0.00709657991676277	0.00742568009332885	0.00932095545923778	-0.00430620606535443	-0.0105366501695618	0.00891339500171458	-0.00375917963794618	0.0119555434220052	0.00850018058890575	-0.00758302835702328	0.00890365919918926	0.00191701323075757	-0.0133155640858444	-0.00291803526283294	0.00450412644643373	-0.00130617033159005	-0.00285523905388619	-0.00668070936683722	-0.00228850838721644	-0.00277717850465109	-0.0107404484091647	-0.00429780557546858	0.000635328046615119	-0.0060388394366447	-0.0020843637580118	-0.00995776054745195	-0.00233744378341341	0.016144187799966	0.00213940474973599	0.00987103396600008	-0.0113004981601926	0.00311274643906236
IP307862_obj00006	-0.0110221985715121	0.0201425881549169	0.00712097781717194	0.0109536684580737	0.0161149876505156	-0.00702028668968894	-0.00580142676446105	0.0122650147478997	0.0127511544451935	-0.00719271571463114	0.00991228297121006	0.00792990801889619	-0.00599918000565056	0.00123515934119205	0.0018530948587045	-0.00401971635045217	0.00986949979173897	7.76196020105486e-05	0.0100166301923445	0.00735477043807593	-0.00529955822548984	-0.000835734286114153	-0.00135779668528067	0.000284934293071043	0.00147570375128498	0.00441324680093142	0.00911310876723225	-0.00599573576773495	-0.00813023257656303	-0.00372699703195264	0.0168801872307393	-0.00206666332471585	-0.00151229187454399	0.00369399550956566	-0.00419969401712987	0.00584302554524246	-0.00763318184412961	0.00412697128646772	0.00974344729877814	0.0169573111518133	-0.00920594479375295	0.00505932909074612	0.0112825277902578	-0.00804133995692553	0.00427477509994284	-0.0113306746082773	0.00474224577460224	0.00020759112156556	0.0163258208245848
IP307862_obj00007	-0.00406774657771144	-0.0102459395506519	0.0196138624176625	-0.00391350545162963	0.0249612071139198	0.00670775926172002	0.0145548984976753	0.00257183699032476	0.000401530880803305	0.00733197264077274	-0.00646500901527439	-0.00953970417042333	0.012749826514346	0.00958329909472776	-0.000480369845099687	0.0227994669340857	-0.0144491352456368	0.000352158712847793	-0.00759505729124726	-0.00705494290090887	0.0066088710031425	-0.00787904884827966	-0.00100807007869076	0.00375795195968295	-0.0103384066394156	-0.00569534330493516	-0.0033874876528077	0.00329992016407598	-0.0209537262484673	-0.00787613768504498	0.0139912690354702	0.0161400518715104	-0.00360074233929307	0.00765284815495482	-0.00350158470245375	0.000149117710146736	-0.000219696116563153	0.00604627147376447	0.00444426499273588	-0.0101562273827729	-0.00396020803947312	0.0022347628232146	0.00299180760457218	-0.0140045948783934	0.0048705580527147	-0.00854791998879012	0.00738896385712251	-0.0172354920231626	0.0115428863368938
IP307862_obj00010	-0.0119452945030404	-0.00966650860562423	0.0144858292479366	0.0106152887609291	0.0228936533300984	0.00574710444466022	0.00855472237841281	-0.0128338440375624	-0.0120126684653613	0.000946015536545602	-0.00443159664763799	0.00836200081365176	0.00921634237788546	0.00320736042049955	0.00807814478767859	-0.00150559625140273	-0.00549018442682818	0.00152554573740824	-0.000332329066190778	-5.02508868734658e-05	0.00512430696794675	-0.00117845996828836	-0.0146022683779421	0.00157573968975026	0.000365604275776588	0.0156660481042972	-0.0028190662495999	-0.000956808686516593	-0.0023802832311471	-0.000330218225843922	-0.00693046104135778	0.000522609866081296	-0.00534429979690962	-0.000896143773529752	-0.00474825481584497	0.00729038789871436	-0.000972467296801852	0.00934142749653422	-0.00883364291100307	-0.00588229311139352	0.0072402768131385	-0.00294860895313265	0.00975553867312591	-0.00260289884182181	0.00874970668421226	-0.00269354362928578	0.00421097981736424	-0.00033627149922664	0.0148315891129659
IP307862_obj00011	-0.0103229652938577	-0.0190421032015429	-0.00430597302494387	0.00431425123512023	0.0129569568405328	0.0179695933644847	0.016925723685062	-0.00737376046529155	-0.00698256453897176	0.0232275558532663	0.000898230309987896	-0.0106806711278866	-0.00739985696588784	-0.00539608531436128	-0.0132874481969327	0.00280674465200367	0.00189639828155354	-0.00621983259047499	0.0111682090201865	-0.00555876744458244	0.00262820353363899	-0.00131281961922175	-0.0116580175131342	0.0032498784347507	-0.0021248737953712	-0.00528340517115006	-0.005601354583923	0.000252968039126305	0.00584749071583328	-0.00504836049846738	0.00792068849145507	-0.00788085518968968	-0.0101492361830731	-0.00392924442819884	0.000954060731665215	-0.00242639152723214	0.0031441830687211	0.00820759563112188	-0.000547984293141449	0.0037921049741346	0.00432983124607953	0.00326111064674423	0.00329223477017393	0.00193767161641142	-0.0119000866548509	0.011734428402805	-0.00884782442644467	-0.00554924130935158	-0.00345906012612572
IP307862_obj00012	-0.0135340395814069	-0.00841657818833823	-0.0192414590940699	0.0207589629109129	-0.00698752645059239	0.0159059156044889	-0.0105697473961	-0.00780870262480194	0.00606305605018789	0.00880821211222234	0.00855769691229033	-0.0114206406726268	0.0100529626088815	-0.0242469190353852	0.0086353258794525	-0.00189128519252949	-0.000604942309369054	0.00586844027412452	-0.00834784553834781	-0.00594222694674417	-0.00463406194919608	-0.000999050050429732	0.000748269871179218	0.00809156838779768	-0.00229719460979039	-0.00100455161601391	-0.00181174532770424	0.000697839508509764	-0.00729813538984008	0.0110800300696959	0.0110420768992502	-0.00462992421787142	-0.00427113747102217	0.00328370868092527	-0.00282264868036178	0.01361439215269	-0.00710690132119662	0.00488810266309741	-0.00149525954014403	-0.00347752430700427	0.0013682850562198	0.00589111056664967	0.0103906521610993	-0.00900029683913994	-0.00492812916547332	-0.00407737882755252	0.000731662381105093	-0.0101235005171857	0.00721512668074627
IP307862_obj00013	-0.00167883988147708	-0.00252546477815924	0.00632569163232628	0.00709931664030167	0.00740554106426695	0.00291847531218111	-0.00523939625639481	0.00780081291208227	-0.00697754377380008	0.000710996239548486	-0.0124176152068978	-0.0168960713161609	-0.015714707344565	-0.0184339198951758	-0.0201640029952903	-0.00959496279124625	-0.00196103836850032	0.00448634727991299	0.00360851480326652	0.0028768902263887	0.0122439152052667	-0.01125791863804	-0.00127152951140122	0.00295673547727118	0.00604346040938614	0.00279419143650489	-0.00234386828843787	-0.00670543820945239	-0.00204855123332815	-0.0123407991580981	-0.00163306416687941	0.00216848327334267	0.00834853803219447	-0.00658336273587131	-0.00141013893167714	-0.00120208846042886	-0.00536690188687762	0.000522090065429886	-0.0161104149943862	0.00238962647976913	0.000932729197981245	-0.010070104595474	-0.00227506009949594	0.00550833292160051	0.004760934385861	0.0112330608581954	0.00790648326658016	0.0162030218787065	0.0010497535866775
IP307862_obj00014	-0.00921665453614055	-0.00501604807165892	0.0101453129254588	0.00648490920597135	0.0274948133947596	-0.0082780716720682	0.0117087123528931	0.00984993745720842	0.000628123135871302	-0.014009315323773	-0.00312300251777371	0.0023830337617445	-0.000343286194457443	0.00610689239247218	0.0194564995173455	-0.00273847950408966	-0.0132304860346171	0.00934372402862571	0.010528316774232	0.00938529718488671	0.00494196837297197	-0.0041954046096381	-0.00376172402139882	0.000797460613299595	0.00910080857128312	0.00881088131772362	-0.00687224302563511	-0.000481315115217834	-0.0087971382316285	-0.00834875211521204	-0.0035216530534656	0.00352095896376039	-0.00504442391323229	0.00149384965847921	0.0063098211139961	0.0156566609460051	0.0153420069301656	-0.000510771231551025	0.0132380324589126	0.0104131202320662	0.00394462815445779	-0.00694900034862438	-0.0100032746704507	0.0103255158785532	-0.00501004507653423	0.00790061634818052	0.0110341196360095	0.0017926896899656	0.00086324238692967
IP307862_obj00016	-0.021365581385444	0.00825894248486762	-0.00761253267392235	-0.00402299304737953	0.0192611873140054	0.00171715021736082	0.0219663476686424	0.016139261508104	-0.0146473117030609	-0.0236619348014468	-0.00418887546026446	0.0015698960095311	0.0145978811123555	-0.00770689847606182	0.00680566236076869	-0.000264871898680028	0.00734778103662855	0.00800313295465683	-0.00619317213701335	-0.00517364043742902	0.00483039778896816	0.00745292218937423	-0.00125345882009483	-0.0056782164218781	0.00647375687080214	-0.00679526175753311	-0.00561921207509052	-0.0102698921453248	0.0116498054054895	0.00934694251911208	0.00439611556262023	-0.00379935352185669	0.00774715808572549	-0.0120088939120466	0.00566989621797308	-0.00440416274064082	-0.00426808883671239	0.00553140593399608	-0.0106406229683787	0.0107351421743872	0.00536327603244606	-0.00505485585573845	0.00285919892014131	0.00250510145295342	0.00317064969993535	-0.0128965691581852	0.000160677750802897	0.0093159795911036	0.00117753296843238
IP307862_obj00017	-0.0251874828662478	0.0072511756582156	0.00676760441697539	0.0164346648270496	0.0187182444033957	0.000764015948409417	0.00279004671401809	0.00346894065921931	0.00562449046343916	-0.00435678796826922	0.00348525914896055	0.00856206876543696	0.0130555421929833	0.0130189157025005	-0.00931434003638722	0.0172618016491302	0.002021494138621	0.00118152407667582	-0.00511597851637604	0.0121437977374393	0.00638314841619896	-0.0164933937668706	0.00777777032474104	-0.00747777571973457	0.000653112387668706	0.0038186267576477	0.0100546938233331	0.0179828268981492	0.00928172563036269	-0.000100501949877117	-0.00552613093887023	0.00477123700001402	-0.00284603542607367	-0.013202168304157	-0.00984550172332178	0.00336078802156009	-0.0122692982794666	0.00292086311649514	-0.000572259162729136	0.0121058872494972	0.00392183039241963	0.0083036174436346	-0.000561880505816595	-0.0225153441967815	-0.0114354915899785	0.00852929776617635	0.00570124329127733	0.0108184919945749	0.011741789830676
IP307862_obj00018	-0.0231985880432737	0.0149967649963984	0.00177764838282611	-0.011653609835258	0.0131735383461404	0.00239226912811186	0.0137213199725098	-0.00113268409813156	-0.0127732996299329	-0.0223330683366527	0.0113122097255623	0.00800387683793342	0.00833794833268854	0.00544431610133611	0.00272051902299491	-3.74079207307307e-05	0.0137431498830107	0.00635645558608465	0.0126593966325077	0.0116200067587656	0.0123416649069042	-0.00422592133766701	-0.00869563571173939	0.0049434778816887	0.00826734301206728	0.00137048074231901	-0.00277698747902409	0.00305596211355596	0.013334834234729	-0.00668873014738423	0.00399508686684252	0.00523635798353322	-0.00887044737625148	-0.00401994086386448	-0.00588962661918776	0.00902396880789396	0.0133888490451537	-0.00776346120216072	-0.00472027012400212	0.00303047837126621	0.0102059634877584	-0.00669568611153176	0.0160614620747742	-0.00231719258936555	0.00767952773867964	-0.00269851012621101	0.00929458060710241	-0.000413611172732968	-0.00578761947015074
IP307862_obj00020	-0.00886085800262832	-0.0225466634644358	-0.00321778197322168	0.011794112066295	0.0086108886202995	0.00387457964396847	0.00458465654940389	0.00180658392824926	-0.0010236351168453	0.00358043134992384	-0.0145920896800592	0.00644549574277337	0.00718200792092421	-0.0118950367920931	-0.0147023158297294	0.011857884149418	0.00123976589272098	0.0147796481023586	-0.00437374852419891	0.0067095807930413	0.00167886875753325	-0.000366887378617858	-0.00326548209797448	-0.000618967579348091	0.00563394309279501	-0.00564848639855401	0.000169798606550974	-0.00316796872399609	0.0047733622139012	0.00330789161935214	0.00373274446324465	-0.00443296659177508	-0.00904444398272861	0.0077242299056561	0.00510715053361254	-0.00876114621987358	0.00862405168852618	-0.00519196728692004	-0.000264568855400852	0.00102130233778014	0.00122286852852501	-0.00267134762476483	0.00189498112383645	-0.00595290232918753	-0.00109588610180345	0.0185501680044491	0.000552851419683981	0.00648503226946305	-0.00124554871296373
IP307862_obj00021	-0.0161001257839911	0.0151472845028485	-0.00298723471821784	-0.0104098963676099	0.0190456436699387	-0.0056648269858553	0.0142344522762181	0.00348214562115292	-0.00271322956036884	0.00303201245690267	-0.00387074803799591	0.00535716143302264	0.0164482787724993	-0.0135373413080558	-0.00293770856999707	-0.0120988678452603	0.00252732765681812	-0.020031640402393	0.00380129645308157	-0.000770326354877657	-0.00289636077472369	-0.00758651340215178	0.00354946912474288	0.00742333520572694	-0.0105980183853616	-0.00345848133564273	0.00990952418468998	-0.00256895236675177	-0.00213322283147278	-0.00425952374433496	-0.00217452015706757	-0.00319887590327552	-0.00284861887869009	0.00692385075599812	-0.00307014484131025	-0.00516325989564173	0.0205045907295062	-0.0113085647324227	-0.0100136164143776	0.00463388591034541	0.00769898680877977	-0.00644372210756461	0.011624971571112	0.00640532233211536	0.00245121679741247	0.0109479774670778	0.00884445470062315	0.00572817774769532	0.000113159933095086
IP307862_obj00022	-0.00235573375688029	-0.0145437722375382	-0.00217187891534818	0.00283288741769219	0.0151784728179462	0.0128218378535567	1.87756948710541e-05	0.0135712358794733	0.0039473822576942	0.000814844191787038	-0.00639469040675925	0.00739664609445335	0.0060885620778609	-0.0157788272614432	-0.00240085583100555	-0.00760610706082387	0.00800316978526459	0.0048817066696506	0.00913864072506996	0.00114616904909583	-0.00924709512285468	0.00151281101178889	0.00705749379517521	-0.00537497787818402	-0.00950718309040601	0.000784028143170638	-0.00747929461585461	-0.00187195573772864	-0.00407650126685986	-0.00420708379821283	-0.00159790739943135	-0.0144924601028299	0.00735566608238174	0.0057514946435563	-0.00572928876277623	-0.00528110342248092	0.0103041728710891	-0.00324617678044879	0.00624618147417715	-0.00930636320387017	0.00479683769253214	0.0050594433201636	0.00641092731791225	-0.0127486381762055	0.00648237227095123	0.00431667183988247	-0.00451675479196498	0.00612775675774004	0.00558520569197871
IP307862_obj00023	-0.0264630849380514	0.00786587878708296	0.00464633463922957	0.0147152605752716	0.0278786924140931	0.00754094370452545	0.000449560940057761	-0.00252718806897877	-0.000967957145273325	-0.00736911903284949	0.00100094652229737	0.00591123188127015	0.00551470787223469	0.0155331049676991	0.00826843225322202	0.0225444851684481	0.00926225509566661	0.00155405980535304	-0.00179009924720837	-0.00046418840963735	-0.000468360174996696	-0.000702457654013532	-0.00944911759817287	-0.00214395213436471	-0.0157356724876405	0.00471422581848579	-0.0260364223876529	-0.012994785851641	-0.00290460376303129	0.00387127528934155	0.00296834954137747	-0.00710345679010833	0.00787362494612724	-0.0057516363962406	-0.0162345045867508	-0.000893734883099772	0.019236304973579	-0.00625960547996838	-0.00419245317760676	0.00722686384591452	0.00489632675275233	0.00249580742335139	-0.00846913563726243	0.00123872683992261	0.0138648466018192	-2.72674119071351e-05	-0.00225857516301581	-0.00347712231337441	-0.00733269930090044
IP307862_obj00024	-0.0107976946178167	-0.0041363573237086	-0.000611841875584164	0.00157974157578556	0.0134494773163044	-0.000569226862755649	0.0146652203316911	0.00736488006773116	-0.0118727837085863	-0.00388475290894753	-0.014629388847953	0.00128266418386544	0.0108853642113243	-0.0183366425058885	0.00251170965843589	0.00751264305154898	0.0117250614122703	0.0119316065137427	0.00185091832463919	0.00125705435855546	0.00537113736677698	-0.00637592951974962	-0.0044414097016446	-0.00268388498625771	0.0050825830895926	-0.00373370446155572	-0.00352455741168911	0.00102937984454094	0.00593227179898288	0.00091491443859706	0.00138550924159071	-0.00751049794962798	-0.00169365314566761	-0.0100343587172067	0.0127818045674046	0.00131571985439131	0.00302809517532272	0.00445650598641998	0.00579505691782064	0.00307429257177035	-0.00424801462042051	0.00527867451552768	-0.00317786211969823	-0.0104891111342781	-0.00725473782128645	0.00351306204362738	-0.00165923245982944	-0.000879614446172087	0.00722855389323138
IP307862_obj00025	-0.0283357868338822	0.00976499557974762	-0.00758170930768984	-0.00938162457638428	0.00570900653148165	-0.00820924012454268	0.0168301433302436	-0.00560960949163314	-0.00229916590277374	-0.00553777580887632	0.00188084703524117	0.00348538279628714	-0.0114260429970617	0.0135740483364333	-0.0049172740393106	-0.00667445544909891	-0.00163442317742073	0.00189936683085129	0.0023239517020893	-0.000349313642640902	-0.00226651143705343	-0.00270122068446631	0.00259050870876029	-0.00172216231533563	-0.00291410234575308	0.00210760519253684	0.00280183189802159	-0.00346988309339122	0.00647227420877293	-0.00104525310573649	0.00908213940652022	0.0116320037519732	-0.00161086496054277	-0.0053479520488049	0.000438911304767067	0.00358918872450176	0.00516080143445797	-0.00311468369770394	-0.00661980703768746	-0.00626957127121938	-0.0090615468344043	-0.0135315531847949	0.0118663134906626	-0.00151052786004458	-0.00664754933772139	-0.00913218146156518	-0.0137440243541427	0.00600194000098002	0.000430833124020645
IP307863_obj00002	0.0654538813465382	0.00773013679534388	0.0282974617357384	0.001262563332177	-0.00563651976854515	-0.0214212491063713	-0.0115735120997436	-0.0260457061218698	-0.0167255017892121	-0.00521178613458298	-0.033635246395202	-0.00668803109287004	-0.0113694715319388	0.0122876926344305	-0.0143317085164604	-0.00540514252213138	-0.0122810618310639	0.0125494678997478	0.00870895382429032	-0.0117555445487775	0.0176052058005337	-0.00195944515153186	-0.0122438632346423	0.020525983621453	0.0113559480270569	0.00203084339467305	0.00244421240429266	-0.00245430945873485	-0.0176199557972816	0.00199518730666469	-0.00163351985419934	-0.004840386652004	-0.000840172957582144	-0.0076516053039252	-0.00271802859639828	-0.00494832371203817	0.0160681341182764	-0.0112971934054886	-0.00596680420830045	0.00473953252010382	0.00437000615104483	-0.00519741343073796	0.011189443985523	-0.0126487838704496	-0.00787058584510813	-0.0060509142988705	0.00425790697998779	0.00649882867096923	0.000191127023261366
IP307863_obj00005	-0.028442223515657	-0.00247443934657184	-0.0120617514031544	0.00957990163746256	-0.0220868709902559	-0.0147420603214949	-0.00928200623468118	-0.00180437773967336	0.0101614164027602	0.00498655671681559	0.0133282019230229	0.00734338692110511	-0.00414631730317713	-0.00144893176081756	0.00402917073381996	0.00396300532010983	-0.0115840811558758	0.00425319042739391	0.00834728475407744	0.00368849806192223	0.0033482047430773	-0.00712550947088259	0.0059476700025753	0.0136635428121505	-0.00939250368568642	0.000672168582972285	0.00733384255479901	-0.00489063919791316	0.00156344477058766	0.00655121754869906	-0.00208908328864708	0.00159697293764705	0.00219456762235758	0.00807530354668757	-0.000308188893385097	-0.00826806462599257	0.00345807250051937	-0.00481700950913491	0.00837690176893956	0.00386473604805817	0.00512226476140466	-0.000977763868670701	0.00754091241802827	0.000376628525440522	0.00248602855864082	-0.00174037239133085	-0.00499063510236916	0.000612533778281438	-0.0062856627865232
IP307863_obj00007	-0.0322730922806387	0.00883321299055793	-0.00175247145267252	0.00964526475073181	-0.00398448183451589	0.028467977990887	0.00815872783912913	0.00681518702894335	-0.0075478005074902	-0.0124221876011876	-0.007656400638203	-0.00506866854078242	-0.00616643939743976	-0.00585573657513944	0.00474045405073981	-0.0156461845751342	-0.00537213044972386	0.0064800789102987	0.00632369405392274	-0.014130604045551	0.00615519966555679	0.0028239203305509	-0.00145445396905122	0.00462961297375495	-0.0101968286011608	-0.00803372576249566	0.00533824828222609	0.0012466433908562	0.00214206428137213	-0.00156890682258343	-0.00415142990741243	0.0119615378054979	-0.000841136918118823	0.00101408775577879	0.00691941785135215	0.000422433081648639	-0.0045301173268493	0.00219115661351292	0.00500369580061986	0.00684952542405326	-0.00277072977992993	-0.0040388920107341	-0.00254837266224108	-0.00251566900475895	0.00833746062845346	-0.00806873343585583	-0.000214597315744163	0.0101360168982887	-0.00659239919577789
IP307863_obj00010	-0.0377181485278408	0.00257685791176366	-0.00143945779815517	-0.0182719982474663	-0.0150617571203849	-0.0204200466722591	0.00158382336458803	0.00376586689603363	0.00223985489655368	0.00814240679295646	0.00339318107255137	-0.00806577972210498	0.0052664836194298	-0.0226559235564178	-0.00304925404144022	0.000407773448164731	0.00256358568644645	0.0067985707919404	-0.00564869787463278	0.0054064548925998	-0.0095864489992142	0.00517697549750821	-0.00747018348584788	0.00215850502086344	-0.00621146332692323	0.00554059020991592	0.00439780354160358	-0.0128447394792873	-0.00451267035623318	-0.00139234969257641	0.00448076430781753	0.00375480468598216	0.00659888038143474	-0.00114926059713338	0.00493833772405073	-0.00203328701503202	0.00470546033854337	-0.00828080998179655	1.69519083753003e-06	0.00198988309488507	0.00433404915557365	0.00114275093885943	-0.00353336864495322	-0.00109334108143343	0.00597242560574748	0.00780097348581767	-0.000193158628007019	0.00168632432497662	-0.00378918815509339
IP307863_obj00011	-0.0188713963152077	-0.0170960817038796	-0.00475608648473131	0.00824386693981179	-0.0117599034389517	0.00768091160925386	0.00321640813580666	-0.00747845709051829	0.00536155141923063	0.00825755876492157	-0.00226146305771874	-0.00673155183842948	-0.0107653635941321	0.000999824347752237	-0.00430904422829047	0.0115366785241403	0.00527544221676653	-0.00386634600181008	-0.000158724621661138	-0.000657050329638291	0.00267802541021746	-0.0083926148993706	-0.010879628223186	0.00495091605252807	0.0027277218160035	-0.000638464199620664	-0.00161881486593839	-0.0050908694967627	-0.00987075685683582	8.3629620193632e-05	-0.0114103965674596	-0.0081809354726523	-0.00100787485858261	0.00365283749233195	0.0045078442126568	0.00489194473123189	-0.00223667804319296	0.00209447755184348	0.00634452637085175	-0.00770265422790764	-0.00363426415333739	-0.00204670508629004	0.0127086155034589	0.000781946528712902	-0.00607490417212541	0.0065462537061058	0.000987752383809014	0.00632305320162108	-0.00506476141916074
IP307863_obj00012	-0.0338056713794289	0.0108988145609741	0.000180932639388634	-0.0174130018616981	-0.012634716770272	0.0120375936048902	-0.000344982648772861	0.020696956782853	-0.00381780268225935	-0.00721968250355497	0.00286094827206349	-0.00447660663656391	-0.0114994772258719	0.0172843671626609	-0.00137905782455983	-0.0114528400439673	-0.0175080914123195	-0.00755105639420308	-0.00110162126925663	0.00468421064291286	0.000686974498197015	-0.00877529329339169	0.0118886967685717	0.00648238469558848	-0.00160443211190343	0.00417139105085124	-0.00031641306245369	0.011707443424121	0.00767062863317109	0.00790052404983258	-0.00455792519143917	-0.00703801811338592	-0.00611942976372098	0.000208878444513289	0.00048497174680128	0.00266742131701581	-0.00700012323339174	0.00291183692153489	-0.00666700762985528	-0.0065588508574207	-0.000409428077154365	0.000239246010848587	0.00394607401135249	-0.00143802027701796	0.00133051736563458	0.00667067655521538	-0.00308939533969847	0.0015271161250494	-0.00632798069279956
IP307863_obj00013	-0.0376763871056175	0.00910969717911727	-0.000418169644055093	-0.0179441725814126	-0.0244730451411095	-0.0334192368353004	-0.000579185241504038	-0.000737514417053844	-0.0031942828224108	0.0118947264031248	0.0045883860544433	0.00116973939218723	-0.00188919874966554	-0.00209566321244622	0.00488102154005939	0.0127371903491797	-0.000530498968939912	0.00983630478235286	-0.00195152466836794	-0.000266100385924266	-0.00114424632286623	-0.00181582450941211	-0.00381571323874975	-0.00141824731360528	0.00317201921379962	-0.00573515113596926	0.00612400257307494	0.000373221851090083	-0.00129555456142799	0.00530766615132105	0.00756953208485095	-0.000945009884069458	0.0101784410448997	-0.00490239108542073	-0.0013618408273629	-0.00511195681825741	5.50986868311891e-05	-0.00357071369544566	0.00655849373270744	0.000526732224323424	0.00602506396802672	0.00241151024842472	0.00133527070753166	-0.00401156096677831	0.00603022993571974	-0.00238208161272791	-0.00313670808837775	-0.00820458847425987	-0.00346234007018238
IP307863_obj00014	-0.0273264599293266	0.013125622682795	-0.00585241280145976	-0.00695598107580586	-0.0169011453100188	-0.0102779108103841	-0.00167219139314255	-0.00354734445404096	0.00225417442818338	0.00538671487836415	-0.00143286565278433	0.000221399749399259	-0.00188178631293917	0.000734680161743805	-0.00786606806835815	0.00709845358103459	0.00219235131762653	0.00219834401901406	-0.00166640320141452	0.00101233656192737	0.00777644712124763	-0.00868428868850462	-0.000745708509095695	0.00495278422990453	-0.00407917754809976	-0.00303086974464683	0.00183907306024747	-0.00582480891961084	-0.000880753036022461	-0.0029474679387011	-0.00909493571695415	0.000694614050132254	0.00190221948403805	-0.00106830064033391	0.00243792882578081	-0.00325161234788495	-0.00357015173764888	-0.0075631989646099	-0.00167280340944124	0.00145481463612113	0.000759278826109761	-1.58320784214638e-05	-0.00382621243636582	-0.000948349401752906	-0.00179559212589459	-0.00598148092886424	-0.00391323312544525	-0.004098788511312	0.00555913643188626
IP307863_obj00015	-0.0228978731777389	0.00206610764037145	0.00574876325344087	-0.0167097934910272	-0.0139065559506323	-0.0171675187882997	0.00198039615713743	0.00136627489602945	-0.00262894821238919	0.00623845069089184	-0.00310519218051425	-0.000392749356490946	0.00867711028554585	-0.0125276525282558	-0.00238539459354576	0.00596579299337414	-0.000607276432021188	0.00458957260062903	-0.00212142198854351	0.00326918247485872	-0.00097627211337257	0.0035933339868835	-0.00305608446562137	-8.03026634200014e-05	-0.00319473427160771	0.00632958723497177	-0.00220252672161939	-0.00330623483539204	0.00103787793281417	0.00109699716397288	-0.00167195702935115	0.000765894666313128	0.00315606146820423	0.00353110405290564	0.00356292733610058	0.00257195641739751	0.00139757781974537	-0.00588797265050493	-0.00426102910486403	0.000944536020791117	0.00106578402636934	-0.00277333092804417	-0.00100753637950072	-0.00230127797510162	-0.00284774887652641	0.00259236894391131	-0.00353777277370125	-0.00385797143899845	0.00063977194108286
IP307863_obj00016	-0.0247713300930252	0.0256458735057694	-0.015651814007053	-0.00882816773848876	-0.027608937435271	0.00141997362570882	-0.00414557555296763	-0.00578116369735574	-0.00151409608481087	0.0184863273588744	0.00371351348760591	0.00294312928114863	0.00406426698468694	-0.000357276466553369	0.00543884623714187	0.00247555930216838	-0.00827837971675787	0.00601386356846271	-0.00396064639186565	0.00501377350183585	0.00245045329507444	-0.00181213386220196	-0.00123477297212968	0.00557502995001293	0.0010099596459386	0.00551585047907044	0.000951833443438796	-0.00320240220994093	-0.00405025888658908	0.00551939779321137	-0.0027635133429847	0.00149705018801837	0.00306174163670029	0.0107618062094405	-0.00143900827572637	-0.00724388017715176	-0.00162230875210346	-0.0048926150135087	-0.0045452533465186	-0.00348657356312654	0.00475605423233457	-0.000851719795687691	0.000601890561514105	-0.00667591474601488	0.00361991786736487	-0.00527641785342917	-0.00461032168007985	0.00136958379716553	0.00531321918557249
IP307863_obj00017	-0.0375160543106397	0.0136004354660753	-0.00188432354965909	-0.012549831091263	-0.0173313327357778	-0.0140666713999658	-0.00950908678128376	0.00560864229110432	6.97468295481436e-05	0.0119706742060458	0.00995799122741985	-0.00133171378059696	-0.00168200789704456	-0.00128828648067919	-0.00794745346949817	0.00415692909108603	-0.00928350041292673	0.00401602262772483	-0.000618375405919443	0.000273853307279957	0.00735706450190139	-0.00238396390165974	-0.00580498732043709	-0.0052154687244553	-0.000789720371371972	0.00117339036895594	0.00156959637888396	0.00643222979666993	0.00165356295380791	0.00339637038764399	0.00451102334600354	0.00310949005057168	-0.00212576470381261	-0.00667545141496544	0.000924280687175205	0.00308572861435725	-0.000372945981126097	0.00157309385940352	0.00241655524943515	-0.00355686958006947	0.000316073342733166	0.00245969842436097	-0.00179211383831986	0.00314834520837909	-0.00420364448078862	0.00737820756445979	0.00229321291798527	-0.00223861327241607	-0.00123257327332838
IP307863_obj00018	-0.0106515814029901	0.00413882330932884	-0.00598190896206021	-0.0169298988563002	-0.0218629727727417	-0.0334000727156212	-0.0123613450099278	0.00349448891213137	-2.86855541291419e-05	0.0063498976723563	0.0106947869179983	0.0132111687181655	0.00461658146794449	-0.00362962665072212	0.00406564384128856	0.00466754531701695	0.000996231776240026	0.01159475169835	0.00428416459778379	-0.00499413578815061	0.00313374033381141	-0.00561399973539196	0.000831223863229641	-0.00542690061560882	-0.0187909412669461	-0.00904452992205157	-0.0035855340877451	-0.00249266762143165	0.000737675041689299	-0.00975785551299888	-0.00655738832725218	-0.0032340204826556	0.00591214478450073	0.00474537964942672	0.00374632898488858	-0.0110349641417321	0.00595839893227969	-0.00465405919863245	0.00215000823681019	0.00664331525523151	0.00300996871885336	0.0132675584247155	0.002794639300438	0.00648311028155144	0.00725497355259854	-0.00624200745611402	-0.00244543176824295	0.00113952297099093	0.00630670874415724
IP307863_obj00019	-0.036357364556427	0.00599043910423529	0.00175809152614779	-0.00927003791486714	-0.0153880521484944	0.00299951065812773	-0.00759221166797105	0.00265994217892067	-0.00527737860629078	0.0015658452417591	0.0088914436440597	0.00047894608027362	-0.00468128012962409	0.0086606176057503	-0.000529799803988874	-0.00351083224063644	-0.00303929132336681	0.00164220218775449	-0.0019412995330924	-0.00511013702906856	-0.00514854535112636	-0.00385549337407207	0.00221529204678039	0.00539181942635052	0.000361525958336501	0.00831281759063572	0.000160152825860148	0.00455781794048873	0.0015032381426258	-0.00100072353801878	0.00133115938967826	0.00225781235441725	0.00621812737117049	0.0070278406690449	-0.00367653389756327	-0.00698158964543821	-0.000313287831947309	-0.00461937782272396	-0.000986192567276886	-0.00068444658625317	-0.00385201409885594	-0.000309525619843936	-0.000403915973730075	-0.00429020234939934	0.00386618580366944	0.000329901940891887	-0.00131994696573356	0.0056338729317372	-0.00345623982823029
IP307863_obj00020	-0.0219358965181318	0.00867485757956265	0.000583848400911323	0.00179743974719423	-0.0117378458236569	-0.00513392423969578	-0.00806742127471961	-0.00589023490761197	-0.000332334840893673	0.0132569107790281	-0.00731150351539127	0.00634286986152634	0.00902032925128021	-0.000785267283627194	0.00132872474267303	0.00431969278223822	-0.00295654190421121	0.00244745183808353	0.00623331986852057	-0.00202434386140514	0.00584547500816364	-0.00232813890369311	-0.00390537160187479	0.00289157449204466	0.000626714851946944	-0.00257099871558895	0.0036813970739687	-0.00212267522081347	-0.00390963514234271	-0.00361290848684687	-0.000509306787575462	0.000699982631959575	0.00125487382838399	-0.000362718196654483	0.00152661351319552	-0.00863410043070914	0.00259210953866542	-0.0130923933057966	-0.00483378685635136	-0.00566098407090415	0.00178036957983967	-0.00792477108791366	0.0126796271758876	-0.00390749998993367	0.0044409372575132	-0.000414256945902863	0.00354442073166616	0.00592874509982588	0.0105758430171365
IP307863_obj00022	-0.00910843191317073	-0.0108485141704792	-0.0178587643385768	-0.00152438506279699	-0.00897451386424515	0.0249191049957909	0.00521374333812646	0.00812446039256394	-0.0100516443851705	0.00556017199422694	0.000256891568608006	-0.00597409638114086	0.0115860857224269	0.0046119028094472	0.00663353730617483	-0.00194478537904698	-0.00942319529191068	-0.00168771981492158	0.00700899242263947	-0.0121323740225897	-0.00157716809047106	0.00563590739173204	-0.00199880449407777	-0.00292761821034624	-0.00441024222523008	-0.00272293931212193	0.00152325347839266	0.00265743942729018	0.00092186243996306	0.00415962649133937	0.00221723197357246	-0.000803521734998784	0.00551734425482963	0.00376013359429277	0.000432313557957662	-0.00151564607067699	-0.00622799195773856	0.00788031036233645	-0.00158899407592187	0.00466337075674363	-0.00163611314846013	0.00287153802777744	-0.002039245407335	0.00669923698803675	0.0037010886248601	0.00190983247085308	0.00576668929881742	0.0103007078357487	0.00858025353095362
IP307863_obj00023	-0.0168508517090707	0.0151532910640939	0.00212950818217991	-0.00997174078524067	-0.00874905262795475	-0.0215089560203481	-0.00565808711791321	0.00300955520146978	0.00820291690404274	0.000428914159183308	-0.00172245302711305	0.00926897916967376	0.0063936497015836	-0.0154857774553186	-0.00214572872506733	0.00397375115780316	0.00882680941756665	0.00132445973895962	-0.00156745451484424	0.00440302381985007	0.000255070714728684	-0.00106903917493283	-0.00381210318958007	0.00177000612573117	-0.00141064289839597	-0.0124084861208717	-0.00307506870330507	-0.0057776645115604	0.00533939826857367	0.00518500032556663	-0.000918501950851742	0.00367043654957498	0.0135335323693349	-0.00155288632924145	0.000135315948103819	-0.00106413169064479	0.00223924983708262	-0.0013117537698792	0.00084608850933179	0.00216721946825267	0.0106064348055962	0.00145379169893552	0.00536552611112573	0.00222752137639095	0.00443399616636395	-0.00179241005860904	-0.00325757581967603	0.00129705753657586	0.00246931552542254
IP307863_obj00024	-0.0264338347741846	0.00842845442963825	0.000368575033605743	-0.00669887106885173	-0.0114684413995686	0.0284106525984495	0.0110170022783272	-0.0102828837917009	-0.00638048117969623	-0.00160004680406555	-0.00291179042828907	0.000373759873464838	-0.00501027538061705	-0.00182829306427597	-0.00944111770698286	-0.00825996378529756	0.00721793836313092	0.00185496373167137	0.00374128996802981	-0.00599261672567789	-0.000563955898347247	-0.00325217362684036	-0.00879520272235744	0.00973523279595701	0.00149604607547217	-9.7423265137286e-05	0.00291426083990337	-0.00144560813386849	0.00121274094525345	-0.0122480688231591	-0.00886508724925325	0.000447784054512059	0.00102364211174064	0.000186188718926236	-0.00312670712427763	0.0019292975457088	-0.00349022502337705	0.0122557416020318	-0.00124283415575002	0.00739409638320941	-0.0101548146576291	0.00705327220021969	-0.00192849576281084	-0.00405231002797694	0.00295095265243978	-0.0004385897212458	-0.00142501215252462	0.000740318599192883	-0.00372472712088325
IP307863_obj00025	-0.0305607476189347	0.0120416248245242	-0.000235733346745526	0.00461889989794055	0.00111053891425126	0.00529638415510008	-0.0041632662752799	-0.000169095415128637	-0.00153533137385653	-0.00126221056087268	-0.0135595308129611	-0.00276576917606576	-0.00744429140091181	0.0055787050942234	0.0112323848360173	-0.0099300112451778	-0.000132673138666291	-0.00211858953260419	0.00948222596642596	-0.00195500905887942	0.00112261468053972	-0.00118806912698299	0.00230134489082492	-0.00329326017981161	-0.00712793473541128	0.00166568859500373	-0.00733785129150932	0.0135417444717101	0.000198527463162569	0.00240811462392765	0.000821807211013273	-0.00928807182040383	0.00257765935636164	-0.0114262191605873	-0.0179396618479496	-0.00519641337861095	-0.00326093893748707	-0.00899025885665694	-0.000191714302215737	0.00418002863739056	-0.00278519236975142	-0.00119443449207632	-0.0197966786981624	0.00318144798200949	-0.00442174797275219	-0.00195939851254674	-0.00780271457289229	0.000639387892624032	0.00663726231286403
IP307865_obj00001	-0.0463125793683255	0.00813517457835902	0.00186638823711824	-0.00497330803145886	-0.0145413675823591	0.0419580991787589	0.0237290114930565	-0.0146785416040738	-0.00312578970046005	0.00594889474606872	-0.0070032408778582	0.00448112276739587	-0.0177776362527204	0.0093420824258296	0.000682719711977008	0.00538605904720108	0.00553996923021362	0.0137808158492111	0.0028189532864378	-0.0145436266844	0.00462024709340451	-0.00898208241537156	-0.00733639957886452	-0.00183649172220538	-0.000870044140702083	0.00635532604916442	0.00803247679896089	0.00122843021747215	-0.00434331005122663	-0.00855378368884346	-0.00171706880195152	0.0127609401171088	0.00278829260191974	-0.0101393382706078	-0.00885169585819073	0.0171531639962351	-0.00214484969798471	-0.00899480082387323	-0.00597066429345913	0.0077195991235994	0.00868456022441017	-0.00645655194259457	0.00982562733815036	0.00198997246495775	0.000993900734769263	0.00175432406239281	0.00838619794037501	-0.0114745930920852	-0.0098066418921085
IP307865_obj00003	-0.0162159712696837	-0.0396198894235185	0.0070330451445777	0.0146890505999287	0.00345190147489482	0.00231733671557457	0.014298942565756	-0.0187650425425559	-0.0257414763371931	0.00512317476204844	-0.018109378913716	0.000233729574815267	-0.0036286471499024	-0.00298364717506752	0.00948818112416524	-0.00199522549860209	-0.00230508732632002	-0.00106398582806772	-0.00680389513808835	-0.00968143952884922	-0.00763102269092832	0.00417646265825032	-0.000593315471387298	8.90543146492188e-05	0.00304366393208299	0.00850779588844117	0.00492878913747621	0.00429106478712842	0.00230589855415822	-0.00461483276331015	-0.000951447162855053	-0.00532489487006869	0.006317664758694	-0.00461552897672984	-0.00334028544243177	0.00725077610594696	-0.00746157486082418	-0.0119690407171925	0.000292045347158625	-0.00627400723250883	-0.00355764222251446	-0.000736483735642814	-0.0107370062978539	0.0117752161398416	-0.00682570319831126	-0.00248915120102178	-0.00062021114431993	-0.00362719395997575	0.004330747473118
IP307865_obj00004	-0.0306388902071623	-0.00855296873812836	-0.00300146687712082	0.00165173959495268	-0.00993285873285665	0.0143611274555094	0.0105537500316724	0.0155095088704771	-0.0155273176164072	0.00977751033328612	0.00677933780604051	-0.00230879720161036	-0.00587138175084018	0.00623231568277876	0.00193148959677713	-0.0154715856338551	-0.00554651651092757	-0.00181120147239829	-0.00191914925969929	-0.00809789790459345	0.000284439171967778	-0.00519199535585167	-0.00138471369547514	0.00560523356834316	-0.0179908873052311	-0.00862581587584435	0.000394366090539363	0.000608198385476133	-0.00264183611557457	-0.0116423232158153	-0.00566710459799187	0.0125530477512497	-0.000817159427617355	0.00192451406040034	-0.00982961818977725	-0.00303082819702383	4.2554977367073e-05	0.00815850261252326	0.00539100751049018	-0.00330754175801718	0.00290816720051441	-0.00257830710715191	-0.00207912160027866	-0.00504192596144037	-0.00587939591515984	0.00566420818966992	0.00821340833737285	0.00992363210457053	-0.0141033885271779
IP307865_obj00005	-0.028994541583727	-0.00156432063222227	0.00124836766731336	0.0151005281516428	-0.00666839909018159	0.0240030447886679	0.0071498233790123	-0.00141883886432631	-0.00168188182907902	0.00941938163486855	-0.00578548116343074	0.00301661054871329	-0.00416894799383357	0.00313421764497966	0.000114115356351907	-0.013611636477611	-0.00930745671538866	-0.00837394555819957	-0.00771697487708381	-0.0131313021912176	0.00650355904164396	0.00713380435844824	-0.00156435048419246	0.00750066253173548	-0.0185799739759905	-0.0139029457494419	0.00511245574486318	-0.00298081290027756	0.00257033085094209	-0.0108863676814434	-0.0148848687535645	0.00759484909660322	0.00849958081833632	-0.00297387275732717	-0.00411692606083075	0.00790882276892231	0.000608051983379603	0.00196351630567821	-0.00601517075821353	0.0189342355496926	-0.0118224597130223	-0.00657952489986284	-0.00121694377893784	0.00462071415097556	0.0131692357342764	0.00666404974221616	-0.00303876554656323	0.00232733659577238	0.00381411611490941
IP307865_obj00006	-0.00500013160906249	-0.000117363482836329	0.00313019388514661	0.0244388674734311	0.00948019314965569	-0.0015564194942391	0.00183291314706298	-0.011742795661224	-0.0248761509241154	0.00778176351511304	-0.00359449962718362	0.00719085905436241	-0.00974207685954392	0.00827558435661233	0.00229943069060237	0.0129151681596431	-0.0134368933310568	-0.0116987842821689	-0.00769285989700616	-0.0100976857500749	0.011692606818835	0.0109268962668061	-0.0243465936966647	0.000821142862747321	0.00856944910041234	-0.0099742302889742	-0.0129285754667302	-0.00291547591720608	-0.00324821694292464	-0.0235373928223909	0.00399492118945185	-0.0127963048767134	0.00442397926261893	-0.000269428485264475	-0.00282299342033691	-0.00851994483182864	0.00142311484207283	-0.0121832797573823	0.0381647043878437	-0.00385954176381614	-0.0138304062938079	0.0133913277428452	0.0145096288097824	-0.0047902650899967	0.00817084054641477	0.0125925189337628	0.0168490553903047	-0.00259544280209544	0.00835320207483082
IP307865_obj00007	-0.0454858896820597	-0.0065707439544975	0.00288419363586317	0.0126896651131379	-0.00298449630762969	0.00148768303694989	0.00548574404708471	-0.0209667775404059	0.0005626802228183	-0.0193900611698005	-0.0148379766096058	0.020050316445011	-0.0027730796934473	0.0266765038350998	-0.00504273482708637	0.00836650152887783	0.00242521812682377	-0.00230637533855349	-0.0105059059147836	0.00414639472972112	-0.0172912867932367	0.00252480236541982	-0.00432898150694543	0.0101515730398799	-0.00441313902761186	-0.0026734114127075	-0.0131869227710525	0.00961451209353508	0.00119158691820285	0.00570645820043562	-0.0166968616695073	0.00435339184750457	-0.0154743916798413	-0.00504537284969618	-0.000104912463404931	-0.0171373419046005	0.001306222665864	-0.0123560020525292	0.000194299404224901	0.0140109072296318	-0.00440841632686826	0.0118445505929392	-0.00415742823174497	-0.0206982174867351	-0.00919754979682749	-0.00407204223691566	0.00923077072736456	-0.00499081745438075	0.00352823765947331
IP307865_obj00008	-0.0434643861121186	0.0172565453679032	-0.000195846116914644	0.000187221902613628	-0.0200809517567963	-0.00716554266935858	-0.00556367741308776	0.01369993999571	-0.00338767594772958	-0.0137677410250491	0.0194546487043107	-0.0200714900774158	-0.0199985479008052	0.0141583165737303	-0.000810159005210251	-0.00546321069313325	-0.0150320799969746	-0.000427844292305048	0.00304156964046843	-0.00287891316298755	-6.42824557377878e-05	-0.00246957229136092	-0.0047231406354296	-0.00604548184877969	-0.0107826212090954	0.0192894674154682	-0.00407875925083721	0.00145678990769125	-0.000385519245876956	0.00304833379250121	-0.00150806589750026	0.00106685691749629	0.0075681356661064	0.00181199228722483	-0.0154550144401168	0.00409274913575845	0.010126744825541	-0.0151112841837091	-0.0067371497452424	0.0118165678111305	-0.0288845680771378	0.00302770565173452	-0.00282067757303704	0.00190608143048123	0.00381511025497408	0.0104547234808712	-0.0151666400892812	-0.0108960593869301	0.00259029157673154
ct_IP307625_obj00002	-0.037902061461231	-0.000924764029125668	0.00194413780483663	-0.0167078746989919	0.0331056802197719	-0.00116841369297061	-0.019968175426926	0.0191436482980833	-0.015279959527273	0.0131472169720117	-0.00179841300596386	0.00488029133291146	-0.0331343370416349	0.0224600656741836	-0.0184133869531552	-0.00678603143411776	0.00601823681014616	-0.0078422184673351	0.0217772304968242	-0.0192088266670725	0.0157159018367892	-0.00706705088632175	0.00677883992253936	-0.0049225087238313	0.00809239967936765	-0.0117330854215048	0.0208797345563884	-0.0327742823775847	0.000924077972921825	0.0314239892237648	-0.00625567764858247	0.00379972947493156	-0.0163728347692513	0.0114881773094822	0.00298031399968103	0.00897605002609776	-0.00182977429598533	-0.0106261890301794	0.00860912780363897	-0.00394889484517428	0.0064150959129714	-1.35503195807676e-06	0.00844495414485347	-0.0102851057757186	0.00401463630823231	-0.00404923958161697	0.00139731875797319	-0.00243958694536929	0.00373018378081405
ct_IP307625_obj00003	0.0413680823521077	0.00120596091983758	0.0144909305117906	0.0223937209658869	-0.00186692340633076	-0.0049283633015812	0.0157766015359082	0.00108184474278229	0.0182715474677639	-0.0147011656898517	0.00869161894059838	0.0204428694875261	0.00547208240785925	0.011522962482276	-0.00722672884424127	0.00111538783213192	-0.00160787279440876	-0.0141764569708627	0.00124873397478665	0.00616580077252329	-0.0174014976929034	0.0309085159093032	-0.0130229074035017	-0.0247966397552108	-0.0122218953033329	-0.019956306847052	0.0101589024155872	-0.00100727805944419	0.00356446398137495	0.00235722754340833	-0.029595382612648	0.00485546524510549	-0.00720087123126397	0.00353332754253007	-0.00795154707031431	0.0004370019011581	0.00103227205179069	-0.0025097820556257	-0.00678636042754912	-0.00920076020505779	-0.00523649260355868	-0.0119424044943439	0.0106716675997112	0.0066135071763865	-0.0206375439950674	-0.0026972249414975	-0.00954506241079232	-0.00909199658039461	0.00243757924693126
ct_IP307625_obj00004	-0.0179054479198527	0.0102276572706142	0.0174093856066374	-0.0107892056389726	0.00129066428700617	-0.0225697387310408	0.00825386140663328	0.0100392635640178	-0.0123312675879095	-0.00418243782479166	-0.00800389887184245	0.0022590608133979	-0.0174615172837167	-0.0105218338410697	0.0115733283941324	-0.00644115283879456	0.00856230538930083	0.00641525556645845	-0.00172112583847642	0.00673897356865648	-0.0105864828012631	0.00542864361793923	0.00539292070838567	-0.000765588763046619	-0.00694997623212709	-0.00952144144122363	0.00132932846066281	0.00102914178806449	0.00191560784007778	-0.00738322067559421	0.000715921005608655	0.00175877060440514	-0.000395065928124697	-0.0069882669284957	-0.00719413404424701	-0.00230275939208005	0.00994522929929466	-0.008374151373807	-0.00966874056054081	0.00629710754226784	0.00888916162046072	0.00235297045663346	-0.00329604042882332	0.00164865770792316	-0.00116763355457927	0.0027012882021901	0.0069173044797447	0.0013106097682502	0.00389810181328758
ct_IP307625_obj00005	0.0388889633853619	0.0058948764262502	0.0323099582890549	0.012124551455356	-0.0153336538804935	0.00872924024312187	0.0138468551198433	0.0139520114990042	-0.000457473808024033	-3.33268411004069e-05	0.0165904703257654	0.00654955739758635	0.0273149029735477	-0.0153098549452104	-0.00806933307579929	0.0123449040467306	0.0144740301221149	-0.00732159000464907	0.0101115991177042	-0.0387872503443522	0.00458479215013763	-0.023738651917895	0.0201345119933257	0.00232346067803686	0.00859078906977944	0.0107473724046863	0.0129349856678506	-0.0117178825566283	0.0188655980518729	0.00402830285384841	0.00437840364777516	-0.00962183869465951	-0.0121093938612695	0.0153359439664787	0.0115962518348923	0.0170857940641983	-0.0186075973994463	-0.0191775936531068	0.00915179250309273	-0.00516544846736502	-0.00161681589100603	-0.00317993306089357	0.016535061896483	-0.00959471570749316	-0.00263736014077273	0.0126791558436768	-0.0100947127106688	0.00973402474464076	0.0080081179083606
ct_IP307625_obj00006	0.00948048001773613	-0.00252755667758262	0.000720270363531924	0.0291866629021126	0.0113260238398536	0.0131187627717661	-0.00269124838026952	0.00244590749416188	0.00838646408435658	0.00929181046253036	0.0150331880741291	0.0171336116228199	0.00967880715155104	-0.0102958414702121	0.0188812382771801	-0.00937219688794165	-0.018896265900287	-0.0117043016886245	0.000979502171462192	-0.0168719403804241	-0.00192228682185214	-0.000959427495320722	-0.00998891422826099	0.016726017527805	0.00563178330310736	-0.0232647286545553	0.00250890547666517	0.0106042249229414	-0.00569330473871536	0.0145829296659976	0.00713561815229097	0.000387628813392991	0.0226059434623127	0.00928435029984195	-0.00437504506656868	0.00405399091457703	-0.00788203824347839	0.00407106769126892	0.000876183834890062	0.0140805594595525	0.00359158076278172	0.0093548119075849	-0.000991972150753078	-0.0127014006384925	0.0118077116361917	-0.00832351568333654	-0.00421558297307738	-0.00315498613452204	0.00219131499006064
ct_IP307625_obj00007	-0.0238719376782421	-0.00197242282400737	0.0127011810002867	0.0165627431392565	0.0103880398803702	0.00848546145087092	0.0082888959195164	0.00159937897488661	-0.000134561991809511	0.0113566127678251	-0.0173293942035603	-0.00163856765985926	-0.0117352969190843	0.000382744613959371	-0.00583096243045973	-0.0110647790604858	0.00653382655053428	-0.0164881718543602	0.0049874278091111	-0.0142869351094491	0.00241632942933761	-0.00874454574611126	-0.00240724619876153	0.00614753516940945	-0.0101964582282877	-0.00522149625145626	1.69579302610016e-05	-0.0102492183812079	-0.000996871748405511	-0.00535407450717648	-0.00780662978545036	0.0115027591348384	0.0108009246360709	0.0042139608243971	-0.0108310846263598	-0.00554121644020449	0.00778519524472257	0.0145528738775132	0.00575339100307246	-0.011057727805176	0.00281420647644264	-0.0104028435932086	-0.00169363351856065	-0.00872768762251342	-0.0012692214021414	-0.00874548177085948	-0.00373480356879933	0.00222533202786179	-0.014708271822253
ct_IP307625_obj00009	-0.026226214921082	0.0168184286995808	-0.000733449840990503	0.0152059371009563	0.00740792836484438	0.022430414755844	0.00670911726452282	0.00100577841250016	-0.00883335202581385	-0.0202524992152563	0.00211795483031638	-0.0180593172002866	0.0213576177225369	0.0048894512672072	0.0059233596392169	0.0163886428304863	0.0262415271247477	-0.0140529673286864	0.0120502099873825	0.00796745186205485	-0.00965749769354388	-0.00401648963388298	-0.00884701357117964	-0.00447761447975401	0.00487749073788137	-0.00350107382639424	-0.00608673656179986	-0.0144570047731657	0.0196309664673655	-0.0141498738523767	0.00104664957973241	0.00657242006487699	-0.010178040281981	-0.0113177124659048	0.0175348385567135	-0.00863032105460084	0.00102895754224843	0.00149724132149861	-0.000616564871778343	-0.033924731232693	-0.00204311789950869	-0.00908688711706768	-0.00773634189427812	-0.0050695204649881	-0.0150172544155128	-0.0103446588459799	0.00837465669558232	-0.0208613645822291	0.000693694752747569
ct_IP307625_obj00010	0.0342750878278606	0.0130459947205533	0.0105933730477407	-0.00592354706546759	-0.0142023544246456	-0.0143330196443044	-0.00393574567424838	-0.000958630713308298	-0.00736672336203356	0.00077186649751041	-0.000695343562273788	0.000206379623784397	-0.00656496788934882	0.0106245067598637	0.0243279656780245	-0.0100944552003491	0.0182019254816357	0.0149167632582186	0.0020080870066638	-0.0106501348536654	0.0063147182469071	-0.00679329846083213	-0.00300007270070504	0.008941566182571	-0.00562511047901705	-0.00143287781732145	-0.00173038232333396	-0.00322256345575188	-0.00885143346301851	-0.00592706280761057	-0.00384625880356263	-0.00327320758226147	-0.00816007319717523	0.0157027541083861	0.00151785568498336	-0.0082247553171324	-0.00349464208936378	0.000551621347311612	0.0121274801573963	0.000130644607192967	-0.0108060381500695	0.00157635333306733	0.0088416828753697	0.0111747976368751	0.00759940055159708	-0.00452539219363118	-0.0121254756959701	0.00207272703148594	0.00874693598638118
ct_IP307625_obj00011	-0.00992849437596703	0.0182901283973753	0.00710049205408977	0.0112618136625322	0.0143487390059786	0.00417891765026072	-0.001822232893906	-0.0076636908377848	-0.016664877286415	-0.0206579895281142	0.0110465660519237	0.00594671090908877	-0.00427202173050156	0.0197069056142565	-0.00344092869606895	-0.0152328286888774	0.00390794799910888	-0.0112227095268893	0.0242462381875511	0.00981622484602276	0.00200136950294896	-0.00521343472297905	-0.0225001687734824	0.00184205520257866	-0.00765252545963325	0.00501884683716051	-0.0149027801820975	0.00306823065780568	0.00775448735072527	-0.00413940116720091	-0.00587165789855396	-0.0215999732174814	0.0160471027860238	0.0167851578165084	0.0203673506906642	-0.00755757638654755	-0.00781724185669644	0.0322252628522685	-0.00932418935909312	0.00646300402894589	-0.0109477064225991	-0.00482524188643927	-0.00490183671181957	-0.0133835704715795	0.0136162804301056	-0.0129777930013022	-0.0204453276627104	0.00527881029286332	-0.0191436214935793
ct_IP307625_obj00014	0.0547441071198597	0.00930069840715897	0.0714322298975075	0.0274797781392383	-0.0330384911554544	0.0035583850337517	0.0385353843953323	0.034887005059785	0.0573515991481352	-0.00907131621161686	-0.00492927137510488	0.0213878788784106	-0.0269777387626399	0.00323555632696872	0.0385827249951335	0.0194383536465743	-0.00679820294122211	-0.034398805764832	-0.0506749693564213	0.00462718906175785	0.011775510375079	-0.0143730857477684	-0.00523602198940798	0.0150551606067357	0.000340080965431303	0.0121537732183347	0.00421677903472187	-0.00739117347367318	-0.00398473969768692	0.008317919266528	0.0019120177249587	0.0084474347897753	0.00873333404085334	-0.00609414211833523	-0.00368113373955856	-0.00982789754053173	-0.0161028652246156	-0.000606460317096187	0.000846769314981374	-0.0248408507140288	0.0151461128760217	-0.000937898903691674	0.00310385196117629	0.0091580945487309	0.00754224784879155	0.017264581706407	-0.0123550070063019	-0.00331002523822454	-0.00786834590662541
ct_IP307625_obj00015	-0.0236961211468635	0.0202783338551395	0.0115513727068139	0.0112160909390509	0.00600974602161249	0.0120306301222762	8.37181649202197e-05	-0.0196064952566044	0.0018180631224883	-0.00300036497034288	0.0089363194607636	0.000832108713782694	-0.0201484130309902	0.0148517155028404	-0.00624657122656562	0.0132717323057299	0.00446433534666695	-0.0024225654052458	0.00992343069627716	0.00547874184557707	0.0159448605368318	0.00643710746739296	-0.000573561110611689	-0.0226298835045069	0.00851314034415443	-0.0121604111024431	0.00855943814215647	0.00371544888074418	0.00821166473217119	-0.0033521222081381	0.00556033006290537	-0.0199594601594439	0.00331565293740815	-0.0111395697422224	0.00409891473322639	-0.0073655377916562	0.00793200206301147	0.0103515875581207	0.00244842095180439	-0.00735173942097801	0.00848127243877698	-0.00132748859782363	-0.0110950288847699	-0.00643383526732318	0.0133228297589852	0.00615525692014782	0.006159829548879	-0.00567139784516656	0.00314578836912937
ct_IP307625_obj00016	-0.0100437264083263	0.0175483074604665	0.0108404910423445	-0.0186134086983039	-0.00572210587559861	-0.00705733989395274	0.00889421297443109	0.0151054442606201	-0.00214915506094156	-0.00517731554693905	0.00839770913711252	0.00191217100831535	-0.00932946402835003	0.00381748698936819	-0.00357842349321105	-0.0112498078418055	0.0166134533294098	0.00234210204150584	-0.00578860240096543	0.00476332917369452	-0.011147883977807	-0.0011380718592866	0.00328685406784975	-0.0054724030676	-0.0122895373422475	0.0043212683318811	0.00431823947774592	0.00294031114591627	0.00312514148092736	0.00129548728836428	0.00550079348740942	-0.00640069543159564	-0.00373347158319114	0.00486576828440432	-0.00345467082113942	0.000829861898971642	0.00918883412442568	-0.00664049310017904	-0.000636679623853992	0.00554385858469721	-0.00222299420531533	0.0102371506152721	-0.00294057079289266	-0.0016934910022531	-0.0010751397394078	-0.00433689354682787	0.00313724135832009	0.00339798094298764	0.00629752904343783
ct_IP307625_obj00018	-0.0368158351572837	0.00888128004729351	-0.00748255147648309	-0.0222285120614027	-0.00952586501157876	-0.0243350852546473	0.00431280601426	-0.00222836361415822	0.00250339386296273	0.00304975251337833	-0.00136033545314643	0.00435391560400494	0.00314834915764291	-0.00753374910058309	0.0193136854502913	-0.00788148242057793	0.0034169811373261	0.00589986760000086	-0.00505547355657335	0.00892315513985504	-0.00272404602971203	-0.00568335034754351	-0.00197905999695199	0.0061742457493201	-0.00824140542448926	0.000660362284421643	-0.000249005235003555	0.000582363633553027	0.00535677744476541	-0.00669397891871727	-0.00303862547073664	0.00178030882232748	-0.00232578141206674	0.00670005135405124	0.00330549272605481	-0.00557562965445421	-9.39375003749995e-05	-0.00685305079792161	0.010511361402453	-0.00460023883222616	0.00996190478561245	-0.0114121522251561	-0.00861520615309217	-0.00237546418848681	0.00175952308607166	-0.0132746009938814	0.00511892697906716	-0.00156531760599855	-0.00757374244731367
ct_IP307625_obj00019	0.0180885202403572	0.00510050410458734	0.0111682064261099	0.0180735053990704	0.0159222366454995	-0.0137152452822458	0.0102979946462728	-0.00956995096784881	-0.00256399917301414	0.0170949112619202	0.00804697810606341	-0.00418889703707956	0.000187064900113123	0.00108837835236164	-0.00741466776121045	0.000599407354432794	0.0123083785649917	0.00191128944427118	0.0163731426449898	0.00792034826184682	-0.0102014696605743	-0.000134744917012588	-0.00786102517755395	0.0118002404214006	0.00529195877956175	0.00511201470399903	0.00856750455841342	0.0121756294354534	0.00544684301034235	0.0120497009814254	-0.00243681696684813	0.00861442156891202	0.00998990840481244	-0.0073626120472092	-0.0143414479821348	-0.00483768752459238	-0.00706591182646288	-0.0016507109047707	0.00813486711689027	-0.00359599638610736	0.00327685937133583	0.00768143324663271	0.00164071120677402	-0.0114745865205214	0.00329582534948698	-0.00190425269636637	-0.0037095312159129	0.00102637100076698	0.00194173489921695
ct_IP307625_obj00021	-0.0104623682225451	-0.025636705587585	0.0144262437335378	0.0060313298036376	0.00940601595246615	0.0117979547472926	-0.00169353133603201	0.0089272503009747	-0.00626151927535155	0.0161208146515519	0.0140477357845619	0.00616730213625351	0.00146331323779706	0.00271293439289631	-0.0103877269346107	0.00338730846712138	-0.00822153865516894	-0.0167328001860722	-0.00345319095873594	-0.00938056608730083	0.00132847760044399	-0.00255649147752507	-0.00378061857122151	-0.0139394480492858	-0.00717843020835542	0.00442976718035144	-0.00811363328341493	0.000706727001091382	-0.00684934158512613	-0.00129012594733404	0.0127358642532141	0.000590805606942977	-0.00647581325368653	-0.00322438356665093	0.000516817512236357	-0.00124039121116966	0.00495537604507592	-0.00624261970070162	-0.00577076138506231	0.00324278000374798	0.00952380958732566	0.00212757185893175	-0.00329791674326286	-0.00306484239623347	0.00647306803314511	0.00784790688498942	-0.00416714395323568	-0.00435753604659384	-0.000610013373000093
ct_IP307625_obj00022	-0.0299260526885853	-0.000625280145247483	0.0121890761743232	0.0058724041683039	0.00584692088209211	0.00596339549549894	-0.00642650167742958	0.00604174809255659	-0.0022819345688928	-0.00559482248908235	-0.00583605955705434	0.0124767039674174	-0.000354881448559919	0.00877009137870603	-0.00182366101728866	0.00286055322295102	-0.00780364851352443	-0.00715366097129958	0.00599654399728325	0.0013607678722803	0.00154784936156805	0.00751353096635777	-0.004680174264987	0.00469796304062088	0.00230315785279813	-0.00200774793624062	0.00339348486618349	0.000631848472207461	0.00327467559193677	0.00571552648916205	0.00489818911596006	0.00718015807727741	-0.00710120812310303	0.0109021029442526	0.00115810103167511	-0.0224374263977829	0.0064940780944458	0.010896459114951	0.007035549866435	0.00766524213521204	-0.0117303038545694	-0.00602798387915736	-0.0031156420443118	-0.00272053100909218	-0.00166082045287333	0.00227212945993397	0.0106000678105202	0.00396981049775253	0.00868341669688185
ct_IP307625_obj00023	0.0367895987319923	0.00191538475017626	0.0388860587159249	0.0237741559001485	-0.011986401138796	-0.0164473054578153	0.000160789095924312	1.28176310101455e-05	-0.0132757770216438	0.00419368854783254	0.0308771592322495	0.0268524307825527	-0.0167315106235159	0.00304003395493358	0.00246561615605899	0.000584517758497864	0.012327026350242	0.0124206864514004	-0.00216584355183714	-0.00881459019483306	0.00346143525306184	0.0257652247546926	0.0109164095072356	-0.00542878935558353	-0.000380072751563187	0.0113323099079248	0.0275635866791472	0.0172280157706235	-0.0158336535763843	0.00120281509017911	0.011752923779168	-0.000919441096970798	-0.0133858862592269	0.00896377039573218	0.0051688951641299	0.00767704318663892	0.0142374455017733	0.0263829397295512	-0.00528370363649751	-0.0189051728767426	0.00994036070305494	0.00880617952878605	-0.00266937078692826	0.0195607520913306	-0.0103159552793204	-0.00253753534493809	0.00437630019915372	0.0151502319893263	0.00874458119040117
ct_IP307625_obj00024	-0.00841353284677217	0.0204921548514339	-0.0219255579915711	-0.0125081032677008	-0.023896964115132	0.00446024904007461	0.000638848222408278	0.00282939669416847	0.00280002084125513	0.0120255675933566	0.00419241489585881	0.0242232564445255	0.00963640379343873	-0.0275589493992913	0.0175157928884896	-0.0162322019977427	-0.002410620527552	0.0113361809468578	-0.00117344409606917	-0.00160763521542606	-6.34344840825909e-05	0.0221685219256837	0.0110071351383943	-0.00844723179413351	-0.00181558843153876	0.00698556179071644	-0.00615303702770982	-0.00416477327335412	0.00862661207626293	0.0123016491457939	0.0147776188623177	-0.013864276734685	-0.0187326530173818	-0.00547870976706631	0.0148172042103044	-0.0138523927419805	-0.0181044973457177	0.0222664384590495	-0.0063303149326666	-0.00571829527507844	-0.00624587799360989	-0.0128374843062707	0.000463734344317583	-0.00381522696028766	-0.0051456439942769	0.00769032440455937	0.00302010167255918	-0.00340382327005387	-0.00427782860913349
ct_IP307625_obj00025	-0.00804900165889959	0.011950455042136	-0.0050539458339765	-0.0175058312269551	-0.0101576434068896	0.00737885502319355	0.00606184054438304	-0.00450627056387885	0.00412693584533495	0.00946033754517675	0.0089579106176973	0.00211782523222651	-0.00362506989475144	-0.00788781231106562	-0.0037632739672636	-0.00529023372503784	0.00561804513117763	0.0014674142709623	0.000924371010832138	0.000187708191506605	0.00142459521090741	-0.0100621915004339	-0.00566288785092288	0.00528658599498229	0.00480078184189389	-0.0054745033458105	-0.000912094622230358	0.0018137699430194	0.000549167198859744	-0.000162511475202126	-0.00846582842322058	0.00324799432231152	-0.00546921257797762	0.00406223515425936	-0.00188268706285558	-0.00161330851227483	-0.000286205686857936	0.00255039806372115	0.000707600748419379	0.00478208975691497	-0.00840687860027155	0.000215254670647576	-0.00329977189538513	-0.00595926602195429	-0.00416003402546868	-0.00239988935470905	-0.00606326696280767	-0.00681157445537885	0.00193901865594414
ct_IP307625_obj00026	-0.0261586908391303	0.0164924489087662	0.00400928696170659	-0.00829536842733862	-0.0179921027176061	-0.00354834792564759	0.00156839461957285	-0.00104285496821987	-0.0114621119539798	0.00902181157958308	-0.00502711750551061	0.00246254897815164	0.0069690631194798	-0.000711183372537204	-0.00719263557893511	0.0048394769437504	-0.00256524927330542	-0.00118885318858501	-0.0023876017399817	0.00100747667532304	0.000520958777557236	0.000279392998948657	-0.00076739306574177	0.00831101245460943	0.00544229914033337	0.00457664290098814	-0.00547493851121612	0.0032705989592765	0.000529779690042278	0.00162828037891282	-0.00174649774455076	-1.18022245400144e-05	0.00231617426788893	-0.00106889269994965	-0.0034563375721792	0.00684583023168147	-0.00110890176057086	0.0025246643065432	0.00113937302564381	0.000427938119949932	0.00271702170605641	0.00433073612628461	0.000731450876295365	-0.00571409143851562	-0.00362454549504781	0.00251759548486647	0.00489717617725584	-0.000515736835333337	0.000147005447677955
ct_IP307625_obj00027	-0.00459002354420889	-0.00807774109963741	0.00600509937868694	0.00110341614123404	0.0155505256261917	0.010685815674287	0.0119096716242983	-0.0135329831476483	0.00457383509410966	0.0116467055871267	0.00336780922697421	0.00784469220219271	-0.0177042635686229	0.00565940685286198	-0.00202078417344065	-0.00193083916202173	-0.0167631013577835	-0.00840328145835246	0.00627491856381399	0.00851553298090055	0.00253526781966992	-0.00251508632216495	-0.0136528858580423	-0.00690585403037169	-0.00373004338412107	-0.00812655904866407	-0.00874597249927772	-0.00572489304113575	-0.00426853804571861	0.00635510405053379	0.0164922082098165	-0.000993449359489605	-0.0171654785514151	-0.00407998563742347	0.013099300287909	0.00134556342399539	-0.00430135327895146	-0.0139358916867173	-0.0156014515327082	0.00684319729299975	0.00782538837474096	0.0146776356410488	0.00559675605129877	-0.00196819196551561	-0.0015433268953698	-0.00397931232776239	-0.0147335816276394	-0.00501292082517137	0.000558495210048796
ct_IP307625_obj00029	-0.00276439966853437	-0.00763211389459594	0.00304021266589541	-0.0136972817469602	-0.000442735427815668	-0.000829062359784507	0.00543614005305054	-0.00113909530481706	-0.000340728084759006	0.0134892885847344	-0.000948157746204535	0.0109212216962408	0.00232232444973984	-0.0119631462401748	-0.00208035062335515	-0.0045873766568942	-0.000343420105968593	0.00549917881635306	0.00213767799976826	-0.00255895253117489	-0.00847168564109221	-0.00387953746499745	-0.00168016117658883	-0.00374965463093028	0.00362149679141349	-0.000533429146899538	-0.00742431952719247	-0.00208846838045481	-0.0029398441461418	-0.00575432832923502	0.00296790450421386	0.00550258785221466	0.00438581784416306	-0.00288313019735322	0.00216172572684518	0.000382488581035705	-0.0110912824524998	0.00446234372627086	0.00519806161930322	-0.00230066230308284	-0.000615906821140767	-0.00240649539569109	0.00290554807962023	0.00118665226697698	0.00297094638328499	-0.000401214463717262	-0.00190340454586393	-0.00610211030115466	0.00367494999571558
ct_IP307625_obj00031	0.0493199428123693	-0.000598871334985455	0.0556605630575089	0.00834361003283718	-0.0276121788086608	-0.00991057154460253	0.0137410585140301	0.00959542387495932	0.0160238017210095	-0.0169813824944698	-0.0180000446131824	-0.00189108171537023	0.00921696969669076	0.00551243007763096	-0.0054346908195416	-0.00613217606574522	0.0145470072894191	0.0182502778220699	0.0272791043408461	-0.00351276183485433	-0.00194439981044339	-0.000339672936732003	0.0174602185970526	0.00643388991336066	0.00913179042646372	-0.0233276751469716	0.0011831023506237	0.0152918369207332	-0.00107809352868747	-0.0248842311056626	0.0175982295521685	0.00265148274303185	0.0074708663188297	-0.00370078758370732	-0.0140605303658083	0.0083571282473982	-0.00184497023271825	-0.0015170672454255	0.0129865745590488	-0.00666019819971647	-0.00829482801597565	0.00849837243443761	0.0147152932615361	0.00240425410667396	0.0149878813087684	0.0023746578602651	0.000432620541530336	0.00228312243095912	-4.82916953574656e-05
ct_IP307625_obj00032	-0.0023148333831913	-0.0102444480318308	-0.00136077659448764	0.0133106775121208	-0.00242856185397834	-0.00513490334796958	0.0054596486901131	-0.00413330857386779	-0.00612922141949253	-0.00294206501951654	-0.00941730183885057	-0.00447836345240516	0.000906312767567133	-0.0112721163967599	-0.0122807334151528	0.00402885788385699	-0.00491211285803674	0.00510310128264853	-0.000282838937093366	-0.00079242887558662	-0.00350413470017597	-0.00157395380454671	0.00206863060606049	0.00616443101008692	0.00666633891737716	0.00898305275464001	-0.0109364071342602	-0.00139626825304437	-0.00186051957964237	-0.00128248508511057	-0.00388411075887259	-0.000852872759977411	0.000253100131231278	-0.00350519700345083	0.00776992048829619	-0.0099981865432928	0.00652582958996403	-0.00922201409503651	-0.0105507606061191	-0.0102035550509129	0.00100351530040425	-0.00481089955490777	-0.00293753797426099	0.00180086449667174	0.00413899997677532	-0.00248438157865165	0.000855790285844411	-0.00137197707746545	0.00354224166980728
ct_IP307625_obj00033	0.00854136976043295	-0.011676969108847	0.00213038267620464	-0.0267884925047861	0.0185407769970604	-0.001524155806834	0.0140088186199088	-0.0104963977451774	0.00717892181326958	0.0353427653225812	-0.00451139434807103	-0.00698110904934722	0.0111081248138895	0.0148301422694516	0.00341157667844167	0.010065986171941	-0.00221089742269196	-0.00232585772532796	-0.00040924919989484	-0.010791330655159	0.0137447795595677	0.0137208171220733	-0.00527976901968461	-0.00957590791662916	0.00314542227175402	0.00597560303060994	0.00778847162299526	0.00258969237576528	-0.0032557098305247	0.00202312748642527	0.0134521715675457	0.00192093976857304	0.00878853475542722	-0.0106998258859887	0.00646852555727477	0.00909400021790632	0.00144025803307261	0.00623695515480237	-0.00540271040606527	0.00456139261363964	0.00615023007817522	-0.00822360729023667	-0.00403933725465523	0.00131677342813775	0.0103738126799262	-0.00434487781409935	0.00511417775120861	-0.00219024949201373	-0.00700963636284161
ct_IP307625_obj00035	-0.0190937353569567	0.0023447107702054	0.00155319664195561	-0.0143721151319011	0.0165189767172821	0.0193159460189348	0.0107698547869305	0.00633254574354581	-0.0260093464651829	-0.023193873185562	0.018790201120932	0.00264977069116	0.00663062620580118	-0.00403285806133262	0.0181551213894274	0.00942738460983521	-0.0206292027915102	-0.0177278587172309	0.0177884101266708	0.0122696364009152	-0.0103636783525749	-0.0132365462470746	0.0142997047447367	0.0299489046822518	-0.0088913739605169	0.0163331198446039	0.0243106211713306	-0.00246648902048463	0.00288108133813202	-0.0129556062360966	0.00530233230727075	0.00847967701771331	-0.0112779991213929	0.00425743051807371	0.00884577837070191	-0.000986747257790195	0.0187880042811622	-0.0179546753472692	-0.0040722591338335	-0.0010484838728355	-0.00372841438276177	-0.0108560039834172	0.00460323322428862	-5.29423012120748e-05	-0.00952447345658015	0.0065514820866289	0.00390519248653505	0.00207209254428979	-0.0105629770474879
ct_IP307625_obj00036	0.0372616964320611	0.00479015249833878	0.00704010900192673	0.00368535649781758	-0.0134396778145089	0.0282924939343722	0.0258938567734685	0.0130559793944444	0.0128002570129678	0.0126638123198698	0.00645005494220214	-0.0097550929870625	0.0197506305873366	-0.00400653652011916	0.0101368696378467	-0.0068030157653167	0.00834434017228129	-0.00136201881881677	0.0106115905333715	0.00793318332769921	0.0228003056681955	0.0384597480945939	-0.0226551813158821	-0.0209321680723525	0.0132733821486453	-0.00802298792433085	0.00387002398165276	0.00626838167091147	-0.000536503978018385	0.0102354478383181	0.0221139632304806	-0.00417823129190144	-0.0153223386448491	0.0329108703191227	-0.0211045248010552	-0.0040965176995828	0.0194341037135522	-0.0413245797548144	-0.00103237585939229	0.0125586647658963	-0.0114695732241461	-0.0119080020151162	0.00699308149221067	0.0179090185350555	0.0135935575734276	0.00861522861061337	0.00228798825144892	-0.0200633962065884	0.00981786428222077
ct_IP307625_obj00037	-0.0149778047496112	0.0068015196179789	-0.0103403886493212	-0.00242337375810413	-0.00957522774970745	-0.0185070753033115	0.00250487579414127	0.00935106987054981	0.00033193048724217	0.00680689445680606	0.00365228348233741	0.00949536836666819	0.00666075022742011	-0.00254032672523414	-0.000982449028029573	5.14010085221286e-05	0.00494733047843427	0.00461149097796358	0.00458128223986727	0.00701569918070001	-0.00690073397291113	-0.00470460722795587	-0.00435640435844927	0.00902022374159462	0.00292311346914887	-0.00565783068111053	-0.000340777077141245	-0.00182378899062108	-0.00572512500633375	-0.00526498173890096	0.00253066318535873	0.00259618176719267	0.0115482344174406	0.000324196887777169	-0.00177991610228939	-0.00414641114038953	0.00132967809578101	-0.011927768481835	0.00190183067330279	0.00339355608107892	0.0102730594155492	0.0012928015751721	0.00410223477117952	-0.000936729846679657	-0.00179662620353127	-0.00809678854047199	0.0113912737189908	0.00917058901855063	-0.00534953561043505
ct_IP307625_obj00038	0.00910300257585281	0.00335306918444644	-0.000331631482007304	0.0296882468511437	0.0124157593497041	-0.00300986329824142	-0.00427900990678999	0.000910446729980812	0.00163932772875828	0.00151671557091034	-0.00294615038229825	0.000892411266155301	-0.000836034817132851	-0.00419262724773109	0.00652361257901659	-0.00626920436503296	0.00461480048641027	0.000145541845860682	0.00977105468361735	0.00241566911333828	0.00381705753741621	0.0025860609493963	0.0038480091623171	0.0100980711654159	-0.00738824621327869	-0.00052970270615406	0.006970524098219	0.00324634654467742	-0.00388508399495612	0.0083885930975565	-0.00603609856420562	0.00539845818660414	0.00731842740168995	-0.00518425325729181	0.00171089381360241	0.0106408865645378	-0.00377772341050864	0.00275783550287735	-0.00176769823772476	-0.00554511504057758	0.000651115904993182	-0.00618543919070478	0.0030376774607693	-0.00367142272262503	-0.000191404988224714	-0.00619076437460117	-0.00166216054168897	-0.00982549833675517	-0.00176952372965059
ct_IP307625_obj00042	-0.00499734267013215	-0.0112193712705667	0.0100872073444806	-0.000102116885013454	0.0111451426137227	-0.000741290395441441	0.00987500512883237	0.0158172811889755	-0.0191855221613409	0.000205606159458766	-0.00142128070439118	0.0101754213364678	0.00907904569737624	-0.0055361543893813	-0.00933581037916916	-0.00539525069486801	0.00705212036375116	-0.00335155388985534	-0.00370803832561807	0.00521805349554434	-0.00488307894215677	-0.00156775768839256	0.00412582895667561	-0.0110103991789662	0.000737314429828957	0.00490778934514347	-0.00869871326677046	0.00283635254034171	0.0041808636067625	0.0076908144799429	-0.00182151719397129	-0.00245590301816407	-0.000414892814703037	-0.00271487778591506	0.00404936839334261	0.0020390310330933	-0.00565002516588081	-0.00433977633549806	0.00613688962550175	-0.0101028824513547	0.00489314994214331	-0.00117269997374286	0.0053547446345221	0.00083062587677254	0.00304707050678342	0.00361256160620909	0.000311940529755784	0.0016789602474745	-0.00245673784533409
ct_IP307625_obj00043	-0.0125210818038337	-0.0169076286973757	0.0207132089140184	0.00785480352054651	0.020422604160116	0.0145487098169813	-0.00831538187734803	0.0106681068596149	0.00427266210789955	-0.00546262793452987	0.0051662909666435	-0.0229879184495561	-0.00649459300746337	-0.0175094513382003	-0.0170425692851528	-0.0334479154031214	0.00360238857074562	-0.00406632915421493	0.0035301857795662	0.00885762481569879	0.03281823600936	0.0101953397302062	0.000316500323508398	-0.00267372249410947	0.0400294021084705	0.00239231600581239	0.0101091173067432	0.0100001929641255	-0.0200564887582834	0.00592834081978978	-0.00233124355274063	-0.0128413850527599	0.00200408799675032	0.00288110393392404	-0.00110567112184717	-0.0200289608178724	0.0222585219435146	-0.00303727394312083	0.0110054694386124	-0.00161834912325739	0.0138374604799425	0.00132257964824908	-0.000593466584627357	0.00550610441447562	-0.00945950278907585	0.0104016232714867	-0.00229244677022772	-0.0121827144052028	-0.00713334289544201
ct_IP307625_obj00045	-0.0124956942995893	-0.0356396701468306	0.0146940635241533	0.00319220208164485	0.0122612219476506	0.00717734147788248	-0.00074862672679956	0.00493602134340139	-0.0158635664885146	0.00532646434582209	0.0116694603887319	0.00178392332560498	0.00140446499737267	-0.00255262069594721	0.00167212904758507	-0.00149224775000379	0.00831530235080729	-0.00284714071348606	-0.00615470519221453	-0.0043242132036838	0.0147955202963715	0.000407567590654129	0.00772198064523898	-0.000729311585722897	-0.0029050046774849	0.00821758058684832	-0.00647257810528095	0.00849976972438236	-0.0111338344804961	0.0034371398507536	0.0131464013435705	0.00702873968695796	-0.00145759434899536	-0.0149638613683464	-0.00522692563430056	0.00370849335150049	0.00516169158906207	-0.000632755793703265	-0.00411267731156196	-0.00723478794528919	-0.00662236108397559	-0.00198243051120352	0.00275309870792869	0.00910768680416942	0.00511681391851167	0.0039637585772178	-0.00652716172282192	-0.000819139126207458	0.00255097163253793
ct_IP307625_obj00046	0.0435966833333092	-0.00857462327269938	-0.0135992348026433	0.0272971876846958	-0.0144629741362706	0.0111662463800573	-0.00365211756515542	-0.0190878085301102	-0.0143561487094922	0.00353733419535763	-0.000106935970783036	0.00377087253301682	0.010039604634737	0.0103794204374022	-0.0166119110440139	0.0200996621175449	-0.0109551468949262	-0.0014505092385782	-0.013393604004295	-0.0055681041170469	0.00262229387583192	0.00593332911819444	0.0242338787244047	-0.00332623439370112	0.014293123852643	0.00920790367441502	0.00759347598061589	-0.0103355516962452	0.00564986056911586	-0.000635044685858878	-0.00184042326982032	-0.00567013225635087	-0.00253922158173177	0.0125813272590532	0.00629119599650209	-0.00340729847334488	0.00171168907608859	0.00328215383860436	0.0101236290730827	0.0105403531323834	0.00478993533843076	-0.000126420172979788	-0.00381435324888509	0.00214988431946024	0.00399857008671386	-0.00581059323018105	-0.00618824368780167	-0.00366640077011513	-0.00530268383325459
ct_IP307625_obj00048	-0.00327589887797079	0.0140706840044691	-0.0138545754711332	-0.0367306212025146	-0.000546780598637142	0.0034118721635117	0.0115651586029777	0.004890703883968	-0.0106732388305217	0.0031145837996096	-0.0071816656645594	0.0182250840531522	0.0124672139249693	0.00203760391395577	0.00672767708582112	-0.00151701148690839	-0.00393079019492686	0.00282251528217455	-0.00282361921063701	-0.00194891115190311	0.000577783622646568	-0.0100400192706688	0.0037027073792384	-0.0156193078345535	0.0138781994123813	-0.00301202637065765	0.000540826534719876	-0.000387114957288228	-0.00920633057635905	-0.00179913487462416	-0.00786230981944202	-0.000806961806959513	-0.00157265267391628	0.0110705680050239	-0.000539852187393829	-0.00445745999632339	-0.0189679658806317	0.00616555586101745	-0.00166772935314237	-0.00244163518420193	0.00534404631556682	0.00589684130918122	0.0007289144796848	0.00295716006809007	0.0023844946450315	0.0101976138516241	0.0063212236274256	-0.0103070062377438	-0.00299304932921935
ct_IP307625_obj00049	0.0113806720210564	-0.0053344253339861	0.0227571851800115	-0.000452907084996819	-0.0120112485158912	-0.00300329398081289	0.00989733136220259	-0.000793968919266649	-4.91977286224529e-05	0.00484877909404716	0.00358742111302888	0.00424678158911718	-0.0161236073221308	0.00053597695552118	0.0115839876577776	-0.0114934666794043	-0.0164027819463935	0.0143627833764124	-0.0011871526223644	0.00672433600940338	-0.0130684684621256	0.0109277339338706	0.0184891521771668	-0.00264772970991999	0.015761029953173	0.00989302287167294	-0.011098109588623	0.00100095743348325	-0.0039212020067498	-0.00881901248052826	0.00145728353344116	-0.0179697484972724	-0.00283836763211684	0.0149900736548175	-0.00786904057749209	-0.009454409425189	0.016435366411997	0.000227183065131249	-0.000323158303018334	-0.00184006615249252	0.00610967074059813	-0.00676844353705916	0.00617371259581254	-0.0134354014973958	-0.013122514644016	-0.00658023476851236	0.00674010527174359	-0.00340409134861416	0.00571539949324771
ct_IP307625_obj00050	-0.00282070608569412	-0.00879264391267726	3.09935492218719e-05	0.00289252906410396	-0.00174544474950546	0.0102465501559591	0.00343760051125205	-0.00122200260463256	0.00872469098564439	0.00848829259369622	0.0060962342556122	0.0021159252889686	-0.010426083079065	0.0104502993786527	-9.4700091391018e-05	-0.00963388507509771	-0.00540795812089582	-0.0105541789665642	-0.00141093422557408	0.0032454869312083	-0.0114102439324764	-0.0104085839617952	-0.0116709608379787	-0.00879415344119947	0.000757295581978632	-0.000738008571761217	-0.00627494458059051	-0.00277534224402641	-0.000114684745193537	-0.00171375801567802	-0.00199397075218958	-0.00626238570566073	0.00174691367480486	0.0102684566301251	-0.000489005664713243	-0.0121020767316789	0.000935164497492789	0.00509392108799886	-0.00559927998862096	0.00606775033561818	0.00284091339730191	0.00604998574189927	-0.00682804631811666	-0.00252105011423566	0.0029929911985237	0.00469830671597162	0.0080043208374078	0.000124835592138128	0.00553630675205656
ct_IP307636_obj00005	0.0421021300926197	-0.0225677142768797	0.00759870435132644	-0.00392472722058673	0.023642916482192	0.00013037637871278	-0.0161978291543059	-0.00337739427864657	0.00528526731920074	0.0065035787391403	0.018242945071271	0.00183994172148059	-0.0204596936289341	0.0134279638328643	0.00400968424447801	0.00886242364388606	-0.00107912571088716	0.00277740648051039	-0.00594787656444829	0.00680917220514362	-0.00509501703487839	0.00923668969773156	-0.00395928942984368	0.00447566450851161	-0.00557960744831577	-0.00309559233685233	-0.0122001203054432	-0.0171182872964594	-0.00514539088326514	-0.0132914793355991	0.015476224166161	0.0073164488582274	-0.0070975073866072	-0.0079097686310001	-0.00571632302491328	0.00178851092724373	0.00618469950415089	0.00354872834181401	-0.00529889749396414	0.00690107515021327	-0.00447925770154351	0.00564185107147265	0.00248114348666252	0.0122564566669518	0.000880497378281349	-0.00386947283268327	-0.00562049534416111	-0.000854653472778457	0.000665046433221454
ct_IP307636_obj00007	0.0439679841232641	-0.000791459089703737	0.0585362847693486	0.013326762436252	-0.0291010575507064	-0.0110915065450078	0.00268450251374098	0.0282155087461425	0.0116208825086448	0.00448569640790576	0.013116199917951	0.0289918514964024	0.0209006392774783	0.0192188373208543	0.0228738190176992	-0.0117424813504099	0.0263006833680091	-0.0238579163703185	0.0284875044014675	-0.0289534185693554	0.00858727398406574	0.00821186168920649	-0.021839615220564	0.00883275294680252	0.0119570856760207	0.0251252178240754	-0.0165715209465837	-0.0267557440387997	0.0112501282778816	-0.0295909980674902	0.00463686306350492	-0.00487014687101554	-0.0107016145453133	-0.00756631581278383	0.0187034031653016	0.0260012115015828	-0.0185426009783712	-0.00617964786143889	-0.0155343869222015	0.00515520991691986	-0.00802199052054775	-0.00793313894300965	-0.0271092931854434	0.00561834750146664	-0.0101638755679706	-0.00212267611267466	0.0101135426568847	0.00836201916443164	-0.00252949409354054
ct_IP307636_obj00011	0.00206376850872339	0.00441860627888327	-0.013134833847525	-0.0251121487855632	-0.000930261122107536	-0.00797750558635031	0.0181649846730906	0.00350255100747367	-0.018089281117459	0.00107019059487623	-0.00820020283053489	0.0120149251315225	0.00671153214884966	-0.00222784104427975	0.003048945947024	-0.00354200143895384	0.000787749157567841	-0.00135461529508559	0.00386379197426964	-0.00871345055486662	0.00176903557673186	0.00378000459772326	0.000747602694551387	-0.00285314599107511	-0.00658936524564532	-0.013734792351821	0.0121380314260531	-0.00319654325507109	-0.011039437653425	-0.00896517177106358	-0.00286486428302296	0.00744785719164552	0.0114134801760517	-0.0016152564351951	-0.0109715487647079	-0.00605366315580564	-0.00547740926723854	0.00971154493846008	0.00263569128497433	-0.000827006822422671	0.0132515681300844	-0.00154191299284526	0.00685883779871147	-0.00238777358199056	0.00572471342397399	-8.91325265268443e-05	-0.00458478047937743	-0.026732979703329	0.0127320308996023
ct_IP307636_obj00012	0.000720595044419916	0.0298584044404346	-0.00379639607283315	0.0173563961136558	0.00652331350333912	-0.0084953611909532	0.00128094240750213	-0.000764087158071264	-0.00691930098275304	-0.013196160568019	-0.000241075030909846	-0.0103857643629503	-0.00337678628518899	0.0162697533950874	0.0196850214498857	-0.00126982243380664	-0.000539340524651877	-0.00296437384716296	-0.00296290318535338	0.0120299948580637	0.00349194077798365	0.00227517553981062	0.0101858523614917	-0.00402537266923126	-0.00932271144718879	0.00342308067469853	-0.00814220737200519	-0.00288450778365314	0.00493651716698745	-0.0120906200642932	-0.000866047280191018	-0.00791105838309606	-0.0018184051544292	-0.0065772367898098	-0.00259817382936463	0.00369538360198136	0.00264056391206433	0.00916871631680294	0.00761727971699407	0.00561262480150082	0.0140550728983351	-0.00813722352648835	-0.00746927494010674	-0.00404633659551722	0.00896556954901354	-0.00619930388892001	-0.00308769037152896	-0.000179455037702036	0.00829739296948265
ct_IP307636_obj00018	-0.00487685079296585	-0.0161590089630466	-0.00694619565758394	0.00385102214717765	0.0111170084041852	0.00635806232238949	0.0132108934042702	0.0131009856571425	0.000554286561734598	-0.00893544089395996	0.00451789765211064	-0.00788821989663595	0.00620434364687031	-0.00798290749629849	0.0152295867045709	-0.00096177473049508	-0.0132497314331681	0.00769493231306618	-0.000234850794052664	-0.00969081659945324	0.00105177828843834	-0.000124432515990046	-0.00242626898087711	-0.00250857427819799	-0.00147418336047304	0.00184384252935139	0.00344180241844714	-0.00526297980042299	0.00351421095993656	-0.00130853695883397	0.00915039670665523	0.00680965772834857	-0.00629007829523612	-0.00897855676429707	0.00500760793535066	-0.00407755335722996	0.00450984824265187	7.92556052944345e-05	-0.0094221603643932	0.00521177159314062	-0.00321690312976957	0.00363719418998827	0.00323235826041386	-0.00353455536900173	-0.00233957602497132	0.000218930547992435	0.00265013100174932	0.00630498958972099	0.00465745236270988
ct_IP307636_obj00019	-0.00521135796922492	0.000875094083999092	0.0118225699670485	-0.015453388688883	-0.00825017612883875	-0.00799076393168682	0.00745698552012366	-0.0068612484174735	-0.0101255597035479	0.00576887927689099	-0.00550505519423282	-0.00488227519341916	-0.00859225487058155	0.00158552556472708	-0.00820601114418199	0.00059463332783746	-0.00104838415218562	0.00214339165727119	-0.000168413324973653	0.00729485535080019	-0.0144548900065539	0.00345886225368572	-0.00226153899362532	0.00286456148191199	0.0113626020443589	-0.00620158149378259	-0.00315929607772083	-0.00278139458416992	-0.00385176404263508	-0.00926451436462934	0.000181164755406876	-0.00165608339066437	-0.00295968572599702	0.00581390091860837	0.00571586850611204	-0.00196319902337902	0.0113745641903659	0.0105899650582699	-0.0024568265574627	0.00211911681506124	0.0106558125416815	0.000160440133033767	0.00262309773837755	-0.000965262863624559	0.00274871010080181	0.00376872662828836	0.00437967446562448	-0.00127728499802011	-0.00321959617427908
ct_IP307636_obj00023	-0.000308737106652733	0.00493142231996433	-0.00676193900997822	0.0165950856213238	0.00396532588730582	-0.0023170728040912	-0.00603902698381437	0.00218807746962205	-0.0170492376410297	0.00804082028958778	0.00188738604784718	0.0125885245796942	-0.00024557619006778	-0.00883211617123759	-0.0127221072387346	-0.0104315757001077	-0.00457889765624613	-0.00326089263813216	0.0194495281681515	0.00574233395705903	0.00200694899246828	-0.000304738102151494	0.0053946224518369	-0.000310268018769488	0.00335945617812892	-0.00224870407816804	-0.0187108770609002	-0.00419787836478294	-0.00156032025727879	-0.00459381381013716	-0.00019926198803108	-0.00327095003291177	-0.000471230503806422	0.00663462338098845	0.0100430865666931	-0.00430176202379061	0.00656653406277836	-0.00523539277133496	0.00451266171170222	-0.0120139995171792	0.001609297240451	-0.00747545817044424	-0.000729833173269579	0.00535467954964626	0.00591802159247607	0.00487770221759251	-0.008552786240709	0.00940789455971015	0.0101680600214557
ct_IP307636_obj00025	-0.00184275318203192	0.00089847752020223	-0.00680158549733071	-0.0173780613371177	0.00256826576697689	0.00958863083645285	0.010938511408412	0.00219126378601043	-0.00842756412563028	0.000900359270560134	0.00930535984239648	0.00818905285268335	0.00425094218511392	0.000190410933125293	0.00700378796567868	0.00554932779184467	-0.00295340470303161	0.00482277093197055	-0.000773510762167343	-0.00550064226723676	-0.00120749453802481	-0.00564276659334455	0.00126567951534625	0.00708348081904474	0.00711282463201482	-0.000226234858983592	-0.014427129547045	0.00403106699352989	0.000756159279065804	-0.00446556553346426	0.00363316659007791	0.00812714414153972	0.00350695672082529	0.0082885651467299	0.00525512919546491	-0.00632568154121716	-0.00186514377276261	-0.00130300081534776	-0.0143199670502531	0.00538308868240483	-0.000473791110779342	-0.00181179371745728	0.00901539967836359	-0.0121849972641304	-0.00161338808724111	-0.00742171278433281	0.000284802836039129	0.000398709696550671	0.000942864951237302
ct_IP307636_obj00028	0.0300329015645365	0.00241515502832923	-0.0127715307583211	0.0122794503051548	-0.00759721668124729	-0.0010893807379268	-2.320129965498e-05	-0.00927325034131823	0.0138889437714725	-0.00531389861527745	-9.59675488923239e-05	-0.00572242554379763	-0.00544850768704289	-0.0121113814011588	-0.00808550280573365	-0.00232442100882554	-0.00722399698437821	-0.0079269566304709	0.0120589701818218	0.0142799623515094	-0.000397188377267467	-0.00238750379174578	-0.014494546211218	-0.0093906748239295	0.00758548640259524	0.00332600235235289	0.0104384743068785	-0.00624930967329547	-0.00339904592888069	-0.000833338125122405	-0.00256859222896328	0.00481922127826873	0.00470863323682596	-0.000342187202425034	-0.0044444420292449	0.00439883385259055	-0.00192593849422934	-0.00119215170980529	-0.00476738502711235	0.00356588338919316	0.00347846707869802	0.00340866113720888	0.00397097845499409	0.00456889728582887	-0.00174047275756046	-0.000640601064399898	0.00648840925729668	0.00909965599739083	-0.00302765955348541
ct_IP307636_obj00031	-0.00886333709276278	-0.0166717144317365	-0.00905980106727484	0.00811213171202469	-0.00296012341605559	1.39558340238217e-06	0.00388906387407178	-0.00052904365291611	-0.00778519552156593	0.000622094082087138	-0.00662951759715163	0.00166421771839274	0.00409670422629402	-0.00195104445527435	0.00395768385987611	-0.000430019587183779	-0.0121239984056223	0.00119147790892261	0.00608508606144986	-0.00911477009952235	-0.00190050114232901	-0.00774182783466957	0.00583809564001568	-0.000557966712954859	-0.0032286348688273	-0.0110013454154076	0.00205462511258057	0.00830524687250212	-0.00316969062961095	-0.00155921463181046	0.000184421490106828	0.00139687588701169	0.00301440813195172	-0.00515576201399765	0.00323643752412958	-0.00138099760366811	0.0014524597978491	-0.00775516627038272	-0.00274120422235318	0.00293328172545044	-0.000845673363898026	-0.002569905322822	-0.000887706019783234	0.00732311834903017	-0.00149275777594015	0.00331208934365842	0.0100392217874183	-0.00480517857619066	-0.0011555847982567
ct_IP307636_obj00034	0.0200172781068504	0.0124805570277405	-0.0160080770363603	0.00954714245917048	-0.00431421313891137	0.00953786654096504	-0.00368599745019375	0.0010908668256426	0.00440697655683985	-0.00223420247481762	-0.00917218184738387	-0.0097458511688889	-0.00645498365887628	0.00469919653200336	0.00509232632303624	0.00114578633481521	0.00116123763082459	0.000623980566117813	-0.00359537759648885	0.00189780647404112	-0.00254162040921766	-0.00445548113415005	-0.000305419361412152	0.0113307588809451	0.00631617535338896	0.00366427805516646	0.0121128684614354	3.79151827190194e-05	0.00357011405499137	0.00900562408807769	-0.00670910273458185	0.0079259624223409	-0.000824020527101791	-0.00248216698377217	0.00304481008135641	-0.00105309868277144	0.00606352431609173	-0.00593692192727175	-0.00161750149738721	0.00118462705975692	-0.0132285854120257	-0.00060387504736988	-0.0142678981615959	-0.000980362640048407	0.00222647456815027	1.1583266939534e-05	0.00433567935466313	-0.00501417910711732	-0.00258272206119402
ct_IP307636_obj00038	-0.00606369670590892	-0.0102489802482447	-0.00546361127175689	-0.00703439875811725	0.0164280957321891	-0.011678798981773	0.00741082676194589	0.00580712332583468	-0.00663060764003621	-0.00193014197527069	0.00709793223963545	0.00942918215936289	-0.00103877833313632	-0.00884083867324796	0.00743604349095999	0.00175310988856552	0.00739136707039744	0.00514723803056905	0.00857982675088492	0.00241396360475656	-0.000824974489400029	-0.00774822191164466	-0.00256641754028272	0.00510245657529151	-0.0034413779646008	0.0132438466584038	-0.00497477193049271	0.00429378133779088	-0.000975544380205978	0.00198820020544513	-0.00551574793820625	-0.00360143349319541	-0.00729892418838205	0.00018177395110252	0.0107155104049208	0.00507906841624207	0.00154868609420626	0.00121189576974501	-0.00549298597943212	0.00857238740574594	0.00311364341166435	-0.00379424695777518	0.0200934645155346	-0.000393494737384262	0.0055310423138778	-0.000190856068594634	-0.00151984492319857	-0.00390665736180668	0.00561741993408186
ct_IP307636_obj00040	-0.00321168589740835	0.0183541393476771	-0.00346577999082057	0.0138885141207872	0.031450988165469	0.0198099615527074	-0.000506072825772189	0.0155744137882077	0.000404945153978734	-0.00454496163559221	0.00613237121499574	-0.00861486614879432	0.0051606820178238	-0.00880955179672677	0.0061615668693221	-0.0013404501689631	0.00111983986984568	-0.00362461703742187	0.00225178578664035	0.00558788522772711	0.0192600005840013	0.00734755911225715	-0.00120528443148721	0.00959105335399578	-0.00479614054942005	-0.00892361883402639	0.00796017327657738	0.00267947182610695	0.0108619166194437	-0.0137653415611299	-0.00333170128538356	0.00907469364354506	-0.00441775733292376	-0.00525102596076965	-0.00162664896495647	-0.00291294206310758	-0.00405809519851606	0.00359861563470118	-0.00084287623974069	-0.00431291832654815	0.00781050661947048	0.0108022424186734	0.00283780290842028	-0.00673221077651542	5.04605319670875e-05	0.00689756557464349	-0.00491586342171122	-0.00183446078518146	0.000551665941911162
ct_IP307636_obj00043	0.0448620089917089	-0.0100804314349868	0.0238945275125627	0.0259164424602499	-0.0362372929302727	-0.00816162304826166	0.009577663492293	-0.00773077324487556	-0.000557683236528297	-0.0211085182003348	-0.0125919978657552	-0.00571667937989007	0.0310698828413336	0.00565903489031997	-0.000857757761107257	0.0112254660337511	0.00623085036974564	0.00661987080298997	0.0124532180052113	-0.00732546115344853	0.00489822220026148	-0.00902589986230759	-0.0247887101140775	-0.00146055004243045	-0.00699649640573402	0.0047625688788431	-0.00611241428918346	-0.0166007353008318	0.0011636781723795	0.00132180805355774	0.0149160756344249	-0.00850819040841527	0.00340608437349142	0.0131123086451619	-0.0244330136265502	0.012970276651781	0.003034166302738	0.000609380679898649	0.0129582517012901	-0.0121333313134498	0.00134470061658283	-0.0208130090283803	0.0254804324517322	-0.0100606284598733	-0.0139189970760012	0.00555790082992219	-0.0167217263497554	0.00701846623531409	-0.0039084543818153
ct_IP307636_obj00045	0.0041411503697137	-0.033248123700651	-0.00583029372918817	0.028527507650674	0.0140962148513052	0.00126208211160312	-0.00377961471230332	0.00189484028771247	-0.0147057143971384	0.00871092884339915	-0.00976999188728484	0.00191652790328905	0.00377968366206122	-0.00101960718685301	0.00391341135256611	0.0065881457223431	-0.00292229467437721	-0.00240281718162781	-0.000493702604494149	0.00180592894874517	0.00235081495236267	-0.00526549279526652	0.00684181379942549	0.00247126415560998	0.00357940563368451	-0.00174826842190916	0.00346790983699341	-0.00268270674051941	0.00483655091425631	0.00500263311759118	-0.000957141727846729	-0.00933712251867964	0.00409037346392928	-0.00834032648152173	0.00947404960102046	-0.00490785345533096	-0.00795030215626127	-0.00680486353314289	-0.00847332058401436	-0.00713342487699572	-0.00628336116259815	0.00213319521098253	-0.0101436331637405	0.0020622858993194	0.00912583541337051	0.000455874431052998	-0.0029946543411346	-0.0023656347409503	0.00821776789783963
ct_IP307636_obj00049	-0.0314591447424268	0.00997244919715739	0.00645885391641858	-0.00349773198258984	0.00870857317000753	0.0220165636145591	0.0179720931388559	0.000449342736598712	-0.00380039915256336	-0.0154695142297481	0.0165452927202207	0.0019888538005779	-0.000617856500170352	0.0115598248243839	-0.00450083173210264	0.00772561648153927	-0.015763032420608	0.0194836664724883	0.00228351022504097	-0.00898834286839224	-0.00394433412926316	-0.010253114743783	-0.00634940080330853	0.0252810937294982	0.00288342199991486	-0.000614962813401593	-0.0125867013710232	0.00192050908601747	-0.0115578355878363	-0.00342381945358708	-0.01136869542387	0.0120725794142935	-0.00789699500562425	0.014862120356957	-0.00306658221354693	0.0165748921999251	0.000966566957165037	-0.0033495247870619	-0.0115519450266562	-0.00465500791810637	0.0105170036749614	0.00587505754984769	-0.0178624431243153	-0.00528472054928471	-0.00480530894855343	0.00318212118112782	-0.00239104490358692	0.00455300034689696	0.00493915970869536
ct_IP307636_obj00050	-0.0252066642252328	0.0045070533375071	-0.00614286124493613	0.0072312081259143	-0.00245802529124366	0.00769657689331161	0.00994493601514434	-0.00960894250744793	0.000620302894676529	0.0106310864045132	-0.000504418052501176	-0.000293677536678971	-0.00834282427103327	0.0177857328226518	-0.00384685130815551	0.00375016740672149	-0.00153027057319834	-0.00120905311385295	-0.000165118986792289	-0.0031957298814943	0.00197328162410755	-0.00125224268710378	0.000311633041697271	-0.00469679321295744	0.0019854778576904	0.00574635380180635	0.00481655405733383	0.00491165110199064	0.00399563314373385	-0.00142790352326952	0.00334992687703149	0.00183097756724782	0.00856298136187552	-0.00667447390457706	-0.00136302223917663	0.000495718636428829	0.00570342169547127	-0.00745912675383123	-0.000211950393081443	0.00626675069000497	-0.00689531700699282	-0.00100248572310407	0.0033178291294238	-0.00408671371023656	0.00732850820576462	0.0029074348634964	-0.0045839563718323	-0.00966966481412401	0.00584931226461976
ct_IP307647_obj00001	-0.0184510589923163	0.00621617620877825	0.00147687316360164	-0.000490086983750671	0.000198978699378145	-0.00496833562399661	0.0106175110175882	0.00741901142289443	-0.00697052145698427	0.00595821173101841	0.00272494058820279	0.00389084012208115	0.0035483984761701	0.00496186389891582	0.00369062944897541	0.00133422665806588	-4.02150967780667e-06	-0.00389401379231451	-0.0048153153633552	-0.0057392322197483	-0.00335944051945748	-0.0034202925762096	-0.00472931899190713	-0.00819980120661873	-0.00219877233315248	-0.00246498113465153	-0.003859931816506	-0.00423167271894135	-0.00915978333347301	-0.00366381761460032	0.00336616881323868	-0.00507416313287859	0.00299550226743208	0.00755993198204803	0.00403565890363301	-0.00216305272087302	-0.000531530169827195	-0.000646937728083578	-0.000687451959256635	0.00906241645789828	0.00807877468465646	-0.00794158977910906	0.00304478245418209	-0.0103084852202843	-0.00535374222976659	-0.00254567164569853	0.00618069617091786	0.00600687672649559	-0.00973009818970437
ct_IP307647_obj00002	-0.00209050469199462	0.0251558447432932	0.00760974623561704	0.00969059452048863	0.0199951243647612	0.0226516982398362	0.00995531696089698	0.00925038604602822	-0.00572306914544066	-0.00892914426535339	0.00999601116966871	-0.00174742633489817	-0.0154761646933353	-0.0149741500987056	-0.00164485053722589	0.0252785655514566	0.00553684938285884	-0.00781555559842282	0.0206554328459037	-0.00647434339236528	0.0293401860538672	-0.00530920524691041	0.00649442947583738	-0.0150646910697634	0.010957207743976	0.00445052807698337	0.000345363335972882	0.00322699988388587	-0.0022972484789066	0.00989911487585342	-0.00548269210108637	0.00878976758449966	0.0286867557884386	0.0344659430809677	-0.00880213302362919	-0.00435671364390066	-0.0128823100928546	0.0160771311320042	-0.00795446874411111	-0.00582191345091926	-0.00734316682092212	0.0162711884011798	0.00259367765716081	0.00683606628026207	-0.00313485855446363	-0.010367222916702	0.0111921833075035	-0.0120837892056028	0.00169769087896852
ct_IP307647_obj00003	-0.0377799871843608	-0.019555335637971	0.0151555975252216	-0.0201488713432581	0.0195603383853718	-0.00297175963790493	-0.0282033273857426	0.0159190158175159	-0.000598697099572625	0.016261720783274	0.00787188549736765	0.00310358711342806	0.00400048278706822	-0.000559488549945919	0.0145773665119588	-0.023334334177413	0.0260383143649744	-0.0226445159742228	0.00272583286614367	-0.002262406461912	0.0147064077697708	0.00838020780895257	0.0190760981997104	0.00458874268803318	0.0145368461603192	-0.0321256255696975	-0.00487166252935129	0.00889270195449504	-0.00023263302879148	-0.0255687955120912	-0.00672730425785644	-0.0152826135617182	-0.0210586073882288	-0.00558409292143836	0.000784761784844361	-0.0101373348298071	-0.00113919921224672	-0.00057849256436117	-0.0180890562148642	0.00477713723426293	-0.00673465345192457	-0.00948132409245883	-0.00634431180143141	-0.00686730251776675	0.00177451459306618	-0.00280065065060426	-0.00442761002105241	0.00276369852100004	-0.00769503777443818
ct_IP307647_obj00004	-0.0229710872188591	-0.0325478289909802	0.016282520879062	-0.00563188785261725	0.00445856199443694	-0.0090941790827855	-0.0212484983877226	0.000221297450899302	0.0246417329566952	-0.00696582657252605	0.0113792140788049	0.00309989542607081	0.00726060590466572	0.00134701045066226	-0.00681715821242294	-0.00842871250982576	-0.000640955582365926	0.000288959664399098	0.0101455188911617	0.00566127440591568	-0.00103820684568545	-0.00448671904149461	0.00458319282061105	-0.0137570041477433	0.000512959853179102	0.00404610901464582	-0.00793942140686185	-0.014555386693374	-0.00829981379474618	-0.0101889657708011	-0.00222327154240275	0.0030206605213295	-0.000656082973349396	-0.00280560465307224	0.00232969562871071	-0.000104824713285245	-0.00418473112502145	0.00493405842256609	-0.00227105465323844	0.00382860434633178	-0.00287497822915916	-0.00550618988667663	0.0028426341101066	-0.0037947698785356	0.00200051482885188	0.0106713592579475	-0.00598077068681777	-0.00165946963081843	-0.00155762485646812
ct_IP307647_obj00006	0.00543455144145814	-0.0188317565088322	0.00790374648910036	-0.00241460499815664	0.0121729856143028	-0.0157487640218847	-0.000499827290346067	-0.00379415882670503	0.00250091975936756	0.0153891964368134	0.0103119186618673	0.00261693390094421	-0.0139728099985226	0.00606521706929648	0.00565273136443644	0.00972228483631019	-0.00849937133765498	0.00756544274799162	0.0111370143551249	0.00312231423910784	-0.00310612195785004	0.00702038478329486	-0.00342165737499895	0.00427359042596666	0.00343251202636087	-0.00243917066032084	-0.00819765212056541	-0.00079481510480088	-0.0107184790403317	-0.0033417773060795	0.00428577162480755	0.00418381399685068	-0.00304133560966747	-0.00136730852262979	0.00246857619684605	0.00072924613173149	0.0058080818222896	-0.00455859038037286	-0.000664729644768658	0.00339214775618444	-0.00261776017668958	-0.00564793093231255	0.00242094511659626	-0.00292844700055055	0.00134594958828857	0.00740227553919628	0.00959598576935142	-0.00824917444516447	-0.0146803868239602
ct_IP307647_obj00007	-0.000902501022929398	-0.00122465338047722	-0.0344349122098548	-0.0119071838424074	0.0019531532448345	-0.00856891576863962	0.0143758093198666	-0.00180671301453886	-0.0179507982212125	-0.00760513712186009	-0.00395915120149797	-0.0128139993197417	-0.00306372447048461	-0.0096373634834331	0.00339577288494712	-0.0103927140380744	0.00914672283081813	-0.0117261571357399	-0.0113946675600047	-0.00817109292826458	0.0066282267847931	0.000445995977135359	-6.10551261658311e-05	-0.0017335636208377	0.0180298079483093	0.0117554758569739	-0.00307929085553932	-0.0134899459039618	-0.00269590035326653	-0.0102958793733557	0.00235121655659439	5.90816282033799e-05	0.0148609235755242	-0.0135792234121504	-0.00590740898808878	-0.00143165577960185	-0.00479079716660296	-0.00915306258077187	-0.00565526532691753	0.00556700809031839	-0.00219080861777348	-0.00615522846389246	0.00191199042680479	0.00671454045407745	-0.0115126963268756	-0.00321180257527623	0.00428508659258012	0.00985298471438071	0.00522140246921928
ct_IP307647_obj00009	0.0297435609698561	0.000340692893921295	-0.00611353858330975	-0.00764225834734363	0.0125097878558501	0.0109620930437828	0.00307580978985895	-0.00313009408752417	-0.00363098863914548	0.00234757541366037	0.00661476008414191	0.00154610131705874	0.00167332201088104	-0.00520282273702702	-0.0115393304430644	-0.00466059457521856	0.000254449680865837	-0.00879313745645627	-0.00298451807420995	0.000132000066091546	-0.00623951443812971	-0.00168304549519717	-0.00469682667983625	-0.00036516463638136	-0.00551023789830016	-0.000802559078595666	-0.00239858405701066	-0.00259577258758463	0.00397775738157243	-0.00437485598622835	0.000675666397620245	-0.00994007521543137	-0.00672994202130829	0.0123250759952894	0.000466428123803482	0.00354449752540837	-0.00254709608051851	0.00444970054089273	0.00286594489071755	-0.00133520066307875	0.00289134216346929	-0.00111951256228505	0.00847838394446911	-0.0053980561613575	0.00558709398151336	0.000138207330089722	-0.00617040196752237	-9.02444790905078e-05	0.00352273767269228
ct_IP307647_obj00010	-0.0207076566920398	-0.0113406699261477	0.000121366275279944	0.00698357814886982	-0.011888182996886	0.0157552515813233	0.00236982160890748	-0.00173153461763677	0.00414062572359174	0.0136747200258774	-0.00042232190290583	-0.00527554773429961	-0.002322448002818	0.0101487407012285	-0.00538568118821421	0.00974765042595771	0.00247615599632648	-0.00332439936730141	-0.00122091876515065	-0.00756941897286132	-0.00966928495946888	-0.0011261323973192	-0.00821300611427505	0.00495006696827063	0.00178358977050199	0.00286243792309673	0.00197460776956173	0.00723193484544559	-0.00335981901287601	-0.00456961727430383	-0.0018877128633707	-0.00672594390720303	0.0059719914772294	-0.00019567898820874	-0.00488524929856851	0.00511749407851329	0.00915632332503106	0.00407834135924209	0.00129159642547087	-0.00278860542095112	-0.00150038975426201	-0.00423364899716913	0.00504256373021612	0.000112379529380134	-0.00581395973351498	-0.00357623817369191	0.00115095033467062	-0.00202647423013669	0.000295105000167698
ct_IP307647_obj00011	-0.0167279333068413	-0.00770348969820097	-0.0147941535405481	0.00435146782849365	-0.00667654838801853	0.0220675118590264	0.000191832980924263	-0.00813539795289818	0.00780870462175808	0.0126717300729545	-0.00452814771341647	0.0103806256505097	0.00195438565474852	-0.00233993333851355	-0.00541430758782403	0.000444577633368562	-0.000849194251811609	-0.00237737223561212	0.0023894833692532	-0.00178828916243023	-0.00195032296314446	-0.0134735336666415	0.00657363574048146	-0.00930520046659074	-0.00251415926349446	0.0043032464425343	-0.00719366082467403	-0.00769384360313771	-0.00505010747007739	-0.0105638720653625	0.00441420424776253	0.00138078667022877	2.07630945684823e-05	0.00443924892639803	0.00702791218740673	-0.00237498079748672	0.00228602351329623	0.00378817346823638	-0.00463149250893696	-0.00255580116063699	-0.000224130511875384	-0.0055889001265211	0.00341619102059201	-0.00349520597970172	0.00201232068077443	-0.00131104006293966	-0.00494278446864167	0.000597696511211983	0.00423952255606653
ct_IP307647_obj00012	0.00990800909068151	-0.00353622556929555	-0.00780232825165022	-0.00950046708166688	-0.00345489712497188	-0.0191246131892759	0.00922746571668841	0.0010208107623831	-0.0137574131900306	0.00750336153762246	0.0027895433863751	0.00528268909761272	0.0144670457011142	-0.00061952084048296	0.00733297649814341	0.00273731535774175	-0.00814290681864663	-0.00253541764081154	-0.00543838505228406	0.00147429308119687	0.0046115001013598	0.00402092741649943	0.00599803010715583	-0.00652434827557196	-0.00838585886170405	-0.000490573643688532	0.00601133079683273	0.00332538639853833	0.00419747808352213	0.00172098840884066	-0.00610409616921401	-0.000722700985506782	-0.00426253080793762	-0.0041457322819408	0.00187381775587023	-0.00135656870581672	4.96796694486565e-05	-0.00232027111688429	-0.00317157722017257	0.00317899037014962	-0.000648194829349732	0.00944756035780001	-0.00294646301765222	-0.00499413362716442	-0.000403156052559797	0.0017847324459733	0.00412701792792227	0.00257429244660152	0.00508354354234824
ct_IP307647_obj00013	0.00509019460455771	-0.0101386660493103	0.00893259548486433	-0.0235341665123033	0.0019871320088588	0.00509575908480946	0.0139166506357402	0.00414780728007031	-0.0225632374923363	-0.00584266511184243	0.00503716630334074	0.00221779724697812	0.00305819515339061	-0.00581434376740996	-0.0077970140461729	-0.000701473848845095	0.0155280090688647	0.00229238936793709	-0.0121503502111027	0.00747615857877843	-0.00559706506973022	0.00187794263437231	-0.0141449880184212	-0.00263722889746251	0.0063738988590479	-0.00631831379057589	-0.00302411497265493	-0.000613114380506977	-0.00475609623040913	0.00376409295731949	-0.00435165466671224	-0.00188411664472132	-0.00243426463117395	-0.00079302508513687	-0.00957696308131159	0.00165152088802423	-0.00423009445504373	0.0157174718389606	0.00434290536883207	-0.00485198545840358	0.00153023621861607	0.000736038452865996	-0.00323400492891689	0.012320512684417	-0.00895787342312175	-0.00402498404035323	-0.00410770725220667	0.00458202972854952	-0.00368903698204269
ct_IP307647_obj00015	-0.00242039045467864	0.00649484865346154	0.00114096666528379	-0.0138142042556317	-0.00707739569947729	-0.0285113726109784	0.0094714370979878	-0.00494045114960494	-0.00709765380923616	0.00661494754994877	-0.00264945076859773	-0.00447750865687659	0.00505382761981248	-0.00627115690065626	0.00288325358916264	-0.000455067401333415	0.00625350759989632	0.00918088611479836	-0.00313985048799503	0.00227446718158049	-0.00174039714009359	0.00321347909711373	0.00755102636092249	-0.00352673865014446	-0.00595064075089742	-0.00379655412961294	0.00906619652754653	-0.00457953172374869	-0.00406408561147141	-0.000794407553022073	-0.00958503168556233	-0.00219692447880591	0.00514573356009766	0.00661584529733697	0.00332872390070743	-0.000924675098924949	0.00340742982377997	-0.00946037987775961	-0.000478086912421177	0.00369551111909213	-0.00158272287149601	0.00946958709050697	0.000642588587077306	-0.00104011520831428	0.000782459443285648	-0.00162487908141816	0.00425845509402782	-0.00390894423632085	0.0133824007354304
ct_IP307647_obj00017	0.0122309423247457	-0.00526089800095899	0.00501650127165551	-0.00946743727991291	-0.00622965982742426	0.00443990131172591	0.0185102776057235	0.00443733538575366	0.0027323019131658	0.00711430701736895	0.00188888260293133	0.00110614995075623	0.0160996276803003	0.00321337798457399	0.0093932198200018	-0.0118794423123688	0.0192028187773428	0.00694824388633808	0.000409569563902405	0.00507199990245661	0.00122348892528247	-0.0027955367903228	0.00442244407214187	-0.0104125613618353	-0.00854892287489172	0.00228005251143359	-0.00711492602713735	-0.00222046649803418	0.00454520058720058	-0.0010654567442595	-0.0165418220031181	0.00448343471468353	0.000516717293606977	0.000943592474939642	-0.00331284558980064	-0.00529786881769906	0.0102503130334141	-0.010034410565036	0.00812929589204555	-0.0173032138842772	-0.00393521772814945	0.00562392887173991	-0.00410028473594321	0.0098480813068407	0.00473225237592741	-0.00274931389818703	-0.00852406154939223	-0.000180447051543588	0.0021221355472715
ct_IP307647_obj00018	0.00699982478721135	-0.0169395854580647	0.0215277263016613	-0.0449610434314428	0.00274715932115361	-0.0022534286209568	0.073001002795081	-0.0118137932349101	0.0285692832372677	0.0133720294523881	-0.0426562566054312	-0.0484445790656249	0.0178538427688677	0.0174023365699756	-0.00450045341292481	0.0136868343294364	-0.00177897555678699	-0.0105585863134483	0.0438316865522774	0.0154177067571537	0.00380668712248624	0.0291918182610139	0.0223807498556772	0.00700881011896798	-0.00360531383943681	0.0169766162752817	0.00303722768747749	0.00362018479289747	0.0311913104876929	-0.00571093894641852	0.0273201725681176	-0.019195764621431	-0.012140435210399	0.0225361529449654	-0.0104340381137775	-0.0153798115683173	-0.0267392396063252	0.00535510082140811	-0.0137338739820258	0.00718204393868193	0.0175720858341077	0.0200886907942992	-0.00929033465280718	-0.0084114036506747	0.0118667522219627	-0.0059554770869645	-0.0207372702236374	0.00984339653966204	-0.0109010479811008
ct_IP307647_obj00019	0.0112099392737314	0.0147434976082789	-0.0103470787323445	-0.0035768435636775	-0.0101358099461006	-0.0218263522426574	0.00193020943530978	-0.00594872910099218	-0.00536452180866	0.0008547157622054	-0.00286914565021282	-0.00313377648944143	-0.0102054221438063	-0.012339336345416	-0.0015153014109314	0.00582761828240391	0.00644727698519689	0.00123474730053945	0.00293280435957258	0.00139395327494805	-0.00321697480604778	0.0137569897928983	-0.00854807940028234	-0.000937794576777559	-0.000116829762071411	-0.010010042606642	-0.00146830954511872	0.00251744609791646	0.00352074633822884	-0.000800119819781521	-0.00579872961330892	-0.00803801936001639	-0.00660955093179945	0.00934744256501705	0.00345943993802925	-0.003646955721432	-0.00222304380880269	0.00183427913640018	-0.00115762720463613	-0.00650918241850023	0.00036521844417898	0.00442223593403914	-0.00195621572241383	-0.00323504833179195	0.000290439509230701	0.00328083192357691	-0.000725787842537399	-0.00539622466109036	-0.00271490115046017
ct_IP307647_obj00020	0.103340994513673	0.0192360475749268	-0.0298747057635197	-0.0345595938735818	-0.0154458281835609	0.00549108975247776	-0.0141755656357514	-0.0155041628035756	-0.00757437193311512	-0.00400460424203431	-0.0109886243309112	-0.00195945308836585	-0.00045626175012253	-0.00290067199883416	0.00814776681493103	0.00106569238489129	0.00019443196800656	-0.0124609404123744	0.0141619499218703	-0.0148437426909192	0.0137105813093317	0.0016385862950905	-0.0151428441970689	-0.000803214010848672	-0.00267283314494176	0.00158519682473903	-0.00577751419821401	-0.00662161289152403	0.00154854500919063	-0.000832982080108497	0.00149380483885428	0.000546957125836387	-0.000703756737476208	0.00159078254403933	0.00277623131230718	-0.00310097190726522	-0.00808032861260967	-0.00228786471836329	-0.0035992706424873	-0.00799117513541065	-0.00237616241181494	0.00644889075107343	-0.00863098043142855	0.00122648658578436	-0.0118638176451332	0.0046962952030346	-0.00923090545495569	-0.00073802727905321	0.00307304833300551
ct_IP307647_obj00021	-0.0267368183852931	0.0167101058932376	0.00454100724234421	0.00912490628941001	-0.00229729107637465	-0.0222823089215422	-0.00520044775283859	0.00348412657689411	-0.00554944093484083	0.016408208851447	0.00176033169508101	0.00336441428536072	-0.000956529317623918	-0.00317588274609	0.00524313883498735	-0.00502862240769829	-0.00296456251551719	-0.000875037225806193	-0.00549015685954024	0.00963205720376694	0.00529913569336592	-0.00222398596263168	0.00253650515801761	0.00206243022273138	-0.00532070311661075	-0.00102831390118486	0.00377846841987904	0.00871791483274295	0.0086289805304732	-0.00423885592472958	-0.0129266785705238	-0.00546457881981593	0.00444059212850833	-0.000275522384535731	0.00448839051315551	-0.00302051804989978	0.000587496881813815	-0.00983711612955749	0.00358462767018213	0.00403909813878446	0.00782586189411884	0.00619921263936805	-0.000313610683345886	-0.00189048088353497	-0.000182558056005169	-0.0037663230280556	-0.00511681734376896	0.00568155532758306	-0.00269716841499489
ct_IP307647_obj00022	-0.0105290496570226	-0.00378980170358023	0.00385904427014597	0.00569505341579627	0.00697459770902906	0.0259975510320566	-0.00417661488320538	0.016675437134839	-0.0173690771972462	-0.0249013161894418	0.00223340704899398	-0.0140364040867912	-0.00164533066584772	0.0189050175214855	-0.00997377647398701	0.00375797127993939	0.00234735563227277	-0.00703083451985795	0.00987515693198432	0.00796692651329763	-0.00249114630359765	-0.0200469197040942	-0.00450291547981479	0.0133708502079296	-0.0125089522736871	-0.000425395963122407	0.00645156955440332	0.00785695055416739	0.000697508444648338	-0.00310751231912922	0.00327103955506953	-0.0185738805289869	0.00611134290263422	0.0042750754941953	-0.00348497079171996	-0.0169249903893271	0.00626200856523668	0.01412199153089	-0.016111547641908	-0.00774281580701535	0.00941307823400038	-0.00402770213052306	-0.000657824349117331	0.0168854335567504	-0.00355017258047237	0.00890590331766681	0.011389805878584	-0.00815126709389251	-0.00433312079983829
ct_IP307647_obj00023	-0.0169035269908843	0.00802883769693355	0.000489712370380683	0.00126839819117026	0.0216402701192256	0.0128477078402232	0.00673596251187151	0.0117581418342569	0.00327693631773236	-0.0135923509133308	0.00436842689262593	0.000437213405198803	-0.00261979900248674	-0.0100627721507679	-0.0128373594910678	0.0241055068912688	-0.0055905099787493	0.00701179734175537	-0.0135824471588071	-0.0110092533302381	0.0240628008190555	0.00948228390034815	2.85159930970696e-05	0.02420502406206	-0.000376395435090407	0.00299853927240375	-0.00290291027690447	-0.0109295242604235	-9.3788852754248e-05	-0.00620742708771005	-0.000330430220965889	0.0102804030357845	-0.0076358090712752	0.00537590763593104	0.00126678037663904	-0.00600082072302316	-0.000902364241222076	-0.00367364362319476	0.00234653997483166	0.00147121900092934	-0.00411408149426463	0.000384724683211655	-0.00943558528520151	0.0114886770997028	-0.000711031483147386	0.00580965756350214	-0.000635128963899172	0.00509008153742895	0.00335283818772
ct_IP307647_obj00025	-0.000503290461712629	-0.0127675938721528	9.3535218368399e-05	-0.00627191018340259	0.0261822468216736	0.0209212041981143	0.0213679255280368	0.00850320094088584	-0.00409230625995571	0.000399166499303563	-0.0056046314056408	0.00629092482944782	0.00566817638874198	-0.00125545880986014	-0.000685972520010528	-0.00745164253205876	0.00732622677183377	-0.000886016985984155	-0.00204081917067184	-0.00730708046241207	-0.000443668295438087	-0.00323822214516051	-0.000909183299393417	-0.0121618707218366	-0.00823750734057927	0.00220418689012302	0.00182758055963244	0.00208812643254915	0.00931314198198463	-0.000992771506973953	-0.00953060372063103	0.00723255730783507	-0.00226906880432818	-0.00386488999831942	0.00195749857197437	-0.00247290534063796	-0.00180527556796289	0.00372866855224161	-0.00476400125107059	-0.00517071243892565	-0.0137781566522218	0.000780048217289554	0.00467791710264985	-0.010635668463396	0.00384221827293669	0.000527056891989525	0.00265193733132765	0.00382835217498854	-0.00462644361218146
ct_IP307647_obj00026	0.011267624469044	-0.00615872040563351	-0.0103106128202224	0.00963421093081228	0.00923767998907454	0.00374119318556427	0.0110962376321733	-0.00186516825705652	-0.00808652724654835	0.00379427956056779	-0.00315152529008827	0.0090443939699691	-0.00163791786392113	-0.00521057433161936	0.00258828604608903	-0.0165719962124145	-0.0037967032032456	-0.00148926941474199	0.0124249100073767	0.00177373088686384	0.00217465858967209	-0.00497852248715651	-0.00490764400382925	0.0049599492963445	-0.00811937212983685	0.00766513128480903	0.00133865533142513	-0.0114195719093864	0.0106152515846593	-0.00286755980192257	-0.00833775284934047	-0.00359242202188991	-0.0033242618945223	0.00538355126940352	0.00389973173425497	0.00688567994814908	0.00668152481531023	-0.00380680819952361	0.00201250766868514	0.00187748737710669	-0.010805043264086	0.00145013002774359	0.00410729641880804	-0.00437534159199284	0.0144961938776125	2.42283854384532e-05	-0.00278394354933578	-0.000620548072863691	0.0100360526309486
ct_IP307647_obj00027	-0.0253303524854313	0.0135949229586505	-0.000890235716445032	-0.0201827001360868	-0.00763094233604697	-0.0122997864946131	0.00537246666681705	0.00362189793095503	0.00252331121617689	0.000194306959792723	0.0091686132672749	-0.00245370132426734	-0.00263474064639759	-0.0204823819868655	-0.0038059649914894	-0.00618878377222191	0.00287000829817411	0.00405847271482421	-0.00123319495190007	0.00551433399743539	0.00295894865965192	-0.00071835755380971	0.00502545658716837	0.000514271752626957	0.00319862821214938	0.00750579354311577	-0.00804705051674616	0.00303674527636105	-0.00568613210786089	-0.00607156233891039	0.00106403807491662	0.00299730776622529	-0.000311893681997659	0.00452851140545258	0.000491095262752542	-0.00518858785423423	0.00302056073414633	-0.00890633375261457	-0.000974419900450727	-0.00769160452587179	-0.00441170738298541	0.00313833976434583	0.00426408971685592	-0.00181983798133876	0.00351854244231482	0.00143821914844151	-0.0068890686602393	-0.00347869326776059	-0.00293763226906661
ct_IP307647_obj00029	0.0140371241644351	0.00178900984319105	0.00509978794829286	0.00577777900395992	0.0153788076512178	-0.00312126456118467	-0.00684483847218633	-0.00348346805805798	-0.00732009255402256	0.00768260297433713	0.0105132758034282	0.00553342145211199	-0.00498434128355953	0.00179164677230048	-0.00475519669090516	0.00270835191855769	-0.00414695752171311	0.00760430796737357	0.00289882413834601	-0.00412547888850296	0.00375445828539154	0.0014598108441185	-0.00849073817023456	0.00310969725866764	-0.00836682771706427	0.0030850906347154	0.00190022358437611	0.00672853047744829	0.00843415111211792	-0.00251879034665632	-0.0110806367762125	-0.00654451082374464	-0.00388746781648995	0.000793531802104238	-0.000526360663150551	-0.00016073788449478	-0.00473725478545473	-0.00238521124398479	0.00800530524949373	-0.0188313695535832	-0.00199910393405518	-0.00171321548871739	0.00191960105477155	0.00347974730538501	-0.00449753602658038	-0.00873798629967373	-0.00309623307161227	0.000303832231182638	-0.000324642016665857
ct_IP307647_obj00030	0.0247334494723406	-0.0029288747458392	0.0192737950124015	0.0266170939940908	0.00792960447877709	0.000756978410010405	-2.77803946698765e-06	0.0070062243654007	0.000678237112449486	-0.00966332862055512	0.0140908754873358	0.00602052619497579	0.00356941421892384	-0.00803508909571392	0.00559108334913174	-0.00278449080731605	0.00274611435049744	0.00237109422235428	0.002233233991606	-0.00108665894046775	0.00309870419517314	0.00773115410700121	0.004327574447825	0.00723534577320612	-0.00421822499738079	-0.000366921844691883	-0.00472115735249483	-0.0121338035785255	-0.00752360565298174	0.00342680187111435	0.00164264620895541	0.00111420283904881	0.00154150272237246	-0.00657742509350726	-0.00479713062786102	0.0063401966889089	-1.36735847471054e-05	-0.0042356862982828	0.00566604782895056	0.00148518949432779	-0.00483567769093753	0.0023019845591647	-0.0050387648635559	-0.0192217438227883	0.00263139910644191	-0.0183436197005198	-0.00143864207334673	-0.0041319224109845	-0.0104696826420445
ct_IP307647_obj00032	-0.0248927091583995	-0.017971241599066	0.0245923207093252	-0.00350021043867585	-0.0118245548073301	-0.00518941705687401	-0.0152950045062248	0.0132276939635207	0.00978629638764164	0.00259138622384304	-0.0051981228576807	-0.00419394465404689	0.0119474501915331	-2.4061136520064e-05	0.00256344238990025	0.00285059376791354	0.00452547844584394	-0.0079437505228199	-0.0028441888966681	0.00901927011691478	-0.000832867676912291	-0.00194154772550051	-0.00556665990601066	0.0030876484272587	0.0037407123249968	-0.0106567503602841	0.00141428635581623	-0.00141885997314096	0.00515025707324713	0.00134651440880372	-0.00387811361900556	-0.00260269680194195	-0.00376036105936454	0.00406166465749142	-0.00566305356136812	-0.00173374797354926	0.00230329633343404	-0.00478458937607099	-0.00951998160261071	0.0111029764241229	-0.00476054957842412	-0.00726569805164787	0.00603511781612113	0.00751089348914505	-0.00251913010311422	-0.00156660839313637	0.00444937645217028	0.000821078227478865	-0.00722731716293985
ct_IP307647_obj00034	0.00878799928898017	-0.0144240354414341	0.022830471840813	0.00125739831903356	0.00276079901331403	-0.00286572781759992	-0.0202069419534352	0.0132527467133956	-0.00624938843409412	-0.00450677030265557	-0.00619166430252268	-0.018784792907339	-0.00105411733551733	-0.00470544616393573	-0.000801506408303636	0.00293751185768272	0.00230388683005548	-0.00362718434736014	-0.00909981923086385	-0.00420120724709042	-0.000797519645127802	0.0218338870183647	0.00327743037322297	0.00256446412512404	0.00455219148769681	-0.0122672266197605	-0.0103900868587618	-0.00342080350748315	-0.00576430869991529	-0.00963115258792197	-0.00552739553069416	0.00542725506077768	-0.0145228050218423	-0.00902986669685089	-0.00584406020919226	-0.00994892299564727	-0.00675057738738456	-0.0063388414571635	0.0085064641898406	0.00387062107337056	-0.0080402474407301	0.00587486013475158	0.00814520198548629	0.00250720383108183	-0.000643912632408158	-0.00637300608696507	-0.00162378117885715	0.00128720249019889	-0.0028471086535848
ct_IP307647_obj00036	-0.0095610376012735	-0.0199552163383116	0.00675083031948467	0.0149792315682829	0.0076878967519111	-0.0266906965740301	-0.00372058475277126	0.00297820981132465	-0.00373168510998749	0.0176678624356493	-0.00232735798674473	0.00518502492734189	0.00421174232661727	-0.00945403958759748	-0.00145660880441087	0.00112203897792886	-0.0194881562870866	0.00176362919692032	0.00872802078709694	0.0104471417316148	0.00311096254899796	-0.00056617648587503	0.00190487602889115	0.00243838627983459	-0.000722420940851006	-0.00374085842110705	-0.00684436924658525	-0.00216757445317919	-0.0078689258996393	-0.00301526900077419	-0.00401859399984677	-0.00394886785536934	-0.00669477147704167	-0.000576210539368529	0.00699813607016536	0.000542053047531039	-0.00692067703912043	0.00118318978035795	8.02967722623493e-05	0.0021222034746818	-0.00553401786216691	-0.00327436876134603	4.71214964412877e-06	-0.00243590130476604	-0.00428039087679384	0.00709447645896132	0.00678938248727794	-0.003087364014204	0.00159351451516288
ct_IP307647_obj00037	0.017010600439557	-0.0172107212457906	0.00667192415343628	0.0138622905373695	0.0057632553133777	0.00149289416063077	-0.0115798323889384	-0.00124479109606166	0.00485340059361391	0.00432160114651327	0.00774725183953012	0.00231502810243754	0.00797223101543918	-0.00841296584671209	0.00431716942725663	0.00657320383194171	-0.00698016859502645	0.000709799358881868	-0.00499963585242239	0.00405902436272535	-0.00495729631864799	0.0163352144539748	-9.70463656343289e-05	0.00291078169885664	-0.00690196988391448	-0.0116680845612318	-0.0040473290773753	0.00413586316272852	0.00444985631345944	-0.00787476635977234	-0.00434248260672926	0.00184481284174746	-0.00136980240207032	-0.00690090791359559	0.00439383295115212	9.65655311299928e-05	0.00475149301498498	-0.00373652692473698	-0.00201883075866451	0.00534211635940059	0.00223698695925467	-0.00447447544175421	0.00369610810980843	-0.00278244848592066	0.00200689320204828	0.00297609907730381	-0.0018549604161646	0.00573185961881844	0.000132779802080506
ct_IP307647_obj00038	-0.0189052052505297	-0.0220367309796172	0.0235317677596178	-0.00168620596400776	-0.00389448111309753	0.00758624035475724	-0.0189828307339835	-0.00693945207022482	0.0197099592482691	0.00259355277703424	0.00342737502537522	0.000269981194570203	0.00158143662950096	0.00222389998487582	-0.000522667228759223	-0.000254058327317184	0.0117063295942993	-0.00472699449086876	0.00824393034328621	-0.00459604251171781	0.0170548575445969	0.00519170558905301	0.0135785561801858	-0.000408086676569296	0.0228615366821428	0.00419523403687196	-0.00125853606850044	-0.0110908331760273	-0.0159201438514838	-0.0198069904539477	-0.00458858930675047	0.0229738435627572	-0.00396089340227291	-0.0147048122322766	0.00402560562681547	-0.00578027531924617	0.000573922243810712	-0.000956169325019742	-0.0068242821613856	-0.000762057519809444	0.00666090996190909	-0.00631007733949266	0.00540131278364721	-0.00813967211235262	0.00121784900554711	0.00332664415377066	0.00190659581015986	-0.00621944539552867	-0.00187753860909864
ct_IP307647_obj00040	0.102896358610668	0.0435032182868942	-0.0661170360532946	-0.0438139947155737	-0.039611383232977	-0.0211022837234012	-0.019447806668319	-0.029311659887077	-0.023251308441928	-0.0188532379360361	-0.0407341674032447	-0.0111371786751446	0.0127951451062512	-0.00705887381209303	0.0473187110784697	-0.00584710084253041	0.0081481567471844	-0.0444875788616774	0.0182367051827151	-0.0216020852787485	0.0348972016271089	-0.0076869193209381	-0.00827588138335538	-0.0139176165954452	-0.0032334562956165	-0.0154222565732446	0.00158262890632053	0.00412040208629109	-0.0264845565090839	-0.00237509904433651	0.00848701622049919	0.0119972879914812	-0.0047051679377576	-0.00894799782436384	0.0022788592324641	0.00341303827117314	0.00837100238953211	0.000669316380864646	0.00617545997454476	0.00156383012779192	0.0184200578191114	0.0128122634464607	-0.00889098950145555	-0.010092673118055	-0.00659073419344688	0.00765333433267647	-0.00339208912920635	-0.00245818510845795	0.010903296112289
ct_IP307647_obj00041	0.0314383262564099	0.00141010576639307	-0.0112007837320759	-0.00626153172645913	0.0127678301270493	0.00369081834276887	-0.000561321693314115	0.00267445916633433	0.00463096969972712	0.00174024129809153	0.00303474365957352	-0.00160820791436641	-0.00607495022740409	-0.0062653163674416	0.00144827362861208	0.00314959715136376	0.000485143849573178	0.00261490763343548	-0.0100271788110043	-0.00224064520763225	0.00409083098691586	0.00682830171531602	-0.00559487306046157	-0.00650982221320049	-0.00369027826078256	0.00166358371258443	0.000100609464800467	0.00171096577280468	0.00554137085480513	-0.00860350486196729	-0.0014225125688571	-0.000711629084511614	-0.00552104987414508	0.00665179276496338	0.00222163364434356	-0.00364368829515609	0.000536875222519482	0.00158146613489003	0.00117196051607796	0.00234943295451587	-0.00254285329267458	-0.00298738472763321	-0.00140984063777551	-0.00142908707177488	0.000933156422989932	0.00336245631981986	0.00020136506844645	-0.00344668471167144	0.00199029218944206
ct_IP307647_obj00042	-0.0218633332423233	0.0281233632571185	0.00296665382901301	0.00688892797730456	0.0296457021723342	-0.00898443299250851	0.00291528854877037	-0.00453382395126591	0.0168068092364227	0.0152209146039205	0.00113087493826624	-0.0190564200653664	0.0182299491643315	-0.0171733764520656	0.00528133721173598	-0.00714678208277627	-0.00959004542735348	-0.0186303053957915	-0.0100207690035374	-0.0187832483534839	0.000417986419457378	-0.0195238958378877	-0.00553792347464324	-0.0106269761247697	0.0089378648659406	0.00563841064807725	-0.0104906184174624	-0.00535361683887204	0.0221305110904514	0.0179869210016296	0.024597295941177	0.0260337709493817	0.002290497297241	0.0146522887531942	0.00644696593207595	-0.0186743262645765	0.0135906598322294	0.0241269475009873	0.0490425249016946	0.00459505009836421	-0.00441137712691141	-0.0079823271752822	-0.020197290981353	-0.0051477066239705	-0.00784408619595882	0.000464901189707249	-0.0126756727180016	-0.0111232950760526	0.00766006629344163
ct_IP307647_obj00043	-0.0344755179508313	-0.0334477088779455	0.0329631820223672	-0.00202318999804112	-0.00968453587180189	-0.00567751565163923	-0.0303725788334656	0.00766895335713213	0.0269083715445625	-0.00853446669062274	-0.0045594224136111	-0.00277912939748715	0.00536595525281715	0.0188045253037878	-0.000237831339366903	0.00306103422889449	-0.00187369818276082	0.00741940674096437	0.00188271846968122	-0.00480527973676783	0.00572665260138767	0.0130835008977974	0.00687237444382483	-0.00401015308036737	-0.00116237420315331	0.0087992866142654	0.0118640504248647	-0.00242888661501945	-0.0120008838025028	-0.00186765911242449	0.00245235208334503	0.0202699946487823	-0.00257487467678499	-0.0145065473229032	-0.00369140334230822	0.00304847025691591	-0.015441635753975	-0.0163536527802214	0.0113862609288911	-0.0029725627223401	0.0063282917152864	0.0263443972101801	-0.00958420103064195	-0.00295478324475182	0.00797729073337826	-0.00543946495375057	0.00603936077342397	-0.00434395019015866	0.0015821383063228
ct_IP307647_obj00044	0.0216917609235629	0.00119471255261978	0.0242838791951044	0.0094689254329864	-0.0192611058076914	-0.023960975825659	0.0179120160775806	0.00492022316199631	-0.0278159137979834	0.00140476526175725	0.0205329168588375	0.00243550943092981	-0.00830572593819848	0.00587151281368144	0.00484311955358801	0.000329813907817536	0.0173379025706171	0.00766811684699271	-0.00413794548758189	-0.00737643998325534	0.0053524612147845	-0.00916259419552597	0.00138589976922597	-0.00439882126306661	-0.00100765110936744	-0.00357768826014205	0.00211046445966529	-0.000379222350577806	-0.000238115561138977	-0.00583812443799233	-0.0136478885144813	-0.00198376813628717	0.00138705565243681	-0.0063628383936395	0.00844883377451191	0.00786369365514355	0.0122272156643494	-0.00141105876085915	0.00384678945205507	-0.0113864565135023	-0.00710882857602033	0.00889334137900049	-0.00779997016265781	-0.0060416550765733	0.00410954207038786	-0.00419307748150778	0.00862405207024411	-0.0101226519090319	0.0195853992308314
ct_IP307647_obj00045	0.0647663313039582	0.0160666745375743	-0.0346124690512843	-0.0246537465265886	-0.00779947361938272	0.00253989833242314	-0.00419900759841004	-0.00543737014948446	-0.00630350645723583	0.00336501378321791	0.00105235077936217	0.0092910882485249	0.0031368511894983	0.00621925137987937	0.00420898795592163	0.0148362611939422	-0.0027787228594364	0.000221661866433097	0.00298728478159297	-0.00780845450043114	0.00425567638255043	0.0103333332339405	-0.0124680202553833	-0.00415602491480423	-0.00522440287454075	0.00171191583027345	-0.00889833181322634	-0.00843768593796876	0.00479573732450944	-0.00467670047441767	0.00380140212457159	-0.0018109655070448	0.00444244203713186	0.000706139013091123	0.00428593983244776	-0.000398720248602541	-0.0036608354358114	-0.00555217981689124	-0.00402076954317708	0.00103423928481469	0.0128755952658654	0.00304349796823711	-0.00488433174105878	0.00264829100820867	-0.00288091830867147	0.00233672528812949	0.0109371643604829	0.00161038152042216	0.0023452529312987
ct_IP307647_obj00046	-0.0150388741568198	-0.00715164374357504	-0.0130214024279733	0.00284052337421595	-0.0118809175851982	0.0121561135373558	0.000530958231780197	0.00487108543652755	-0.0169960353449956	0.00596567294111517	0.00429570587352271	-0.000469517670030207	-0.00192445318396074	0.00957712213052125	-0.00368432569002844	0.00684453413857628	0.00247266050668906	-0.00632786990249047	-0.00673388683424291	-0.00270654438637157	-0.00293356469912833	-0.000202910959840608	-0.00255184355348458	-0.00145310565515131	0.00376482600270043	-0.00221400165915154	0.0105277949504606	-0.00205349888604582	-0.00809608885748482	0.00086831526031753	0.00531748491332226	-0.00572097846682432	-0.00452783508266617	-0.00158902664219718	-0.00370744445718223	-0.00351567225799668	0.00341501908007256	0.00160825434592947	-0.00212180486093398	0.000541226845088757	-0.00134579426237727	0.00940455924567705	-0.00295461208036925	0.00836645273487285	0.000245675683981974	-0.00134020329137748	0.0119300668125611	0.0014944293476209	-0.00337840592706425
ct_IP307647_obj00047	-0.0271437762228016	0.00785981104842932	0.00128278850391922	0.00481932291235106	0.0104333703291225	-0.022598299584253	-0.00227772681600185	0.00840327826317784	0.00272669519381426	-0.00162317999946148	-0.015450317331262	0.00436400165811746	-0.00614812227945757	0.00142964534254527	-0.00614795984574638	0.0164395851307451	0.0116296246663403	0.0114698082471275	0.00205741009341238	-0.000499421212865929	0.0135223911218608	-0.00519329042157352	0.0071308684626072	-0.0154873541470461	-0.00788217241236166	-0.0126216363936868	-0.000771853316230753	0.00282868822496845	0.0195543101820054	-0.00103873742475159	-0.0154229727767438	0.00388841155887296	-0.0123395855853932	0.0112982629692321	-0.00852937829492464	0.00575420828845604	-0.00228682478390747	-0.000620257596911783	-0.00577022793286745	0.00371874110575464	-0.00617277354951527	-0.00278853450958681	0.00347817499743061	0.00354559788600189	0.0142123430992805	0.00638624038036645	-0.00593209801995745	-0.0104267537604053	0.0118433918179798
ct_IP307647_obj00048	-0.0241868286051532	0.0160614431483597	-0.00985936369578936	0.00464799025949255	-0.0161705408084063	0.00693193580549368	-0.00502159363109784	-0.00127365600816697	-0.00843392678025945	0.0150010958803206	0.00228653820456917	0.00201818361209371	-0.00259364328694063	-0.00552465551260544	0.00331707924985508	0.00518195713491368	-0.00746481938206566	0.00527363759026674	0.00300203535501161	0.00750842711276289	0.000202646165077541	-0.00329175723328785	-0.00332269692440923	0.0117887957946175	-0.00413716674499328	0.00269188785158275	-0.00473405536122429	0.00738295131178012	-0.00402698103550207	-0.000602924319225259	0.00163304108921991	-0.00189264176404047	-0.00446364680359987	-0.00286035905560109	0.00937904872797092	-0.000363183848995433	-0.00695419162005036	0.00169564038240551	-0.00376678150764789	-0.00853925373320812	0.00756881765232502	0.00697013432272883	0.00587656930649927	-0.00489557901815397	-0.00218464178852764	-0.00932008454191022	0.000465455303559802	0.00421617262072958	0.00757422815929322
ct_IP307715_obj00006	0.014016490205088	0.00291157279610413	0.00234250571817198	-0.00522832539508907	0.0077981899030046	-0.00300458692418483	-0.00166707996614116	0.00260257129789885	-0.0262196689959715	-0.00924885805149918	0.0085690312735637	0.0021665246480971	-0.00503190329477167	0.000761621075776818	0.00771656285147872	-0.00327569974570037	0.00198343358232381	-0.0104520651002269	0.00997047813867096	-0.00624330225611897	-0.00404854525094604	-0.000228999010732953	-0.00217458510957761	-0.00392195063339477	0.00204731588382493	-0.00252882025753258	-0.0135692555681297	-0.00497115166556249	-0.00845415840491733	-0.00655308941055261	0.00359819514862954	-0.0100067140709025	-0.00881920910471966	0.00479122080457275	-0.00365989988447731	0.00567319578169282	0.00300802630404307	0.00230297703351758	0.00494181218991019	-0.00704239336985208	0.00570994892909279	0.00560989908566326	0.00716878849666471	0.00488775240099293	0.00428631634900096	0.0023922871515407	-0.00257971345013531	-0.00501566862648647	0.00455685209398364
ct_IP307715_obj00008	-0.0152256238884706	-0.00670570364444197	-0.00159413421842366	0.0165860421639827	-0.0149350247282246	0.0108847493329535	0.000806439415643003	0.0105147344303941	-0.0101339999619842	-0.00135793262267558	-0.00306140649518036	-0.002578922345016	-0.00181872912117533	-0.0101914651702676	-0.00197468024621604	-0.00771228310686746	-0.00331321617010229	-0.00486335082057371	-0.004423473498801	-0.0125328152217444	-0.00545910018857162	0.0114853769529143	0.000445376928575273	0.000103749618716249	-0.0162311251482103	-0.00457965451137504	-0.00288967004978428	-0.025431449647141	-0.0160747500751867	-0.0109583452656213	0.000405992527292623	0.013415565666706	-0.00269426282005066	0.0171735412718903	-0.00353100647365181	-0.00734669422335012	0.00240823298892594	0.00980718978892178	0.0156255837516292	-0.00322869184536504	0.0040980354539494	0.00843735678629067	-0.00240653212667148	-0.00442189093203252	0.00225524283884335	-0.00815945908986921	0.00401744499503137	0.0111424953261923	0.00537562136206311
ct_IP307715_obj00009	0.0246808512659677	0.0050693256250029	0.0347679903000786	0.0143703812506325	0.000305976066875546	-0.0188724319902008	0.000227399980256523	-0.00654044516535862	-0.0131672740114059	0.0111858506622956	0.00820084428439242	0.0145429785624829	-4.0575653251717e-05	-0.00447762704612276	-0.00196875615590211	-0.0166560787845916	-0.00955071678726687	0.00400118597863437	-0.00443115006261003	0.00184012273440821	-0.00181832958607513	0.0167033383259718	0.00833783606502984	-0.000998161508526227	0.000487773257590883	0.00367925218816004	0.00403064693982428	0.0210726057355128	-0.0095016003515315	-0.0081640688379184	0.00195902739736932	0.00252463135097225	-0.0110780716948941	-0.0095774979811598	0.00249237705033818	0.0013262678040091	0.0131235524989417	0.0103915452734555	0.000200792679565344	-0.0103708344014309	0.0115814004125402	0.00244323015231918	0.00190203868121424	0.000349280962894823	-0.00340992047876195	-0.00430317848310473	0.000916416821186403	0.00944731199451578	0.000482519486126142
ct_IP307715_obj00010	-0.00664979340355149	-0.0216585351435691	-0.0090294719826875	0.0119106378060462	0.00916426885429987	0.0231907432451155	-0.000669302450604809	0.0108746448801692	-0.00378459622458126	0.00300273368050688	0.00723891545547872	-0.00958098710203558	-0.00789647763108352	0.00552053041635396	-0.00226700464709148	-0.0182248785838634	-0.015061307901004	0.00150024722397187	0.00263341018564859	0.000704248935926536	-0.0083228139734323	-0.00280464679859029	0.00803922699032525	-0.0123874541189865	-0.002565727482319	0.012276824104786	0.00316835188110831	0.00146668518014079	-0.00125304969711952	0.00355067081266714	0.0050762233302315	-0.00413772451138007	0.000501432465339006	-0.000585041452325171	0.00144011237259618	0.00153440759576243	0.000760458231204466	-0.00679170832173979	0.00617151574228295	0.00836202412723086	-0.000765869895638705	0.00283948049942934	-0.000808555904024704	0.00726623943917185	0.0109643835963186	0.0115366528905514	-0.00732029219480129	-0.0105309583916534	0.00957618514256367
ct_IP307715_obj00012	-0.0100695063708489	0.000633621363908464	0.0050731788369276	-0.021274256228374	-0.0055620716804902	0.00677287065110983	0.0322003612125398	0.0215376678602593	0.0107596177892335	-0.000296557134112974	-0.0205897018083223	-0.0108948682466632	-0.0167188650671762	-0.015175052409818	0.0248995822519071	-0.0109978448900934	-0.0187474289526162	0.0172967196529574	0.0026833607130194	-0.00718433546317961	-0.0173936567012476	-2.42823949720728e-05	0.00791402976821078	-0.0145165643580963	0.00196377437237541	-0.0051852699936794	-0.00377321226670552	-0.00688979554047792	0.00893414955402654	-0.0117609327317557	0.0016195375064414	-0.025958971485866	-0.00241178691570751	0.00160112579517836	-0.0130833325039784	-0.0261153058309805	0.00977222235694409	-0.0123827746083966	0.00281446628195018	-0.00114053922943848	0.0207750683447204	-0.0194047417831353	0.00399282590715242	-0.0138908641419016	-0.0099968323487916	0.00378192715803646	0.00465105462737462	-0.00639911238907641	0.0124193461195334
ct_IP307715_obj00013	0.0466372443827725	0.00831479784341364	0.0384966373363096	0.0185124594234655	-0.0285840424096312	-0.0014270765826671	0.0320816324747177	0.00628119674325663	0.0143871739031161	-0.00314711486077623	0.0247778539372777	0.0171519538278869	-0.00806502968743807	-0.0126189779038012	0.0297910384214284	-0.00957470653766386	-0.00953588690299774	-0.00873570461091718	-0.00719866542953319	-0.000798112497119116	-0.00276358299542065	0.0108113297453195	-0.00748623975419248	-0.00209305142290805	0.0099778968009548	-0.0124284479831543	-0.00252269659656275	-0.0019705813982681	0.00290078325041757	0.0114099775389987	-0.0189282067265029	-0.00235541499055131	-0.0108051145418631	-0.00439303139150912	-0.00857626950786718	-0.00913574767330583	-0.000341955283609974	-0.00254700892183565	0.00944732077086089	0.0120608259592083	-0.00557385860128865	0.00212179903672433	-0.00224743331532307	-0.00621854457449759	-0.00410370462849691	-0.0143543910161935	0.00442498467280505	-9.5943245658444e-05	0.00776457431566619
ct_IP307715_obj00015	0.0577567633095502	0.0257068914960119	0.0262659203974759	0.0203885568695066	-0.014242315768339	-0.000428602176626433	0.0337999965151443	0.00049260251926163	-0.00340705564451268	0.00988034395491197	0.0166754251823317	0.00922966452946693	0.00241352151611572	-0.0153983767380122	-0.00597990072793623	-0.00653611783586338	-0.000295895684966145	-0.00609781765583991	-0.00574869138382493	-0.00925006638358988	0.00112632837946305	0.00889244260944112	0.00119667091330325	-0.00845812298915668	0.00632676043083307	0.0083540328783547	0.0221056826952098	-0.0179878862939353	0.0237764752445201	0.00816492576832981	-0.0116194279008174	-0.00831473013465098	0.00669678732102312	-0.0183218607628896	-0.00555078856255919	-0.00586045382210217	0.00547389675450813	-0.00508947620620259	0.00295404983207202	-0.000903423684435343	0.0109147711965453	0.00838693759408284	-0.0092870670972372	-0.010707158373518	0.00301420867856881	-0.00783655100028638	0.0122841857953132	0.000464821501528152	0.00110700134669315
ct_IP307715_obj00016	-0.0077040701642509	0.0233612236591639	0.0180440024435954	-0.0179260056207152	0.00116003055167645	-0.0156155865955982	0.00750006889816873	0.00687212542885593	-0.000668164661209428	0.0118774266960188	-0.00217516506915189	-0.000167334582517907	0.00051059379757051	0.00771481605875128	-0.00361834593991539	-0.0174567651524164	-4.77681529012034e-07	-0.00434874786313854	-0.00925241659177631	-0.00232402748422366	-0.0118197505090129	0.00827759544361067	0.00446855662912422	0.00050697880280885	-0.0141262874480881	0.000382913163536842	-0.00125593162958412	-0.00481540486548074	-0.00633290601302413	0.00764346827480273	0.00537855992179809	-0.00873432767048316	-0.00198506976578799	0.00366834952701071	0.0096468286299929	0.00937495366182764	0.00733709436770216	-0.0170692522063276	0.00326676746736341	0.0113026908166104	-0.0078911166174441	0.00609740625825631	0.00247841042659547	0.00388261193914945	0.00190760752115942	-0.000900243864238042	-0.0123449786298854	0.00455768311376252	0.00901589194304174
ct_IP307715_obj00017	-0.0168499183660002	0.0135713530164198	0.00946256643102714	-0.00488162970026555	-0.00499914668879673	-0.0185489161803838	0.00881265121807225	0.00299943793370551	-0.00330591725050687	0.0132108522976181	0.00195529418179821	-0.0124628679443889	-0.0133801538192437	0.00154770875800672	-0.00123847609046311	-0.00317490620202129	0.0313222037588951	0.00370584516539924	0.00180386091294038	0.00785816666990792	-0.00315057320153361	-0.0107028779165534	-0.00801546558384444	0.00450583478500966	0.000768815783254881	-0.00223891801213597	0.00805034439257467	0.00448342552544503	-0.0121386910471673	-0.00344341784754467	0.0045751813470696	0.0047455711090301	0.012466353658159	0.0134535131019984	0.0144127545641498	-0.0046793547713091	0.0107001876829587	0.00267044465745389	0.000211958972170048	0.00259570135547576	-0.0115216067427545	-0.000171502174024671	-0.00237354178660444	0.00292483804176978	-0.00724336152459876	0.0085371163946061	-0.00331761687141998	-0.00355081116980913	0.00938182424199413
ct_IP307715_obj00019	-0.00544113183850761	-0.0250037065259663	0.00702698219667931	0.0216635831161868	0.00808343298776386	0.00847637403455572	-0.00199293687111771	0.00505300867215679	-0.0105315257824335	0.00135537964110916	0.00342780721271374	-0.00316116724269129	0.000929738631708711	-0.00668675471506743	0.0108416425087105	0.00141839130455544	0.00523335871295439	-0.0018323129797487	0.000138377669291504	0.00258922734221084	0.00441210231080235	0.011552002289575	0.00106775328175416	0.00642161897634558	-0.00725432912317714	-0.00725419070120864	-0.00637535067158357	0.00100531585569772	-0.00220666105874288	0.00122291976340853	0.0111078866600794	0.00292737795092529	0.00526484583485456	-0.00523976569426989	-0.00501552610772544	0.000540740336470401	0.00246382770283156	-0.00150428179291446	-0.00713878649006091	-0.00690677223102149	-0.00647631541335465	-0.000896345998746801	0.0106827583544888	0.00187667404967682	0.00785486372398698	-0.00697072121656939	0.00166995981252687	0.00182609159844323	-0.00117301003665721
ct_IP307715_obj00020	-0.0111265151481421	0.00348658986980114	-0.000578405072417319	-0.0257012656085162	0.0104237998824489	0.00763663588738138	0.00710114761896039	-0.00927492214598476	-0.0173172862974525	-0.0108861413845608	-0.00174315040407075	0.0164913674995774	-0.0013297453045944	0.00435939691820244	-0.00593727208486701	-0.00135249105019125	-0.00295209465855892	0.00423615188023642	-0.0129397863803841	0.00126609064274044	-0.00274280719589625	-0.0030654560482492	0.0060485500923506	-0.00186437454673715	-0.00366282180452305	0.00623212427927066	0.00401076017817811	-0.00816807751245513	-0.00293276172472271	-0.002183805406496	0.00921376354450778	0.00308712197737142	0.00495755303077437	0.00393148599221422	-0.00377406453898237	-0.00363820742990879	-0.00612127287657524	0.0133732267840452	-0.00625530503301334	-0.00715270400525729	-0.00438364798566528	-0.00411133853538185	0.00454240591886504	0.000385875023367994	0.00168432587419561	-0.00487735236865482	-0.000332375122779206	0.0152573492675156	-0.00420248486829311
ct_IP307715_obj00021	0.0168007615306032	0.0148616151150665	0.0126229685752989	0.0100818289016658	-0.00606345664760879	-0.015100140159457	0.0204681541358295	0.00353417680823876	-0.00757114358394021	0.0130358253918445	0.00153026295184973	6.26817881764941e-05	-0.0216807184388381	-0.00474745272966263	-0.0049463432356544	-0.0064056361855033	0.00321465456269368	-0.00569632582020114	-0.00565913793348991	-0.0129720390216964	0.00371430243644081	-0.00886506432361375	-0.0167949424257531	-0.00392096800285436	0.000683891179943253	0.00218840990534816	0.00935525879246584	0.00774687695230278	-0.00633113347196069	0.0158495742434383	-0.0153686735222243	-0.0112264837338599	-0.0147931068064179	-0.0118225486801189	-0.00088448352407251	-0.0130462275023829	0.00486375149311034	0.000494073414606068	-0.0167541286343311	-0.00306742605933223	0.0102974900361348	0.0180250226171724	-0.00618180277614584	-0.0135856891697144	0.00454782899274385	-0.00160276125730403	-0.00252420251454864	0.0100879427209655	0.00461934759306192
ct_IP307715_obj00022	0.00153519964574339	-0.0231392154585132	-0.0243759245074398	0.00494213148304913	-0.000222864445118369	0.00482903600919271	0.00101801211762038	0.00634939269081136	0.00201621345344784	-0.00184825158718192	0.0023446337315388	0.0115755067166701	0.0138214928116527	-0.00472665645267414	0.00131785646067126	0.00169523748931594	0.00203206850877977	-0.00108170490687018	0.00741741377292233	0.00417668461778641	-0.000212929098310837	0.000944363650119232	-0.00280909878614832	-0.000991234562958575	-0.00163376519514122	0.00185322226346053	0.00103750186006958	-0.000604251028315682	-0.0064423274526713	0.00598395749814635	-0.00678768516492819	-0.0025472733315621	0.00437960719304151	-0.00548657954958916	-0.00246745490250965	-0.00779279557695431	-0.00433193963486022	0.00830451192439042	0.0068233961306293	-0.00452254456023268	-0.00599388615487169	-0.00189157889348668	-0.00625577191225119	-0.00167149262088755	0.00830320666429755	0.00597655212052305	-0.00371849294436893	-0.0043544118975117	0.00433574093315358
ct_IP307715_obj00023	0.0435504570835774	0.0139656879100697	0.0459024920074094	0.00458960202410187	-0.00839062690072725	-0.00600888159354849	0.0184030279502719	0.02142177205676	0.00760000380252145	0.00579449315077373	-0.00374215943272612	0.00465986909379817	-0.0130959751147218	-0.0114394308129179	0.0181783188681254	-0.00945722853079073	-0.00498040375603006	0.000765896473708617	0.00868348890543365	-0.0179897259607654	0.0117652558082998	0.00502632324336777	0.000867460727206968	0.0126879388081019	0.000468562316059098	0.0125392519635487	0.00918754935178608	0.00551436303171322	0.00442930778963135	0.0174764689619856	0.0135931666290203	0.0178116769352601	0.00601603436563451	-0.00175749286977202	0.00254480164423384	-0.00383720551946537	-0.0122416766911258	0.00674123380651669	-0.0020859195004432	0.00973802756129571	-0.0200307189853493	0.00969339093919375	-0.00438752733145773	-0.00580515133170412	-0.0114755671767364	-0.010616049635951	0.00760256341119827	0.00568734954879579	-0.00454064846612756
ct_IP307715_obj00024	0.0937721548023063	0.0278446614641001	0.00615832397949788	0.00829642319619711	-0.0661431172967586	-0.0134742874697061	0.0152017538567727	-0.0162020466032888	-0.0185103851186115	-0.0227917213248752	0.0330278169164808	0.00837149217666268	0.0232813075267816	0.0120351738960525	-0.00991262091239725	0.0476095124497474	0.0104731613491314	0.00532709847899756	0.00247090846749069	-0.0261044469549745	-0.00340810132111679	-0.00266589414028378	0.034920217403877	-0.00767046760510211	-0.0128048511052249	0.0085343438089911	0.00563416811356429	0.00796393428013433	0.00373854051498877	0.0112753198725355	-0.024121657524248	-0.00262778589260115	-0.00863753410952744	-0.00543380586615893	0.0207736292623745	-0.0146018552508617	-0.00696328145799927	-0.00395307996365553	0.0141878432842733	0.0220446093936976	-0.00179600577695432	-0.00966689860944274	0.00953649682616467	0.00965455722624972	0.0322538579793899	-0.0171403858085805	0.00968257033352428	-0.00617543243140327	-0.0156024023618552
ct_IP307715_obj00025	0.0147507461183953	-0.0144121954221244	0.00866599605726666	-0.00221682467706691	0.000834265513184806	-0.00113640007333426	-0.00507852457694355	-0.0020792091910218	-0.000165709326666324	-0.0063055823564393	-0.00650856375981769	0.00657193171387224	0.000881569353357934	-0.00545950685067086	-0.0070330346434363	-0.0109912039181438	-0.00407333329572737	0.000405917338601085	0.00801486359909438	-0.000368030739826385	0.00912908669585188	-0.00100302942249515	0.00914548580923162	-0.0119578392980079	0.00664836285909914	0.00466899678037335	0.00024951294583959	0.0119160802423148	-0.0132564720876651	-0.00256898113355273	-0.00148019438283529	0.00947792177664629	0.000749375683616043	0.00133473575691638	0.0109976270915143	-0.00540017207566276	0.0038517191394433	-0.00376386142570893	-0.00102239348879346	0.00182228799263194	-0.00119845792329472	-0.00359849545338843	0.00830989067127936	-0.00728670295005506	0.00238312357329987	0.0097615238178105	-0.00313986731655211	-0.0040424897555471	-0.00649332572661761
ct_IP307715_obj00026	-0.00575582836664666	-0.00703174408527054	-0.0114657632878636	0.000195249651648822	-0.00571853882954586	0.0285669102120952	-0.00193245400482173	0.014354364741308	0.00822043326333374	0.00216875557264802	0.00743870454991937	-0.00623889729865862	-0.000816056217255999	0.0108678063373747	0.00460300098489246	0.00522475650213562	0.00722184519945606	0.00203068311094615	-0.0020797403018997	-0.00199535281230655	-0.00522175050098548	-0.00855213515413143	-0.0108415759603765	0.00118716361719427	-0.0024280903167254	0.00226756092266969	0.00111011115515404	0.00163713959134562	-0.00483964152306058	0.00752124977372317	0.00880079427689082	0.000186423423397041	-0.00563577449960385	0.00339566593214513	-0.00128244386272307	0.00623456120680709	0.00200179167109514	0.00139043868116911	-0.00277693039665747	0.00641716085385909	-0.00293639859912217	0.00863350138016188	0.00296925657412573	0.00383848074524817	0.00292641225526123	-0.000666644115293099	-0.000853339477744122	-0.00311788057816287	-0.00322689721196381
ct_IP307715_obj00028	-0.00528142865138748	-0.0175792351874663	0.000842915618178242	0.00819385282555147	0.0164026972624203	-0.0148483760423993	-0.00737429860473809	0.0111948666457276	-0.0087641850461852	-0.00748489615371483	-0.00871767186945721	0.0157618171222009	-0.00688621268954228	-0.0053512920352417	0.00731267434273311	0.00588070288474529	0.0061914187156563	0.00501250734784559	0.00857871843509244	-0.00531361746330306	-0.021286540682998	0.00976456166228271	0.0038394873852477	-0.0085732789085483	0.000264701386013526	0.0249245358965973	-0.0114105852818864	-0.015377114318763	-0.00315051851031883	-0.00237207256973986	0.00242130136794576	0.0300281303520248	-0.0110884461936188	0.012460471761976	-0.0081567485729527	-0.00047322908212803	0.00505588902559017	0.00639073655447057	0.0154664063402944	-0.00246580425305575	0.0134072287156562	-0.0117860943052299	0.00531352290348801	-0.00421774559911228	-0.00236823749787265	0.00753326828174277	-0.00186737658239401	0.00548141615053389	-0.0080786844135904
[truncated: 207 more rows]
[truncated: 548 more columns]
