# Supplementary material for: Towards a morphological metric of assemblage dynamics in the fossil record: a test case using planktonic foraminifera
Source: Philos Trans R Soc Lond B Biol Sci. 2016 Apr 5;371(1691):20150227. doi: 10.1098/rstb.2015.0227 (PMC4810820; doi:10.1098/rstb.2015.0227)
Supplement: Supplementary Table 6 [file rstb20150227supp7.csv]

	PC1	PC2	PC3	PC4	PC5	PC6	PC7	PC8	PC9	PC10	PC11	PC12	PC13	PC14	PC15	PC16	PC17	PC18	PC19	PC20	PC21	PC22	PC23	PC24	PC25	PC26	PC27	PC28	PC29	PC30	PC31	PC32	PC33	PC34	PC35	PC36	PC37	PC38	PC39
bulloides_000073_081208	0.0538378580238378	-0.0264433360997237	0.0187230873337988	-0.0144079049724793	0.00384591092658967	-0.0283878445320056	0.0106506537924253	-0.00212675922733095	-0.00790590988904914	0.0454503856871308	-0.0169448157970313	-0.00961909162122729	0.00821267866340683	0.0270238766690022	-0.00850128088509445	-0.00119085854035127	-0.0101856195415509	-0.00743469263614828	0.0202898355123068	0.000896643446848647	0.00236641480880544	0.0243294715524873	-0.0194442695670146	-0.0173485290183892	0.00378791415474382	0.0114729926462825	0.000338188413940216	-0.0170453564765311	-0.00526559402590585	-0.000108822162379175	-0.0028685300482757	0.00305019503343015	0.0111879300778703	-0.000301835715247935	-0.00701775125384702	0.00334203663372708	0.0031819697230482	-0.000685727570726041	-3.67951112287268e-17
conglobatus_000036_080423	0.0149434896571968	0.0069349304300191	-0.0501257897946469	0.00799018619416049	0.0215340505527599	0.0627529245308475	-0.0120799929439539	0.0197106908665045	0.0127805176529326	0.0280810779527302	0.00100893302373725	-0.00328820429762167	0.00678547639736242	0.0145264801670936	-0.0170373702564885	-0.00195716434377457	-0.0321493349901448	-0.00125151721686872	-0.00227082921387334	0.0182826347857058	-0.0185168708645918	-0.000407315176988371	0.0020584758229877	0.0094618940199868	0.00531945312829234	-0.00182463696552426	0.00586496540604149	0.00466800979848915	0.0108179385815502	0.00122834571549843	-0.00519497559612389	-0.00378745611524242	0.000149170807350925	-0.000179586327289191	-0.00407880132468474	-0.00283231373712593	-0.00245348956280723	0.000176295275225371	-4.41405809473161e-17
conglobatus_000087_080423	0.0290514241954848	0.00983637871934285	0.0150425805606666	0.0152095915363278	-0.00547972505765415	0.0294223509100619	0.0300062523879784	-0.013672331951934	0.0265188909283139	0.00226770927862523	-0.00465879491227248	-0.0474493521839802	0.0121380402728458	-0.0265648965338091	0.0186214503831595	0.00842362448967219	0.0147554493567202	-0.0214520379013572	0.0130695061957059	-0.0146461358793193	0.0073086826915155	-0.00237841870438457	-0.0015237864145622	0.00596466042537577	0.00366907011098682	-0.0204585161521495	0.0105655087572865	-0.00756973083445652	0.00518837689971886	-0.00347401772029935	0.00183719771912493	-0.00861203345489385	0.00114027710770688	-0.00668540732485878	-0.00816506279162698	-0.00337771338162487	0.00315881513537741	0.000938982166184077	-5.14386168208592e-17
crassiformis_000013_080423	0.00146468901812725	-0.0128231626060029	0.0157597704714789	0.0224698825949206	0.000568090034417604	0.00953571733602816	-0.013659192029816	0.0404584520460823	-0.0202434006701637	0.00589540247856492	-0.0124573402106761	-0.0102479281948782	-0.0160404758822669	0.00283580647259402	-0.00206473669985342	-0.00655510932991514	0.0192905179016025	-0.00572624935379406	-0.0293865628758709	-0.0155886877168988	-0.0121628579653781	-0.00730891561254643	0.00950511600799998	0.0139230370615108	-0.0226145564809466	0.00792502525128627	0.020666542825535	-0.0192693292374957	-0.0142518356592179	-0.0012016557485824	-0.00172699837402002	0.0146711330310045	0.00314390250405319	-0.005548937357471	-0.00811312561165428	0.00998731338755071	0.00224262216677622	-0.00228645838338486	-4.54314591589317e-17
crassiformis_000097_080825	0.00724515629838964	0.00703780121611663	0.0152541914860381	0.0146262797720567	0.00963250065695169	0.00848708282360161	-0.00495082098851452	0.00200760938579864	0.0019643034564905	-0.00567533970541592	0.0106721295103515	0.0199478960435593	0.00221171177763988	-0.0141893995724258	0.00546987230089987	-0.0121094473380711	0.00105455781051035	0.0023943837433873	0.0103289727019644	0.0148902800224635	0.00257049298036573	0.008698592151639	0.0232729400976256	-0.0217955310387776	-0.0010594260697192	-0.00082629270702074	0.00427133480597811	0.00141246109872299	-0.00255537379083947	0.0383930452747621	0.00455772711630966	-0.00539243461447463	0.00460762375592437	-0.00784040754262152	-0.00782231720633394	0.0121843251300341	0.0232927890727657	0.0122301409084364	-4.46039079694642e-17
crassiformis_000146_080929	-0.0203587054847205	0.00120540648293641	0.0284745218227313	0.0154233692685289	0.0228386234620343	-0.00793281345885827	-0.0023873657497819	0.00429562361301408	0.00029306522402853	-0.0130550987368889	-0.00238759193965558	0.0106617039773468	0.00333680903705247	0.000928820666186526	0.0087776118452337	0.00160014595211077	0.00147556880565998	-0.00551311304440922	-0.00504003105439612	0.00919691539949183	0.00220815615432696	0.00217669064294851	-0.0120147608275646	0.00532134863465887	0.00859745065553251	-0.000395966024210836	0.00612832387375105	-0.00295643648503784	0.0052961608467207	0.00342538870310396	-0.0237482843307938	0.00407924539147929	0.0105141283962711	-0.000194786697964618	-0.00523315155567615	-0.0138595306364551	-0.0226042568452299	0.0348440237440654	-5.31394589789458e-17
crassiformis_000147_080929	-0.0269486684428386	0.0122344418324769	0.0204204254886227	0.00917128098127499	0.0435933091345904	-0.0134749022102448	0.010589290276422	-0.00266578807400072	-0.0124646088489728	-0.00139418596005359	0.00302552497998277	0.0277715761346564	0.0264350068906545	0.0185623801403399	0.0200818576173601	-0.00237412688574883	-0.00737155853509949	0.0103003864211403	-0.0111102326354386	-0.00166902720111314	0.00490528169953993	-0.0183196782194015	-0.00319902907243551	0.00103147928840877	0.00554649344790265	-0.0132186384580336	0.00972032619624835	-0.0184140604023348	0.0195821007270406	-0.00809978480164995	0.0113806992723011	-0.0106546499152419	-0.000632240854476263	-0.000764126272017963	-0.0125952735975581	-0.00284616514075479	0.0048689108644119	-0.0181021388364242	-2.57226965422186e-17
dehiscens_000009_080423	0.0594756309048695	-0.0284449789603311	0.00491444448541765	-0.0319911076223324	-0.00292197589144201	0.0108487600648735	-0.0471976976847275	-0.015608912724972	-0.0371857857030491	-0.00523350424077528	0.00583307790258259	0.00370508583290609	-0.00721257026064676	-0.011038300562225	0.0393843856120013	0.00823066299972024	-0.0234245140248123	0.00420632252897418	0.00904484934012491	-0.0220877652874166	0.000396738077834075	-0.00594340677549988	8.78745979125175e-05	0.0119228210193895	0.000239670809813257	-0.00253249611320048	0.000565440184188808	0.00553079847680985	0.00373792587341538	0.00533671834881981	-0.00524921157097176	-0.00203634738044709	-0.00453117605078317	-0.000941775624172398	0.00111340146392435	0.000378379883580241	-0.00276807272596929	-4.35683134331701e-06	-2.3838895267525e-17
dehiscens_000038_080423	-0.00555774376622738	0.069839292639652	-0.000820073280709484	-0.0291164082022442	0.00351669111745564	0.00408986834724444	-0.00847400954226204	-0.0245215004418427	0.00724653406415537	0.0237192411022395	-0.0406162098577014	0.0193610121676521	0.00210202785922849	-0.00814180437618271	0.00341362539776746	0.0253889669450672	0.0290826944808435	0.00595583511727786	-0.00439114720693942	0.0035738270499624	-0.0085468947242038	-0.00284430629487879	-0.0124836596308344	0.0187180072037158	0.000473483099147834	0.0170388791444813	0.00447563108975606	0.00916343337963465	0.00210170661261643	0.00987327863644901	0.00576794052782063	0.0029484883451344	0.00235990319237635	-0.00169773278792175	0.00364507268003252	0.00103438876477053	0.00527737596891422	0.000433895746097803	-4.57575668436246e-17
dehiscens_000068_080423	0.000656691087660121	0.035272290921624	-0.00263372580340599	0.00954186592430588	-0.038819365213183	0.010853316240767	0.0049964034867333	-0.0233734664169221	-0.0144823430985409	0.0120958620773263	-0.0294577474287511	0.0221355290195059	-0.0291017313722226	-0.00660174127081272	-0.00801983245875577	-0.00762253767570734	-0.0200730830009675	-0.0167758640363114	-0.0131307884266513	0.00336215884154655	0.0132645526030992	-0.0179431248806288	0.00971906253068522	-0.0240080503577202	0.00412431765970588	-0.0133971620229979	-0.00932542065594363	-0.0147024454800165	-0.00542450772147288	-0.0119985660594527	-0.0021203771640849	-0.00495727758267721	-0.00927025440755969	-0.000774128262469506	-0.00610352238778842	0.00345024431779841	-0.00722039259444212	0.00500197751711801	-4.2941182294004e-17
dutertrei_000024_080423	0.00960673410553971	0.000890581306190549	-0.0430979423990462	-0.00899576508989517	-0.0162374561434005	0.0148175070062545	0.0143257782805283	0.0334477327903085	-0.0134809793162478	-0.0386204949453523	-0.0123440201748702	0.0180421878971754	0.0111586369498769	0.0221842448978566	-0.0126550587510255	0.0321794218733692	0.0159742176836551	0.00149596411168008	0.011168738163191	-0.0309166334026536	0.00248576928657892	0.0106392695851121	-0.00417663609228314	-0.0126933778322438	0.00620354449990264	-0.00898938515193705	-0.0078738001251277	-0.00788775267251512	0.00533551607127887	0.0050798249060746	0.00399439376600294	-0.00249619585697051	0.00216295802471017	-0.00415870603600715	0.000161636712206856	0.000537212686916962	-0.000696391742269725	0.00547288147419141	-5.1418288030125e-17
dutertrei_000029_080514	0.0248702386648168	-0.00594762735860129	0.00994443789116661	0.00266012598394266	-0.0131950175776146	-0.0045330045262274	0.0152234809941062	-0.00919541482032011	-0.00370168890794412	0.00381577342784004	0.0116035108347068	-0.0125784222755115	0.0145988277495812	0.0147268494158089	-0.00546133827648652	-0.00141339379985812	0.00307127626513113	0.0011440217798868	-0.00844158654223981	0.00569461045130093	-0.0107984623237005	-0.0130263806956059	0.00892858104124956	0.00834643805605284	-0.019740063517177	0.0125756466527622	-0.0186436384905292	-0.0118294023483758	-0.00129247727461547	0.0258323622087912	0.0243328215591762	-0.0146298323829668	-0.0147121388575182	0.0043613999608338	0.00523944416496695	-0.0110016765159966	-0.0212652545926717	0.00465766335862417	-5.16554572553563e-17
dutertrei_000037_080924	-0.00936509108376201	-0.000631326534231247	-0.0129608037824755	0.000251306332660285	0.00449855025210428	0.00492843077106724	-0.00814240472165226	-0.000723286990504748	0.013074741975	-0.0236790370828496	0.0174071437275773	0.0014458411591904	0.00427890055942761	-0.00619124858237587	-0.00394693126327639	-0.00047782240399911	-0.00393897122109926	-0.0192965776636879	-0.000441679455599678	0.000859359142516544	0.0110145374990731	-0.0147771722822783	-0.0234533220019495	0.00678247749131779	0.0270926309797884	0.0286315509336906	0.00311435199102254	-0.0110106243023028	-0.0321332378422654	0.00558648459552739	-0.00491933123206068	-0.0138555752223374	-0.00499964775258951	0.0112021883090696	-0.00756489783857361	0.00959880379328149	0.000914255139490055	-0.00821989793798724	-3.79470760369927e-17
glutinata_000088_080423	0.0607378510910654	-0.0327984707360548	0.0233059293666732	-0.0340228789023933	-0.0195514848515054	0.0294015926295963	0.00629658042529452	-0.00327775155700625	-0.00458458190248677	-0.0142695416532269	0.00966371687108319	0.0126867586440341	0.00754690541643633	0.00641770683600991	-0.010217761079863	-0.0234694632962538	0.0358554551322911	0.00943848188292437	-0.022997734008786	0.0295656900021961	0.00548491224242747	-0.00051485707683491	-0.00519359137602421	-0.000292090156501533	0.0152099612129482	-0.00847437411599605	0.00154148070717434	0.00642980414153211	0.00261088921330444	-0.0122738933451871	0.000578788783841847	0.00399337023876888	0.00202717667642534	0.000511352732711613	0.00250273129716366	-0.00203985180352596	0.0024593336607849	-0.00229535391116958	-5.17232198911366e-17
hirsuta_000018_080514	-0.0187456051136659	-0.0158533258802117	-0.0104609006409843	-0.00390475576851936	0.013603407683478	0.00879512634461779	0.0143804447191867	-0.0204865553404665	-0.0097803113798156	-0.00259145203579028	0.00464612860034342	0.003134441035519	0.0113232277907205	-0.0102324652940448	-0.0021919857980614	-0.00474104662954389	0.000813698492851798	-0.017709578752041	-0.00179894349130374	-0.00385155687737932	-0.00487455241090508	-0.00384567678915703	0.012560133591114	0.017938427285338	-0.00787029641542365	0.0039180890843546	-0.0472848761733783	-0.0087662137573897	0.0043958921773969	-0.00448790801873811	-0.0107965719215154	0.0152828566775294	0.0233450569725137	0.00912564651481248	-0.00342945237337897	0.00486018700510935	0.0106151427248372	-0.00125348889705884	-5.38374141274833e-17
inflata_00335_081029	0.0148686961461943	0.0349700503320293	0.0204076733189613	0.00991306305859058	0.00867430890222389	0.0145288280733895	7.26923721208535e-05	0.00354383291123585	0.0132022111872082	-0.00996633755306837	0.0105554794937429	0.00978102281892455	0.0024598118149372	-0.0160235782102408	0.00655212846346822	0.0138445549236187	-0.00719347417197058	0.0189530632915971	0.0107005973612011	0.00779402311156773	-0.00085735932885631	0.0200931571740568	0.0113505962751774	-0.0125444957790084	-0.000381608284743269	-0.000123028530963895	-0.0065942606892523	-0.00567003132172212	-0.0198064154885835	7.01246941433874e-05	-0.00216598392799621	0.0242538831996176	0.00420946503013367	-0.00836192107019421	5.60131006794389e-05	-0.00848108250284782	-0.0215523325904763	-0.0240511163372784	-4.49706732356253e-17
inflata_000021_080423	0.0166387128529467	0.0183893778405449	0.0140693689897117	0.0117832687750496	0.00186973531350203	-0.00469978939496634	0.0189044727978688	0.00370376015182535	0.00371589706537261	0.00046377331419017	0.00861316008382898	0.000957965473427224	0.0104249285067906	0.00337542938792045	0.00921753063122334	0.012137621514287	-0.00224835507099827	0.0142174725703916	0.00863501189529559	0.00655618816838792	-0.0124923018990831	0.00106527707615279	0.0112828960254369	0.00281827180324475	-0.000466785016270005	-0.000611531947034596	0.00466523896585189	-0.00899368117706694	0.00397402803890536	-0.0139708544667435	-0.0154578902154358	-0.00356908663576173	-0.0133627951214515	0.0163365939203018	0.0281527127406642	0.033069804328282	-0.00175401161899716	0.00688089537558901	-3.36102673470506e-17
inflata_000030_080514	0.0144589019739344	0.00849146884569659	0.0100262294858458	0.00613173298933234	0.00326025660018237	-0.00554454714084854	0.0219307155944574	-0.00462612089886786	0.00846397142609483	0.000249307933545144	0.0123979574821747	-0.0230111274108895	-0.0100357409341478	-0.00493239731502537	-0.00713190408656039	0.0114839859083527	-0.023652497119551	0.0313727581041237	-0.0442558066974239	-0.0228746682408042	-0.00271732528483391	-0.0118457649214928	-0.0187252102806286	-0.018430530422911	0.0104610345606796	0.00555155512068174	-0.00675273911500201	0.0151076831891983	0.0055183202575793	0.00840847942613978	0.000825034932704126	0.0106804285469983	0.00596534499256251	-0.00015946486280659	0.00164266444645031	0.00211055373584448	0.00822825762378559	0.00402613395304487	-5.59922659452983e-17
menardii_000011_080514	-0.034023990300711	-0.0556244853462617	0.00114818410067669	-0.00573723842948886	-0.0444497083068791	-0.0197582030517092	-0.0261989889657779	-0.00206146536293834	0.0375332534434265	0.0113737904983058	-0.012566781326125	0.0106921972643119	0.0421556636389881	-0.00893521455863546	-0.00448224129179166	0.0199295321744287	-0.0136265413972799	0.000202249045875254	-0.019890668561088	-0.000893603404421174	0.00299437392815211	0.00502213077677082	0.0134813136106953	0.00393647174883994	0.000553709177253629	-0.0127681528613394	0.00820621497622592	-0.000288930918673216	-0.00442389668959796	0.00304712834625075	-0.00233987055510112	0.0037595307866467	-0.000176484698559405	0.00537229708531151	-0.0012791125018841	-0.00057391136766464	0.00112466191898513	-0.00113219981032596	-5.07948717809459e-17
menardii_000053_080423	-0.0421658539330087	-0.0274456535102548	0.013964954772424	-0.0212824545213104	-0.00563457736649369	0.00894109788430439	0.00842835910989369	0.0120038221359625	-0.000695235893305819	-0.00345801373102671	-0.0213158053502407	-0.00698410822066899	-0.0217254694919944	-0.0278224532984966	-0.0235576856391947	-0.0162584798214971	-0.00771074045975106	0.0474846832744864	0.0231290300983995	-0.000521169206525402	0.00900248671343634	0.00211518274774062	-0.00768327627470011	0.0163886072730578	-0.00150033542976103	-0.00241863829684562	-0.000873355100053717	-0.0156893469633186	0.00656879185602172	0.00506649009819693	-0.000945408794588845	-0.0132994185243186	0.00345326959943782	0.00495044615503969	-0.00217649726466191	0.000407141498829098	-0.0022544179925958	-0.0022870688889243	-4.55364912443912e-17
nitida_000060_080425	0.0127197223961532	0.0136839176043894	-0.0398342027780712	0.0118263122733418	-0.0246672915940679	-0.0207696758174764	0.0220691087756523	0.0113049616126225	0.01828619220595	-0.0196210709372006	-0.0303008231397744	-6.23361999720229e-05	3.89585026174438e-05	0.0125163417924825	0.044349272032606	-0.0447145090108659	-0.0102648987936649	0.00771601535629718	-0.000758594757135604	0.00238746649028834	-0.00694366826650264	0.00990792027639104	-0.00349899250845772	0.00980258847824549	-0.000179065302555084	0.00463435665024685	-0.000250557993376053	0.00806965099059666	-0.00209213815398995	0.00344821944439699	-0.000796820818753895	0.00693873044746007	-0.000413608112639582	0.00470218984408397	-0.00121404553185242	-0.00385375445926586	0.0021860106006661	-0.00245453432190682	-1.49111680034647e-17
obliquiloculata_000065_080423	0.0323605939491631	-0.00712897544341813	-0.0630268130481098	0.00399114113578167	0.0189099238689267	-0.0517291825027317	-0.00279848024108267	0.00855849114843457	-0.0109099926431679	0.0141872713419797	0.0122252729947506	-0.00554772432159673	-0.0162231373177883	-0.0351608292562258	-0.00100294842835451	0.0111928438333986	0.0208977575458859	0.00495847218135711	-0.00934047244479846	0.0143184888096147	-0.0117275627129694	0.00107578203289228	0.012053203154968	-0.00373898185670557	0.0143095076647146	-0.010297865632632	0.00189648016233807	-0.00726672857948895	0.00194828986218891	-0.00266043897206616	0.000731664643582658	-0.00738904167611384	0.00254142071416169	0.00609036363071847	-0.00469728966931796	-0.00603438194435211	-0.00396428255816929	-0.00112403200341207	-5.02697113536482e-17
pachyderma_000028_080423	0.00686759945115405	0.00394873184624547	-0.0342954985731486	0.0123644761304826	-0.00256880495718586	-0.0116818352265441	-0.00344538968255499	-0.00312070894452928	0.00476403732960762	0.00820361431522214	0.0194548733841297	0.00884841235565232	0.00487963722359777	-0.00564870882281794	-0.00533672745124212	-0.00946229805570782	-0.00121803715270896	-0.00400509390376439	-0.00550743488040902	0.00334525427544789	0.0414031457367399	-0.00103932418126898	-0.018779962390175	0.0103709591621222	-0.0220087244140735	-0.000498649047199513	0.00217545396267001	-0.000894159866495274	0.0065659323272249	0.00197362119986719	-0.00275893757217659	-0.00245797917698154	0.00930103203272311	-0.0300909529497627	0.0190741785321467	0.0101326963861415	-0.00588341383942858	-0.00246485404947253	-3.71000430897384e-17
pachyderma_000071_080423	0.0112027730890048	-0.00338805985900175	-0.0106687241538974	0.00211860391562583	0.0050946595406837	-0.00238858917902587	0.00657973959126106	0.00829626508821882	-0.00292150670734579	-0.00356323993982346	0.00761831136239867	0.00460954519834992	0.00564819626144114	-0.0148782957620552	-0.00853531865746636	0.00711824515312333	-0.00742429002791272	-0.0025386306409377	0.019696955939161	0.00942183871313607	0.0230156169995161	-0.0121491052607835	-0.00728204048863008	-7.45869498894199e-05	-0.0145608749779925	0.0113434494507823	0.00881125034554906	-0.000290713691766594	0.00846857424183366	-0.00986559456197143	0.0139106951640134	0.0333126967714459	-0.024642012020269	0.0149291352222971	-0.00638760669293819	-0.010219350638945	0.0117883272495185	0.0107398971766247	-5.05373737649806e-17
pelagica_000069_080514	0.0355391460462776	0.00822630020738789	0.00417401319663358	-0.0168599563371638	0.0240262943132865	-0.0226732723455129	-0.00544984254597595	-0.0279972487157568	0.03792332482503	-0.01745028611712	0.00554340621796971	0.0171196583292085	-0.0132157866353441	0.0088028895439367	-0.0379504117731325	-0.0239877116824559	-0.00246289656347342	-0.0106643600267579	0.0105376835848508	-0.0313846034270713	-0.0175150564144185	-0.00620071026326216	0.0122752524950242	0.00721704581149214	-0.00457225148639389	-0.00842269692860005	0.0136389855542304	0.00210659483684543	0.00141689225924443	-0.000717483285149312	-0.00401165298688248	0.00392328435565339	-0.00288526436470651	-0.00216866942142242	0.00129500406097469	-0.00228627824716425	-0.00148278077576159	-0.000683504137953772	-6.59732786792693e-17
ruber_000026_080423	-0.00518328985911987	0.0416609527607087	0.00103275250889	0.0199502584897253	-0.0164900153048319	0.00459900163338668	-0.0226730240377718	-0.00754319890824444	-0.00757203594401444	0.00546098430623775	0.0270400810555214	0.00531903743294674	0.0110705578835575	-0.00319010753391169	-0.00512962590403093	-0.00948759315344356	0.00975022196482586	0.0117008599968686	-0.00399404420099497	-0.0105592745080869	-0.00809354631726731	0.0274724608148595	-0.02168105333803	-0.00540512036581852	-0.0288197581293652	-0.00892008176875896	-0.00583333594783183	0.00605953750142459	-0.00870138467694771	-0.01334454756909	-0.00792100524435642	-0.0183135445607381	-0.00376906311165273	0.0157881240537237	-0.0113009504417388	-0.00858430282176665	0.00862075848992715	0.00247371734102079	-2.96935869989468e-17
ruber_000027_080423	0.0195190436403614	-0.00308053965573829	0.015321354652882	0.0202873375679871	-0.0226483827168504	-0.0164818457106232	0.0319794100735405	0.00255713706060041	-0.0180373057225249	-0.00803935414761759	0.0031899474580154	0.00676210809130115	-0.00753596244596691	0.0114978390691141	-0.0111048649782792	0.0260073511705029	-0.0139359618056063	0.0025796237175567	0.0140604166632332	0.0133289833685799	0.00198841166349109	-0.01351262000295	0.0162235333324297	0.0200599246590889	-0.00748231039072548	0.0072225086585979	0.010730439588823	0.0313260757241301	-0.0096087119317152	-0.00946089538724684	-0.00511149341617489	-0.0132423788805967	0.0150662408537392	-0.00447629188578614	-0.0119237848202955	-0.00408006731920738	0.00396255647852169	-0.00414065212957797	-4.02510056535244e-17
sacculifer_000010_080423	-0.0401998981540883	0.0212411077906885	0.00353753346788326	0.029139941081871	-0.0475198228966333	-0.00573163757415142	-0.0130536417635477	-0.0153750570200071	-0.0282206075840937	0.00772231492645968	0.0272148101451833	-0.00990711402684243	0.00310880056572116	0.00527939356475576	-0.0112856387200144	-0.0137445675038606	0.0058504585018918	-0.00352249516410732	0.0153509904760441	-0.00668415278419256	-0.014647192471128	0.00621306981535208	-4.59162809201541e-06	0.00919677452634441	0.0312271548147944	0.00588427760097063	0.00960761851282608	-0.00194004895481286	0.02007636248809	0.00458925654230956	0.00753805221551836	0.0150906706086465	0.0026817948621521	-0.0055820386374269	0.00142811423535224	0.00204546383819356	-0.002923313679623	-0.00337502659804836	-4.27717757045531e-17
sacculifer_000039_080423	-0.026733313040762	-0.0141669149087993	-0.0200446853911191	0.00366919782652061	0.00883122339876002	-0.00110721920936288	-0.0228903735979874	-0.0478742887490021	0.00143129311081484	-0.0340684031821884	-0.00728512912105781	-0.0337178876526117	-0.0195072991162991	0.0331018996761701	0.00231561407870154	0.0192566519138871	0.000653279397551642	0.0109565961262955	-0.00012547918828675	0.0276864142710818	-0.0034343487631807	0.00470870503985236	-0.00280419861151055	-0.0045671812764644	-0.0107829131289138	-0.0089083324331322	0.00612478025580263	-0.0124672903810715	-0.00482964800592845	-0.00179128322231912	0.00277857209089791	0.00513674982503125	0.00165807287701981	-0.00427861798942758	-0.000586942678686898	0.00223854936155306	0.00712774520767253	0.00116043621185476	-6.08169656128588e-17
scitula_000017_080423	-0.0327436934246736	-0.0178515468054741	0.00344301735918731	-0.00813207494992338	0.0195072088478057	0.00485139009813808	0.0206617989394989	-0.0031562146309423	-0.020708612326862	0.00123959674105623	-0.00380224932925615	0.00454952988054248	-0.0131778089575924	-0.00511222349198578	-0.00257802674645814	-0.00113593003507788	-0.00610898347104308	-0.0279638063571404	-0.00681890270290915	0.00122305908962833	0.00205478023263186	0.0205681470862941	-0.0150713130836033	0.00301899030621934	-0.00417861538529453	-0.026299195981098	0.0112225618311014	0.0225248501782229	-0.0066104237363853	0.0141666876663936	0.0179614262258469	0.00532675026459345	0.0032549446228901	0.02034747208834	0.00615998984671512	0.012026330238346	-0.012019147304462	-0.00634684240255974	-5.72729797615468e-17
scitula_000033_080514	-0.035141218664809	-0.0153976702001946	-0.00180811882544601	-0.00712660580371295	0.017135518030967	0.00279960549284886	0.0200789266864092	-0.00375214199307951	-0.0225943612462737	0.012147187516896	-0.000832038931499417	0.00243959740316006	0.0103269825857363	-0.00370779208124215	0.000758447555973862	-0.00646334463120109	-0.00622674184926627	0.00216279677500767	0.000511775321098815	-0.00593456356897202	-0.0138954921198512	0.00522622857213798	0.00237008130535303	0.00571497687923985	0.0117705094828188	-0.00769674699047166	-0.00174035253759192	-2.00706625187811e-05	-0.0316237357019265	-0.00907168157417157	0.00224303124140919	-0.00112456186820495	-0.0153124943628019	-0.021719028137524	0.0215107748471226	-0.0180759439780992	0.0149355116644699	0.00906177851233592	-5.45353692760209e-17
scitula_000049_080423	-0.0253375905539907	-0.0179995393469976	0.000716462102091831	-0.00496568738440523	0.0106453793506464	-0.00552586682718022	0.0100327064326504	-0.00270869716978976	-0.00961771037478392	0.00338813876171627	-0.00869158479367312	-0.0124591224254251	-0.000332514962510264	0.00570440535517188	-0.00516635046268435	4.95341726415504e-05	0.0154162649693859	-0.0065286460213206	-0.00494161875621737	-0.000463351170142577	0.00723879524714538	0.00847481448115656	0.00571843331189997	-0.00603933261544897	-0.00144696915060806	0.0067775108828352	-0.00881370286653188	0.0170660196395669	0.0136269945684068	0.0123154060624825	-0.0339639343074039	-0.000853426883661133	-0.0342708829252261	-0.00920863247517886	-0.0119653156447184	0.00219227728563515	-0.00298579969716253	-0.0146001827201222	-5.57851663896946e-17
siphonifera_000031_080423	-0.0234664742675929	0.0679317043718842	0.0125866757323395	-0.0703909476177559	-0.00462270592755359	-0.0208591433477843	-0.013006603610101	0.0373398036411667	-0.00423920360091374	-0.00746347940978385	0.0117646492118973	-0.0334634456995424	0.00828784940501827	0.00751666897727513	-0.00300954372203006	-0.00688515503596501	-0.0130841413363084	-0.0136136469307462	-0.00264972682913176	0.00975553034429209	0.00904412256086403	-0.00438070734956355	0.0134567812605297	-0.00212669924847826	-0.00121427554539092	-0.00804865625898241	-0.00246373701698453	0.00118514584120838	-0.000547472647165514	-0.00232983697592564	-0.00074053060667879	-0.00118070251552652	0.00483535538644899	-0.00103204093664284	-0.00020924385652517	-0.000268565532330572	0.00201575886292951	0.00202051861830322	-2.78063975924642e-17
truncatulionoides_000015_080423	0.000718267479659101	-0.00909933908251816	0.0138658248957478	0.0301152807036584	0.00784190306975728	-0.0115616796492632	-0.0342541448745643	0.0233506282537703	0.00875496994826534	0.0071786776893652	-0.0163652826327214	-0.00803975164574172	0.00603688036266917	0.0055554391506429	-0.00248440225287889	-0.00642358205820636	0.0150838074662873	0.00413859692544197	0.0252656767990923	0.00447232263695148	-0.0100445781257337	-0.037331269649711	-0.0181980280844455	-0.010380404277465	0.00277472602112615	-0.0206148959009079	-0.0234537417577443	0.0198020523267439	-0.00840491956178599	-0.00086730081598016	0.00496963400119687	0.00382469478440661	-0.000281832422485322	-0.00349861900406574	0.00222941345512965	0.00703844077797577	-0.00242643484368433	-0.00164449864573902	-5.07677667266337e-17
truncatulionoides_000035_080423	0.00795960344372895	-0.000557349061769203	0.024819911362016	0.0281863894016283	0.000431161641117913	0.000670988350912037	-0.0180018442224659	0.0178867466383739	0.00910487145023755	-0.00247799544336731	-0.00907500098939401	-0.000247206606058884	-0.0257399910058479	0.00759205601819451	-0.00048426150969385	0.00778388433307975	0.00123058600355328	-0.0181934497915623	-0.00393550578390099	0.000918229869604716	0.0146519336756056	0.00526565109138308	0.00483898498123715	-0.00150394183527545	0.00521437186675114	0.00525430731654117	-0.00324040236413962	-0.00457457191805559	0.0130337433185894	0.00667472207783548	-0.00628398100191225	-0.00826721041258763	0.00487689717407669	0.0156793934313829	0.0290410681578227	-0.0246340002239666	0.0139068553593039	-0.0123798855057878	-4.11454724458249e-17
truncatulionoides_000047_080423	0.00254208714380613	-0.00818536929156539	0.0191439399788677	0.0148939430064973	0.0195237622269767	-0.00440375765570886	-0.0207162932009975	0.00875962676117461	0.0142654719537587	-0.0101474045973776	-0.0116858145530031	-0.00303925252547581	-0.00929490091425647	-0.00459495370494355	-0.00120969751100079	0.00109366209923401	-0.00519425284471488	-0.00516178640922975	-0.00990716159804529	-0.00251094428663476	0.00729413184809973	0.0322835339928777	0.0114320528484011	0.00845218643911519	0.0116845009128435	0.0171429971134915	-0.0178975464974244	0.0111155179288757	0.00869420036031039	-0.0242943733226564	0.0274963390653423	-0.0100778578655133	-0.00843831009094764	-0.0113480622197983	-0.00729277899222581	0.010827711334076	-0.0029319700142813	0.00786881794291013	-5.00630353145182e-17
tumida_000012_080514	-0.0273161965258576	-0.00996699718386506	-0.0225291500037011	-0.00150311863811704	0.0171375451016611	0.0172047209708175	-0.00613203019056853	-0.0168399780382912	-0.00690650792470074	0.0155018747236211	-0.00468110799198417	-0.01306463123549	0.0134243251085332	0.0102538691067806	0.00571436027578052	-0.0156444590516073	0.0188694754140847	0.0150004429109177	0.00620082412184784	-0.0199380781277967	0.0246685034458954	-0.00923581766299673	0.0282209419749087	-0.0236311300902757	0.000327682332225749	0.0182509639850546	0.0127438337971075	0.0149628888659593	-0.00696712657795901	-0.00933626050665284	0.00293495079900479	-0.00362534098371831	0.0132025962284118	0.0133183424225585	0.00521371565528564	-0.00275274493788923	-0.0101124056712193	0.0030517041431155	-5.47115521290498e-17
tumida_000014_080423	-0.0383943000251086	-0.022489623110097	0.000178701355276977	-0.0252569152688335	-0.013797787693016	0.00804069134083003	0.0126191863208544	0.010743632530172	0.0364778131997758	0.029772932034999	0.0390308356459561	0.0182636726756704	-0.0427976756238657	0.0211659050898729	0.0300988211953281	0.0115831315193724	0.0134806478583958	0.000639236442758335	0.00810299690213027	-0.0052915156021587	-0.00235484198866955	-0.00460967374539863	-0.000548743912373207	8.3641634736394e-05	-0.00116819988340986	-0.00157347595286878	-0.00591761334339239	-0.00145639146928324	-0.000382397024345275	-0.00341746507906415	0.00335719008038127	0.00132935703125321	-0.00181689586093704	-0.002311466744385	-0.00645853060893023	0.000207277526776958	6.45934016017284e-05	0.00365773895094757	-5.33020893048186e-17
tumida_000022_080514	-0.0256032780184348	-0.0264704441668217	0.00203044228873279	-0.0180210154356958	-0.00791589252856728	0.0036758085106384	0.00568613953722159	0.00273807134148309	0.000451329237793785	-0.0174406766891247	-0.0030408115062462	0.00449192770849342	0.00395022369690885	-0.0266018917697532	0.00579096721421427	-0.00118522069275463	-0.00511104167320382	-0.0196667164540615	0.0050410902357928	0.00828581240097354	-0.03573892811387	-0.0077218393644728	-0.0130697886823213	-0.0318910460861283	-0.0185401575832083	0.0236953057498463	0.00988412847085545	0.00247279398276868	0.01596265992921	-0.0117429203517168	0.00192563048083221	-0.00777971283012541	0.00783053912564356	-0.00939170908872206	0.00714951924825994	-0.00186750272544008	-0.00267408266453629	-0.00516567849648597	-4.69324015414663e-17
