# Supplementary material for: Towards a morphological metric of assemblage dynamics in the fossil record: a test case using planktonic foraminifera
Source: Philos Trans R Soc Lond B Biol Sci. 2016 Apr 5;371(1691):20150227. doi: 10.1098/rstb.2015.0227 (PMC4810820; doi:10.1098/rstb.2015.0227)
Supplement: Supplementary Table 7 [file rstb20150227supp8.csv]

	LD1	LD2	LD3	LD4	LD5	LD6	LD7	LD8	LD9	LD10	LD11	LD12	LD13	LD14	LD15
IP307625_obj00002	-26.058753786958	96.9795580668904	-6.70308489171447	12.4057162271865	15.6101866243716	-6.44790009360884	-14.2211117630367	-7.46751674040159	-16.5059774023325	-20.2227190874388	11.9415989466252	-1.905235944931	0.541159353433388	-4.15236711576165	-1.30781398464276
IP307625_obj00003	-207.80491907471	-141.697749198975	50.9161273897117	1.00147311187382	54.0804916442097	0.0120640301482439	50.2146887099884	-6.69128903848654	-14.7212037036419	0.70000738097815	4.91782212996385	-7.03424767457763	15.3890326525447	-3.21141968302909	5.90698961110401
IP307625_obj00013	-24.3999487334433	96.9986723681585	-6.50052903797768	11.8383457769952	14.9713072420852	-5.78573442635572	-15.0149671008796	-7.52170143962464	-14.7294552547806	-19.8706091871449	11.7226573296554	-0.376084631877167	-0.613250619391859	-4.98189813109171	-1.8683082936581
IP307625_obj00014	-25.2668388505157	96.6643123486769	-6.96951546968701	12.3748419264297	16.1075557925745	-5.42702445041319	-13.6983165930674	-7.25056346373449	-15.5448572301756	-20.4408602809785	12.06187925434	-1.23860158532504	0.0904154005922981	-4.49327051199682	-1.23773345669259
IP307625_obj00023	-208.046743888114	-141.980602667509	51.4388349581869	0.897115719984576	53.7989351659375	0.810484311487174	50.9512568881223	-6.30087432105563	-15.9024550786017	0.715738791766322	4.7462047703286	-7.37931263261757	14.8434987304876	-1.66414423848544	4.96776046970786
IP307625_obj00027	-207.946823500855	-139.890616757505	51.4176855323848	2.01307956255361	55.6550478627199	1.47766641733796	50.637963526788	-6.89059700736326	-15.3374182083938	0.349385503160559	4.8272191711786	-7.14388136444425	12.9976105334666	-0.634916981972364	4.75647761027457
IP307625_obj00032	-206.886823253265	-141.505433241474	51.0312211250586	1.13360561077343	53.2212455137222	0.853292961005393	51.2967601990003	-5.33504750043843	-14.7158719801476	1.07288665103313	4.87584679604649	-8.47902229181511	14.60347979323	-1.1809549804115	5.3965901318578
IP307625_obj00035	-22.8348333000687	95.0956473866992	-6.83537777001633	12.6104435174782	16.0190647109026	-6.33300220065844	-14.6584979598255	-6.93042258313365	-16.0453783767337	-18.4145251224009	11.9043961330751	-1.31620434238033	0.640058969862328	-5.64865980810766	-0.908334577096007
IP307625_obj00038	-25.5162548891229	96.6564554739712	-4.81121120653749	11.646559036452	16.7394356252016	-5.3424489258929	-13.9086332564524	-6.38709986849272	-14.5237702299261	-19.6813560544019	11.5608832886981	-1.08106370150558	-0.675005978661965	-5.31878602892828	1.01935882533716
IP307625_obj00047	-25.1421784462383	96.4448102530963	-6.35078590555961	13.5270973402759	15.4028675517388	-4.95798452103287	-15.1416494663255	-7.40982846870962	-12.8405644145517	-17.9356024996061	10.7145575081866	1.02401779499463	0.950376121150126	-3.29103944775467	-1.08738092598612
IP307625_obj00051	31.1519636582496	-79.5077676224219	-9.79498234997693	7.09184392752676	-3.19665498075189	4.33952760644361	-13.9655691063357	3.57197052700509	-6.95531111295635	3.91100456428549	-2.80853460781564	-3.61919042490503	0.0562682940706863	-4.97370312506277	-1.91056589385551
IP307625_obj00054	-24.9973133064637	98.1470853551002	-6.85478431462088	11.4981036989449	15.7033472506748	-4.50099501354653	-14.7658085634577	-6.85315114837864	-15.203121252701	-18.7129305629949	12.5070108326464	-2.89192384022586	0.584929463110801	-4.67285382492208	-0.21637862974163
IP307625_obj00057	-207.597794169614	-141.911240494186	50.6204439537617	1.43971182448857	53.3308182028344	-0.20327575705598	52.0943990691726	-6.67382901727582	-15.6365138855838	1.0501663222935	4.134822131308	-8.56848071063187	15.5323000419877	-2.14632098106898	4.342579999597
IP307625_obj00059	-207.262985175274	-141.001488196512	50.9650269938971	2.49057346580177	53.6180358580163	1.25449633565159	51.3647517204216	-5.94372143510178	-15.8052471268639	0.302732056225235	5.58804222978089	-7.78253220224703	14.5470422747646	-2.39034022616633	3.65763855416138
IP307625_obj00061	-24.6840107711818	96.9372016566634	-6.87626203220808	12.2389065759799	14.814525973972	-5.72456459307183	-15.0744105256707	-7.94345937544499	-15.6571537535943	-18.9675850595302	12.8709709695351	-1.0278555012537	-0.0791985827569661	-3.61867336691468	-1.96064749378027
IP307625_obj00064	-25.0451274461674	97.2705150151273	-6.11232771573126	11.7958113247931	15.8325198103354	-6.20545990559625	-14.8661567931477	-6.96216101452324	-15.8728892095694	-19.2390380691459	11.8010274031277	-1.03524588397701	-0.0712423896031925	-4.59776304642251	-0.0860643003116341
IP307625_obj00066	30.0664285939101	-79.7431221383245	-10.8165384375028	6.21828377735762	-1.36215261813549	3.21932569603986	-14.2265840025066	1.19200545884194	-7.05557625260301	6.35600811202533	-3.63674613080783	-4.07400426241002	-0.827205906440577	-6.29941142499633	-3.43953422402723
IP307625_obj00070	29.8939782201108	-78.91572245433	-10.4145973870315	3.94829453403069	-1.96451766088213	3.17139167071749	-13.1789653438569	4.22526584313764	-9.66015891214851	6.58440164728817	-4.04344616025372	-6.77104668814913	0.162668931205226	-4.24938721594356	-2.01734542115901
IP307625_obj00072	-25.2164915660686	97.6103187748082	-6.39581237112802	12.263037407292	16.3326632395255	-4.83471753034443	-15.0198301105301	-6.87805305095709	-16.1055815570862	-19.1774541948766	11.613586435529	-1.47676424138208	-0.558239313724785	-5.06315831651234	-0.844498712516467
IP307625_obj00073	-23.4407689884286	97.5879830049586	-6.80134253799243	10.532056158726	16.3286223561284	-6.38554628771162	-14.8125837483891	-7.60121536656799	-17.0587976551534	-18.7816028581121	13.0634747492962	-1.02111287902708	-1.10425878954292	-3.85118333231369	-0.97170254297727
IP307625_obj00075	-24.1835335588296	96.5760903253352	-6.50786531097639	12.6431598517077	15.5883683379478	-5.18806043013175	-15.108194287205	-6.23830807486823	-16.0313780683715	-19.5632099031468	12.3261599970791	-1.33472785043972	-0.360725427625577	-4.71612597330789	-0.884030639866019
IP307625_obj00077	-24.4627424060552	96.6030924156819	-5.20992001038453	12.8838434878151	15.6425971011802	-6.85557354477568	-15.330116671345	-7.63310667667991	-15.6055752992611	-18.6618250434454	11.2522969756652	-0.799174455764416	1.17306585304316	-3.87428196656598	-1.70701103549447
IP307625_obj00085	28.9970882591163	-77.4122842167019	-11.0888557044606	5.2868331519263	-2.48055158954531	4.17968583335862	-13.9812901067908	0.71840947902895	-8.08290948313731	6.07512891799168	-2.31595665660802	-6.24142458764756	1.25524994985516	-5.19261773622972	0.823316577372098
IP307625_obj00086	29.3681102269602	-78.2263742951921	-9.61544408012991	4.45832901538004	-2.88525833901185	4.52744211102914	-16.8691266206971	4.27908057068311	-7.76620605435508	4.90562793255	-1.39503644720847	-6.48809211707705	-0.465841637917755	-3.66229606212975	-0.0556432138984092
IP307625_obj00090	-25.7752494433334	96.6970580316576	-5.62309090027906	12.8682023802686	14.4324325582324	-4.8717407834054	-14.8262036950839	-6.54413347575415	-15.0277201880813	-20.0690774831026	13.1199349027927	-1.75020781678158	-0.543005111675198	-3.49353702685995	-1.03420502258092
IP307625_obj00094	30.6365817775064	-76.6073520523599	-10.1877234886424	4.82788158625888	-2.07204089867917	3.77411485093142	-14.1881903820884	4.43219114800064	-8.94494040681929	4.64537528912593	-3.63853371832236	-6.76627906530293	0.0814886264182766	-5.86449052239709	-2.65527677251938
IP307625_obj00099	-24.7276825859632	97.3017502201225	-7.21026483369115	11.1382868983801	15.5505006177315	-4.59167236880311	-13.3182245351549	-6.61148440700048	-14.2715202549318	-19.6756197106251	10.1490029906539	-1.99736265722033	-1.26875796519806	-4.92571570814986	-1.29478537445931
IP307630_obj00032	-16.8832105966518	64.9586374182439	-2.9756797253399	13.9400854003761	26.6799630006186	-15.2129576187791	-6.18227182650946	3.73735390005137	4.35498728386598	4.34287537207224	-4.34004034636424	0.922299654169484	4.05553711204929	0.58883624578495	-1.07658102292556
IP307630_obj00041	35.9376285778042	2.29670983462807	5.71878877467908	25.1621705285478	10.63416460671	10.0639969140508	7.27531331866467	-10.7885108156396	7.26057793091987	-0.124392646744104	-0.264373341758416	-3.15111848294158	-6.4281219845494	-1.08164838468796	-1.75359134297641
IP307630_obj00044	158.576604283606	5.28860629748815	33.2879703004585	11.4639712564457	-13.3314366131077	-1.19089417542503	1.22704937270894	-7.63594073730775	-7.33063868780088	-0.419320098099379	-2.84549752422937	5.48706435317956	1.28054752388375	1.20740567336912	2.3084784565354
IP307630_obj00045	-17.3780926176514	65.7432225155117	-4.76529648544905	13.2288406422396	26.5957735557073	-14.9755189877511	-8.27916653464686	2.19012940751414	4.25907147886916	6.2289695406689	-5.79983226714229	0.801617055780992	4.99629479834723	0.403944462564045	-0.101533988569706
IP307630_obj00050	-16.4070812581938	63.2289295940004	-2.29380253220252	14.9968347229283	27.4995377940134	-14.2719987730463	-7.00420342863615	0.754430699620681	4.80436109404764	5.89803122912439	-4.40644674261339	-0.090058514812386	3.48097087567294	-1.33750762212521	-0.423510217640973
IP307630_obj00067	-16.4917536406091	65.343382900435	-6.40327181577772	11.3917535388817	25.2652202954219	-16.4804146182499	-7.45291996393132	2.75490713984118	4.50446337911269	4.44625219386043	-2.62870900782633	-0.322039616107018	5.27666532413826	-1.9868390991879	-0.376551653962389
IP307630_obj00077	170.886501932154	22.0455314825402	32.9881682428272	-43.4922191634077	7.93819747274242	2.13489500259954	11.4272764790981	22.8857232047409	5.14058106438136	-2.73389594386969	4.47036484293106	-1.77335027158386	0.00711598146716708	-2.32020152647587	-2.37711213674305
IP307630_obj00126	-16.2226808716097	66.6619855266726	-2.99091438000859	14.0147776220611	26.2660553359891	-14.1252569956098	-7.24453407000524	4.00410411045973	5.09095061083173	5.31621130665767	-5.59974591399247	-0.474138815675114	4.81845398349493	0.942000148037149	-0.454132869748074
IP307630_obj00131	-17.2918498861477	65.5577674729763	-5.06429229805204	12.8756629414726	26.1670808753198	-15.5126161169669	-9.09586183570309	3.34221382379747	5.50518563319144	4.20386635608231	-3.87892967267965	-1.09568442715361	2.84630526708407	1.81302826991514	1.29368544900981
IP307630_obj00132	-17.866267425893	15.3906917404213	-44.3433268346702	3.79070862877203	-23.2331814839856	-21.3050527344429	15.6286014165861	2.33762529537309	-2.85738078427071	0.489786254387759	-0.130850455768477	-0.770321511292575	-1.16006093048493	-1.38920912887492	-0.570904898470883
IP307630_obj00139	-17.1519600745691	15.120785408886	-43.427631653384	2.70043734595769	-21.6740526216255	-20.208892285795	13.2019083078389	1.088534498675	0.3797615183861	-0.177734369342361	-1.1653955597229	0.213840728763813	-0.703160120007876	-2.09667284072675	-0.256124908630947
IP307630_obj00140	-2.0343324183669	-63.9515733559011	-30.4232594674896	-3.97365854111206	-0.400971357900004	2.27093722897951	-0.97427560668945	-0.114707711826481	9.66508676803009	-6.07237812425344	2.33978044223742	5.77769671176443	2.06479195362137	-4.03720530494339	-0.559938524069969
IP307630_obj00146	-17.0657104580681	15.3927174243516	-44.8629787104916	4.25215279180216	-22.5170544586143	-20.7322620818307	14.759707444306	1.47191797805209	-2.58482760057645	0.800829502981556	-0.572392622282122	-1.37435238456794	-1.56387922479711	-0.107339064686156	-0.469570309253581
IP307630_obj00154	-16.9141949096499	16.1680724120967	-44.553290481105	3.29168521256862	-23.1830304508287	-21.0338257352172	15.382154014054	1.97687824464148	-2.5343879364262	-0.501715800548318	-0.866739256155246	-2.62067127551215	-1.74888211433948	0.404831859926868	-0.446193417756071
IP307630_obj00156	-17.3077245926607	66.1342480438991	-4.65949546306239	13.5805309218321	27.5478239883932	-14.917071950942	-7.77358258657751	2.97324413304853	5.17717991854439	4.48564503706209	-5.56884793244398	-0.111873560654812	5.53721373813745	1.31148184448108	-0.407842235118276
IP307630_obj00159	171.088062667109	21.3674523864704	33.966698403139	-42.3859185375778	6.12871943454959	3.21040420379598	12.1046986906734	24.2067185279645	6.30852976006807	-2.72497970383154	4.82061226718423	-3.47880532705432	-1.27829925536215	-1.79250811325306	-2.33321426163609
IP307630_obj00167	-17.0127844894655	16.3011981247973	-45.3008136079355	4.38298750267853	-22.9421329877501	-21.9836731344012	14.5092009536575	1.45197915400613	-2.70968788291486	-0.268798763998099	-0.206965411622945	-2.838178421591	-1.656083353884	0.0356049713160517	0.987395868574089
IP307630_obj00181	172.416125926346	22.3451034493253	33.7078231219558	-42.5772896000139	7.38138269202393	1.91536472814141	12.6690808524018	22.7210035417054	5.56725636207016	-3.38674152211472	5.39178660427644	-3.49684137905229	-0.279558233038805	-2.31746984463312	-2.93045947266121
IP307630_obj00202	-17.7172362527753	14.6611984186718	-44.5062532943459	3.94854974229803	-25.2669400053296	-20.9006064823905	14.3085174370909	2.5194605394499	-1.68992271934315	0.848420409422534	-0.345323338188909	-1.42393140277958	-2.1071688755023	0.222622373326259	-0.583762035531968
IP307630_obj00205	-16.9209262591091	14.7131675304474	-45.2249248846315	3.26864652960381	-23.5060035498739	-21.3504135819472	14.5201329232865	1.87545273443262	-2.21067086006909	-0.0329823642371985	-0.36672411140675	-1.40992799651796	-1.31185200403764	-0.550667194867963	-0.476489819078498
IP307630_obj00209	-17.0305726942332	15.7751384522657	-44.4714134212762	3.36872379786773	-23.5312867243619	-19.973571432374	16.7337001656501	1.96572496308179	-2.26952296741945	0.0685021606749222	0.484195726518712	-2.76878956856652	-1.86547573571219	0.0381948094844564	-0.0432639747766903
IP307630_obj00212	-18.4025582915625	14.0479915413699	-44.0517125106545	1.62922168202241	-24.245128682649	-20.1376351152124	14.7022418373454	-0.904551897286883	-1.86691167587893	1.21322994386413	-0.748180805281745	-1.50500291280859	-0.991452260705525	0.140387152031778	-0.552840297064546
IP307630_obj00248	-16.8992064509615	64.926206103889	-4.4916862890407	13.830885854935	26.8795166675841	-14.3951407227657	-8.28764362705611	2.84359975893278	3.71848799581933	4.58089334918241	-6.13340877231909	-1.12438026260911	5.38604982218475	0.00525926752959077	-0.570494341272263
IP307630_obj00266	33.3168674464128	1.55537981548112	2.74930318864652	27.2007274642859	13.6497373843131	9.17152733620121	7.10519952316848	-9.10406852254771	6.81553435814141	-1.83315864808333	2.56496289892069	-3.59202427912733	-5.56195628762594	0.30643522259571	-0.455276202629228
IP307630_obj00269	-16.7084809916038	66.1450488011217	-2.8199353307371	12.0754228200663	27.5632234238834	-14.9597936914688	-8.08822731681949	3.50996530751923	6.29250408173175	4.87017311839991	-5.0329189503384	0.464731980231269	5.57386491620356	-0.0417360598172569	-1.30508305888301
IP307630_obj00272	33.2331152319915	3.36911878278481	4.44328531361324	26.2332186096796	11.7989875230056	10.9598687975346	6.64863307256398	-8.97660041223009	8.63232909584537	0.432760069196654	0.0526816216491132	-1.12865426820817	-6.20794296004402	0.661338912942273	-0.764694948064535
IP307630_obj00284	-16.5313603546942	16.4237331145228	-43.5837314681913	3.91908833975734	-22.4176440242387	-22.08246506991	14.9106133403147	2.72088869144523	-2.58524564025808	0.789051417104231	-1.6996370376248	-0.693147100716714	-2.08279024050427	-0.0833522092021613	0.402596983233514
IP307630_obj00287	-17.8372584761623	15.4664524473025	-43.9169755517892	4.37436305341404	-23.0806233739459	-21.5269298943307	15.6160858491754	1.48839074129471	-2.52674148185069	1.26865756453773	-1.05631778447596	-1.18003959410975	-1.74814617940202	-0.786273506075492	0.131931893601405
IP307630_obj00288	-17.0944137114145	15.1343499167142	-45.1896938598701	4.589805703976	-25.0398202410169	-20.78448090186	16.5880114390739	2.0320796315739	-2.24914963856968	-0.173146115528273	0.0932830829665457	-1.73720355485271	-1.76773854042253	-0.359262518389926	-0.548235942596699
IP307630_obj00293	-16.8568524896443	66.2054768891703	-5.07786237710005	14.2565667274881	26.8337709335191	-15.3150989465612	-8.32126075100518	3.94190046219571	6.07035251033114	4.36733887999501	-5.48000472193196	-0.690857832367079	3.6431729477178	-1.1806708589681	-0.253620227325195
IP307630_obj00306	173.523531420569	21.9239560033733	33.7537683280865	-43.0953500854504	6.65758588923532	1.35120697399813	12.1753860824071	23.3361360855889	6.84242628485302	-2.34222502115654	5.0540369329615	-1.88931708954423	0.202905242761638	-2.76685897253944	-1.92631103180104
IP307630_obj00307	34.6500630632458	5.40797117212189	4.21451516442982	28.4334423548512	9.86176449943074	8.86470481024994	6.52702204641353	-9.98698556991962	7.70880071634688	1.82225792380292	1.53841732110761	-0.0133734606930599	-6.64902167829152	0.305744387900308	-2.07805335965759
IP307630_obj00313	-16.8765420336703	13.5709241948265	-44.7138637600831	2.42199943013052	-22.0363033573762	-20.9823175138905	13.3295560981893	0.497981425471206	-2.36406175371376	0.265517812815626	0.436485692490134	-1.83300619333699	-0.743946874272684	1.97944497201341	0.217133596269027
IP307630_obj00328	-17.2794117482275	14.6948315258424	-44.6786807726933	4.50287590725951	-24.3369618112956	-20.9767460580371	14.2026978185504	0.550812305852189	-3.21050844270027	0.216039324355225	-0.233998634771231	0.649412228129103	-0.62111839086209	-0.76264654030136	-1.10373807168946
IP307630_obj00347	-15.5496235718298	65.8226109540698	-4.35380158513011	12.2615671019087	27.4025026011013	-12.891209070674	-7.02315534331773	2.05606569171289	5.51742198612429	4.06200204790597	-4.79586697601248	1.42767890930996	5.02924075218534	-0.313904445102021	0.286614391300893
IP307630_obj00350	-15.7935695098909	63.7384180396004	-4.69908090633653	12.693246959867	27.5875361879733	-12.5449127099943	-8.54325569752279	2.90293480098486	4.8480958008789	4.53618166175648	-5.38486299496715	1.73436461448243	2.70631394059994	-0.909690837972052	-0.226845471499869
IP307630_obj00361	171.903772625029	20.8257877685781	33.0485699591529	-43.4349326619843	5.97091275159909	2.61408279754321	13.3435986252201	22.5873922340478	5.26292506908366	-3.5587161866029	5.98388008161484	-3.66799658049887	-0.916727428102438	-1.37664104966539	-1.77357491540754
IP307630_obj00368	-15.6461002580855	64.932275122401	-3.65189523603769	13.8739860652856	25.6813593869773	-14.3306535778784	-5.64322341960067	3.892943538879	5.73183801672702	3.98308255492533	-4.96186926411662	0.871263915484906	3.70992381463676	0.633005024979145	-1.98317486241343
IP307630_obj00375	-15.5407444201555	65.860881121481	-2.85553949640003	11.9474974611573	28.995802281461	-14.898353705768	-9.41416712178586	4.76309545604038	2.0148958412025	5.43680479461716	-2.89493134961544	0.847270098684325	4.33736168125252	-0.480609091778364	-1.83030294706108
IP307630_obj00377	-16.4169054082648	14.9860625956387	-45.4915368163207	4.29536949889195	-22.54641365292	-20.5832323753321	14.3956293867209	2.46884464154597	-2.89342020396676	-0.0251709824060402	-1.0942318244667	-1.83834544045885	-1.75384905848723	-0.657344804119939	-0.223746611286996
IP307630_obj00378	-2.31775368011837	-64.8022280439837	-29.6377921964551	-5.86540825536174	1.61839709540388	5.20901071742227	-1.48917911811359	2.6150946792292	8.22082806496329	-5.65080617721548	3.17182465773844	7.49628995930667	2.45388205842559	-3.22103762054945	3.17834419241876
IP307630_obj00379	170.586754004104	23.3115838170097	33.5302320067926	-43.8988738484871	5.62219306482294	1.43040358291657	12.1461363771195	23.0380160266795	5.61100729940452	-2.48730656856364	5.5803238701417	-1.86114491178545	0.154708901500902	-2.28865332167636	-3.4133162023597
IP307630_obj00394	172.574527326477	21.5225842231643	31.96968393179	-44.5344612639872	7.6465926217593	2.27556422115998	11.53619617716	24.1417242146789	4.4287661379728	-3.71945480666023	5.27358906054384	-2.44275758571666	0.452263495937813	-3.38175139781961	-1.00940633782036
IP307630_obj00410	-14.9887537664385	65.0821487353233	-3.99152212373159	14.1625483087168	26.0972815944603	-14.6005752364838	-9.27957831455061	3.44388563886152	5.51405966358031	5.56476330706409	-5.21625787745092	1.2366078822476	4.55095971068762	-0.110156928097313	-0.430571723751203
IP307630_obj00433	-106.715207488965	51.6141228405497	2.93812919190447	7.14780938436981	-13.0216941391152	25.5916496454242	0.468089984271367	7.88404980505405	-3.29269247257814	2.71688424750573	-1.02920012224182	2.95931971654885	1.18370628060797	0.7989512265497	-0.74439795821384
IP307630_obj00449	-17.1523473857861	13.8180468698074	-43.5773926871419	2.3802741242767	-22.8080800043423	-21.8773455682663	14.6437788778228	0.921126376214132	-2.42565346869193	-0.749987066178464	-0.245825167657409	-1.4723958132228	-1.42439564210366	0.0941197898604945	-1.42686122376994
IP307630_obj00452	-16.7681189229763	66.8192706899115	-2.9079101464066	12.8500068525212	27.0967629693563	-15.7351295880116	-6.88432437800697	2.25068508482149	5.85576669148531	4.79760537042524	-4.05134445917714	0.487726278802337	4.50366763516667	0.718573601989276	1.91045376811795
IP307630_obj00469	32.9712330131447	3.64283379927567	4.3740240069177	25.4369469558523	12.2807680294321	9.56449326852027	6.72509682119556	-9.22643091681543	7.37632363265945	1.00133211612633	2.08465888843126	-2.66390790964438	-4.69417603390679	0.299809072938847	-0.133897569054031
IP307630_obj00506	-18.251414860629	-59.2301046442053	-9.41087626533974	6.26016532510021	12.3319387021158	-5.85520095425606	-11.4083315863243	10.9593280118821	-5.05529389454693	1.35253138446041	6.17654128274573	-2.84484568658697	-5.57571088202485	11.2258235850736	6.7807280737964
IP307630_obj00512	-106.042805385823	51.9690228518035	2.77715052874695	6.50706983544458	-12.3289501985472	25.7098243721372	3.05924770105581	7.72993940277427	-3.04694559930696	1.53220615591158	-0.726486205550989	2.66453441796386	-0.581116129014783	0.000740582143494956	0.15818182518403
IP307630_obj00532	35.2927188049367	3.84881344344668	5.13680633652869	28.0962279327136	11.3425034718364	10.0508089144825	11.4148353370448	-8.74854338642215	6.81794078690124	0.114324123027604	-0.183256125808105	-2.66431295165329	-8.01351986094278	1.17989279888252	0.917559528506637
IP307630_obj00533	-16.924367327633	-60.3281772393407	-9.48567414203215	4.53554939174726	11.2110926845685	-6.58434307930199	-13.8022268078986	11.4020200782279	-4.44596797862741	1.68241355165097	6.54005199777416	-2.44798230876567	-5.8419615960578	12.3849242964666	3.27673615039174
IP307630_obj00537	-106.558030154279	52.7303333822356	0.869404728007118	6.46327864954466	-12.5536904531084	25.9729091572677	2.37086585227339	7.77128735981013	-3.89796961821372	3.13612503257749	-1.2801772679389	2.59619079712529	0.152473785614872	1.88909187192057	0.434684042023465
IP307630_obj00581	171.528470161104	21.4097534606655	33.7317141171719	-41.9212923687743	8.91663823874446	2.08527074690479	12.5922965795335	22.943942466905	6.12987791927863	-1.89119523513467	4.9234998223335	-4.4218880192914	-0.329554014310904	-1.62288908414632	-2.93842488554679
IP307630_obj00590	-0.78048613366574	-64.7344551088731	-28.664950513705	-6.46446539783437	-0.103649696830147	5.14262500476259	-3.00063033194504	1.24196508840162	6.71298686623167	-5.36215381406079	-2.33282378119935	6.45863058384137	0.900869647731283	-2.247102291943	3.14103407320771
IP307630_obj00613	171.533867030187	21.1648899371452	32.2761994196956	-43.6613656882459	7.3178539805583	0.342228482331921	11.322042065518	22.8169142383354	5.58627234530438	-2.58727420250224	6.22785502473818	-2.50464907126643	-0.781102955937647	-1.4697974568122	-2.15727839497891
IP307630_obj00643	-17.0739486298968	16.5766744809284	-44.8988236590234	3.49870862257047	-24.0811173996473	-20.5785885581025	13.3984253782098	2.50622374901686	-2.40481841513223	0.808871777445198	-1.4221733712116	-0.180926716782489	-0.682945067741431	-1.13018204691737	-0.154465261533975
IP307630_obj00648	32.6444691424575	3.73830249208925	2.49677235559771	26.8503313994426	12.1418829590213	8.05699355189725	6.72408055325256	-10.123732082462	6.8301090508471	0.805564195366423	-0.17701133341198	-2.88238551538885	-7.1961741063199	0.049940859743141	-2.11557579933988
IP307630_obj00651	34.5713202993376	2.79007558116464	3.54687726963586	26.5122686341253	11.971392479974	10.6109141178297	7.09014545975907	-9.04984300353154	7.18566189194987	-0.237699629715542	-0.628601862260828	-1.27755482410858	-6.73886414202589	-0.293199027551142	0.75328947206143
IP307630_obj00655	-18.4138186825188	-61.1958032263931	-10.1407178341775	5.60696390744874	12.0814159575759	-5.69544503939878	-13.8178344504067	11.829129294893	-5.69872890522444	-0.252087640156854	7.53674584824395	-2.36195998874022	-4.86638855028483	12.3581415178086	3.848319276125
IP307630_obj00670	172.06601875586	22.7699847223822	34.5649974831138	-42.4672278654118	6.12200564777858	2.27448934264836	10.8209479248664	20.9527655774852	5.77873605377886	-2.32490624980784	6.89310681057331	-0.420539782131707	-1.10609344970769	-2.27654276794317	-2.50278317138653
IP307630_obj00673	34.5855492674466	4.73034688066636	4.22009865911153	25.3507278269625	15.8526880686655	9.93451286858926	7.21645104733893	-8.40223918240195	7.67757755633384	0.150262417527649	-0.18716194617685	-2.08983791811655	-6.10888229559816	-0.250436095372823	-0.175351999986289
IP307630_obj00677	-16.3251835361823	15.3216194854156	-45.981277049177	4.62188328541504	-23.1478726934545	-20.8523419702093	14.2194339691758	1.28490402754435	-0.993546563010675	0.476795346840025	0.577544182685756	-2.7978215944062	-1.4233574496137	0.59666988496635	0.579904617915866
IP307630_obj00702	173.087523589473	21.8518186598104	33.762153649849	-42.596153201072	6.30298890086671	2.29386759206194	11.4782967894718	23.8258145207034	4.27334595203802	-0.969873004833702	3.91362338373898	-2.20082580982783	-0.250555250617747	-0.280465913942971	-2.41223725861007
IP307630_obj00703	-16.9210684409093	15.2731695265273	-44.9926334442196	4.07900538715036	-22.6347347920267	-21.4111344410401	14.5703498205738	0.270026075333671	-2.9819331471552	0.219453739715807	-0.38957300901532	-1.23021276039685	-2.03016882840138	0.245216559238291	-0.214813884629477
IP307630_obj00708	-105.289234736145	52.4263481486269	1.35088928487632	6.45255237812753	-11.3707693497311	25.4532181471601	2.47723267449317	8.39418103777794	-4.38509402273149	2.81552845633522	-0.593081316339324	3.32351172796236	-1.25190076982168	0.178170123657067	0.569617597747926
IP307630_obj00724	-17.1801398095505	64.7980750761552	-3.66044956032137	13.7058597478627	26.9340823296811	-15.0909644903718	-7.82545804990307	2.62990800496869	6.32502309295343	4.48411858460582	-4.86703390637464	1.51472427002966	5.36575350818024	1.63609444289807	-0.391910387609046
IP307630_obj00738	32.7237787961895	2.58605969606699	4.35754927260292	23.7059393536883	11.5590899110752	10.3769199611827	8.80169467060817	-9.62410328780232	7.05716370128707	-1.07209951390653	-0.0654666016942727	-2.94558911794692	-6.47519342440379	-1.51609357439543	-0.510408619541199
IP307630_obj00749	-15.1707832547419	65.7420313975174	-2.12855616595492	11.9283393399167	26.3382769764365	-15.487151927399	-8.62918057334505	4.07189213269699	4.56420567135083	2.99530987901521	-3.80944348566206	0.880747035027441	4.43162172592332	-0.221148100684072	0.678498740432809
IP307720_obj00005	81.700200824316	28.9557438320696	-43.8554594972781	-54.5216982204972	-17.2478136495997	17.6993510960939	-7.34685397168831	-21.1637578343844	6.51378672537589	8.74784724055086	11.6144857402361	-4.31695134596007	9.92977368649095	6.13001347318821	-5.24896182848702
IP307720_obj00008	78.9516089392247	28.1539919370172	-45.7403158886169	-53.1133779655744	-17.7507155673553	16.7028748833262	-5.17710925435026	-21.7633757218118	3.24795821636505	9.26512936866455	10.8675669858094	-7.35868829087736	12.4797806394787	5.84485997033145	-1.78697053492291
IP307720_obj00010	81.0828672365475	29.058376565422	-46.7932080413504	-55.1150123980151	-19.2974306024939	21.2402059068308	-7.38268145265149	-21.4422843476387	7.86293957409588	11.5359201237845	14.3365591818449	-8.43920820910201	11.8008197205467	7.03100188191165	-2.06561756883683
IP307720_obj00012	80.6176207832363	30.3005608563506	-46.6818386398856	-53.4567471999013	-16.8637957842502	19.0740839089865	-8.59463180039037	-19.9700498917568	7.98479598421966	9.20028794275124	12.3491960032326	-5.65982152547073	12.7731484048468	5.02585821740509	-1.12756570724583
IP307720_obj00014	81.3342570753181	29.2515531071645	-45.9390211747186	-50.8200087085396	-16.2707859463396	18.4759080314199	-8.22939829171331	-20.8349542316529	8.16442220531941	9.93714430160917	10.7978536815445	-6.91422907923325	12.2176508097956	5.57935768801327	-3.60867561440155
IP307720_obj00015	83.0907216775717	29.5197626375906	-47.2738824129324	-52.934996076138	-19.841934752887	15.6250917962709	-7.32522663323093	-20.2602227101917	6.21916126174323	8.96498317840902	11.049102456474	-8.14086326211844	12.0917785934694	7.55269386131595	-1.87067903932237
IP307720_obj00016	80.8573951753913	28.3613809267485	-43.7332108965338	-49.9960583874076	-18.9737562113389	17.4671473099857	-6.1448113878735	-24.4324261846774	5.95933629603552	7.49428046451929	11.2367685327776	-6.30256453380507	12.0921881063867	3.9766398199485	-2.277668111423
IP307720_obj00017	82.4894687575316	28.076965241173	-46.580631257172	-53.1665561406893	-19.0065043555089	18.2665676657457	-9.32750821585795	-22.2946406473011	6.73780626469532	9.14626416807481	12.0730105256839	-5.52080553537284	12.4600426006462	6.56280603552084	-3.7151224438704
IP307720_obj00020	82.1315020897471	26.7770842439377	-44.9724567337831	-52.6771239705801	-20.0285717761373	17.9066632164411	-6.7607451673924	-22.5166476562441	6.17643065343206	9.84526385457297	11.2162423772236	-4.64726791678403	13.5496541894577	7.25135970632476	-1.15020314756257
IP307720_obj00021	81.2793425148457	32.6528991840893	-47.5345046802842	-53.4126495055584	-18.0451487863612	19.3411189153737	-7.54070927759973	-22.0283709253257	6.19735053323276	8.12989972519967	11.4919991876476	-4.073657804874	11.3304486577299	6.31214140221448	-0.618065309342097
IP307720_obj00023	85.2723522280741	28.9490564918225	-48.230848766095	-53.6386908147409	-18.610020769069	18.7979060717751	-9.82535479652683	-21.2021870271714	7.09276469519975	9.03704429497839	13.105235017199	-7.11845961534077	9.85051920014388	4.97969997523946	-1.49930253378416
IP307727_obj00001	-2.99700909700391	-64.6751643719531	-28.3276825569011	-7.14859506365313	0.420222531659131	2.28197913060196	-2.58251960142624	-0.168561338292426	11.908827284834	-5.23827338036835	2.00810353768425	6.39855925343419	3.0328092162777	-4.13130512173593	3.37404605456147
IP307727_obj00004	-4.5947275766736	-66.2429222359977	-30.6499048095703	-8.48838935200692	0.148976973495198	4.46621699396814	-5.34976965710103	0.646613461030633	8.88788589227865	-6.09852397470186	1.78447205002396	9.33587073360748	1.06003251226626	-1.46579086418615	3.10158697594585
IP307727_obj00007	-2.06986630894485	-65.4396956203689	-30.2194721900979	-7.34396544649957	0.307347349063691	4.39433880640495	-1.73005006750277	0.776007478978154	9.71776895916635	-5.58830920540088	-0.635742238481179	8.19943325767261	0.0995492615263829	-1.88847315461255	3.79548407087521
IP307727_obj00009	-3.23745795563874	-64.3740054509461	-29.8369725516011	-6.79864075942245	1.22817286577392	3.97699188674378	-3.4974181986739	0.545909631885853	10.9050110962622	-4.87150198362667	2.71298216017462	6.11898205046456	2.05039973969846	-3.23695752272796	3.24689187589688
IP307727_obj00013	-1.04238035843835	-64.0486116073999	-28.2537043776236	-6.62672262707879	2.29539137528158	4.8200729444772	-5.68775836130171	1.44473939769048	9.00023043806237	-7.64532211400771	0.0483886057992353	5.54697988562101	1.73022495668824	-4.30444813800511	2.41835048973075
IP307727_obj00014	-1.30225301934948	-64.6262518744312	-29.6854758061605	-8.26659404432868	0.744914770233241	0.614722882895812	-2.20801530103142	-0.54483053143377	9.97746999117289	-5.7856533983272	1.31195620426423	8.56594190485066	1.54098760772316	-3.14695304197575	3.62211532776242
IP307727_obj00015	-2.57107891761737	-65.6900155755409	-30.4981568995069	-6.00233220077315	1.79710643431139	2.94814813028206	-3.03014564540698	0.837799877008347	10.2944549326526	-7.74299492995358	1.40309009129066	8.25348353440698	2.16802820473416	-1.14474122903036	4.07138998370422
IP307727_obj00018	-1.22168441610498	-65.9412505513233	-31.4336001783252	-6.22109753462607	0.452688394353742	4.68382155121342	-2.75765894083197	-0.0964360567920725	10.4527703620399	-5.17060088417215	1.28650043744042	5.6551636073044	-0.374763414900467	-2.75683885160428	3.18454757378363
IP307727_obj00020	-3.67399911522297	-64.5879225395042	-29.461684547969	-4.96010351046189	0.704072153305744	3.53131248887373	-2.62889895941047	0.767024724100328	9.19791073502021	-7.99449292983542	1.91393343263115	7.16939537091908	2.79262392313798	-2.30916448145464	1.65440530377695
IP307727_obj00021	-1.95682524598437	-63.2175017738392	-28.8473746165748	-6.90683698940866	2.76541395788818	4.8367840541738	-3.92297079890253	-0.134285740326789	9.94577678337114	-7.58736997173038	1.276774101235	7.31763675225399	3.02216556736708	-2.72954610971938	2.52275030916362
IP307727_obj00024	-3.02698238990356	-64.9563064506446	-31.2546937647083	-7.16053041890065	-0.0790234748665926	4.9951789306243	-3.35371628858313	1.25405229184686	10.2680559376887	-6.75268802117241	-0.728931646272768	8.0512854306197	1.71294629789533	-1.86421517532063	3.08931499110788
IP307733_obj00001	-114.809888094052	-5.02926006311002	58.5099022086739	-29.0381739765506	-18.4203329179417	-11.3438775029112	-8.37330606240621	-5.95599042005572	6.51425105472604	-2.09513637817995	-2.55120858179319	-2.49701146284168	-2.29765027139354	-0.275048477376862	1.71256350130653
IP307733_obj00003	-114.354472265157	-5.72719570075387	56.50185287592	-29.2113898530098	-18.0443988284863	-11.6417439380512	-7.975548602321	-6.27163354013411	4.86088792345105	-2.00863551192834	-0.147169985536178	-2.85272161946408	-1.90468472375358	0.454137009265851	0.720787098845105
IP307733_obj00004	-114.56407016824	-4.31090140752397	56.4864954196567	-30.4514645226806	-17.6941061659688	-11.497222094582	-6.78575692423076	-5.88266106312133	5.58807049527882	-2.04152380293419	1.37173604514134	-1.71505225507963	-2.29236159767577	-0.308526834414699	-0.602523198835857
IP307733_obj00006	-114.641926071162	-4.42173432202245	57.8140690892576	-29.5740135246437	-18.9226349375434	-12.050489924748	-6.96399645885132	-4.13189530336944	5.40425695181075	-1.4417986933766	-1.75958785775989	-1.8329253913273	0.178708420244617	-1.45981835312157	1.36997957391376
IP307733_obj00007	-114.575541684807	-4.21677388532627	58.1288118154794	-28.8502444631719	-19.2289035558158	-12.2807960582883	-9.07716867061102	-5.84381148494562	5.9572120558554	-1.01163536937591	-2.44946598476733	-2.74378914737272	-1.54414230973804	-2.28697593211598	1.09836300505885
IP307733_obj00008	-112.98461740607	-4.90555151358148	57.6992730242594	-29.705149572904	-19.2345339743374	-12.4130395264906	-6.25158697625253	-6.05510184187488	6.8962495232582	-1.37382294336296	-1.36503330265267	-1.37901292370323	-1.22147674806791	-1.27081437021939	-0.351805700794548
IP307733_obj00010	-114.66262923681	-6.07024294662441	55.8357155660207	-29.6313108911575	-19.2906626812342	-12.1443762944981	-6.43869875449089	-6.71191919277681	5.89884898251131	-3.17885156805254	-3.36371780621008	-1.00202993084265	-2.54209805226131	0.622844712346271	1.80211632905823
IP307733_obj00014	-114.039478651966	-4.73332323927751	57.1048970144029	-29.2508886685127	-17.3258398458156	-13.6668401595073	-7.08422248656354	-5.55922468810245	6.58168571641111	-1.70644349068432	1.27303015336869	-1.7146854617343	-0.940856964713528	0.427402636186917	-0.248589801813633
IP307733_obj00019	-114.796507001802	-4.868186521781	56.2409780421834	-29.6883522813611	-18.6526781384167	-11.3391402342023	-6.14617587246198	-5.50477819358137	5.93039222663928	-0.983954702978675	-0.425929929228554	-1.76682265351797	-1.76770267848458	-1.03274294023019	-0.518777022298162
IP307733_obj00021	-114.101484024477	-3.95347570021646	58.456063563817	-30.2759145861643	-19.2128329580892	-12.6321374420721	-7.12686395048947	-4.4722834173388	4.72125416820277	-1.42792176073376	-1.40829966264129	-2.79909060754504	-1.79691431963902	-1.18184481093338	-0.297402867059708
IP307733_obj00023	-115.376150363476	-4.57855168338831	55.5954510198735	-30.6688263203462	-17.5236285556557	-13.1586600626419	-6.12591865034056	-6.83031584091976	5.4811434033176	-1.50828465640767	0.0497799273405414	-0.790526976624026	-0.0681207785264448	0.628210957605252	1.64985758481894
IP307733_obj00024	-112.770299885229	-2.89948139186427	58.3898600354259	-29.6284070849836	-17.885598745625	-11.7602566619409	-6.31700852501331	-4.68940388400157	5.6169243490081	-1.00915441583505	-1.78769092342898	-0.504155636497419	-0.347976095295713	-0.890873038557312	1.63716080432525
IP307749_obj00001	156.87449203469	3.91026757715418	32.13403728227	11.2378932147679	-12.5368620562427	-1.04177276409126	3.22642991591533	-5.41177989483484	-7.69992034092591	-3.10546895268375	-5.18902476025187	4.71596328534473	1.26190136592518	0.32561767372904	0.954239361797056
IP307749_obj00001_1	157.678600689075	3.35952565404061	33.0397585027819	12.3276664660413	-12.2568330240794	-1.64755584612485	1.70784516705399	-5.53368120697442	-8.19676562638693	-1.11892435248973	-5.93698739236499	4.56796405952785	2.36527092237071	2.76924363535298	1.93604335971203
IP307749_obj00003	158.868765096851	4.22037677756801	32.4735328949914	13.2463014359785	-13.7138359132253	-1.38430389634118	0.305781533772605	-6.52956304102318	-8.78846732481886	-0.216508222232616	-5.39985932800522	4.41415668422116	-0.701003862171578	1.8065603778609	1.93215953573787
IP307749_obj00003_1	156.586529816951	6.16696429264491	31.1651318881761	13.9177633548149	-10.9050054434112	0.75942395132052	1.06895784941135	-6.89143609139671	-7.8018958776408	-2.30230017828591	-6.0983396874018	5.55905959688975	3.5426770132333	-0.144646591860128	2.67775357218628
IP307749_obj00004	159.358882596048	6.6514783385023	34.7022983439714	13.5036205864556	-14.1427051845004	-1.07670740875484	4.16587581243956	-5.51329579390627	-7.67956948572339	-1.55292332921592	-3.48346193367402	5.2677694600117	2.01695844790299	3.96332477407697	2.41373797631606
IP307749_obj00005	157.692246077762	2.67338604770373	32.6892067885763	11.6746513201043	-12.254506393086	0.0672778404052553	2.67487728123237	-6.36338332277592	-8.34026353654421	-2.02616263548508	-4.42552367604034	4.84826554111053	2.41856795787541	1.70169190377674	-0.302221950773379
IP307749_obj00005_1	158.255309150227	2.88002839237183	34.9269561036502	12.9491835866439	-14.7253254205106	-0.389313000466117	4.30371406102708	-6.58201497567754	-6.45244389997856	-1.76978607492737	-4.50886687921907	4.1562770866117	1.35057493561035	1.89266510923377	0.745444411099601
IP307749_obj00006	161.332541930782	3.9205707116413	32.5682917208284	15.506550971605	-12.3388166842703	-0.78429566428599	-1.63802476851829	-9.31760637038603	-7.1271551766811	-0.296853648496131	-4.44545963531857	1.83042686728442	2.56945467827769	-0.620629107774908	3.56884821874191
IP307749_obj00006_1	157.057344041365	3.34580416909546	32.6734534191687	13.5294862598666	-13.4089308897823	-0.294239782725465	0.393732678141011	-6.58587942318824	-8.43743168294086	-0.633553419354024	-4.23488990510037	4.27153534504339	3.42406454721598	3.10156376280724	2.18486867236222
IP307749_obj00007	158.276828886534	2.25463772770504	31.8060623048383	12.5945073267093	-11.766417825662	-0.442101415653495	2.21295610630271	-5.68594708407505	-7.29336228571249	-0.581179799723949	-3.85680199988154	3.85964238917184	2.37096858855953	1.51382547864788	0.473415355977824
IP307749_obj00008	157.621079635616	3.62708130444985	32.439769917092	12.7168520732773	-10.665101694626	-2.1038469202714	2.33038024583538	-8.35750764372706	-9.46785040272355	-0.306296950566765	-5.05230709235034	5.39762167473409	0.99306299705411	1.28311190869274	0.343324937338948
IP307749_obj00009	157.136309867214	4.57861560258376	32.8169840106605	13.5053419138352	-12.4310367231888	-1.18597352127319	2.16204355605527	-5.98733883778984	-8.35053450174371	-0.158173001680045	-5.21393130183103	3.95882969737249	2.61755010258843	2.20919891431144	2.3960782385557
IP307754_obj00001	173.04944091306	22.9404234574208	31.757204636945	-43.4256451802699	7.04227609134494	2.54029387898568	11.0942570852361	23.179810263413	4.29090176082606	-2.31291694858162	6.73139879861686	-2.59272093816904	-1.14991211782684	-1.38040470906939	-2.10056905576184
IP307754_obj00001_1	171.859356542826	22.6171395372488	33.1878885537118	-41.8864911519192	8.10311375248878	1.6267921825296	12.8373914361885	20.9750204571488	3.90092029213585	-4.13678110650437	3.81165506953958	-1.68540906461119	0.626643704081658	-2.80312558444941	-3.29953755388539
IP307754_obj00002	172.47855293814	20.0375873833314	33.0468336986487	-43.8645849180145	5.68984507158878	1.5279845987458	12.2257097305295	22.0489308708117	5.82596724208398	-2.47742922807969	5.48499687556555	-2.67632888127891	-0.147010455512535	-1.42016333603121	-1.55067603072514
IP307754_obj00002_1	170.951173377074	22.6661970827502	33.4180910321641	-44.2464164233887	7.77486837587988	1.67059023573703	12.2746543232671	23.280682378647	6.42055986999295	-3.41780598431638	4.97212064855883	-2.6024659460703	1.15025836778766	-1.94297782940302	-1.52891796480578
IP307754_obj00003	171.266888267313	20.5435921743295	32.9888082903905	-42.5792139056958	6.92682418529685	2.12180936806377	10.5936260368262	21.6801479964774	5.85514164392804	-2.66741567983656	5.36856872710833	-1.03740881924213	0.395825222083426	-0.940233709732871	-2.46172885398819
IP307754_obj00003_1	172.02331332149	23.7480592174313	34.6037036541032	-42.5946707171063	6.52735738339432	-0.109786287827218	13.0554417294331	21.2350956589927	6.61552281231271	-4.40312540794954	5.20024776710968	-3.40006446936231	-0.400574770818537	-1.39726858400565	-2.68618696424361
IP307754_obj00004	172.582827130172	22.1484047383013	33.2839612617025	-43.6462750355401	5.58045137775256	0.688294666306812	11.2061618476683	23.4847599925873	6.43468607660923	-2.69287856578154	4.95776721338068	-1.61372401465305	0.89719683370272	-0.882377863416753	-1.55656974107038
IP307754_obj00006	171.746461910399	21.0706752303736	33.9025318799684	-42.5012084074909	6.84484541555669	1.18372943883546	12.0317250188658	21.7608921478799	5.56815232881714	-3.96112148349207	5.65210967962333	-1.7249240685696	-1.92256398627361	-1.1119644976816	-3.11985598207336
IP307754_obj00008	171.614590627119	21.2743756906815	33.2099953542192	-44.3126189537499	8.39952611690718	1.33867292270682	13.3692755499825	23.4079601492549	6.16550793873749	-2.82347306251058	5.41126619728528	-2.45138426640865	-0.0402535034655959	-1.02023777385869	-4.41200372934893
IP307754_obj00011	171.238115639908	23.0958627303828	35.1747315979478	-42.9631764403082	6.10599393905883	2.93819048690076	10.3953767008004	24.49232365013	7.71064913008428	-3.0414601846948	6.59644330313412	-2.31579854164958	-0.462083996005526	-0.631550847567138	-2.04429736865449
IP307757_obj00001	-7.37882208706018	72.8655468454015	-63.8942272480533	-242.082655339129	89.5572681358407	-1.58171704916065	9.39997553869988	-27.4010366113228	-32.7972562063068	24.8458225267136	-7.48247538694779	20.096372603068	-23.6338834661986	-5.536268184852	2.36116447576713
IP307757_obj00002	-7.50667310656251	71.5938791487429	-63.6852061140173	-241.260500074468	87.4703370484092	-2.67873017549737	10.7407337759994	-26.3726241824312	-32.2980790837668	25.1783571403446	-4.78953703480412	20.0203534037731	-22.8525394442468	-4.51775753300724	3.74777972482824
IP307760_obj00002	-27.5082254867068	-7.68140085599825	-129.05286144528	-150.911321245925	33.2133081954368	61.0945788438675	5.47914558830538	-4.44313541820889	1.42927964161296	-68.8862825851845	-66.3464030011677	-31.5335205207018	3.51816028613515	17.8728005780912	-3.33901381792664
IP307763_obj00001	-19.1467737156363	-58.2196554423749	-10.4902388077227	6.94588052805545	10.1015727670323	-6.20082515984095	-14.2319004050297	10.1005802561758	-3.07089974580917	0.369875572560312	4.73454285383244	-3.57789020225647	-3.64855453962639	10.369816706158	3.89112745314137
IP307763_obj00001_1	-18.4373752590021	-61.1127710367368	-10.9076718925619	5.55797716709562	13.7150518194937	-5.08984169709487	-13.733426221379	10.0866003566708	-5.4995425582191	2.86587381273311	4.81864325116331	-4.37365622934087	-4.79820523257251	12.9695778733063	4.00450889179605
IP307763_obj00006	-18.3141759604492	-59.5349466170018	-11.0454225877074	5.72928504200105	12.8248137178815	-4.0421944551322	-12.7521758594872	11.9047256308944	-5.9359900787701	1.21903692695989	5.6680203638963	-3.32760582667015	-7.67527292246204	14.4141081505868	4.2192040426022
IP307763_obj00006_1	-18.3216365895656	-62.5757380224447	-9.96738344109836	4.23055012977466	12.2328753707879	-5.85017287348846	-13.7505207479899	11.2650122606834	-3.67002015957935	-0.0165413307046318	7.03983902992864	-0.58886040407892	-6.60856184339661	12.8140005275167	6.36337885287781
IP307763_obj00007	-16.9394183465432	-63.8339904336284	-10.6777233513695	5.48487360748898	11.2979887366582	-6.55546799069732	-12.04253831432	9.23271371948104	-5.59514469049192	-0.325905667949015	7.00034089105203	-3.56478423078305	-5.28529190051659	9.90360353068585	3.65391010540794
IP307763_obj00008	-17.955319587044	-62.7803856762609	-9.90318628894797	6.29843017873091	13.1477361994437	-7.68701512697767	-13.1103683669107	11.3091011268005	-3.9890995562614	1.09657172401704	4.86409628057467	-1.62440770724102	-5.84386428465293	10.8665067076378	3.65591821304982
IP307763_obj00008_1	-19.8300110163266	-60.5794702371526	-9.59017672224805	3.21865999434007	14.037741768806	-8.85449310691484	-11.3905025744887	12.5633399877553	-5.30662831054007	0.955810798883875	5.567869452844	-1.17428210366562	-5.00429931995955	10.0456265839399	5.36087608475156
IP307763_obj00009	-17.5286201977963	-63.0475150905668	-8.22218568236836	6.27630155730964	13.5146964966519	-6.40680759273429	-11.7633806575143	12.5274259854815	-5.29533116990593	-0.595541641021561	8.03352427699077	-3.77394967740356	-4.65716926660616	12.0934854654013	5.05783741635988
IP307763_obj00009_1	-17.8032746677268	-61.802272921364	-10.2142122344473	5.02670651309116	12.8130817506748	-4.56122841771435	-12.3713845856231	12.251924090646	-4.94749690532043	1.59675490257813	7.57233858644244	-1.40763199676667	-4.98316003157736	11.546751315754	2.59321146728176
IP307764_obj00001	-19.7217751504635	-60.83620988638	-8.67562636630205	5.85046935562461	13.2392675662534	-6.44532737825533	-12.3907251250305	13.7737705634542	-5.52865816397876	0.770503040089907	4.99565279586913	-2.03422092504097	-4.23545803291888	11.9929880702271	4.04229310196001
IP307764_obj00003	-16.9927117602335	-62.3241329103022	-8.56027782450498	7.54653374714814	12.8361737545344	-7.77572912115304	-14.2877310398363	10.5657485900038	-4.98800674451283	0.228873689919185	6.0432199992355	-1.91094519770581	-4.86947920355042	11.9473041205123	4.82040775458264
IP307764_obj00004	-18.4487841285771	-58.5543834070943	-10.3041218846155	6.68166769528172	14.258365721185	-7.36676633964254	-12.9445452685626	10.8029733955498	-5.97119683644567	-0.489923946343769	5.34793247627442	-2.69781729338316	-5.25645897717304	13.6333259124922	5.49507631426549
IP307764_obj00005	-17.7449334872021	-61.4238780331841	-10.1304949154432	5.85765412361471	13.4958560569777	-5.87303600173921	-13.8035689166335	12.5687968114617	-5.29811162693433	0.29870293473226	6.89365678440508	-2.78018979695684	-5.19843392875647	11.6993469635446	4.48745667034207
IP307764_obj00007	-18.8115822616892	-61.6577671667601	-11.1411441786779	5.28960605366679	12.5571802108772	-6.37418528740471	-12.586044654923	11.2857648749264	-3.9474219057303	-0.948368288556154	6.38856690075461	-1.99142570910268	-3.42837361089113	12.1220605445097	3.95842862212381
IP307764_obj00007_1	-19.4463577874498	-61.371739113845	-10.4407958533581	6.31341818471679	12.7653117029059	-4.92474066813868	-13.1063350633311	13.3134393064103	-5.8378469291668	-0.564441378585847	4.82095735783504	0.0158692629639585	-3.41042864498918	10.6728727479583	3.5831119310595
IP307764_obj00008	-19.579498625442	-61.7487348578548	-7.88172009113954	6.17417504737318	12.442729635625	-7.99147474719129	-13.0833921681732	12.1912902117848	-3.21366690879898	1.18898277284292	6.42903583701682	-2.32774228447114	-4.73053160785685	12.4324624556702	3.8354788533087
IP307767_obj00003	31.5927059806875	-77.442890363054	-10.3923182912496	4.62213374452911	-4.12429369289003	4.69788985950372	-15.3788407007584	3.45325044931468	-6.39040009333142	4.3056814558945	-2.74388825785332	-6.69031572371702	1.40624600477116	-5.87948418613608	-0.157539651966019
IP307767_obj00004	31.4303758517348	-78.9819239525017	-10.2444205574118	5.05074106556884	-2.31538102196933	4.33536342904994	-14.8112669022626	4.87328095483748	-7.77248751518181	5.94922377647139	-3.37990065997885	-5.40783027586004	-1.08727313632144	-5.70437741935232	-2.725768182932
IP307767_obj00005	30.0752311612106	-77.0286970623107	-10.1278426651283	4.15175186170205	-4.06622316765479	5.80059225157279	-14.6782111527451	1.89676039287848	-7.64158886371993	6.31929289766582	-2.828465064478	-6.17655815960846	-0.452784906990921	-5.89064538129227	-0.88613463189635
IP307767_obj00007	30.3523896390206	-78.5818822976388	-10.1114628287701	5.78975303178484	-3.21344672640127	2.88161383481455	-15.3451244988553	2.18872250415916	-6.52476079934385	6.74003179191884	-1.8291133441448	-5.97725671975168	-0.872699639960092	-6.71936946211407	0.0964231755955278
IP307767_obj00008	30.4975678238895	-76.2837096251178	-11.8126759593222	4.02668181130939	-2.54659122650475	3.00998083825325	-15.1213236970215	3.87943244825152	-8.10043915740799	4.77868412091449	-3.09345674632868	-5.74340958571457	0.783416501277949	-7.84174882514559	-2.1170804386445
IP307767_obj00009	31.9209970738356	-77.8002732232104	-10.2883088587057	6.60715667219799	-2.59187777112701	3.54480352545615	-14.7632707059684	2.67688589588956	-6.81237417281641	6.49000139019818	-2.05912753927771	-5.84948655521286	-1.15518885417072	-4.50164823555222	-2.46784012195255
IP307767_obj00010	31.1445648668773	-77.6722693522242	-11.0587324025472	6.21804367642463	-4.77793610184635	4.79490652507595	-14.1167454168372	4.71254062206655	-9.20394209271073	7.64649102328547	-2.59243324529167	-5.70982016610731	1.71477298982082	-5.6461108579063	-1.23816445721076
IP307767_obj00012	32.83640615284	-76.8559214769118	-10.935213379391	5.29386741848682	-2.28823491347124	5.20293686386351	-15.7263571150917	2.98641043415978	-6.7216952597246	5.7685773801776	-0.17291111331572	-3.34383956166125	1.08819072299924	-4.79741732512581	-3.60302438166036
IP307767_obj00014	33.7377564569778	-78.0943177816671	-12.2247219980368	3.10396299142875	-2.51753470173315	5.087263389569	-14.2434083847827	0.610570641892079	-8.02477855264505	5.12682250460148	-2.449029707543	-2.9980676188813	1.06538026918018	-4.41124643154597	0.336346150127478
IP307767_obj00015	31.5263070195224	-76.1929931023497	-8.34444305324451	2.42675953333852	-3.04105672925975	4.05996786326039	-16.0293592910188	3.28631894077269	-8.17612117861692	6.87345233878537	-3.7906813481285	-5.62518296555426	0.635347056556128	-5.85065218990359	-2.14643117200712
IP307767_obj00015_1	31.7293509211846	-75.5034133099474	-9.73998412040892	5.52352299883482	-4.38663744386595	3.02346752261763	-14.6187745246615	3.27938988159039	-6.53175962325416	4.53581804361199	-1.89817505608076	-5.32508623862453	1.24103669300931	-3.70379367212615	-0.387528845603162
IP307767_obj00016	30.6785906016906	-78.1425548294902	-9.20432131434228	5.27899179984773	-4.26351870136473	3.3765781655751	-13.7531547869665	3.56619542527018	-6.47656793614234	6.06865289140968	-3.96783147068527	-6.46670700893703	-1.36894025756724	-5.44686150497264	0.455554173153185
IP307767_obj00017	28.6236192556904	-76.6204525927221	-9.92099572713157	5.40736642906012	-2.7474241288108	5.34290361296015	-13.1562597721349	3.62996068931139	-8.61126475469661	5.95383981861581	-1.60960271056118	-3.75796474457802	-0.921952766740444	-7.93947675070785	-1.79818565138022
IP307767_obj00018	30.1822365369654	-78.4980095838991	-11.4017985207063	4.34083482478463	-1.69957131522768	3.84588036684315	-13.7490775333133	3.29444291621807	-7.20625865275602	4.03790137205567	-3.78069033092093	-7.01889462918658	-1.41270078634852	-3.57663250311931	0.391253370779203
IP307767_obj00020	30.6030975161399	-76.7830711419017	-10.7104169610529	5.87722724559291	-2.82809725826312	4.37460024574211	-14.8270545408257	2.75050668084606	-6.60465796196883	5.45367094887724	-1.89038691098803	-4.00873202300138	-0.15298890296347	-5.70823726146572	-0.448857596488694
IP307767_obj00021	30.7761267820213	-77.9103389468599	-10.7199296154129	4.75375265648101	-1.18045013324536	5.35524329449709	-15.1432020651732	3.03856664903402	-7.15309270879397	5.69906954486338	-3.60094830313079	-4.75116298717738	-0.847246289918961	-4.96350332390034	-0.256054739546259
IP307767_obj00021_1	30.947522342209	-78.0357101593715	-9.68474018275181	5.52969102350659	-0.763451140207883	4.93493457869351	-14.3893061980699	3.56265962917226	-7.64063628459709	4.55609313703647	-4.82253553988421	-5.9598372596275	1.30354583793043	-3.49747795362199	-2.74081325245907
IP307767_obj00022	29.7793932913761	-78.8548340815744	-8.6350486312223	6.62822507737817	-3.54108351623581	6.2605335542704	-12.4320566578853	2.74876875541324	-7.40571637468852	5.5916247073746	-1.82133879368302	-3.85861217522366	-1.84641617656209	-5.68422738867936	-1.44757120309473
IP307767_obj00023	28.2886201919836	-78.0462618778433	-10.5749576602804	5.84790481680537	-3.99650076295114	3.00974686358479	-14.3594965511833	3.31228028795916	-8.64565476410878	4.51551769853538	-2.6218688482184	-5.39437886997142	0.0973183975807665	-4.56480362669598	-2.93281158313515
IP307767_obj00024	29.4861020931401	-78.1652807373976	-10.2670796238791	4.57308655862519	-2.64307746959191	4.50180535489792	-13.6475633405858	2.82380294272352	-7.21288748236741	5.17495933751391	-4.32003158858917	-4.23971434776698	-0.163397953052595	-4.53948650805021	-0.366388574002222
IP307767_obj00026	30.1871641124546	-78.1001638294178	-8.07480604651562	5.16488590342798	-2.92771593792779	4.75693751361592	-14.3099428737902	3.46942885348987	-8.45440895828095	5.25520087185642	-2.0326529161011	-6.30755095848367	-1.192316426167	-5.6769153304215	-3.54240945275457
IP307767_obj00027	31.0312524677978	-76.7313216907336	-11.1803262039798	5.68001168225383	-0.829033698044268	4.16547427467211	-14.0610494095083	3.91399666697901	-7.25604793784952	4.14746894518276	-3.30177831938773	-3.88045028494739	-1.37638305464874	-4.38845933155778	-1.60769241197085
IP307767_obj00028	31.2237007621201	-77.9188176890324	-10.7524583160823	4.23972404808283	0.895943773750584	4.90439083551624	-12.826293879216	1.8497512177022	-4.96180280974044	9.92623052648004	-3.33889896236104	-4.03341608167649	-1.15864948932671	-6.01854895283359	-2.98399848544103
IP307767_obj00031	32.4847965568907	-78.1805495921621	-9.98029748327508	5.30863135872372	-3.65478017939748	4.9793839116177	-13.958531571674	5.27180319163335	-7.18470215147287	4.52553714767661	-2.20937391653827	-5.54773392821749	-0.608006295032955	-6.89026321139776	-2.32033536374731
IP307767_obj00032	29.0748677444447	-78.9308803608099	-7.68429749343649	6.87489991244097	0.00723873388386725	4.78827681988639	-15.1418323049684	1.7968196177659	-7.98054007665554	4.46105321979905	-1.45537966878494	-5.66756875034923	-4.32464190957372	-6.65172139066205	1.18148538299757
IP307767_obj00032_1	30.1488377394603	-77.9705914966526	-9.48845791612856	7.23933644491596	-2.52810229964099	4.89961950329185	-14.0415733168984	4.74806349726651	-8.5974241699513	7.10921028878327	-0.530438443807737	-5.07443513817774	-0.307746085665678	-4.96274503707869	-0.569873292761867
IP307767_obj00033	31.8201587157872	-80.4143852267325	-9.11186776333271	3.9639951742052	-2.79685089459077	3.92968006916229	-13.6410499794986	5.10068635938452	-5.2955125144305	5.72237806434425	-3.94230852473617	-5.81434049007747	-0.748275076216073	-6.11680916234405	-1.70650850951881
IP307767_obj00034	29.7140823250359	-78.8607323466673	-8.3406684262679	5.97771188612034	-2.65279598717275	3.96885560829446	-13.4764572929939	3.38741130053462	-7.01861266781899	8.49765370360435	-4.34669321707057	-5.8124200481202	-1.10463542960641	-4.39015261908531	-2.47804995540372
IP307767_obj00034_1	31.3573786470187	-78.6490764586189	-9.60778735925081	4.45394226727809	-1.11591908841997	3.42738623627291	-14.9339622080313	2.84165819613863	-6.96860697610115	6.15490474456041	-3.11459389261209	-6.4042184456165	1.15484375342594	-6.29493490499895	-1.87097459865565
IP307767_obj00037	31.3051216295722	-79.3314570526007	-9.82239371641474	5.50181308516193	-3.20039792990456	4.12181085415638	-14.1434672943523	4.73759229646589	-7.76969436107123	5.27574430579617	-2.78192303174635	-6.48220574783545	-1.1996968751457	-5.75175310425719	-2.75408249979956
IP307767_obj00040	29.8020094367745	-78.7580066205278	-10.2823647200606	2.3785882317067	-2.06846322572426	4.5749979803749	-13.1016396291086	3.07644601123222	-7.60933986732114	3.86491799835751	-1.01417754634719	-5.62198508267227	0.0956034771974835	-4.21180099183697	-2.41468323527489
IP307767_obj00043	30.0643163213651	-77.4265078988483	-10.8198839460073	5.91833702795488	-1.97850254856594	4.30948316046595	-13.6778976200186	2.62365381470519	-7.85637943232668	5.14254212842797	-1.46163277851225	-6.62153018345731	-0.759018709142395	-4.38693954869834	-1.68866345464314
IP307772_obj00004	-91.1362410504353	-139.149852653538	13.9768683644634	10.7083113126478	13.9744305965432	-8.28544098703832	2.9005565772586	-2.31323413212349	-3.18609802124671	-4.38458815210769	2.14638233152925	15.7130045810926	0.622297527271569	8.50552537444743	-16.3836652435442
IP307772_obj00012	-93.0163249676565	-137.386334480951	13.2845835201514	9.46053759917018	11.0633230555014	-7.58787150150603	1.50906605301193	-2.2839282225827	-2.65996218802457	-4.94742393170655	0.511789722101514	14.8400421285888	0.836617823855562	8.51105635127362	-17.4756594136385
IP307772_obj00014	-90.924698720745	-136.31267610778	12.4668140120822	10.4775222672099	11.0645946192357	-8.17011298908115	3.36263868659799	-3.69085571130078	-3.32157642882647	-4.58603132831527	1.1283855049288	13.7253138967255	0.303152927462853	7.65854536646164	-17.1884780229684
IP307772_obj00017	-90.843531087186	-137.516197150907	13.4173122162696	7.33360042085966	11.8122010610774	-6.93616098482929	3.72860112250953	-4.3659427021002	-4.56916972905748	-3.96964261178898	1.58524850517246	12.5575102456547	-0.0125012966049121	8.43098689771455	-18.0407870720137
IP307773_obj00001	-91.986330167509	-136.132199977466	15.9574178983593	8.06673835873843	10.1923763396721	-8.28514790123127	2.95207742227366	-4.41739496961339	-5.05027160747914	-7.14666011248273	0.807533788069027	11.1423265794979	2.01801331672209	7.01817464183452	-15.5117767706709
IP307773_obj00002	-91.9248954827084	-136.094602056915	12.9746104945706	6.69707924719273	12.2603336825222	-8.93170604741242	2.96743002299532	-3.98754362854587	-4.35034611850968	-3.87775024322892	0.116773366038439	14.1104666010208	0.341867536276524	6.62502273854249	-18.1631811204126
IP307773_obj00003	-91.5290178454943	-136.669071121571	10.7491614453007	8.83825696943086	9.56243661323066	-8.70135632766164	2.72335960493791	-1.72854127913411	-3.71444541860313	-4.77883168673998	-0.760022255141385	12.4252857160952	1.71872071370168	6.79246098070219	-18.1710781814586
IP307862_obj00001	-105.838244411107	53.4304897085077	2.47746608965328	5.92077239014291	-12.1252374606585	24.6579590924647	1.97748807814982	8.1682803249082	-3.57301087790346	3.14974820488431	-0.35427183108706	2.00579239800637	-0.518815710693033	0.983281102419598	0.293116355355377
IP307862_obj00004	-105.453242910849	52.1494582739051	1.65553836826037	6.50219381326195	-11.9000789910471	25.466395014628	2.05215523299883	7.38328119094095	-3.27089931801172	2.75682882123062	-0.190851975503325	2.55673220970718	-0.427292231544486	0.697050905300564	-0.532798169881734
IP307862_obj00006	-105.656197604941	52.5236793571299	-0.408825235458546	7.0182900965945	-11.8417720395634	24.1277110028378	2.02767184372861	9.05520211845615	-4.60638874489707	3.27133514735514	-0.30386271630758	2.57727483833413	0.257684185683574	0.428338424386178	-0.174546977152974
IP307862_obj00007	-107.094813332781	52.2691635720164	1.71284819616939	6.2827182810216	-11.7311354741175	24.5663417031318	2.48548451466678	7.78549854483892	-4.47714224789947	2.80801216036564	-0.958368005649867	2.33561024379254	-0.0370934379139105	-0.0713855713648398	-0.903213646184978
IP307862_obj00010	-107.248385064324	51.9561214848644	0.539785856776756	6.37756381047289	-13.1521185159267	25.0546257854106	2.27736716805349	8.13235013350117	-3.9384507670726	3.21176179317168	-1.64507502998884	2.8696973568928	0.635073143183519	-0.115774372479356	0.169005200606539
IP307862_obj00011	-107.073410177704	51.3090980862884	0.685614637659197	6.22580855741166	-12.6695522757884	25.6120379333055	2.28461008426505	8.49679865686529	-2.66554597712616	3.65608266588521	-0.520625870492821	2.92757109026464	1.36216394296198	0.306015609272307	0.453381076089389
IP307862_obj00012	-105.66058839207	52.6176718841527	1.01800784671833	5.61854358479123	-11.9852751364374	23.8700142884539	1.69290916012357	6.77699617584798	-4.09526316392193	1.18726440354266	-1.44631959645464	1.85519778872861	2.39888104672487	2.12570620989537	-0.389733292362125
IP307862_obj00013	-106.401234204632	53.7443507561851	1.3459416116805	6.32803603182857	-12.013282742521	25.415802016439	2.23389000647482	6.76577886219897	-4.70201781379807	2.17666045285498	-0.75459854437371	2.5028014963075	0.0680842907883808	0.462884078719233	0.88414694449682
IP307862_obj00014	-107.676630233248	51.5778168542828	1.16328430526706	5.56037773773122	-12.3168102488214	26.6931188785566	2.26055150277725	8.6851383026465	-3.65015581859654	2.54842518268199	-0.367602425520043	1.9716599238857	-0.743579971958699	-0.254242242610496	0.262859087376412
IP307862_obj00016	-108.180380173918	50.1445447652249	0.097465496868947	8.80930650610637	-11.4662633766308	25.0737355217049	3.66015470521163	7.77566935821373	-4.5137203312851	1.69997438727975	-0.595517709730664	3.61813369589197	-0.255823788078405	0.158036849764422	-0.175294229877974
IP307862_obj00017	-106.87482203601	52.8591494609007	1.68870838028118	6.17974205590281	-12.9653135616758	24.928495482837	2.2517009877795	6.70888454961412	-2.78747708298337	2.04004184402659	-0.704604492559648	2.03018210559356	0.0523039273636604	1.64986533220871	-1.34513669347331
IP307862_obj00018	-106.485609288238	53.3072744438621	1.68570795886568	7.19853915424115	-11.628344636909	26.2351250913189	3.38797983952848	6.63652571871717	-4.20033315042793	1.03122811686609	-0.436074335600381	3.63899747861737	-0.0574462826095657	0.695783816884997	-1.03062263382534
IP307862_obj00020	-107.411805420316	52.5281603883658	-0.694349558801406	9.10253468261765	-10.2594415342707	25.3586180244016	2.72265287245095	7.31261038229665	-4.09795491143278	3.52852218591509	-1.08008640252692	1.7343816068411	0.932191645746384	0.608663279244341	-0.276144479939683
IP307862_obj00021	-107.557883495144	52.6152936341307	0.00485388768913975	7.28735729209105	-12.0623968474121	25.5779915640609	2.03741769955632	8.04035141702665	-4.55814145748783	3.77194298656247	-0.509699283275311	1.96599385195777	-0.324918531393396	0.996585543405954	-0.103500032419245
IP307862_obj00022	-106.609759127208	52.1140519044186	0.275301343700298	5.84470528053796	-11.6399272681524	24.6105810751155	2.15238018475031	8.4238179090138	-3.49945914185364	3.28677119493548	-0.569865734547058	3.34943156341322	0.401703460268586	1.38827884595294	0.287270957620064
IP307862_obj00023	-107.485863762103	51.9666684623181	2.59924348099964	5.10516452053367	-12.9506181172084	24.8871558802781	3.07679529123007	7.57954625243422	-4.25752452167953	1.66598765587695	-0.547619171571765	2.68005378996626	-0.00505106061253252	0.0591899089496708	1.49531999713598
IP307862_obj00024	-107.112219323133	51.8690362839319	1.00889430667293	8.74867968026587	-10.0133184790628	24.5310114483576	3.58088048936021	8.21848199819992	-2.98640256907994	4.1339133194302	-1.44879315739165	3.20392913586763	1.2909693163103	1.08976187467824	0.842382297974761
IP307862_obj00025	-109.045367132394	51.1312539644316	2.17315902545048	6.80932271518028	-11.2789795799298	25.5773011916903	1.79309799305854	9.18465584724412	-2.38102699984276	1.57076173213136	-0.715310405903298	3.85379382524381	0.728196325754391	1.34426870606907	-0.500272504221309
IP307863_obj00002	33.5135001222361	2.62202020975097	3.18635956892981	26.1422216245157	11.5351369079377	9.35420828735825	7.9989207080358	-8.97322488142342	6.51108614827173	-0.649614048111542	0.108968138304326	-0.843031741367978	-3.74288229754072	0.123375894145735	0.715900768542922
IP307863_obj00005	34.5134297669101	4.90062333202005	5.63952306674339	27.3051134012813	11.9479159885099	9.76012503501434	6.82870866364617	-9.52086486421355	8.35960361160132	1.51612641672673	0.0210360897650161	0.161923646496082	-6.46563048651615	0.343063534505417	-0.00721670868863189
IP307863_obj00007	33.8141153145017	4.17513683605594	4.90388435191649	24.5575810768999	11.5278050067144	9.35407739306061	6.43285004478823	-8.72620014083992	8.11615462177125	1.19222629882691	1.12634374538254	-1.81831122257301	-5.969523662222	-0.551533017768007	-0.367363317816067
IP307863_obj00010	32.2032936697157	1.16982446242055	3.14565476652313	26.0143915677895	10.7044623096251	11.8025876423209	6.95706258015584	-11.7476552338555	6.37914856898442	1.43870126390986	0.593262685046207	-3.54879932622125	-5.91828040897044	0.503976132458224	-0.973553040561315
IP307863_obj00011	33.7865366054723	3.40188730595861	3.97740394231073	28.1502013235466	11.9551413318555	12.2684792810306	6.98363019679293	-10.2156600266235	7.90074898023077	2.22949241380315	-1.09033122985286	-2.49473724508964	-6.50359089855171	0.14076618606632	-2.66326499160545
IP307863_obj00012	34.4158882040142	4.18216080838103	2.82344446427752	27.719406760293	11.5461753338873	10.3239956190848	6.16620512870767	-8.5770916902125	6.50799410199871	-0.704796674813156	-0.524972630072431	-1.52395071536751	-5.92182140502649	-0.497247892270977	-0.436831022554751
IP307863_obj00013	36.1853104208084	4.27025266435862	3.16888320427174	26.7130569537064	11.1393001344086	9.5286244168831	6.35811139126172	-8.19132265355716	7.90103784132211	0.91997437146581	1.14428748562314	-3.6757732875892	-7.91280264443461	-1.04106235314234	0.621850228428783
IP307863_obj00014	33.5759337642509	2.18799411531694	1.71933853195388	27.181634829331	9.65770794609331	9.45807414168891	8.10930148418499	-8.95589219463121	7.46405842161264	0.886863107363133	2.82060964128755	-1.58943848898627	-2.92218556767732	-0.0520299224122234	-1.26805504693414
IP307863_obj00015	32.713943264155	2.7328778660489	1.12754256267871	25.6397253997997	11.2868227750604	8.69226704196646	6.94153591357326	-6.98023610959565	10.0087901553699	-0.876412001518957	1.25488466025671	-3.9966058733979	-8.43062261256968	-0.581595941205418	-1.33543668280083
IP307863_obj00016	36.905709139337	3.0712357917859	3.80842051556711	26.6623180517759	12.6103886933039	8.54389392985056	8.46748015845277	-10.653576439358	6.57967264590753	4.0100083679313	2.08354817291328	-2.2877726163549	-5.36514030899009	-0.0917562312997599	-0.56913053312475
IP307863_obj00017	35.5148930475505	3.40968817164404	4.95347718896499	24.8099552123793	12.3521836165979	11.1579353717808	7.10137935758971	-9.12715944389407	10.3551503437081	-1.11095823341478	0.626356628640211	-3.63010216694255	-5.50721177320247	-0.69190470928907	-1.82287704974839
IP307863_obj00018	32.0830660361719	3.25338571027547	3.10426281945344	26.6621578285355	11.9640858376955	11.0152911856283	7.84190482423111	-7.43462733131739	6.90070681536143	0.659657212799383	0.109244044785643	-1.45676393067183	-6.40092582955162	0.114116720724126	-0.294610905744049
IP307863_obj00019	32.9577792631487	3.59959828915411	3.20714559826989	26.8146536862173	11.8961998765975	8.72225479278386	5.18747248731564	-9.64190201196281	7.99133178076434	1.41309461901551	1.0506474289744	-3.33871683955392	-6.76077880009258	0.248859648324565	0.0587479334453311
IP307863_obj00020	33.4048487263255	2.70843673934201	3.85565896849762	26.4593120295947	12.2639738512941	8.15982288709065	8.47738019515737	-10.5545290112405	6.87596349240418	0.162148426082701	2.72733781230402	-2.37454298578939	-6.80550880523352	-2.38554378029809	1.77695379709038
IP307863_obj00022	33.9455074065629	2.84732169189374	3.66455013681017	26.5185844143941	12.4914447567062	8.68144180970052	5.13724809487668	-8.05863487967493	5.75883285418705	2.72905219551329	1.70328871308203	-2.47182878522617	-5.60922219950072	-0.0288474153541975	-1.11386805605257
IP307863_obj00023	34.9618283908943	2.13319208574485	7.57412811624485	24.6217628350542	11.9005060973945	8.56130076102592	6.51331557043562	-12.1296422141216	6.99073029750552	1.76962393450789	1.45491374416865	-2.70876582116463	-4.71298016323722	2.14686832893577	-2.06499458879221
IP307863_obj00024	31.907439781126	1.97665975643023	3.06608043556312	25.835054778819	11.0716302074846	10.5058835505854	8.27478647632578	-9.08938053300851	6.62324452617504	0.501706224035202	-1.10708939705012	-3.40314299108225	-4.19754987925853	-1.52675109378827	0.851704580685118
IP307863_obj00025	34.7260395003184	2.88502433089106	4.46447564562889	24.8812862046863	12.7561061929343	9.5706101258708	8.18528018913942	-9.41063272963486	7.14626918519421	1.70140533499258	0.212728834687536	-2.34449457357456	-6.58351872242203	0.00406230505819885	-0.0848264918252107
rep_10_IP307747_obj00001	-16.3557158280657	64.9772234329303	-5.14556030778333	13.5204605262659	26.2430492593443	-15.2751121086607	-9.26659613487785	2.99744892711023	3.80884260910622	4.52259789626367	-4.72496914049711	0.778279691469306	5.00218815234865	2.30694303418977	-0.220333674634217
rep_10_IP307749_obj00001	159.280118220971	5.8074331460264	33.3179352540902	14.506791342935	-14.9620106236347	-0.172435450580331	2.58607408680182	-5.7009282867607	-11.3158832439442	-1.42709518085692	-4.11674777499246	5.15632506787787	3.41655027085706	1.55631476275611	1.80777044440923
rep_10_IP307751_obj00001	-1.42802948629331	-64.3621400695068	-31.5415442251602	-7.87892163157376	1.82322371015772	3.42559124242198	-3.23795859444991	1.07385445688171	10.1865833666365	-6.26873981306896	1.97121809375314	7.36187845250348	2.89935791796261	-3.58700512598184	1.57676896052884
rep_10_IP307753_obj00001	-108.107981720026	51.9160248506185	0.813856726810783	5.45379233347058	-11.5946515760592	24.5040956216338	2.03862706108012	7.20315295674378	-1.31477879604121	2.73191208951128	-1.56495223734839	1.49000378501417	-0.7265460403869	0.844965227821193	-0.537208617687277
rep_10_IP307758_obj00001	-16.6101424119504	15.7309198503587	-44.8924675841347	4.399330452358	-23.7594009085374	-21.5676012481465	15.8882418609937	1.05712703049866	-2.03491463714366	0.731738864913615	-0.140598516622092	-1.7404900134838	-1.68567246711825	-0.790658990365026	-0.517272341793264
rep_10_IP307762_obj00001	-114.810548246296	-5.59995291520915	58.476828138671	-31.2448353165056	-18.3018946466081	-12.1450731631011	-8.71693629414164	-4.45772726814723	5.65499210852596	-2.20140159404179	-1.87029376726723	-1.69611421889347	-1.10444844555695	-1.29725694440827	0.792485195723354
rep_10_IP307765_obj00001	33.5253583272318	3.12644276475559	2.28530787074293	25.2469760044302	11.6087136123891	10.9699763267707	8.46482071514226	-9.54269950503783	7.44703357321567	0.327742138724411	2.65725604966423	-3.4982091508162	-5.99386742944227	1.61437116226067	-0.686708449857254
rep_11_IP307747_obj00001	-16.2882050341977	65.4129087759558	-3.12794531859401	13.7702703371532	27.0892837383359	-15.6417341062316	-6.58599519687892	1.75389115636537	3.5280777282539	3.58483436530072	-5.96078473942245	0.0686267098308023	5.43697019620854	0.964465416101142	-2.20808057096274
rep_11_IP307749_obj00001	159.316521277675	3.85528619981123	33.1524940675085	12.7572685266306	-12.8823778619291	0.147825914816221	1.19008892241585	-5.46503140056063	-9.67462050602634	0.763268429573239	-2.15351510073031	4.79120944228535	4.27350086822355	1.62039340371268	-0.0935837590214273
rep_11_IP307751_obj00001	-4.94003256712071	-62.6537775932824	-28.1329730171392	-4.99699798471561	1.51774158003991	0.654571202722831	-4.42025852588511	1.94562490102846	11.1162027070782	-4.38543851694737	-1.08522107392562	5.16619356495182	1.19472549660473	-1.34800370442839	3.13599158024175
rep_11_IP307753_obj00001	-105.929855967768	52.4396222802066	1.31066804926997	6.50332585399203	-12.438613462726	24.9697148336307	2.43199463706372	7.90467940984325	-3.96743266810777	2.48905330703365	-1.90060861614112	3.32135487765895	0.628037893645071	1.85798837022999	1.67226576377141
rep_11_IP307758_obj00001	-17.0850397331745	15.4019318563571	-44.7805194074349	4.23694580550095	-22.9802339551347	-20.5928883896453	14.623568757363	2.24606679360221	-2.03314157905573	-0.189570796182402	-1.07318027802688	-0.776375401267541	-1.766821566195	-1.14418991637711	-0.363109753803981
rep_11_IP307762_obj00001	-114.517993672959	-7.15628522230251	57.7767964311276	-28.6546962728766	-18.6783052139956	-13.8739257359674	-6.49332883132096	-3.37470393681664	6.97229836874254	-1.49325036620513	-1.07689818714753	-2.5253005596743	-0.699899277706756	-1.3276744934662	-0.116039921773182
rep_11_IP307765_obj00001	33.5963726973105	3.2036410633744	3.11363113702489	24.9031907675052	10.8576585874564	9.52709909631435	6.78877800485366	-10.1366951696739	7.17203846932572	0.482782970615475	0.154309641638055	-2.19858870171082	-7.42440815406186	1.3960190371987	-0.382273741502873
rep_12_IP307747_obj00001	-17.6104798393972	65.2560369771749	-6.67568191431414	14.5262100466327	27.180116170796	-14.9818230805866	-8.29398417615876	2.15681284470438	5.16803425082307	4.5385769905576	-5.02560765115892	-0.252212516639014	4.48844028566737	1.25065314767429	0.0196499330631195
rep_12_IP307749_obj00001	159.322263818371	3.74650909273778	32.0724218251908	13.0227845633553	-12.8191828954864	-2.05814817331108	1.94371151209076	-6.6528378137653	-7.78404858939518	0.143422800525937	-4.1434301564362	5.6566079831196	2.58896597775105	1.72264468459913	2.37859109524939
rep_12_IP307751_obj00001	-4.95576851817297	-65.1714266518382	-28.4620937102828	-7.10365053740387	-0.769352056886416	4.66305267121397	-4.43602757738038	2.4816433616599	10.0531768648127	-4.09525225294565	0.990394339634572	6.88095306188412	1.0114071675382	-5.36598526075656	2.45836981002527
rep_12_IP307753_obj00001	-109.104183100982	52.1370650610415	2.39504269579554	6.02572779993061	-12.1390355109154	25.564294247009	1.94124734400554	7.90953336025621	-4.413251445173	1.17849647344133	-0.552313796102621	3.12398967069325	0.0885992362321115	0.490075184837303	-1.09060582850288
rep_12_IP307758_obj00001	-16.7110858564728	14.6776243034214	-45.2365105631376	4.69211890752902	-23.6710743764429	-20.9210789714995	14.9735099126316	1.49462026658489	-2.67893850294907	-0.62625124005123	-0.270761144736979	-1.95011236827297	-1.14126364950806	-0.584366566850443	0.228913345236547
rep_12_IP307762_obj00001	-115.167949410911	-3.48048075728223	57.310037899752	-30.0824689877083	-19.0990464860296	-12.8556591307923	-5.9317423626108	-7.19842260713984	7.22977353773558	-1.04616992463125	-0.926708129649078	-1.8469297379071	-2.88644482547587	-1.04804313730199	-0.484202642621766
rep_12_IP307765_obj00001	32.0195762161692	2.51827682160276	5.12893776048291	25.0052493058888	10.9417761011738	8.44574344947736	6.76795214176179	-8.18942848016977	7.39948664783978	0.934411949596432	2.91236995524449	-2.42229864929201	-6.46552938110174	-0.162278566442852	-0.317924058791887
rep_13_IP307747_obj00001	-14.7104824764429	65.255984295575	-5.57366439730733	14.3552586537741	26.2633058561123	-15.5788778230419	-6.39421927834104	5.22141307964489	4.65476152250302	4.11058320461633	-4.75188292834441	1.70421145988537	3.39216351521994	1.54339721972443	-0.897192591313713
rep_13_IP307749_obj00001	157.904016253743	4.44923813982895	33.5889706688011	12.041154329754	-14.3424593504399	-0.67352773098053	0.964675969722847	-5.44986304301559	-9.81447208850455	-1.28692519721033	-3.00452528800794	5.16966304720596	2.05592085738876	3.02586129484776	2.90772182276549
rep_13_IP307751_obj00001	-2.55194181983763	-65.1391606621014	-27.8940250578811	-8.16820344812792	-0.49059282378973	3.85888214376632	-3.30647079136655	1.28365841788939	8.57236676788024	-5.17182615219095	2.2221594871415	6.43311897170708	0.367913116959154	-3.53329611064647	3.70601362939129
rep_13_IP307753_obj00001	-106.040493743187	52.2120739480368	1.23806208631111	6.36394945031569	-11.6108608729933	24.6017157394282	2.76323944957588	7.23705954047038	-5.09968399755022	-0.584667618851389	-1.1994266829316	2.23744453042261	2.00690050521577	0.192243500604019	0.970889371558322
rep_13_IP307758_obj00001	-17.3960789801401	15.2666204557323	-44.9130334088754	2.56594950879795	-23.8703786176508	-20.6000042383023	14.666439265315	1.88725124169703	-3.29532885690099	0.715369979008841	0.146548172940815	-1.39462991101729	-1.9003469196285	-0.0840256498236153	-0.364897905231813
rep_13_IP307762_obj00001	-114.564058428867	-5.34731562977418	58.3349257939994	-30.2628201829792	-19.0353366255354	-12.5571045055407	-5.42583727871696	-2.04153963242408	4.82390013515302	-0.621727389735091	-0.957621177763237	-2.11590395075357	0.259327596432533	-3.17023454348647	0.352154483733347
rep_13_IP307765_obj00001	33.1903469455962	4.39177828527176	4.57994695688389	27.7635544540905	11.4358151475225	11.0677358361338	7.07199299628445	-9.91147756847527	6.57594961945502	1.62227671958835	1.40799409042561	-2.11686451238566	-6.36391362575214	-1.21484820773135	1.48838100389083
rep_14_IP307747_obj00001	-15.8477472431656	65.0536389013359	-5.79438995102062	12.566407955468	26.6212233356024	-14.8891719975624	-5.49115654562529	5.4680753306798	5.65881326001989	6.59326553615871	-4.10488605830175	0.943068406181721	5.37871656197909	0.829455296594949	-0.282319828695169
rep_14_IP307749_obj00001	157.483162254381	4.72998214199757	32.2970152321158	10.7637783027685	-11.2721965579047	-0.529293983799034	3.50335375188009	-5.58657289797693	-6.63387871136053	-0.388717922004507	-5.01072944377772	4.95113152392051	2.30848673421462	2.78689776883809	4.34734427751822
rep_14_IP307751_obj00001	-2.89821937581697	-65.2246299331612	-30.2690505862398	-7.51239932935646	0.951444243960948	3.19916670418365	-1.46772565040126	0.538857437208397	10.5445977983661	-6.24465294791668	-1.08851362344252	7.86266358720025	1.01101331075112	-2.47263195409589	3.62476789272677
rep_14_IP307753_obj00001	-108.165099890996	52.5771036723503	0.513588639683421	7.18353074992908	-10.2341042418975	25.5421479994103	3.26080718200526	8.31150314254329	-1.67592435942758	0.756187677255197	0.679048931905127	2.83317508271349	-0.487465435419355	1.48247450715474	-1.24112765222888
rep_14_IP307758_obj00001	-16.3856406931851	15.4359153642293	-45.1415124694843	3.93637518636612	-24.0041929552742	-21.1876362759621	14.649058283888	1.07088663359194	-2.32988392839507	0.0545350240549326	-0.794182168732685	-1.81612910074717	-1.78790021651094	-0.208012003376554	-1.22525466367001
rep_14_IP307762_obj00001	-114.359250998377	-3.72905943857412	56.7931378606701	-31.3843630593708	-18.3713832903964	-10.0410964576401	-5.12390916329054	-7.17332702375039	6.58708239871619	-0.152918803097348	-0.64889016602138	-1.5479868953729	-1.78967862148749	-0.930514898958786	-0.579470050575198
rep_14_IP307765_obj00001	32.7318716161854	3.5388417038752	3.3779131083557	26.7627716327022	11.3493169318672	9.79053239007731	7.15687993910424	-10.8104852219242	6.56240803054576	-0.489881577720597	0.591024195976277	-1.27615195745633	-6.20432420283663	1.49839738673188	-1.51951139817962
rep_15_IP307747_obj00001	-15.7199039253032	64.2952635522911	-5.14884164969308	14.1507930472037	27.0622410305009	-14.6370758510173	-7.94909697257943	4.58772209399308	6.18694712995198	4.69595904225225	-4.90290830508919	0.702283917488269	5.25225363296917	0.597660240632254	-0.786707132219414
rep_15_IP307749_obj00001	157.911832248815	6.08282440499825	36.0049883136667	9.64931828618779	-8.49863358917536	-1.32922195749903	0.634789733152463	-7.36189316122109	-9.87677597838478	-1.7077343704448	-3.89842239068076	3.25698971791662	2.51727689012794	2.21799613768947	-0.0593002902107935
rep_15_IP307751_obj00001	-2.56109306476329	-63.3869402840832	-28.9237396910331	-6.58015566586061	0.0381705602752063	3.83120029672265	-0.801940095111144	0.0808819337851426	7.5903962040139	-5.16407632490504	1.99676754859918	8.78066411600581	2.08988568708377	-4.31998977232301	3.42150049871503
rep_15_IP307753_obj00001	-107.137382504334	52.3661558050541	-0.773925866474612	5.69271975733216	-10.618441637956	24.4428821101597	3.20566712653113	9.00432821386729	-5.60573446953159	4.82895853380986	-0.795012400410571	3.18058731276086	1.41705872797195	-0.945287798193455	0.607420369988893
rep_15_IP307758_obj00001	-17.2428170070565	15.1400849639923	-45.2573469637955	4.31528298596331	-24.2374919817045	-21.4534361029669	14.1592163250206	1.53584085261135	-2.89779135537399	0.28406092224599	-0.538948458293095	-1.86313057326579	-1.23220967262289	0.878832862549292	-0.133338546507168
rep_15_IP307762_obj00001	-114.45928086111	-4.54164243233809	57.5250386132944	-31.4424163994563	-18.2451797807986	-12.6249785747512	-7.76318247731608	-4.92580970358109	5.08710764854841	-0.695686574982052	-0.594646639660332	-2.56864194239747	-0.862340404402803	-0.672687612279755	0.557680517946907
rep_15_IP307765_obj00001	35.0173369918473	2.55053156406144	5.01896320929185	25.5495124075908	13.379052907262	9.50554100569702	5.47639354080924	-10.1497321392701	6.14153252367299	-0.734316375457141	-0.807077675977675	-1.63919860814293	-4.4753620989553	-0.588395717263426	-0.196208491643459
rep_16_IP307747_obj00001	-16.2306959898734	64.363813082507	-2.47411249777749	14.1128414164588	27.5923552156893	-15.1844019120399	-8.36353686101597	3.13533635361309	3.49382576595891	3.41278897769471	-3.41164257492932	0.277489256353246	3.84794438494252	-0.444382221485541	-0.0155928288580793
rep_16_IP307749_obj00001	157.739299471103	4.76796912268712	32.9601293404651	12.2883881573653	-14.6741007740708	-0.222644580659553	0.824072650293713	-8.43990749889338	-10.8628929751397	1.00118237431219	-5.78960943444489	6.75524438189943	2.43441688211155	3.02360980046605	1.84346044753907
rep_16_IP307751_obj00001	-2.18942761926742	-66.1485006716414	-28.5761213924664	-6.43049238065675	-0.528348678799804	4.88719454363597	-3.0341920070185	1.31211764856621	10.8311215233915	-6.97260797928637	-2.10365635454904	5.89445912828064	4.66315412450157	-3.09269118957319	4.67515367649336
rep_16_IP307753_obj00001	-107.770774012509	53.2225378773925	0.0560794712139108	8.04518120374652	-12.4404850027566	26.3113252559781	1.81322899258701	8.01353858164082	-3.03429432191699	2.69138420271779	-1.57300283286525	2.98361785032984	1.15789422239151	1.01562804850843	-0.771047744859046
rep_16_IP307758_obj00001	-17.2175136003587	14.7304099314647	-44.2901995734921	4.12104641661085	-23.1469005904735	-21.1982143272904	15.2104225380858	1.38701987532154	-2.61903788054783	1.26030857560085	-0.268276462948755	-0.963574662108886	-0.852653137271077	-0.0452274845589839	-1.12803291917289
rep_16_IP307762_obj00001	-115.18830293121	-5.03916295286149	58.1681159501388	-29.5106152695159	-18.3266391138992	-11.9243880370289	-7.4052656260405	-6.67174083754974	3.78605393669432	-1.99424381312355	0.248984515747995	-2.39935299661747	-1.6462319132798	-0.531910531617833	1.44593950461748
rep_16_IP307765_obj00001	32.9999237936627	3.44865988549174	2.64630936099002	25.1519844126438	11.7946585535779	8.0361141564942	7.18564441830066	-11.0503072852669	7.24523200241162	0.900598435217911	1.11805741860133	-2.04195974277919	-6.83215119422759	-1.2213033855047	-0.594648912848581
rep_17_IP307747_obj00001	-19.7793739642173	66.7997560774504	-4.9538696712824	14.0699532932874	25.890904810522	-14.9404165479148	-8.73745599806571	2.59881567397396	4.31761984032979	5.57556330408325	-4.01261752385671	-0.0520066703537894	2.48933050545437	0.0183034288512115	0.428023085133995
rep_17_IP307749_obj00001	158.625857513676	3.33862195326638	32.5342553924701	13.4033873550455	-12.3357600149811	0.218524087986983	1.56541807105585	-6.12152498652386	-8.56259170186665	0.0871627600856686	-5.10861570569648	5.48709038049234	0.734764111907811	2.73623759640117	2.72247056407378
rep_17_IP307751_obj00001	-0.944245415175819	-64.9285228882384	-29.473474506932	-6.97566613616905	1.19984236835576	3.52968732782624	-4.49198638701358	0.6029132368951	10.6714231420689	-6.65960967062525	-1.78775545254613	6.07291164440119	2.22299867192707	-1.30909872429077	0.620447249872992
rep_17_IP307753_obj00001	-106.565813661564	52.9211116972449	0.765256519174048	6.53798319935923	-12.0310407709906	25.648377873371	1.92111816293348	7.76559709263995	-3.64292296910446	2.01742538333626	0.342336585922882	3.14799336553991	1.10012109931693	0.144411643111635	-0.544044586627655
rep_17_IP307758_obj00001	-16.4005427320357	15.1565152246322	-44.9954107573394	4.10589268141463	-23.5858716003401	-21.2251191621121	14.6240070945509	2.15361317497008	-2.03017479730795	0.310522534858982	-0.873105849588141	-1.56514062011848	-2.30031788939924	-0.55872557806216	0.188486679645698
rep_17_IP307762_obj00001	-116.010064694464	-2.58632910130211	58.2474862154943	-28.6458596148653	-17.4181809439413	-12.9701368556065	-8.30193410309807	-6.7414583715925	4.2580615310527	-0.850869120045042	-0.102403581490998	-0.714848980446468	-2.45885854404883	1.48923022426025	-0.489293631273038
rep_17_IP307765_obj00001	32.9975333901312	3.39523470540076	2.94103209114054	26.2159697006874	11.846757829223	10.4128020406274	8.12862788480532	-10.2299152666426	7.19204769631412	-0.0901235357818373	0.733831715348108	-2.93550387442703	-4.16393381812508	-1.28494981082464	0.129091042397786
rep_18_IP307747_obj00001	-17.5254115292912	65.4075861247737	-4.02223987985378	13.63261772224	26.5685443741528	-13.3490573709153	-8.12231074257444	1.85409800583782	5.49820392903788	3.53224373095058	-3.59178544714027	-0.730913534012857	6.34720221194187	-0.198013388426844	-1.5120780546003
rep_18_IP307749_obj00001	157.590927221969	3.88928906648948	33.5533551685474	12.6464000464578	-13.2488164878795	-0.803495302060065	1.7489014845293	-7.29303757651831	-7.51127481474035	-1.42699166144062	-6.77448134533365	5.1107932109821	2.26926621822417	1.63323308300599	2.46758943491413
rep_18_IP307751_obj00001	-3.92470648502979	-64.3210279612994	-28.8766147031952	-4.87237139962391	0.817465668294704	5.24743511682828	-6.22723003226586	0.259890244661073	10.7888017907201	-5.97558133180998	1.61602371733438	8.31047407734379	2.80537658179162	-2.62926624327237	3.07607704653761
rep_18_IP307753_obj00001	-108.795361632683	50.4542666743215	-1.12101629461868	6.39365351253699	-11.8177985471102	26.5938572785722	0.914714676589928	6.71930831362414	-1.42193682178427	2.13426446135532	-0.0457333909187881	3.08774101637931	-0.154630203215653	-0.74798000758415	-0.123527707186079
rep_18_IP307758_obj00001	-16.7217435397277	15.3474865816086	-44.492431205835	3.07220477633289	-22.9443057628335	-20.1827619314569	14.635631582583	1.48164735252881	-3.16152938080296	0.342462665799773	-0.97467813381047	-0.5159267759684	-1.43168808947549	0.0350570896103574	0.246775097204672
rep_18_IP307762_obj00001	-114.678118155919	-6.14913643507173	57.4236954029156	-30.0462864071785	-17.640197794351	-11.0431277644642	-6.85868570251911	-4.5119163362572	4.72937620963757	-1.42086595427233	-1.48729203878516	-1.73246924299749	-2.12346537345791	-1.41039694623789	2.06103923415925
rep_18_IP307765_obj00001	33.9345640254942	3.70670422762191	3.27651363831312	27.2948934532079	12.2633215210401	11.9817644830458	7.14222926804044	-9.05542006549342	6.33290037614391	0.612642955025363	1.08794623746321	-4.19960408952522	-5.5335238884914	1.1328989305261	0.65456609025343
rep_19_IP307747_obj00001	-14.8807270039132	64.185847184443	-4.35294011750615	14.3598026513475	29.000980076707	-15.8313311886407	-6.75905181329784	1.29160790101977	6.56028930904221	4.72872689156508	-3.79359052856088	1.17310836041162	4.45955901461139	0.132057588372281	-0.568903066225443
rep_19_IP307749_obj00001	159.431434616111	3.66098125589572	31.9434549640991	11.6153552192317	-12.7889469338302	-3.73358143278874	0.84696569264631	-6.76394558981555	-10.1544579854934	-1.00564921833403	-6.65983305416879	5.20701076367975	1.77343970293394	3.56069332102053	0.701232875292531
rep_19_IP307751_obj00001	-2.92482376242127	-64.6167492391844	-31.0318689161611	-4.57195608274776	2.17065342243676	3.47246441259048	-4.23089964651572	-0.167396656050896	9.68655170354186	-5.72757125817908	1.22115102938711	6.93263136491984	2.9351659768325	-7.07456238353372	3.42125965775619
rep_19_IP307753_obj00001	-106.175009892948	51.7455978022536	2.70597501200732	7.44670570401125	-12.3332951922031	22.4185124462592	0.823472484656029	9.57959224542738	-3.76177183897786	1.23320124148815	0.816728622236414	3.12755217788561	-1.56691897655136	0.701956201969597	0.568317697937846
rep_19_IP307758_obj00001	-17.2252287410118	14.6518932295256	-45.0364794761662	3.20863893378841	-23.7134735154359	-21.6003767304034	15.3376216277636	1.9434802953161	-0.825731190009701	-0.211279591035767	-0.403945723540879	-1.88929408213328	-1.25684758066613	0.404234540652686	-1.79643097292598
rep_19_IP307762_obj00001	-114.034600958859	-6.27583311246897	60.2353725127082	-29.0132383625594	-19.8650586589674	-13.2344893973285	-6.35405428382869	-6.59496370685715	6.78703221401184	0.124000132484908	-1.16406568065573	-2.82234351593743	0.927782196890901	0.647683068537392	1.34229857017637
rep_19_IP307765_obj00001	32.2237820113314	3.33429823415032	3.96414824081022	26.5337066369589	11.1525599294428	8.75185320284811	8.11129378851982	-11.0529532771848	7.94718961456121	1.1788440959951	0.463660084767436	-3.42792128042248	-6.7170177430648	-0.634162320861509	-0.953794053196654
rep_1_IP307747_obj00001	-15.8671165511237	65.6924472412401	-3.25509585717843	14.7531961441236	27.6558007496411	-16.125194887514	-8.16497509769855	4.9230953521152	5.43370236122059	4.18852450330904	-4.56268446643273	-0.507064908511008	5.8798627818984	0.58536607631544	-0.716185235927519
rep_1_IP307749_obj00001	157.581350817309	3.76502391893646	32.5328405701989	11.6809081048578	-12.5244626602052	0.948002404544749	1.40212936744014	-5.38937123316939	-7.73092820839625	1.11376270108313	-3.69190940873544	4.63222753519472	4.05360970276101	2.04443780907687	3.28500194977498
rep_1_IP307751_obj00001	-5.31138113936529	-65.6527663654551	-29.7374263257412	-5.24839518083465	4.74526869165897	-0.198446019290208	-5.21479312518369	2.87260714728429	9.2780373264836	-3.70198154888539	1.62898354928547	6.63575040882174	2.15660499379005	-4.06703264708017	1.21753362902882
rep_1_IP307753_obj00001	-107.497362858771	51.9078635050035	1.35396495225962	6.56941701402391	-13.4281849762651	26.5081654653953	1.5652837208115	9.12305215343609	-5.26697461284561	5.73399468993656	-0.730909335572493	1.60856848619778	0.598455484103827	0.0379630730631076	-0.0205480411165364
rep_1_IP307758_obj00001	-17.9852165111962	15.7852181195816	-44.368423628153	3.33929196558868	-23.2109184332785	-20.8443955859803	14.7519926458331	1.06756265624683	-3.44178959208415	1.17458509214793	0.841457997217551	-1.20417176957095	-2.36115205447446	-0.21685046944669	0.812157221438957
rep_1_IP307762_obj00001	-114.212059614222	-3.12497793093099	58.427100487953	-30.2516004714911	-15.3230367430626	-12.3730179652877	-6.33738956653477	-4.86824700312061	6.775654330457	-0.259969954617617	0.370611169423088	-2.24453113039491	-2.22454428751146	0.534054394564129	-0.146506351764874
rep_1_IP307765_obj00001	35.7699394154637	2.91425652512575	2.75877259972826	26.171701764967	11.7030286751427	8.39668281110202	8.9177835803239	-11.3887408036567	7.69281382842115	-0.324417826232494	0.388079916593677	-1.9077458036212	-6.58878189603209	-1.58543037295941	-0.457443747159701
rep_20_IP307747_obj00001	-16.9110167883837	66.158183731053	-4.90813789583382	13.6821306192963	26.4574508288439	-14.9816321608272	-6.68552934715108	2.02798276591495	4.46193886483032	4.87666414443121	-4.31740166727814	1.17800179082961	4.67612083331414	1.00995097815542	-0.216830958685632
rep_20_IP307749_obj00001	158.256584568944	2.95359105075164	33.2178334750198	12.227880078104	-12.8895397892783	-1.85562923096863	2.49938050687603	-6.38406061399902	-9.80288356491194	-1.03276933268296	-3.62429173974382	7.08616676518006	2.09715066715457	1.30081975113948	3.14454901257879
rep_20_IP307751_obj00001	-1.71072294696531	-67.9170989822341	-29.0546721883765	-6.70390265398416	2.70527886404296	4.89917759053101	-3.66867184679762	0.576954477378044	11.2847776216914	-6.29383981927838	3.29853740882015	7.76857361370491	3.15826391306496	-2.03900799886727	5.37838791020777
rep_20_IP307753_obj00001	-107.225019681003	52.4019931253925	1.58604087256891	8.83755583417236	-11.4929773118442	24.9863715832782	1.72455664228247	7.34126791013721	-3.51407891854269	3.67355426220515	-1.22234249593284	3.10023889580436	-0.0516806888809442	0.458051173884453	-0.00076749269148535
rep_20_IP307758_obj00001	-17.6149865686764	14.0846200510794	-45.1340460647705	4.75047901397665	-23.4944480775765	-21.4731828327611	14.7933920442485	1.0769867234284	-2.24013754356737	0.378026759297134	-1.68965124101166	-0.941167681462048	-1.86465558888582	-0.707465973001286	-0.902242629952172
rep_20_IP307762_obj00001	-113.565953283928	-3.30161086364009	58.3466346835545	-29.4411510707813	-17.9945848167093	-10.9769608129917	-6.98652729066798	-5.54949700033505	5.86667629232459	-1.79951284841173	-1.17918551483857	-2.87065302117482	-1.08687080877054	0.954294207060478	-1.18805919557258
rep_20_IP307765_obj00001	34.5851063715647	3.99838265782333	4.30576591344861	25.0367565557168	11.7059840659646	11.5469168200769	8.1226550360037	-8.36371809424744	5.81255947427513	0.500036245636667	0.920868984911972	-1.7955466103412	-7.12162795405631	-0.375514371780444	-1.62518164728758
rep_21_IP307747_obj00001	-16.567931190207	63.9123551310402	-5.90349855127004	13.1249762095141	26.0592451269177	-16.4555231912133	-7.68994103802473	3.29647651643203	4.79830745392903	7.66807666271638	-4.43050820839329	2.30449929307091	4.02365779646224	0.268307197021222	0.00555966884032588
rep_21_IP307749_obj00001	159.45379587155	3.88906352900741	32.0159188229264	12.1433220764955	-13.7138963288879	-2.50179393392857	0.922158413699136	-6.57887260923949	-7.0569236863868	-2.39244756566072	-6.36522121032015	3.95050849851285	3.3664788341442	2.14582157939299	3.60992097832332
rep_21_IP307751_obj00001	-3.56202412973519	-63.5949697447642	-29.0862599737521	-6.29578124519916	0.416227646100487	3.26233794482557	-3.84921329325078	0.594961106509313	7.69721463850595	-5.70163773367175	0.521055369803727	8.85944550864772	3.02138209084952	-4.53281882494362	2.37815317137028
rep_21_IP307753_obj00001	-106.662796014918	52.8846449000085	2.41529804436141	5.72975927519113	-11.7658629732752	25.1638718893487	1.66180558070727	6.35906504419059	-3.73709207945511	2.57498085574313	-1.85735246114765	3.4444601618338	-1.16194252709628	-1.50305450704141	0.670227124089339
rep_21_IP307758_obj00001	-17.8515076092172	15.7070739979063	-45.0962914170259	4.09648161304946	-23.8470842902691	-21.6469901417914	15.235999909823	1.11309076476581	-2.75227952410633	0.602177898937779	-0.0702526666763432	-1.25454010879171	-1.75968041894759	0.562041552010745	0.38693845137198
rep_21_IP307762_obj00001	-113.441325997121	-5.31556765863828	56.0012091434034	-29.6117754759474	-17.4412783788572	-15.4841175436475	-7.27118943555739	-7.21978311357876	6.42164251816539	0.975893530476311	-1.58817359666564	-3.01815622973317	-3.73011331298535	1.26944281485611	1.94441917788891
rep_21_IP307765_obj00001	35.0908882904092	3.04187145708585	4.47863718192434	27.5447453414867	11.0307521407916	11.1325786941783	8.06399787596277	-9.00401880125695	7.5923753287184	0.0262847469331142	1.12010256209366	-2.52609153360526	-7.36231570598413	0.0198636778738955	-0.885329003229306
rep_22_IP307747_obj00001	-15.7230108791821	66.0978887356871	-3.54913356013907	13.6622942984701	26.682961115958	-15.9492940644721	-8.21401457682595	2.9161254757086	4.31336479150064	5.64459744811743	-5.4287206151649	-0.578467343054603	3.07686583056258	-0.0472657775590377	0.0472671889247687
rep_22_IP307749_obj00001	157.176822260326	3.96584361440812	32.3717312832834	11.3183991048936	-13.1752403607993	-0.349687322459127	2.00418627980292	-7.28277992621303	-8.76590433135507	-1.10143656709786	-5.20623854593688	4.11135062638095	3.68256717996258	1.22712455881482	2.17642894111251
rep_22_IP307751_obj00001	-3.86277061837313	-61.8983533915259	-30.4950319748495	-6.25743098442153	2.26114092083563	4.54425118067338	-1.89708528662225	-0.110040652371593	9.51957177060523	-6.43262421268837	3.09385584333698	6.25378339634613	0.160136058644478	-4.0553039824906	4.08534251969489
rep_22_IP307753_obj00001	-107.728891862318	52.8556415047396	1.12993672954482	5.87428269474953	-11.2526855308226	25.3583505235582	2.8927678224966	7.74705171558649	-3.24259430832403	2.65639302217807	-2.34213528086698	3.89246903925411	0.349003181829098	-0.340435739306406	1.6737776088065
rep_22_IP307758_obj00001	-16.8358580574234	14.80255445127	-44.2857603490151	3.74579094004277	-23.7162509720574	-21.5898243139704	14.7624450102582	1.89527620769888	-2.85541137220154	0.691384917623638	-0.346282695867676	-1.58462882546857	-2.08779653403964	0.256253951459524	-0.693014217529399
rep_22_IP307762_obj00001	-114.543427575222	-5.25556003908025	56.3647200831177	-30.697184305922	-20.5142625970849	-13.1295094105662	-6.91340285984719	-5.56699783693672	5.09680116146296	-3.12462927183182	-0.791581544853727	-0.402487617967906	-2.57726279027279	0.0549272445552857	-1.95507515997312
rep_22_IP307765_obj00001	31.4910034770384	2.92241213126399	5.39872407035245	26.744720659427	11.0773891785768	10.0785079795244	6.86653930618183	-10.9405989456044	6.07312275786522	-0.532342614599784	0.0399497046574058	-3.62516232096803	-5.97349424208338	0.51418721354581	-0.820278472217119
rep_23_IP307747_obj00001	-17.8801365902036	65.1124274093866	-2.79661910411774	13.1625100283551	26.3393687722261	-15.8380726882903	-6.22848805595881	3.14680258819289	5.16139965144409	4.90571566098577	-3.75386939760355	1.27968274062091	5.78209533928837	0.587059665939346	-0.429321066534375
rep_23_IP307749_obj00001	157.328317809561	4.92921219781185	32.6730312520474	12.1245236788553	-12.8732077763581	-0.230871601436873	1.3678542581856	-7.37447252603422	-8.89227012734237	-0.847359032120626	-3.77268714943708	5.08117333794554	3.42046461013625	3.60818060643299	1.4875178326699
rep_23_IP307751_obj00001	-2.98017644841131	-63.8508564756377	-30.0979668736533	-6.47590128416339	0.102573495705413	4.41801187638747	-5.09903683080766	1.55994795611209	10.1322804625312	-7.57641691055627	2.42538692220281	8.00143912954935	2.44198819337457	-3.67552533083048	2.51987033090641
rep_23_IP307753_obj00001	-106.981559829817	54.1760207380489	1.51599707355625	8.55179860683203	-13.6462915486362	24.0289924958374	1.62229958854983	9.10178084734079	-3.65930922791607	3.48646994881658	-0.850966852937247	2.64563396254838	-0.442924795327661	0.062306866211672	-1.69035095975838
rep_23_IP307758_obj00001	-16.9894247250459	15.2167333403188	-44.4696608744407	2.68371974582116	-22.8821012086119	-21.808325832304	15.6787594880585	0.74746033109233	-2.42016972456621	0.235794198718726	-1.01025541571131	-1.30293376308628	-1.34909310285334	-0.413038653767876	-0.709798976282467
rep_23_IP307762_obj00001	-113.661380532394	-3.43635543906235	56.7313048775886	-29.5740902413215	-18.8833528898369	-14.1287975711818	-7.13843795082115	-4.66246693007186	7.58840739063955	-2.55323697546263	-0.132161369806617	-1.87758927229338	-0.474436937052752	-0.316180962389373	0.435666674245067
rep_23_IP307765_obj00001	34.8511830083315	2.19778584480206	4.12936389651862	26.9549260738364	12.0072869399788	11.1338968821773	6.54206401708508	-10.6531127456774	5.82098082663669	0.648478777149686	1.41235962628696	-2.58634317658006	-5.10396105728645	-0.0505487951183226	0.26350064672014
rep_24_IP307747_obj00001	-18.1421816066685	66.1075049195451	-4.65632946482366	14.5428084011737	27.7677316375498	-13.6508262449997	-7.20776575979712	2.33410188757496	5.45800681996675	6.06958291213614	-6.088081731236	0.473401307533245	5.1257328538623	0.318783419568244	-1.68717734424184
rep_24_IP307749_obj00001	158.058015912091	2.49680035121499	34.309727456378	12.8757374793132	-12.5471198599312	0.350934466162959	0.704563326226976	-7.02086361232771	-9.05468704271675	-0.396555359671721	-5.21132609502201	3.56972834676538	2.81637209662723	2.53194063724447	3.88523319822091
rep_24_IP307751_obj00001	-1.52384445858365	-65.6250653752659	-30.6916725988584	-6.06495783813328	3.15641831080298	1.76661711118144	-3.94745271538232	1.62928805283116	7.12107629156256	-5.84498779631491	0.178749168361287	7.0968067507048	3.52981775155303	-1.71979710198879	4.44457706179681
rep_24_IP307753_obj00001	-106.365484741746	53.3607014819994	0.864778902588239	6.07279428995847	-12.1046137787655	25.6434969912681	3.03128993277667	7.2133731817753	-3.63353886828567	4.01553745317312	-1.3018237941951	2.40086780263056	0.196770612990637	1.40910787976665	-0.27766427242938
rep_24_IP307758_obj00001	-16.8600421176876	16.5993905500877	-44.9070273678318	2.76624891002303	-23.2033510339591	-21.5655060139862	14.4910730468323	1.86603789027411	-2.78546816239934	1.08734504142434	-0.800964202558938	-2.0539951331453	-1.58551800077478	0.455567889097427	-1.02097566057769
rep_24_IP307762_obj00001	-116.415842169113	-5.40945049445561	57.3517553666056	-30.9663618413615	-18.2337052613779	-14.0974910662984	-7.0752421135756	-6.98167518918077	5.6795229781248	-0.0330150411901713	-1.65489365382278	-1.82182564520708	-2.10375581713804	-0.393926718804724	1.73459490673062
rep_24_IP307765_obj00001	34.5989165295705	3.59078625028836	2.76064649176672	25.7039280852236	11.8752819607564	8.36570279725577	8.20058403619712	-9.23532208985488	8.04659798006029	-0.0839192141921224	-0.370742190093996	-3.00578921845693	-6.5126970564684	0.395145352688416	0.670956210849071
rep_25_IP307747_obj00001	-16.0108205865667	64.8952183820357	-3.81511966070497	13.6229681667234	27.0425775702413	-14.8586184453669	-7.46273925091977	4.01400190395216	6.62676810490962	5.21285434593075	-6.19301318969196	0.765032054846684	5.24594380410233	1.6724379328922	-1.33500294117675
rep_25_IP307749_obj00001	156.7313319446	3.38995705177428	33.3411931180416	13.0649766757249	-11.1971727390554	0.98277292952971	2.67946495257603	-5.71180086720028	-7.29748383464989	-0.0542442981088866	-4.9143223294658	3.59814352649516	2.90454639166903	6.69986523935568	2.14501524995365
rep_25_IP307751_obj00001	-3.92277280268343	-63.9432465021595	-29.1937790671127	-4.52929149419721	1.29422184067209	4.55067321712021	-1.04320864688312	2.2631909184871	10.486196547325	-5.69167643586123	1.75179771309169	5.71779093001877	3.73780476211438	-1.7588362989078	3.16167350923171
rep_25_IP307753_obj00001	-107.604900740047	51.7617495570228	1.72424527696169	5.62173767708604	-12.0947631922103	25.9096651488078	1.74474633481809	8.30309328303235	-1.90777147250593	1.38154122092199	0.549986701964849	2.41306483321725	-1.12928588642224	1.74095475407986	-0.0228404409058841
rep_25_IP307758_obj00001	-16.8555793241402	15.4969905408012	-44.7625111428062	3.92396817040655	-23.2006583550961	-20.514600582734	15.1605810099003	1.83490256151947	-2.57478909372361	-0.420542606021979	-0.787515856257344	-0.636313535359136	-2.19183153485974	0.0590617906790185	-0.791197741488176
rep_25_IP307762_obj00001	-114.521881235099	-5.30504700671592	56.9846991141036	-28.2335415881333	-18.8202837278248	-11.70175672433	-7.47175980720325	-5.52791666708509	5.80301061869537	-1.71218171824615	-0.436801838332062	-1.203734480775	-1.38052611856629	-0.524103582438145	1.50205145886759
rep_25_IP307765_obj00001	33.1352568984169	2.47362167520818	5.48981418180617	27.1703369544644	10.977811605141	9.31011271708106	7.25859606058169	-8.29029119174997	8.53427789696048	0.692295111873082	1.43917991431903	-2.20190695341886	-6.84069505900709	-0.928851594435349	0.305201155775413
rep_2_IP307747_obj00001	-15.0804344037884	67.0294108798542	-4.81191756561074	13.3725372086872	26.1403184378071	-14.135470937767	-7.82561013285505	3.83580585897014	7.41313178965438	5.5628810937425	-6.83596580553229	-1.20074284858397	3.86404889378163	0.0866239206327424	-1.49253658485964
rep_2_IP307749_obj00001	158.10586285891	4.33056911073802	32.7470350793565	12.6223553275027	-12.1375422124344	-0.477823479006512	1.84029833128974	-7.59630295964908	-8.53139138683076	0.32099483344228	-4.40390270335729	4.46620423610619	2.86712104166709	0.818563009865828	1.06582220335138
rep_2_IP307751_obj00001	-2.61587865438051	-63.5865910188503	-31.8596675117541	-7.18106510499732	0.20333282610039	2.36076916131747	-2.27091773140524	0.787940645216789	10.239984154124	-6.29133634331943	2.43939577080823	6.24645635732825	2.20305362152649	-0.546105045052417	2.0276888199906
rep_2_IP307753_obj00001	-106.197215330083	51.8610370669664	0.986749453009839	7.03845772927376	-11.5585871065769	23.894787265953	2.7041612502648	7.31781686296473	-3.55315293703359	3.19162209920737	0.392836437413472	1.2674525553516	1.89495884095548	0.576683257051868	0.164280313247073
rep_2_IP307758_obj00001	-17.4093822083026	15.5599740995109	-44.7687383791756	3.61221764607241	-23.0425494903207	-20.6714482132149	14.7128439275609	1.44367894633893	-3.507030848549	1.07717221800277	0.54078015205152	-1.40987790734007	-0.879355901234083	-0.279146785067093	-0.204680132711735
rep_2_IP307762_obj00001	-112.843025313529	-3.92379051700083	57.0043957815203	-29.570492395777	-17.5682076200912	-11.6022100421221	-9.19435420787222	-3.84666101581688	5.34821099575533	-0.692145487997746	-1.67703146581811	0.404334300189069	-1.56407469335128	-0.515094534641558	-0.0780287103708336
rep_2_IP307765_obj00001	32.2902087698333	3.25176402949926	4.01218909192402	26.155750894922	11.3034577233426	11.358396254053	7.86131679687968	-8.89770837940241	6.78563380736775	1.60842165354102	-0.376470531318949	-3.25726491869977	-6.21874627810728	-0.304305541454591	-1.85932353422654
rep_3_IP307747_obj00001	-16.2143859675349	65.4011770588877	-5.51855787987145	13.8891159688474	27.8001422932489	-13.924644731679	-7.8578621333742	2.96598603371365	5.14382068649807	3.99628232430855	-5.17869742429729	0.399813515326055	4.75970127603266	-0.30756573967333	0.00905337057679612
rep_3_IP307749_obj00001	158.526840301188	4.57933724073789	31.4234815808638	12.6834638664324	-11.9235920103966	0.717261395218559	1.61154062140495	-6.47012389198072	-9.65932781282025	-1.41824179306395	-4.42690037537112	4.90401685664215	2.82766061839904	2.50925822995784	1.53781917870905
rep_3_IP307751_obj00001	-3.70924672510653	-64.0623372762179	-28.2670714823814	-6.61865045591314	0.734300465076785	2.38922026021944	-4.41557610834918	1.73829685401936	10.8224099668618	-5.3686609677502	2.90446859453582	5.50947313685796	1.97997061607963	-5.35060352718303	3.41939345144341
rep_3_IP307753_obj00001	-106.627155365467	51.3439662311617	1.45125958025363	5.77053393773969	-11.8089208150758	25.9887742026457	3.20165298854417	6.51251648720161	-3.90980867977593	3.39492628335137	-2.64922831186459	1.98474386426815	1.23619553402979	0.0467403823410691	0.603569795143585
rep_3_IP307758_obj00001	-17.1907894947139	15.3297267648759	-44.6191679233285	3.15112220989811	-23.296736622234	-21.6337811057458	14.3671060332779	1.35818124898632	-1.78312221152013	0.310656595266543	0.0155213781559045	-1.68942651271069	-1.4939807324303	-0.478358925783484	-0.423669890858819
rep_3_IP307762_obj00001	-115.046268444672	-3.81407961149234	57.2390257894375	-30.2772171065952	-18.87576166722	-12.7269145058263	-7.64980321178746	-6.33429335924643	5.76496996267276	-1.16529267861394	-1.12541547802542	-2.83959687849053	-3.17753598213242	-0.640188568631513	0.616110219455989
rep_3_IP307765_obj00001	33.3616894849398	5.34833111892857	3.45515875749287	26.8434413030166	12.5022489964278	9.17119426673598	8.34096669873052	-9.50166437098873	6.94071247502846	0.995310451560337	1.38574446651657	-2.5703060043682	-5.47544122542291	0.499468948967522	-0.790858486655748
rep_4_IP307747_obj00001	-16.4820515929307	64.9073739288888	-4.28196978992108	12.6593117050479	27.4645086508808	-14.3402460775973	-6.55396363788517	2.74387599669068	5.58829168402085	6.37826533579171	-5.25062399911192	-0.480010860955881	2.59478004712009	-0.114487037579101	-1.04289442480199
rep_4_IP307749_obj00001	158.129714948391	2.53489030281679	31.7126276245419	11.5213394236467	-11.6400516813427	1.12328987998321	1.88654462578436	-6.19459423961327	-10.195890014725	-1.78134508757919	-5.02909455773691	2.05172796108455	1.30874416832869	2.8595276511381	1.83494955337441
rep_4_IP307751_obj00001	-2.63358815573807	-63.8525899602538	-28.0355411250312	-6.7295930995148	0.0744984535443372	3.65559656149299	-1.91710593078406	1.12204902073371	11.3474268733302	-2.88284895682522	3.33488052178333	8.05667570194812	5.21209611700584	-1.65186291752987	5.15358806823326
rep_4_IP307753_obj00001	-104.805563409414	50.25581746462	1.53834852983346	5.32023305788113	-11.1760281521278	25.9777793646149	3.74862909170778	9.95056282055301	-5.30795497358938	4.8016414021766	-1.83933348346595	3.22740424270556	1.36942073029949	-0.860747640935443	-0.195311134210621
rep_4_IP307758_obj00001	-17.4737727036405	15.5015274034823	-44.5579226108689	3.80537614821636	-22.938115777815	-21.8015848959614	15.2813281787039	1.31503938998346	-2.06517712065343	0.815743453876562	0.425534621343171	-2.23745906736378	-0.296521567691746	-0.267317979672344	-0.665210385619636
rep_4_IP307762_obj00001	-114.534103919138	-5.37487031474033	57.1367349145858	-30.1371097885891	-18.6862237817751	-11.4853317011143	-10.227997458202	-7.22252704159107	5.00977708894362	-3.27109482779892	0.221359402405751	-2.15688452266945	-1.78356165874972	-0.077920119109349	-2.01547107412171
rep_4_IP307765_obj00001	34.0269719871639	3.3526297096186	4.9193571142697	25.8732469527291	11.6761585277379	9.94948754696585	6.64310826007714	-9.18847503248702	6.31570976370474	1.17492752636107	0.78076784146277	-4.22631409063643	-5.41603595076328	-0.148230188248164	-1.35634506131492
rep_5_IP307747_obj00001	-13.6828895452809	66.6175798536243	-3.50956445519059	13.0410451610484	26.7652290004186	-13.4896479062484	-6.21106363611432	2.47902550811314	4.87480164102145	5.32245257877929	-5.41902639414831	-1.19999086673998	4.42341925581225	0.0345719648335008	-1.29475532886946
rep_5_IP307749_obj00001	158.896578715549	4.58628780873399	31.454647171465	12.5123785828949	-13.3471739568151	-1.93083158819025	1.7053161272182	-6.9676536867087	-9.46932066917688	-1.31387414687472	-5.55022500999842	3.03749514470837	3.60655951854211	1.43580759140779	3.23651865674213
rep_5_IP307751_obj00001	-3.56968336856442	-63.3239204820438	-29.6143535071664	-6.71723855621119	0.693286394479518	3.26189904312905	-3.02084954436591	0.189996403252224	11.2671379725004	-6.66976249002255	1.6958131670681	9.32152074525121	2.66490984057796	-4.74220028685205	3.67485050974691
rep_5_IP307753_obj00001	-107.306756853622	51.8197981228347	1.90692428078657	6.79362779309548	-13.3932880278191	25.9256755764407	1.78346938080128	6.675823630338	-3.96359910995506	2.38914741104756	-1.0761499780584	2.06869137252295	0.180915790478986	-0.84578858975293	0.346092493901492
rep_5_IP307758_obj00001	-18.3912688346234	15.3096334725348	-43.8777533463916	3.14890239834001	-23.8846432594226	-20.5072289487273	14.6782544490198	2.47462865006685	-2.68868059751545	0.354827148442586	-0.670209810038193	-1.5239864777524	-2.3508538704865	-0.476049211071552	-0.385913021619454
rep_5_IP307762_obj00001	-114.742067679113	-3.14038966476039	55.8850776950603	-30.2035761164997	-18.3488934483161	-14.0583028678316	-6.10956250170242	-5.15386864166817	5.92902746152773	-1.91659055263978	-1.77857628849985	-1.9051253844896	-2.18665510550524	-0.0524830937631484	1.34694659341235
rep_5_IP307765_obj00001	35.622555692549	2.91935390118821	3.39097242576648	25.2263611846345	12.2213020676229	11.2757945069913	7.55429189256666	-9.70299373727499	6.57474150250575	1.21924954621857	1.22128076461771	-2.67432068112776	-5.80449072226141	-0.791333006985234	-0.648806474258094
rep_6_IP307747_obj00001	-17.5365798795028	65.3745592359072	-4.09615483706809	11.8547891494897	26.0343908750616	-15.0001978087264	-6.52839892943726	3.57231886490684	4.8434319865471	5.01878310597493	-5.13290577349185	1.0410913658166	3.39082696659787	0.643317776485918	-0.00870060346351476
rep_6_IP307749_obj00001	157.366327763489	1.76652418360475	33.2244299012914	12.6491437931337	-12.276212267189	-0.59439856536343	1.21651637647336	-6.62312204412548	-9.19941272119308	-0.634483817453201	-5.15160580510973	3.47467873233717	2.39875987058255	2.56361591444002	1.0231825281138
rep_6_IP307751_obj00001	-2.32832744224382	-64.5566161506255	-30.2613034531665	-6.14678030514897	1.71014074285916	5.96489677647272	-2.15272744964997	-2.41623322707632	12.2845582098185	-5.06069033340074	2.02581209730747	6.89882387855355	5.00636017885883	-3.12589443063079	2.14672413448718
rep_6_IP307753_obj00001	-105.899537843537	51.2236215158439	1.80841027335997	6.48167423582499	-12.3571768225264	25.968600334421	2.16479151724458	7.64642331193914	-3.35193996024114	2.34465548575635	-0.540702725837329	3.03304714075249	0.481341465394957	-0.00733705387193809	-0.484569877513883
rep_6_IP307758_obj00001	-17.6857022057391	15.9459882694695	-44.4583092136972	3.15162621949667	-23.8743452025299	-21.2501001479902	15.4153740040988	1.87539324769721	-1.67858435471909	-0.730612841049127	-0.367506887103859	-1.10198546148926	-1.23947539438802	-0.388944191300418	-0.375436454773045
rep_6_IP307762_obj00001	-114.044103320531	-4.69260254665767	57.2913287775128	-28.7297379181334	-19.3948016678079	-11.299795857667	-6.84161506698517	-6.64296924398234	5.44009800594191	-0.264827713664987	-0.938302812327067	-3.32862689930516	-2.70634845462693	-1.30105330465723	1.29313453455831
rep_6_IP307765_obj00001	33.7669772217381	2.6210475077387	2.79171630792601	26.9082868061702	12.0982117967014	8.846352189515	7.2813105656923	-8.23224858612025	7.95547381207083	-1.11561827908217	1.11419485959763	-2.83429737217918	-5.43534733210852	0.177992174930222	-0.928453403019203
rep_7_IP307747_obj00001	-15.9441790731019	65.8673779856278	-3.68926488947884	13.4666623924829	25.8771648950384	-14.4202909087844	-5.90779733410494	1.55621181698282	5.9651851594341	6.28331685414454	-5.80463834378345	2.52059042237578	4.70553703210451	0.550608347166583	-1.37375932772348
rep_7_IP307749_obj00001	158.431793683716	4.64552063070639	32.1551945749866	11.9625623383322	-12.416916128652	-1.02202013773288	2.88552423266457	-6.86822976909095	-7.44130338619016	-0.199649065639245	-5.16929741686883	2.53164192123049	3.4151353633184	1.36398588433113	1.95826941626118
rep_7_IP307751_obj00001	-1.57861332793021	-64.1080844926707	-28.9372021474166	-7.02414194537904	1.43182251031164	5.04885332312156	-4.90218842189028	0.694997736208237	9.92579704549609	-6.49039293603701	0.370480168783469	7.15905754745243	2.43340403103947	-3.34938829634892	4.52676616144811
rep_7_IP307753_obj00001	-107.444495278573	51.1685653886629	0.00356983689415125	6.84703223860768	-12.9613665187959	25.4394721803366	1.93133156903221	6.76463343002026	-3.71496284946072	3.76243351358331	-0.382160154303696	2.41066211801133	-1.04917203202467	-1.0408235597509	-0.821258861825505
rep_7_IP307758_obj00001	-16.5939575358789	15.3980895035087	-44.2988495815943	4.07622766201532	-22.9383371453185	-20.7479865353516	15.270781695535	1.07069335861767	-2.18356668286655	1.06615381549865	-0.697737922062067	-1.4637184914014	-2.20732082113158	0.133419536240577	0.724914995885617
rep_7_IP307762_obj00001	-114.037012511648	-6.9822765039243	57.9258963678663	-26.9289096002329	-17.7870523029766	-12.2801292311688	-7.17272664055614	-5.61473593797147	4.01269865913562	-1.67872064214455	0.276195780577737	-3.79441200352285	-1.11810306820975	0.223768891688407	0.466488769550765
rep_7_IP307765_obj00001	34.6684621789534	4.13281339984379	4.14714071974647	26.1233600761937	11.6107779842299	9.27923453910445	7.17740497154353	-10.2365749773697	6.71442850800173	0.501867537645842	0.836099722986904	-1.29066460156881	-5.77788292147169	0.754562553404458	-0.133671415402554
rep_8_IP307747_obj00001	-16.5305395897572	63.1923844431518	-2.79233923861312	13.9475445923401	28.0401935949535	-14.0381534452286	-8.59777550465048	3.20360372563247	4.88285462055231	4.91262107214169	-6.25165438715973	2.42484463709246	5.19381013216741	1.96333800190223	1.58698849461085
rep_8_IP307749_obj00001	158.118427263388	4.6506823468761	33.1686612448984	13.178596978321	-13.1197448910118	0.505406312080788	-0.285793449606018	-6.72759537192463	-9.11824125491025	-1.63324188826615	-5.04805339736222	2.4127654606726	3.50988137734471	3.00779669323459	1.35203751997444
rep_8_IP307751_obj00001	-2.72257621816779	-66.2084657414408	-29.6031319130969	-7.24422029554858	-0.81305353482331	3.06163653740152	-4.55025764898094	1.63747612278923	8.06757719401472	-5.84154325098766	0.028012233352787	8.74878929335425	-0.598879292799214	-1.65701630085756	2.51835943357248
rep_8_IP307753_obj00001	-106.636176856409	51.7617553655493	2.64046707708376	4.43879336531513	-12.992615442311	22.8785078141917	1.36988257241946	6.83588271156065	-2.35475980999199	2.77791290995549	0.417064740190446	1.49673196719606	-0.325882146011491	0.72950409818277	0.651986029568258
rep_8_IP307758_obj00001	-17.8084950891892	14.9647411106085	-44.6082945499595	3.49807563228184	-23.9994898322136	-21.1540871019275	14.7817371099111	1.73497001162322	-2.01351003157347	0.40970677002831	0.0588264874004475	-0.17902764179966	-1.45637197136611	-0.95802280869605	-0.629901169802603
rep_8_IP307762_obj00001	-115.472513352455	-5.06796743798501	56.7971116722903	-30.0063141491716	-19.7289080161985	-12.0250636027297	-8.58074513065436	-4.70894515273516	4.85365703282571	1.15419838534638	-0.815840330138383	-2.37011391231997	-2.38286140821292	0.483270836110461	3.10727466656391
rep_8_IP307765_obj00001	34.0030671857958	3.121712993973	3.47911902211606	26.8310868150574	12.8322434119498	8.96828255596639	6.62483121576666	-7.77979668656961	9.07494219483527	0.640912507548028	1.40855890230592	-1.88480207752468	-5.30015785972294	-1.08654673120922	0.206604036952883
rep_9_IP307747_obj00001	-14.6147527033716	63.8961945018198	-5.34336799696947	15.6477527006764	28.7008736052139	-13.3839932207169	-6.74739515607447	3.8319418900406	4.91188949308685	4.30313406486132	-3.68249284990359	-1.01192437595098	2.24174218166936	-1.28421891406648	0.869244671987681
rep_9_IP307749_obj00001	158.014096686237	2.87624240063961	30.8369686512164	14.2518701662832	-14.8093834722588	-2.42373843425172	0.461453599056422	-6.07097401570776	-8.73549717349072	-1.67621888043489	-5.14889190123337	7.14503515347861	0.945889224598192	1.14735579963612	1.4126513003751
rep_9_IP307751_obj00001	-3.45204454810306	-64.4224767461311	-29.8794577955359	-7.29495986097887	1.4640108266785	4.26517576856395	-3.19630130887959	0.248630052279363	9.93543536911405	-5.6483412193915	1.13309936389531	7.2154218182247	2.45216386832024	-3.09451111766883	2.74327544701065
rep_9_IP307753_obj00001	-107.642803118112	51.8434627395669	0.93350451565581	6.9984758388617	-10.6245562429099	24.7753334008802	2.96481359358275	7.52189439022343	-4.42159086715317	2.99325470156754	-1.02793172476279	1.36706624616146	1.028206650283	-0.665931314907036	0.207613170537353
rep_9_IP307758_obj00001	-16.679587645473	15.1360117639984	-44.8394645623779	3.86661427656084	-23.5990423247107	-21.616886173323	14.6330469548222	1.3912287122225	-2.82300809874527	0.0611315110635829	-0.151924076342668	-1.10887749660485	-1.26464251578366	0.251019148257707	-0.592346931653694
rep_9_IP307762_obj00001	-113.945346445429	-3.67830371397713	58.9764900930078	-28.939020780945	-17.3074294879819	-12.0250843622072	-6.34679361500373	-4.28045107919043	7.47020219124952	-2.08103240623406	-1.76261062272699	-1.29416671425491	-3.13767063262719	-1.3462697910958	1.51229379601443
rep_9_IP307765_obj00001	31.7082086921422	1.97018911468069	2.2482352113512	23.7304354319575	10.5700466923481	9.79388850115949	4.926141055512	-9.79182576756762	8.90629324193519	2.16809911450058	-0.769474194519446	-3.11715481895788	-5.48821395387114	-1.42374223770956	-2.02693588256472
