# Supplementary material for: Towards a morphological metric of assemblage dynamics in the fossil record: a test case using planktonic foraminifera
Source: Philos Trans R Soc Lond B Biol Sci. 2016 Apr 5;371(1691):20150227. doi: 10.1098/rstb.2015.0227 (PMC4810820; doi:10.1098/rstb.2015.0227)
Supplement: Supplementary Table 8 [file rstb20150227supp9.csv]

	LD1	LD2	LD3	LD4	LD5	LD6	LD7	LD8	LD9	LD10	LD11	LD12	LD13	LD14	LD15
ct_IP307625_obj00002	-26.0587537888104	96.9795580623738	-6.70308488784523	12.4057162296604	15.6101866244009	-6.44790009342094	-14.2211117625325	-7.46751674065883	-16.5059774024241	-20.2227190875942	11.9415989466962	-1.90523594462577	0.54115935303971	-4.15236711582779	-1.307813984626
ct_IP307625_obj00003	-207.80491907471	-141.697749198975	50.9161273897117	1.00147311187382	54.0804916442097	0.0120640301482439	50.2146887099884	-6.69128903848654	-14.7212037036419	0.70000738097815	4.91782212996385	-7.03424767457763	15.3890326525447	-3.21141968302909	5.90698961110401
ct_IP307625_obj00004	272.97103945087	92.8034035326561	-178.965137531444	-238.545206550638	55.1487251213436	7.46279568081239	-6.9474439878645	48.5200454544849	47.4299786181507	-23.2468335931994	-10.28677378865	-30.2434622697579	-2.32580231643014	8.35262851482547	-16.5262898090196
ct_IP307625_obj00005	-677.751465995935	332.341272861841	193.43875429058	82.3097636194706	31.5824123030883	-107.120763514703	146.62346506546	-40.678989012894	14.7263265940041	1.34904129848295	3.3074809986663	-41.8820788614271	-4.38486736836244	-15.1996457750125	47.2760904140567
ct_IP307625_obj00006	132.637853837261	207.149337368051	-268.827843435894	-395.288530218815	-10.3911754117139	-74.273777354118	65.2577587546885	-19.8869217103994	36.5785698999501	-0.729579053477721	-22.6416146865603	-43.3534995563058	26.425833576942	15.8799153355987	-18.7536451720756
ct_IP307625_obj00007	-340.875720645442	438.460959602957	-64.3604763001019	60.7247344107168	62.243115591394	-48.7122983213199	47.7975507335762	-66.4411473930867	-46.2353404994573	-35.8874224806472	-33.5604456506055	27.8449487047473	-15.1801268597789	-1.23602632123311	-26.8353034809393
ct_IP307625_obj00009	190.627933118105	608.520070298478	-481.989106461864	-231.852152779017	-202.329715740171	-9.89498773665539	-177.024994359454	101.273322960066	-42.1594475575147	13.8777163443979	-61.5919761457074	-99.5078278024063	43.346352287996	-5.05009801794494	11.3754641299713
ct_IP307625_obj00010	856.936681968697	217.603574407067	-293.864182942278	-499.740311830561	53.7493564976416	-30.1431287804828	-88.5063525417755	112.898189962725	28.9068926336613	2.18665938308529	-17.7324945241663	-50.6745136130909	-36.9050823444842	-9.45362103164496	14.5402171950332
ct_IP307625_obj00011	-32.3985338401295	-302.277012694803	151.756006935892	242.926444740075	-68.0902381894258	148.839941115994	22.6625925336896	-120.259155157332	-133.686524272969	29.0139574653698	-24.4034940983357	19.956923736222	-39.6075969971269	-55.6674580274947	-1.54150577920353
ct_IP307625_obj00014	-529.892553392695	384.370210960977	44.6444527483783	64.6000577271647	116.224804252007	-189.614149411751	-23.9254740743702	12.3342844468482	-65.399778226696	-5.55759178079667	-40.0857853195452	45.1330783413949	13.9042159148723	7.12133185969176	-19.5841639374664
ct_IP307625_obj00015	165.328317997531	529.886332759611	52.7151768933984	-281.195755150602	161.620028823895	-114.018110485144	-31.1000947303826	93.4970153963755	-88.9600941806967	46.8848124911806	27.4743152187453	15.0696309326666	-11.2234782634988	-18.2802113613217	23.9956505669076
ct_IP307625_obj00016	-111.722903571902	28.6660263398378	-81.8838214055193	-177.230215392643	-38.5275692584983	-21.3998126253238	-16.0404857442077	65.9137282083403	4.06980800706372	12.457856311715	-5.38130203104079	-6.6416290337316	4.65892366300543	11.8153481817642	6.30063114765577
ct_IP307625_obj00018	-1262.73388158218	-970.673771706304	510.23909070822	614.509492279701	146.267350096139	31.3186813026571	116.087697658103	-66.5395166567768	12.6483618744335	8.27037892790681	-29.498587429593	72.5381084897403	-57.86500217157	33.8081438326238	-48.0857700684841
ct_IP307625_obj00019	-40.2758049024317	53.7087823705485	-291.11227103711	-193.429960733901	-91.0150055655776	54.9200789510585	9.30557056219421	-60.996759215053	-55.4038178400823	-22.820577340279	0.14257171438144	21.4277185373392	8.79295476126374	-18.9030668378863	-12.6223385161324
ct_IP307625_obj00021	-390.428680678953	-395.026866308523	373.759180143794	269.554181396794	29.854670995546	38.2604003439524	86.2393704983426	-124.513704948368	-37.9002596572195	-1.22378454596234	50.9402972761595	53.3550114201247	-37.1698479620973	30.1228412084107	-10.2864288123808
ct_IP307625_obj00022	-480.078527472139	-290.824023788267	141.514975162304	87.3672382773522	76.5951035411751	37.9925853571799	35.2161355679472	-9.36778692120541	4.00864871208372	13.2976604617127	5.87222632361764	15.7859962938073	-41.5263060194945	2.2383520967841	10.7242412059228
ct_IP307625_obj00023	-208.046743888114	-141.980602667509	51.4388349581869	0.897115719984576	53.7989351659375	0.810484311487174	50.9512568881223	-6.30087432105563	-15.9024550786017	0.715738791766322	4.7462047703286	-7.37931263261757	14.8434987304876	-1.66414423848544	4.96776046970786
ct_IP307625_obj00024	-193.799397684671	-1324.55132523682	241.289817794411	583.697292553865	29.1857331265666	135.653708185953	126.564708212881	-154.711997625797	-26.3388698354646	19.9876080273221	23.710078468525	19.8057310128071	25.5983487862238	29.2974077275224	-51.3618484701134
ct_IP307625_obj00025	-186.857653929486	-199.318314741332	30.236567751736	90.2953661397807	38.8345841628292	-40.9151509849999	-15.7395117012271	9.92696641836105	-10.4032628615279	5.59911592154916	-7.63042661430396	30.5817612842368	-6.9976651376608	4.45654350443997	-23.0663752865114
ct_IP307625_obj00026	293.114429760127	137.542477428628	-25.3322581118345	-58.6463785529332	25.9644437543843	36.1758373370553	6.01245089821755	2.17871792982197	-10.8509833473279	-3.50133029665261	4.90900197850166	22.0501678003978	-32.4806488152781	-12.1539880588016	2.01933334520096
ct_IP307625_obj00027	-127.337388124234	693.00975856976	147.44334319787	22.7031542837684	73.1963473873437	-66.7719733475565	-23.4701432536095	35.208494503721	-14.169975475479	-29.0134334189127	-19.1784146233061	-18.0916259510646	-7.26221140204646	2.54931764491388	12.4009094524046
ct_IP307625_obj00029	303.134176041948	166.397533876372	-48.8610280870794	-6.74813142173865	19.1817755325238	-3.36385652944998	-4.7694900763074	36.5941149932351	-21.964897805172	8.83038616689937	7.18029587000903	-5.65412831956909	13.8640294914287	-13.8291314246118	-4.02262494077769
ct_IP307625_obj00031	679.162809713807	410.446585856832	-117.706407910036	-246.646085226936	-46.63639655277	-49.429086637147	-91.1661130909423	69.4597991500187	-3.39173802948424	-21.8352755411662	-22.1932873910495	-44.287592795457	3.03541837305222	-23.180141041324	30.3956346964711
ct_IP307625_obj00032	-379.000225792148	-27.0311235536305	100.300019072155	244.464427520911	-58.4797779889248	44.3540084936039	48.867913081804	-74.953604492937	-42.9889414449304	-33.2228325713618	-0.204505343388241	32.0968328099328	-3.94662391602707	-3.0633183971714	-19.4105081352093
ct_IP307625_obj00033	-177.79602744119	460.001931617572	-52.3030952539695	-124.968924377968	-40.8058097010695	-55.4205907558403	-33.8934406899861	21.4776032490806	-39.7681735718552	3.67798846334456	23.683729681733	18.395329102765	-46.0313404334568	-5.13572832733923	15.3762545730997
ct_IP307625_obj00035	-22.8348333000687	95.0956473866992	-6.83537777001633	12.6104435174782	16.0190647109026	-6.33300220065844	-14.6584979598255	-6.93042258313365	-16.0453783767337	-18.4145251224009	11.9043961330751	-1.31620434238033	0.640058969862328	-5.64865980810766	-0.908334577096007
ct_IP307625_obj00036	295.662266231072	-529.653553079989	252.531412852853	16.4310133668927	87.2267466837381	45.0244691274083	50.143773428328	-22.0623874564711	58.8435673942785	41.4945980086416	-20.6381790653162	13.5645401580113	7.8737970308904	25.9231051472285	-21.7367964052526
ct_IP307625_obj00037	1.11583185959271	-397.627233338833	95.8369170649183	216.146851978605	-19.2407896738821	107.740206421212	-1.32638458370602	-3.55524427585643	61.0726980170425	-2.84697642335362	5.7044739375618	1.51422187204655	4.80561800529902	15.9525009323195	-8.77141169347558
ct_IP307625_obj00038	186.232141504895	-72.7047921336525	-147.03482355532	69.6010200865755	-61.2473188231852	-38.5562028894519	-13.6602710043713	-44.6065366595008	-27.4271342190873	-64.9297797752872	35.3836253114894	-5.97556045977257	30.5862760804808	2.22154602744041	-3.53689185659263
ct_IP307625_obj00042	22.3435006037527	226.901216872498	-143.780101245326	-204.618860557695	-44.1224448784499	-8.84154697368071	3.63137258848542	-3.62762247382359	45.844955644558	3.29533194053675	26.965624080898	6.4811484620402	9.10009567439613	25.1992017536005	5.59201121818787
ct_IP307625_obj00043	1060.5249567407	889.888872575049	-245.01431468557	-248.068928538974	-57.8099312854739	-104.206180853405	-171.734722603694	252.469617380688	-32.9820135670167	-13.6691175389315	-46.166958034569	-48.9963121966619	13.3179785284126	-40.0392375603882	17.9071847780627
ct_IP307625_obj00045	210.355270019254	-134.987797097026	7.14202589685016	59.3766230405608	-9.89559394369738	90.8691978649555	3.22388767024422	-12.3871103518219	5.7946207423004	2.43310738170678	20.520558633425	-22.978160755283	29.0556757091101	-10.384215711755	-15.1223239886916
ct_IP307625_obj00046	700.743276038403	610.572512830283	-288.164907965556	-392.909413730971	18.9539536004317	-129.892408717233	-111.555165435285	115.614394217115	-52.7266640521644	-12.0317680123503	-17.7537761458483	-33.5868757851268	23.2212755436655	-45.7475713364656	8.79719791577058
ct_IP307625_obj00048	-225.937435538376	379.22200735526	118.980204541881	146.117997424856	-31.8485059033419	-157.996444315878	-90.1924986876821	83.2883202819783	-58.8441634016388	54.4731457590015	1.62679126914226	-9.58006131376184	-16.9910546520122	-9.61046637793047	45.0224319208557
ct_IP307625_obj00049	8.25504044203272	-581.664711054561	182.649760434524	-3.20859839002145	88.2923625039637	48.5055291035504	28.8614675444398	-4.7739954370133	30.3643813385421	29.4376701801682	18.6719814297485	15.9747260479088	-2.59648702667023	-14.7709281263446	-4.81476403355078
ct_IP307625_obj00050	-78.0078974645364	-66.561107321248	58.279430769415	-30.4992505470939	42.0257611178554	-31.4933743536174	52.5729466300082	19.9643378106205	0.513308344678664	15.0658536004312	-3.07786501719616	1.63915142472595	-34.6760666834045	-6.61008423238824	8.65368127519669
ct_IP307636_obj00005	-24.2195265325579	-80.4867422989248	30.7238850876465	-80.5809835794536	-25.9777909821844	34.4181959312312	50.7381917846217	58.7145705617831	10.3968259164711	-24.9898272951939	1.2302463593993	13.0058113630641	-12.3371995553156	-6.71983860090254	9.53847166069868
ct_IP307636_obj00007	211.483503350397	807.760742829964	168.053016595987	142.36495966105	-115.792193332918	-40.8091617272274	-111.067290242741	112.934415629988	-16.8023154956911	17.6114483438937	-8.98009222784446	-58.803619259845	3.99809480442341	-42.5170145976746	41.5280758774368
ct_IP307636_obj00011	-303.492386665303	-391.197106369911	241.112153998945	244.691241018254	-44.4834913908557	45.4381959759737	78.2571786527023	-39.0047201980985	-66.0513702604124	18.3647061872968	-19.0483497435672	11.809283788384	-60.3418799079019	3.05546212853325	-15.144747561999
ct_IP307636_obj00012	393.659314714498	241.432106105754	-316.11132213722	-125.86760418771	-92.3613973290727	55.5642941897668	-40.4786041434721	24.5927294659398	10.1699702533923	-25.7831092489525	-35.6893698766623	-86.6849486257607	37.7640018691109	-23.6381703137974	2.96126109736821
ct_IP307636_obj00018	-62.1515376187863	-132.823318956185	221.515641220458	158.010763065992	57.4417324852852	71.7622461484549	25.1717378526975	-34.3880476914077	10.9760196099204	-4.84257780797161	15.5954855963839	12.2692977606017	-3.15049309848681	0.097522700499504	13.9038759715194
ct_IP307636_obj00019	-294.771879713459	-247.03473088174	-63.1975441485416	-145.604445078348	43.6965159636389	22.3762399185749	107.403056324311	-40.5726582099113	58.0538886885929	-7.43214020930171	-12.9165721439781	-2.59996129439722	0.79529734982804	22.8386820998467	-7.62422317400627
ct_IP307636_obj00023	-352.515490256106	-383.757487462339	58.0935829464933	-93.9614685676941	78.5973775339237	83.8937859954823	12.7523703443343	-57.7207282810423	-17.6992759982142	37.5008517132967	15.9161084948513	10.2503271265842	-2.55702229613719	-5.50539440732421	10.3983276350531
ct_IP307636_obj00025	-176.761098874251	-95.6690519364775	-104.253957518989	-138.098870568345	-12.5420577309685	44.7045314418481	-42.7587579226216	-81.4336642811846	69.5546614422768	32.4820844661386	43.5581859618458	-41.230744795881	21.5125695183262	35.987795667675	19.8477037124953
ct_IP307636_obj00028	-97.1274643969082	-167.442460461298	-127.435845005718	-172.862301999319	-75.1262441649434	54.6848255129738	-7.00070651657018	-0.210652435786878	-5.35915474058733	-7.3770470659331	-18.6411308893643	-3.246026989933	28.7374251160157	-11.2906468090777	-13.846415570993
ct_IP307636_obj00031	49.435271440385	-263.026881515411	65.0303290749314	136.473465072158	-38.7519617355269	108.073633529139	24.9273189099458	-19.6339248202747	40.1457037174949	-19.4184793182916	-6.44231566071553	-24.7762356457492	-6.14628963879953	6.27789635661408	-15.1463890976694
ct_IP307636_obj00034	404.822498165309	110.13199838557	-127.817365201535	-81.8441283801237	-62.4129968250108	57.4749622939422	-53.9556276478866	-0.971539412966368	19.8886530561152	3.49010037312553	-0.772363567512033	-6.55867425688059	-12.1415052506212	-5.95539790614383	-6.0668450434798
ct_IP307636_obj00038	-221.0475880859	-125.165515577845	301.519730154749	299.856495365613	62.2215496410238	-9.3829682975439	-18.8707482976798	-12.8978783855922	-59.5155731762645	20.9888227945957	-6.53746824918945	72.4788081477044	-102.603264355558	28.0305854996635	10.0358304909325
ct_IP307636_obj00040	-192.25159562205	-516.850977916464	298.060460894988	308.469710519074	-85.4592432952697	109.51758766763	59.8251802604762	-28.9699538885435	-18.4546442714004	-3.02163945923863	28.9905713834768	33.1640570268689	-35.4768295086004	-20.1913437134501	-2.53722502801986
ct_IP307636_obj00043	156.284745885559	265.983765858243	12.9392100932983	44.2368982898393	51.5144059443118	-76.3591886452726	-51.6866862847281	-21.8353193459838	43.4574449864264	-39.1812056928279	-12.1934297627168	38.7587725229942	-99.4476498708122	19.3354844568439	25.566315013083
ct_IP307636_obj00045	-226.096511613744	51.2724317293944	-77.1320737710513	-217.36582334351	-2.59790797354154	-16.520403078284	-0.464444514960139	61.1012967782882	15.9328299630337	26.2034960726651	-21.8906413877121	-25.8000019728333	4.70586245119515	-10.9233535481013	19.2506650478924
ct_IP307636_obj00049	-426.726416059001	-502.888869961811	162.564378215082	359.935496272869	-63.0089345844863	84.8149078364562	23.5154698630493	-103.160796795384	26.2588763007461	17.2218610618456	16.5236061927791	-4.27971937231695	29.2459913087447	6.64180993412293	24.2520996129014
ct_IP307636_obj00050	257.500495861961	473.922270452393	-275.422149346444	-399.731356881181	-30.4635535652466	-34.4313303683672	-89.0355374881759	164.7423624007	-19.5927947626557	7.1986652811152	-28.536316486817	-26.3686360508172	33.5012582418645	-30.4396770042051	22.6307008784399
ct_IP307647_obj00001	-91.8472366468647	-36.5245194496145	114.99496430068	146.108029191855	5.247064827591	48.1904016290505	22.3724397529232	-14.9122685913104	18.0889636651723	20.0700432671321	-11.1564899704167	-8.70071203755507	-7.97503880867216	10.5261291501235	23.1932698025729
ct_IP307647_obj00002	515.181038463701	-44.7022266466588	-35.9792914846229	80.822078543242	-69.332475030605	-26.3702327220301	22.9134701147695	54.2966439445564	31.0559067951166	-6.62593616307852	21.4642761995914	-38.6108507646709	46.8520096404272	-19.3606459170263	-10.3507558442762
ct_IP307647_obj00003	610.057128056603	857.083922382677	-336.04580403609	-197.996170660314	-13.1727413434345	-143.073462676908	-124.684238958485	136.426808886045	-22.5796794482411	19.7212487070723	-40.3290404004366	-82.803915731378	44.5530125475894	39.5626320406544	34.8532590886615
ct_IP307647_obj00004	2.12365287512334	-332.717946149377	193.85360395756	285.933874163605	77.1811627307505	0.18612308700497	68.4367446085763	-13.1821739672941	-41.2685802442445	34.196309175218	-29.5803236075444	17.8570465738152	-22.6134043221313	33.4781557578323	-11.6563184263758
ct_IP307647_obj00006	156.529505357339	13.9274648358334	-128.967743667337	-120.605004658556	3.12965960394267	8.6008350083351	7.98442555057667	-9.84256227321585	40.0556848608829	-2.45476925220311	3.48317675544225	-13.1807415694015	10.29453177075	30.4467389217436	-18.2069873694427
ct_IP307647_obj00007	-645.315678457464	-116.6753936326	232.730505819664	186.486905788164	-71.4595661959518	-81.4573208583606	25.2326366741077	-49.9579033030729	-5.79027222420494	14.3252222533446	18.1182177420621	45.6096311127004	-34.0791605213108	21.8468358688267	11.6019663543772
ct_IP307647_obj00009	-79.1160097187734	-85.5859687840442	-4.97770247987568	54.0273018729694	11.1769276301151	5.92646415927054	20.4504293088401	-26.0046423736856	-3.38919948749311	18.3614973988712	-2.08115985077861	4.07451663143177	3.5222104511787	8.20728397433894	0.393974403211207
ct_IP307647_obj00010	148.294022187528	251.799207823113	-171.492752374174	-260.96347106597	20.8073550963833	4.58193345497745	-17.0231307027267	71.931215091953	-6.62587145523819	30.7003371432567	-13.2740928722357	-23.4736344749465	-4.85292928264135	-4.75457938493734	4.41929460990391
ct_IP307647_obj00011	45.4220919687624	-137.590975795953	-55.9941668753919	63.9229016532559	-52.3164864562218	-16.498475977325	-37.0408633853998	-11.2078206202068	-10.3266704507968	8.74619657465329	1.27077055135456	-38.3070582821649	50.513139322044	11.4289059062042	-0.239441129155321
ct_IP307647_obj00012	-126.186435962186	96.8963453321787	21.0889463984403	-67.8901047876748	32.6014624135234	49.9329515262487	0.949674836936952	-23.1964172223839	4.6770337732859	9.22097250900142	2.56517206750537	8.96186539550972	-29.141983025742	4.77111204065715	10.4899567958594
ct_IP307647_obj00013	156.652621452047	-62.2266824532445	-11.7844331453251	73.6589963140108	8.5758961734005	9.22406249320889	-24.2954987157217	24.7672792918227	-12.8198484363245	11.8755097190314	-6.5963960589778	-12.9223954131816	9.02187644957788	4.44261077269518	1.34532806355501
ct_IP307647_obj00015	606.814829628264	88.6923990212866	-227.260418136272	-251.531352745074	-70.5464189995687	35.0374876943212	-31.8981628999529	51.4431652102367	-5.45150233056916	-9.75867183906756	-4.52307387335636	-24.8272924386465	29.9434342233451	-14.1759548154876	-2.69363942193512
ct_IP307647_obj00017	-4.39943884763099	-59.5227978824559	208.83880781915	210.654824952577	-23.6051409585888	-40.8527370386836	13.0576410447912	-64.1706853627811	14.4789906934564	-40.6000287368873	7.43063164184178	30.7417142008323	2.4407561904807	5.34004294661549	-10.8178453775994
ct_IP307647_obj00018	1311.89615709414	341.458094174637	-958.575256214707	-661.556233075987	-122.916009838934	-90.0239178944204	-175.614642228627	297.636359516759	-18.3729830638233	57.7909874997833	-76.5857463564412	-188.485227726603	189.411200762584	-35.2620807802513	22.5268589717897
ct_IP307647_obj00019	314.972420690219	103.804958164675	-195.185342814579	-332.647255920757	25.2902259312253	16.0586639173561	19.9906206900881	17.0159067961334	19.9237414407474	4.18163363332018	-16.7875682616836	10.9115561739195	-0.827984450218296	-27.4550364222511	-18.0534006188473
ct_IP307647_obj00020	-175.29885433839	-341.739086813668	9.20866333421963	66.7644614472868	4.02122501185173	3.91703702581022	21.5089383038494	-84.4744057268647	30.1397553303043	1.7956167921566	-1.00703460538213	12.4581077266281	4.66152351918273	32.6714891296841	5.88397802672196
ct_IP307647_obj00021	19.5390067969182	191.454134218498	-69.3952438428274	-55.2090705569388	36.7829805607201	-19.7132909914717	-8.91454785688828	10.9861435823497	-15.4447284294406	3.44975285341919	5.93747194226327	15.9454032822317	-28.7766974447952	7.45392271012434	6.06593794655366
ct_IP307647_obj00022	-184.220272462798	310.434041885226	228.259887304184	23.65050229901	24.9604209650156	-113.216210499751	-33.9934176313833	40.4939142283606	1.73632961623574	21.0360703225284	-21.8636350269101	29.6319426955827	5.35143469233921	-10.3511746173304	10.5146535078502
ct_IP307647_obj00023	217.272642241357	258.700882830827	-114.686024624486	-104.801106851191	-33.9464982220792	-56.1802411405018	-41.1600625294101	31.6405306449156	-26.7175550154983	-10.0003772825346	-10.9072900855912	19.4272267237046	-30.9756848622722	-0.00191267195588893	8.16104370392852
ct_IP307647_obj00025	-340.753534508771	-42.8058146522814	42.0351152150354	49.6157390949369	69.2091579968263	-80.3980814970579	0.0119262073151563	-70.4194107051745	-36.3895414837364	40.9490810164543	16.7357778790238	24.2108794561114	0.873325219972888	30.3097407330433	5.69685280510325
ct_IP307647_obj00026	-181.394682843772	-222.022982855319	254.439714239931	351.949297879252	-49.5445684498702	159.485412742486	7.47254169321109	-66.5784186813669	17.1313259675177	-18.2149635954613	4.93141758132093	16.5802310532826	-9.27871365576188	13.0093513949884	8.1933300039092
ct_IP307647_obj00027	272.277957105319	233.427769459552	-146.960840122293	-137.328193892115	107.440731158582	-83.733381908206	-18.0818263688184	44.8086655595732	-34.8580114039577	5.90469925729367	-34.3748075794835	-9.26240939887821	-8.69003034222525	-11.9247104963791	-0.0364277637738322
ct_IP307647_obj00029	-79.8297752482447	235.099651624042	4.19895336982448	-30.9232019173009	88.1762154358569	-49.2279789179701	40.3072832728036	42.0596426274846	-8.30431254649599	-5.69901324569496	-11.0168895061588	1.03758804940408	-23.6262719650962	-10.2345815640883	15.7253120699723
ct_IP307647_obj00030	86.9804982620941	-36.713881873807	-17.1360884835869	-35.0136996322635	-39.0832032569161	21.8526328677789	-16.4448715346421	7.1318432666222	-3.31493506269076	-24.4532098551886	-4.99171584071083	24.7927988679464	-9.48271327835788	-10.4345862156737	5.2994078627435
ct_IP307647_obj00032	169.052319266039	286.886745829856	126.555722031886	15.4975607432181	47.7853155438669	-193.732910608006	-38.5387005966073	50.0381352885161	-9.50374706615277	37.2980804392585	-19.1335768899467	4.82573096090548	16.7485854714123	55.1022493024949	-20.9729266416715
ct_IP307647_obj00034	-31.1323322358651	186.71908368308	-176.119392621846	-359.000058399979	126.787309630423	-151.259576377581	-79.8839786735369	101.142513263258	-45.7577047731128	52.6868226470517	-51.4153745722793	-5.41926623611715	10.5314537276005	14.9137383587459	-20.4781222983112
ct_IP307647_obj00036	15.4102907715145	-372.317227790241	216.919940216901	183.87762152449	60.1074337035148	37.3144444015186	16.529900569489	15.1072410603779	-40.4076307986003	59.1915634904349	13.322120257823	20.1791299097521	-26.980317496153	-29.0960015913991	9.25477439987926
ct_IP307647_obj00037	63.9919950712122	55.0998468928584	-0.418032830386821	-22.0656771263091	13.0588218030229	-5.54992384388707	7.86355840260653	-18.7766225712445	12.7286012827704	19.7056347264533	9.00290068280942	-4.07153708947219	-12.4670169695467	22.219142801601	-0.188945564338941
ct_IP307647_obj00038	20.9669255203101	-484.336539963848	257.788033975809	190.398386517741	-36.8080816380208	92.1267776841959	79.9248440700477	-2.39713874368531	-41.6560830222366	46.5522426739265	16.0028814541671	12.6624473577657	-52.5205501696316	-2.02276150781255	-6.76450437532105
ct_IP307647_obj00040	150.363543701695	462.832126721604	19.494108806361	-257.389122146545	69.2421633908924	-162.395463899662	-180.418277347961	247.375457075816	-37.7517511018068	37.6598637819767	-48.5686206180846	-39.0594401032296	47.2723096663398	-29.6544508902768	9.2416973564855
ct_IP307647_obj00041	-403.754754795503	-404.830101345252	139.948733869908	208.918620441782	29.4314861673492	14.0552732320605	75.8384926250497	-54.61692408873	44.1537354477132	-12.459194876691	4.03328592900624	23.840432753043	-7.30371243440347	25.3576836181941	-13.5992418330884
ct_IP307647_obj00042	-105.743092428633	-1233.76042786184	472.862933434079	734.677843593779	29.5263899237363	-44.3678928584568	-79.2169732973544	-27.1796003761842	-91.5640333562124	13.4810734663314	32.4618580765134	50.3922850194819	-55.7537408608588	27.8486887951688	-23.0362774599616
ct_IP307647_obj00043	-8.05486198886226	-601.232958627551	445.099608970014	296.073215461547	45.2910861822284	171.598667343787	169.438558087111	-110.141251939234	-17.4801106635361	-53.010002215657	3.69053363915202	51.8528142611197	-61.3954671730687	-10.3694632111203	-31.7670441228125
ct_IP307647_obj00044	347.276803538074	-623.765003915668	-16.7891910156598	6.52050473335591	32.1119532950935	44.6295698505671	28.8490051764244	-45.7322284077132	57.7656183394577	-15.6876208312254	5.62088364209905	11.6654194143373	48.4897734184369	13.1907432719154	-36.5091397233412
ct_IP307647_obj00045	65.178838214598	-318.45869536075	-78.2174705214616	-73.2558297018734	-61.871498943354	8.69063292746809	-42.6491214921886	32.5908484398791	-12.0791379886379	8.40748649911975	-15.3315382151433	-20.7236855195782	28.1186615587267	8.37884217927475	-12.8055520924728
ct_IP307647_obj00046	151.371277277072	-78.356872262179	-32.3598400533595	-2.49844644793052	-52.1483084559832	61.0473237893297	14.2536044752466	-29.86137949366	31.6295366634741	-11.6133706031439	21.5033486245642	14.5537105853804	-5.23248067270379	-5.46797380626961	-8.66986125768988
ct_IP307647_obj00047	-97.999562446784	334.510325743092	1.8938120655525	-94.5547449702082	47.1389328177536	-74.6080485804822	-58.3498784080512	61.6986899353979	-32.2369725448387	26.489506203929	15.6025206912524	-0.725970651296186	-22.8787655562335	1.60817101525259	35.1229709076891
ct_IP307647_obj00048	-299.750370541809	-74.6362066269972	115.264458210343	135.492604477208	112.121608232716	82.2359582137813	8.23277088337983	9.33102382463428	-6.56606633461279	7.41386437707434	-18.8783214534861	-2.08236749107975	11.6938419003856	-29.2639235586132	-4.19364291473069
ct_IP307715_obj00006	-105.068676889899	36.7843625769311	-64.8605683619075	-23.6954592590263	36.6270854070578	-48.2117570990684	-8.17213516129553	-18.2178938472395	7.82805194076157	2.26215230304383	5.70942547364084	16.8345882783235	1.28809383188814	12.2250674037475	1.0236859060819
ct_IP307715_obj00008	-221.992604487514	-565.624478040991	-23.4403957519002	65.7260666175135	13.5296800561373	-22.6550157636498	37.104518585552	-30.9107067357985	-19.0418075068153	-15.1773658990057	-5.15892112128052	22.7818501225499	5.73901414959733	5.8316274363605	-14.4857413715206
ct_IP307715_obj00009	-625.773622899441	-362.025830211543	414.631143347859	387.341020436325	-72.44785570658	58.35717362832	79.7851983114549	-45.8539544307628	-25.075714453318	-9.25910511502286	26.529441360898	27.8472675778098	-33.2355756700695	7.9580123683287	-4.22607798934008
ct_IP307715_obj00010	889.407999003347	578.380550304637	-302.617868216354	-413.606281413174	21.7653075185782	-18.3856695524893	-82.9511287623521	115.164052451902	0.623019158921433	4.28961474642183	-29.7356352146899	-57.61846058614	2.64619844522246	-20.2304028099951	16.1642516881843
ct_IP307715_obj00012	-551.367242671883	132.917468455851	218.497139158122	25.4267779251242	162.415801552527	-149.892099876725	23.2585066467579	117.610535404649	-16.5568586234455	64.2581565524605	-0.795240429028126	26.7637897004681	-2.37361865183957	-10.7294365799811	27.0342197463823
ct_IP307715_obj00013	-829.384262965634	-241.134592815841	416.501493235511	190.293605397942	57.9090637594934	-55.8309702885767	123.187220743579	-143.56304957948	-48.8086473948588	-38.624429283546	13.7539316795643	87.6992061730913	-57.5013549731906	26.3630695871493	-3.89597353036859
ct_IP307715_obj00015	602.354744432365	31.9254722692059	-168.903923055948	-117.691797102956	-92.2601917699569	-66.9651640830825	-12.7944824647662	5.46700166984752	-66.3318744656227	-40.5091584194402	-29.6126647314651	-1.39881823355475	-25.3280014745642	13.8274259855403	-27.8327073983343
ct_IP307715_obj00016	270.652393985883	195.679236325609	109.555573911813	-40.8231981837839	74.8194918605162	13.4674626691579	-60.7754380241528	61.9281602602596	-58.8202370840541	-17.8149509675087	-14.2728598433806	22.5302613774802	-23.8524951566981	-34.6923066708346	7.08363632017107
ct_IP307715_obj00017	271.40245132694	-23.4775663396439	-187.14658793474	-49.2469899568146	-27.0093123665697	16.1083563400921	-55.5308776772517	7.12251005387766	13.9898622472937	-32.5947756643221	12.6896204381903	-8.52673022416601	11.0635568264241	18.2051825053552	-23.1089913044084
ct_IP307715_obj00019	74.5110096256902	-129.68116646129	6.74069295618168	15.254867527523	-26.5604821170042	100.467186363616	-9.22962066771397	8.9963494034161	-1.04680709437752	-5.01767350168998	-10.4035219062486	-37.0691287061617	20.9219482153893	-22.7094937836474	-2.586260761089
ct_IP307715_obj00020	109.744789554797	250.559423100178	-274.220708777781	-473.016653949873	52.0306767763237	-85.5542460305497	-92.0294747482445	164.454664494536	-39.1174016406645	70.2778572052396	-39.4307351862512	-44.761604468951	14.7520749755403	-38.256492884162	17.4150530886433
ct_IP307715_obj00021	-205.664045912135	-304.918142164051	136.558386003114	286.409332900323	90.0660302626731	23.1231839398892	28.1889949077622	-62.3434517183399	-19.3732906491036	-4.0267149433397	41.8711903602967	34.1908574462346	-18.5716188248486	32.3266591712374	-21.4413455967806
ct_IP307715_obj00022	-237.601421220867	-167.560186655765	155.283596561428	4.58019837714918	82.5513031655923	-17.4523634330606	11.1124653677092	11.3820430906769	-17.2101464444421	31.8867011115646	-5.78497987097033	-18.2618580974994	1.62648879359637	-16.8416743275209	-5.18385542517643
ct_IP307715_obj00023	126.549443872995	-609.179380800234	-1.75236907875525	2.34172977259087	49.7140887222415	80.1980335687158	18.9263753067397	-71.0706780104452	-26.9542493017029	-0.735154271422755	-25.6544704368917	14.0595559611722	-45.9751358940642	7.07137497590832	1.34262639246769
ct_IP307715_obj00024	1715.94462822905	107.185067078817	-524.969729967135	-731.474211396984	-71.3652131471092	-6.24757238001558	-34.4898408856518	2.74731395363389	43.6629093020153	7.72127586903112	-32.7439445951768	-46.4073682029346	7.27191380646388	-19.7222176240795	-6.03814530606342
ct_IP307715_obj00025	39.9249738409692	-182.633602771914	61.1998233487272	70.298775240296	91.9624947128618	-46.7293887866247	10.5685315910767	-33.0819057331397	-10.4598572134001	1.9709017118616	4.46335262288538	-14.9405264557838	28.0560980081209	5.4725385722809	-15.5947270218536
ct_IP307715_obj00026	79.5275092388371	-107.953499825473	2.13547009754134	-59.8005282662942	44.4933506615656	9.62204035106404	6.11246720039024	-0.930385182996834	21.1430332005852	8.40200885993938	-1.20307051617069	9.63429801907765	0.0682220647157576	-6.95731305946911	0.410683692269101
ct_IP307715_obj00028	-119.888525463296	-121.166893720383	142.48332177922	369.046808132898	28.7423206430876	-69.0896655946338	-14.1274473037024	45.7648530115981	-79.990820084744	42.8844181277809	16.8120653688684	52.5397090452204	-88.3627255040124	-2.57819185604301	-10.2497726175678
ct_IP307715_obj00031	-12.9231267034181	860.127641723443	-172.149535315832	-251.23167912351	-29.0025269032643	-89.0670093130262	-152.693457682129	119.024485883452	-98.0617060052568	14.3794683343688	-14.2149837636786	17.8495573785203	-9.6048910104692	-34.2924026346262	37.7996599129974
ct_IP307715_obj00038	210.401956358161	-365.676651038406	-174.578903398918	66.8573625428744	-77.4185423577266	34.8581416091718	-28.2110312698252	-4.90876546289142	-25.3754381756436	10.6321785684987	-37.5430508856834	-22.6865469516555	24.7713980095126	20.4264896277085	-37.3347908950778
ct_IP307715_obj00040	213.825345038556	-9.527443128258	24.5486131097478	-93.4279274790859	57.9557690228976	-66.8136401834107	1.52369048651464	32.3100092243424	16.8481398350553	13.2279993699521	-1.41134762200909	-0.723482163591006	-5.3851206374586	-12.3306126552678	2.10844681856548
ct_IP307715_obj00043	11.2284972355577	-159.987826657542	28.8971371914928	257.765625742591	-70.91749683211	41.8569495162184	-24.9046605770475	-30.8643001348966	-68.4244126206912	-12.3784682426699	2.98152270823605	-11.5709343296027	7.5791696203039	-2.37699026223757	-16.3471231607222
ct_IP307715_obj00046	72.4685500651405	196.571388107392	-45.2703859422438	4.85747885755959	-9.40909035227172	-46.6333977666555	-37.6455161815476	24.7232981400154	-23.4442318069589	2.72219310178408	15.5228082623636	8.33171752143799	-7.76959642730706	3.36988629090034	9.76602929746684
ct_IP307715_obj00048	21.8277072410241	156.014285544175	-37.7513488491077	42.4034207944015	6.68212042109351	44.579927297542	-31.7521980967887	0.24988269781026	-73.3197826086889	-10.8967951936624	-11.6328569937177	32.5553125492375	-53.9662970506391	-3.776435505423	-17.5314608323383
ct_IP307715_obj00050	-282.648636098494	306.466097947327	-19.5927982269772	-138.959896977931	107.092703466601	-45.2622632117484	57.8147681553256	48.3567551346309	61.3391794908781	41.3339054678791	-36.1314254004513	-39.9661236532241	10.2069481580186	26.5329636604821	11.1823602286587
